# Supplementary material for: Proteomic analysis across Healthy–NAT–Tumor tissues uncovers clinically relevant biological events in esophageal squamous cell carcinoma
Source: Brief Bioinform. 2026 Apr 24;27(2):bbag186. doi: 10.1093/bib/bbag186 (PMC13107185; doi:10.1093/bib/bbag186)
Supplement: bbag186_Supplementary_material [file bbag186_supplementary_material.zip]

Archive with 10 entries (10 files):
- Supplementary Methods.docx
- Table S1.xlsx
- Table S2.xlsx
- Table S3.xlsx
- Table S4.xlsx
- Table S5.xlsx
- Table S6.xlsx
- Table S7.xlsx
- Table S8.xlsx
- Supplementary Figures and Tables.20260330.docx
