# Supplementary material for: Proteomic analysis across Healthy–NAT–Tumor tissues uncovers clinically relevant biological events in esophageal squamous cell carcinoma
Source: Brief Bioinform. 2026 Apr 24;27(2):bbag186. doi: 10.1093/bib/bbag186 (PMC13107185; doi:10.1093/bib/bbag186)
Supplement: bbag186_Supplementary_material [file bbag186_supplementary_material.zip › Table S1.xlsx]

## Sheet: A. Healthy1
Table S1. Proteomic data of 20 Healthy, 124 NATs, and 124 Tumor samples. (A) Healthy1 dataset. (B) Healthy4 dataset.
UniProtID	GeneSymbol	N1	N2	N3	N4	N5	N6	N7	N8	N9	N10	N11	N12	N13	N14	N15	N16	N17	N18	N19	N20
Q09666	AHNAK	1.245	1.172	1.83	1.352	1.422	1.537	1.7	1.251	1.243	1.136	1.208	1.159	1.096	1.494	1.115	1.316	1.444	1.493	1.392	1.494
P35749	MYH11	0.228	0.365	0.208	0.208	0.198	0.263	0.253	1.632	1.51	0.257	0.194	1.736	0.205	0.264	0.215	0.193	0.687	0.184	0.311	0.214
Q8IVF2	AHNAK2	1.599	1.093	1.477	1.915	1.508	1.887	1.921	1.441	1.396	1.468	1.554	1.22	1.306	1.359	1.424	1.787	1.562	2.039	1.61	1.622
P21333	FLNA	0.269	0.443	0.229	0.227	0.231	0.269	0.269	1.008	1.29	0.256	0.234	1.31	0.253	0.302	0.248	0.226	0.575	0.225	0.342	0.243
P15924	DSP	1.029	0.639	0.916	0.901	0.851	1.056	0.987	0.729	0.714	0.937	0.917	0.781	1.117	0.974	0.967	1.185	1.082	1.196	0.936	1.262
Q15149	PLEC	0.57	0.716	0.584	0.6	0.568	0.811	0.602	0.747	0.806	0.708	0.651	0.771	0.669	0.7	0.6	0.625	0.719	0.682	0.757	0.81
O60437	PPL	3.675	1.509	3.759	3.037	2.994	2.811	3.573	3.033	2.404	3.923	3.51	2.115	3.019	2.77	3.367	3.44	3.69	3.541	2.53	2.795
P35579	MYH9	0.543	0.754	0.566	0.552	0.554	0.619	0.527	0.533	0.582	0.581	0.559	0.616	0.665	0.678	0.516	0.519	0.489	0.552	0.728	0.734
P19013	KRT4	2.382	0.852	2.372	2.845	1.853	1.978	2.595	1.74	1.783	2.907	2.391	1.266	2.37	2.001	2.197	3.32	3.63	2.915	1.885	2.003
P13646	KRT13	2.963	1.248	2.377	2.71	1.993	2.098	2.729	2.139	1.858	3.158	2.756	1.504	2.573	2.019	2.584	3.071	3.247	2.875	2.003	1.97
Q13813	SPTAN1	1.796	1.855	1.857	1.899	1.71	1.694	1.838	1.548	1.495	1.834	1.887	1.342	1.406	1.513	1.712	1.754	1.755	1.747	1.744	1.563
Q9Y490	TLN1	0.402	0.694	0.401	0.396	0.408	0.456	0.426	0.895	1.1	0.399	0.388	1.21	0.416	0.495	0.411	0.378	0.588	0.423	0.582	0.461
Q92817	EVPL	2.262	1.261	2.94	1.953	2.193	2.497	2.485	2.218	1.938	2.674	2.103	1.825	2.5	2.467	2.258	2.373	2.745	2.346	1.941	2.436
Q9UBG3	CRNN	4.163	1.101	3.468	3.15	3.031	2.395	3.542	3.038	2.217	4.277	3.462	1.711	3.125	2.838	3.48	4.026	4.335	3.475	2.099	2.371
P04114	APOB	0.404	0.736	0.631	0.507	0.532	0.809	0.587	0.612	1.076	0.475	0.489	0.842	0.72	0.917	0.614	0.568	0.446	0.533	0.939	0.798
P02768	ALB	0.565	0.75	0.5	0.576	0.485	0.561	0.385	0.65	0.647	0.459	0.622	0.737	0.501	0.479	0.861	0.85	0.428	0.461	0.532	0.445
O75369	FLNB	0.727	0.814	0.77	0.71	0.793	0.84	0.688	0.649	0.533	0.697	0.676	0.664	0.722	0.715	0.656	0.647	0.668	0.639	0.806	0.714
P02538	KRT6A	2.93	1.274	1.146	1.575	1.333	0.865	1.55	0.986	0.827	1.443	1.2	0.843	2.419	1.29	1.57	2.075	1.446	2.263	1.291	1.15
Q14204	DYNC1H1	0.435	0.526	0.522	0.457	0.491	0.516	0.474	0.494	0.579	0.485	0.431	0.646	0.713	0.669	0.489	0.477	0.467	0.464	0.628	0.676
P48668	KRT6C	2.444	0.473	0.788	1.114	0.993	0.716	1.291	0.777	0.64	1.061	0.826	0.522	2.126	0.772	1.056	1.524	1.183	2.5	0.971	0.834
P04259	KRT6B	2.46	0.577	0.995	1.063	1.188	0.717	1.434	1.162	0.737	0.941	1.045	0.859	1.898	1.157	1.24	1.394	1.637	2.269	1.017	1.011
P13647	KRT5	2.085	1.371	1.445	1.665	1.429	1.601	1.723	1.1	1.048	1.603	1.482	1.043	1.974	1.548	1.722	1.976	1.51	2.168	1.477	1.284
O43707	ACTN4	1.287	0.967	1.281	1.215	1.275	1.267	1.348	1.402	1.353	1.433	1.426	1.13	1.211	1.186	1.312	1.173	1.286	1.172	1.171	1.125
Q7Z406	MYH14	1.116	1.069	1.642	1.259	1.567	1.59	1.457	1.528	1.404	1.824	1.863	1.43	1.806	1.583	1.597	1.589	1.631	1.322	1.317	1.954
P12111	COL6A3	0.16	0.497	0.152	0.171	0.147	0.188	0.172	0.39	0.548	0.227	0.156	0.436	0.164	0.201	0.165	0.156	0.301	0.155	0.435	0.161
Q14315	FLNC	0.246	0.331	0.236	0.227	0.225	0.287	0.26	1.293	1.209	0.266	0.225	1.296	0.232	0.259	0.234	0.222	0.45	0.207	0.3	0.231
P35555	FBN1	0.157	0.322	0.138	0.148	0.128	0.155	0.146	0.245	0.338	0.163	0.132	0.291	0.13	0.159	0.141	0.131	0.2	0.129	0.423	0.127
O95359	TACC2	2.656	1.533	2.701	2.724	2.662	2.516	2.719	2.173	1.91	2.374	2.916	1.897	1.932	2.046	2.402	2.43	2.422	2.397	2.149	2.244
Q01082	SPTBN1	0.618	1.098	0.778	0.717	0.708	0.992	0.713	0.846	0.91	0.803	0.763	0.774	0.736	0.902	0.731	0.642	0.694	0.687	1.077	0.873
P98160	HSPG2	0.354	0.526	0.32	0.327	0.293	0.352	0.351	0.708	0.874	0.362	0.307	0.904	0.316	0.411	0.323	0.291	0.559	0.303	0.465	0.313
Q9C0C2	TNKS1BP1	2.152	1.575	2.214	2.245	2.227	1.992	2.317	1.637	1.536	1.867	2.215	1.502	1.693	1.783	2.059	2.071	1.853	2.403	1.842	1.916
P46940	IQGAP1	0.577	0.664	0.752	0.661	0.676	0.785	0.638	0.673	0.704	0.697	0.644	0.809	0.945	0.847	0.644	0.666	0.667	0.613	0.816	0.838
P18206	VCL	0.494	0.649	0.434	0.422	0.446	0.455	0.487	1.219	1.561	0.462	0.466	1.581	0.445	0.488	0.478	0.446	0.754	0.453	0.593	0.447
P19012	KRT15	1.782	1.876	1.992	2.211	1.695	1.884	2.06	1.529	1.437	1.803	2.504	1.393	1.942	1.79	2.047	1.638	1.657	2.053	1.806	1.574
A8K2U0	A2ML1	2.594	0.997	2.686	2.52	2.638	2.656	2.623	2.692	1.955	2.889	2.01	1.795	2.864	2.531	2.523	2.545	2.422	2.577	2.286	2.351
P02751	FN1	0.164	0.277	0.15	0.152	0.141	0.192	0.155	0.268	0.444	0.165	0.16	0.432	0.159	0.176	0.173	0.16	0.247	0.152	0.27	0.165
P12814	ACTN1	0.347	0.446	0.309	0.329	0.342	0.397	0.331	0.848	0.943	0.39	0.338	0.823	0.326	0.354	0.369	0.308	0.476	0.3	0.419	0.369
Q9P2E9	RRBP1	1.693	1.887	1.67	1.738	1.877	1.513	1.503	1.421	1.321	1.741	2.018	1.328	1.587	1.547	1.942	1.802	1.735	1.962	1.614	1.658
Q08188	TGM3	2.175	0.741	2.093	2.097	2.376	1.331	2.259	1.821	1.618	2.79	1.527	1.813	3.344	2.609	2.16	2.205	1.798	2.164	1.726	2.116
P07476	IVL	8.075	1.29	2.416	2.751	2.719	2.949	4.935	3.502	1.883	4.222	3.453	2.004	3.346	3.825	2.692	5.893	4.55	4.174	2.166	4.454
Q8WXH0	SYNE2	0.781	1.132	0.967	0.79	0.732	1.265	0.858	0.919	0.932	0.929	0.872	0.987	1.023	1.048	0.908	0.789	0.789	0.863	1.094	1.256
P0DMV9	HSPA1B	1.107	1.397	1.239	2.282	1.718	1.571	2.269	1.36	1.589	1.578	1.903	1.731	1.785	2.034	1.97	1.94	1.678	1.787	2.073	1.493
Q14789	GOLGB1	1.424	1.39	1.543	1.296	1.535	1.399	1.381	1.346	1.24	1.451	1.598	1.023	1.155	1.16	1.397	1.253	1.217	1.483	1.174	1.656
P01024	C3	0.369	0.692	0.371	0.347	0.367	0.741	0.34	0.484	0.797	0.395	0.46	0.583	0.516	0.492	0.586	0.46	0.371	0.332	0.462	0.475
P14923	JUP	1.111	0.81	1.254	0.971	1.12	1.146	1.223	0.97	0.946	1.046	0.979	1.118	1.616	1.54	1.152	1.108	1.048	1.131	1.255	1.493
P63267	ACTG2	0.591	0.707	0.581	0.584	0.581	0.632	0.61	1.504	1.378	0.666	0.618	1.337	0.551	0.594	0.626	0.545	1.075	0.55	0.667	0.588
Q14980	NUMA1	1.148	1.611	1.295	1.226	1.303	1.384	1.225	1.26	1.213	1.345	1.32	1.091	1.15	1.077	1.13	1.099	1.158	1.159	1.141	1.348
Q13835	PKP1	1.204	0.908	1.324	1.231	1.242	1.083	1.487	0.93	0.931	1.007	1.051	1.102	1.373	1.399	1.297	1.436	1.298	1.518	1.265	1.3
O15061	SYNM	0.423	0.739	0.313	0.321	0.303	0.402	0.382	2.752	2.287	0.392	0.306	2.769	0.306	0.375	0.352	0.297	1.969	0.293	0.436	0.334
P11142	HSPA8	1.378	1.291	1.403	1.341	1.523	1.319	1.408	1.205	1.069	1.249	1.398	1.079	1.286	1.242	1.249	1.279	1.16	1.327	1.17	1.276
P02533	KRT14	1.471	0.572	0.466	0.466	0.381	0.472	0.554	0.366	0.408	0.553	0.599	0.335	0.599	0.681	0.557	0.601	0.52	0.511	0.714	0.414
P12270	TPR	1.514	2.013	1.608	1.542	1.706	1.653	1.599	1.342	1.34	1.476	1.556	1.216	1.229	1.291	1.388	1.289	1.256	1.418	1.424	1.459
P60709	ACTB	0.864	0.884	0.85	0.864	0.921	0.864	0.884	0.969	0.927	1.007	1.017	1.004	0.951	0.881	1.053	0.939	1.091	0.901	0.987	0.877
O15020	SPTBN2	1.426	1.071	1.634	1.344	1.47	1.712	1.507	1.435	1.398	1.673	1.414	1.37	1.697	1.636	1.556	1.506	1.476	1.39	1.434	1.805
P78527	PRKDC	0.327	0.5	0.423	0.335	0.415	0.433	0.368	0.358	0.426	0.38	0.353	0.532	0.591	0.602	0.405	0.362	0.352	0.375	0.531	0.681
P04083	ANXA1	2.04	0.962	2.107	1.563	1.88	1.713	1.974	1.662	1.524	2.129	1.973	1.411	2.107	2.115	2.019	2.022	1.874	1.743	1.598	2.033
P32926	DSG3	1.995	1.536	2.239	2.079	2.103	1.756	2.426	1.656	1.44	1.853	2.079	1.562	2.04	1.962	1.921	2.104	1.931	2.264	1.899	2.22
P17661	DES	0.397	0.62	0.313	0.311	0.29	0.385	0.372	2.152	2.12	0.373	0.251	2.301	0.253	0.314	0.284	0.244	1.458	0.241	0.358	0.271
O15231	ZNF185	3.517	1.736	3.494	4.109	3.196	3.062	3.549	2.892	2.433	3.123	3.653	2.267	3.176	2.988	3.18	3.75	3.811	4.312	2.939	2.823
P01023	A2M	0.402	0.725	0.379	0.397	0.505	0.482	0.436	0.502	0.782	0.367	0.379	0.558	0.378	0.374	0.867	0.434	0.31	0.332	0.447	0.388
P55072	VCP	1.341	1.284	1.397	1.453	1.51	1.256	1.398	1.228	1.163	1.434	1.444	1.126	1.382	1.273	1.462	1.328	1.204	1.385	1.341	1.341
P34932	HSPA4	1.263	1.044	1.329	1.214	1.417	1.274	1.368	1.162	1.147	1.366	1.147	1.323	1.691	1.651	1.333	1.328	1.054	1.295	1.384	1.663
Q15075	EEA1	2.035	1.723	1.988	2.284	1.955	1.71	1.987	1.675	1.434	1.954	2.047	1.357	1.444	1.367	1.808	1.746	1.741	1.886	1.61	1.622
P49327	FASN	1.037	0.742	1.079	0.821	1.043	0.842	0.837	0.817	0.808	0.902	0.78	0.984	1.42	1.206	0.938	0.754	0.777	0.814	1.002	1.377
P02675	FGB	0.363	0.997	0.323	0.352	0.414	0.491	0.366	0.367	0.665	0.344	0.417	0.332	0.302	0.266	0.49	0.419	0.302	0.286	0.369	0.29
P08238	HSP90AB1	0.932	1.038	1.003	0.965	1.251	1.094	1.075	0.902	0.843	1.005	0.971	0.921	1.071	1.047	1.045	0.883	0.777	0.926	0.997	1.102
P30622	CLIP1	2.323	1.752	2.115	2.486	2.149	1.578	2.073	1.762	1.558	2.294	2.587	1.603	1.97	1.714	2.405	2.201	2.372	2.375	2.137	1.874
Q86UP2	KTN1	1.317	1.658	1.541	1.518	1.433	1.438	1.441	1.32	1.227	1.438	1.609	1.047	1.119	1.057	1.252	1.199	1.179	1.453	1.195	1.204
Q6UWP8	SBSN	3.46	1.513	2.839	2.083	4.739	1.988	3.017	2.911	2.126	3.494	2.727	2.739	2.891	2.099	3.967	3.997	3.114	2.801	2.786	3.256
P68133	ACTA1	0.495	0.743	0.373	0.636	0.367	0.667	0.401	1.061	1.039	0.476	0.514	0.993	0.517	0.52	0.552	0.513	0.838	0.507	0.566	0.55
Q9Y4K1	CRYBG1	1.884	1.345	1.969	1.704	1.984	1.706	1.837	1.691	1.506	2.057	1.854	1.453	2.11	1.893	1.978	2.083	1.865	2.002	1.52	1.993
P02545	LMNA	0.887	1.244	0.979	0.96	0.983	1.122	1.078	0.982	1.027	1.012	1.006	0.925	0.884	0.946	0.879	0.914	0.983	0.828	1.27	0.935
P07900	HSP90AA1	0.788	0.954	0.957	1.269	1.271	1.073	1.201	0.82	0.935	1.004	1.043	1.012	1.231	1.305	1.249	1.112	0.873	0.943	1.156	0.955
P08727	KRT19	0.995	1.438	1.512	1.791	1.458	1.578	1.201	1.297	1.171	1.312	1.782	1.104	1.311	1.219	1.388	1.159	1.405	1.33	0.928	1.258
Q00610	CLTC	0.436	0.489	0.516	0.46	0.508	0.532	0.468	0.455	0.507	0.483	0.431	0.552	0.748	0.6	0.432	0.427	0.481	0.428	0.643	0.623
Q02487	DSC2	2.877	1.188	2.65	2.364	2.296	2.129	3.053	1.954	1.722	2.335	2.486	1.757	2.763	2.603	2.642	3.056	2.728	3.015	2.135	2.237
P20810	CAST	2.871	1.74	2.814	2.953	2.492	2.473	2.867	2.473	2.001	3.016	3.995	2.022	2.274	2.426	3.015	3.265	3.358	3.258	2.285	2.266
P04075	ALDOA	1.09	0.981	1.134	1.018	1.223	1.18	1.013	0.968	0.986	1.003	1.093	1.11	1.249	1.352	1.144	1.254	1.095	1.168	1.093	1.065
P08779	KRT16	2.399	0.991	0.629	0.88	0.669	0.631	0.742	0.628	0.58	0.697	0.698	0.498	1.678	0.665	0.956	0.924	0.725	1.216	0.631	0.728
Q05682	CALD1	0.291	0.455	0.233	0.231	0.222	0.29	0.281	1.457	1.617	0.279	0.183	1.462	0.177	0.236	0.204	0.17	1.011	0.177	0.326	0.178
P06733	ENO1	0.921	0.97	0.971	0.976	0.975	1.037	0.9	0.858	0.851	0.894	0.955	1.029	1.098	1.171	1.041	1.048	0.881	1.04	1.105	1.134
P11021	HSPA5	1.515	1.504	1.388	1.504	1.677	1.519	1.484	1.297	1.173	1.615	1.404	0.926	1.074	1.056	1.36	1.29	1.173	1.2	1.051	1.202
Q8WWI1	LMO7	2.155	1.453	2.737	2.362	2.637	1.762	2.363	2.291	2.087	3.007	2.511	1.558	2.048	2.107	2.829	2.901	3	2.03	1.716	1.792
P35221	CTNNA1	1.368	1.327	1.56	1.419	1.487	1.506	1.494	1.278	1.231	1.441	1.425	1.35	1.447	1.515	1.431	1.289	1.269	1.349	1.442	1.588
O95171	SCEL	3.248	1.233	3.293	2.367	2.587	2.086	3.13	2.758	2.203	3.474	2.581	1.602	2.69	2.536	2.679	2.902	3.642	2.605	1.744	2.003
P10809	HSPD1	1.071	1.202	1.01	1.206	1.259	0.983	1.347	0.892	0.899	0.939	1.148	0.853	0.886	1	1.104	1.046	0.942	0.939	1.053	0.918
P24821	TNC	0.174	0.33	0.176	0.192	0.174	0.232	0.192	0.267	0.333	0.233	0.163	0.196	0.167	0.193	0.187	0.153	0.18	0.151	0.439	0.157
Q9NQ38	SPINK5	4.021	1.553	4.363	3.637	4.76	2.572	3.954	2.914	2.507	3.295	4.281	2.464	3.309	3.603	4.238	5.475	4.1	4.228	2.357	3.214
P35580	MYH10	0.441	0.358	0.371	0.317	0.341	0.392	0.356	0.453	0.532	0.395	0.396	0.606	0.41	0.461	0.401	0.38	0.437	0.381	0.507	0.465
P68371	TUBB4B	0.911	0.98	0.932	0.932	0.979	0.821	0.894	0.775	0.809	0.806	0.869	0.912	0.861	0.888	0.866	0.873	0.802	0.936	0.923	0.888
P14625	HSP90B1	0.681	0.963	0.705	0.703	0.936	0.903	0.749	0.703	0.691	0.765	0.899	0.633	0.695	0.672	0.902	0.705	0.687	0.695	0.809	0.836
Q99715	COL12A1	0.173	0.255	0.171	0.179	0.16	0.196	0.174	0.226	0.279	0.209	0.169	0.239	0.169	0.179	0.177	0.163	0.18	0.163	0.285	0.187
P08670	VIM	0.415	1.676	0.382	0.481	0.408	0.494	0.51	0.793	1.066	0.515	0.456	0.807	0.366	0.589	0.373	0.377	0.617	0.472	1.322	0.397
P11047	LAMC1	0.313	0.578	0.271	0.288	0.255	0.327	0.326	1.083	1.068	0.333	0.28	0.895	0.273	0.35	0.289	0.239	0.619	0.27	0.448	0.277
Q8N1N4	KRT78	2.705	0.968	3.363	2.871	2.301	1.913	2.996	2.41	2.404	6.076	3.324	1.467	2.832	2.302	3.098	4.634	7.092	2.679	1.886	2.095
Q9UPN3	MACF1	0.632	0.806	0.669	0.608	0.666	0.719	0.605	0.676	0.704	0.666	0.788	0.778	0.809	0.809	0.772	0.694	0.714	0.719	0.831	0.882
P07237	P4HB	2.6	1.79	2.289	2.503	2.602	2.162	2.278	1.96	1.657	2.529	2.987	1.526	1.924	1.835	2.231	2.369	2.38	2.675	1.882	1.785
P14618	PKM	0.69	0.7	0.742	0.715	0.704	0.652	0.584	0.569	0.627	0.605	0.622	0.785	1.055	0.991	0.72	0.675	0.587	0.738	0.913	0.871
O60716	CTNND1	1.37	1.352	1.527	1.346	1.342	1.435	1.44	1.127	1.194	1.332	1.277	1.228	1.379	1.467	1.211	1.254	1.275	1.296	1.366	1.474
Q13439	GOLGA4	1.519	1.439	1.564	1.461	1.641	1.514	1.716	1.337	1.313	1.549	1.679	1.341	1.593	1.442	1.63	1.597	1.607	1.936	1.481	1.83
P27797	CALR	2.093	1.906	1.88	2.003	2.267	2.096	1.943	1.833	1.495	2.232	2.944	1.151	1.46	1.303	1.855	1.843	2.015	1.792	1.487	1.44
Q6ZN66	GBP6	2.068	0.991	2.027	1.65	1.44	1.875	1.119	1.599	1.364	1.717	1.544	1.508	1.758	1.523	1.665	1.149	1.149	1.922	1.881	2.604
P35908	KRT2	2.746	2.067	1.668	2.914	1.825	2.658	2.431	2.493	2.641	2.57	3.88	2.128	2.02	1.577	2.774	2.491	2.118	2.501	1.431	1.685
P04792	HSPB1	2.37	1.451	2.276	2.8	2.202	2.432	2.148	1.883	1.701	2.251	2.811	1.625	2.062	2.026	2.304	2.416	2.522	2.494	1.975	1.93
P07437	TUBB	0.812	1.082	0.85	0.887	0.895	0.899	0.837	0.836	0.888	0.755	0.637	0.732	0.64	0.688	0.677	0.639	0.548	0.689	0.785	0.773
P02671	FGA	0.422	1.204	0.365	0.391	0.477	0.678	0.441	0.46	0.914	0.425	0.525	0.414	0.362	0.311	0.617	0.472	0.327	0.324	0.438	0.352
P05787	KRT8	0.51	0.54	1.066	0.924	0.913	0.765	0.626	0.484	0.593	0.486	0.838	0.443	0.667	0.541	0.535	0.5	0.547	0.761	0.585	0.625
P27816	MAP4	1.468	1.681	1.447	1.407	1.521	1.424	1.429	1.333	1.316	1.293	1.517	1.396	1.196	1.369	1.256	1.329	1.351	1.581	1.531	1.43
P06576	ATP5F1B	1.102	1.248	1.24	1.174	1.441	1.525	1.227	1.413	1.289	1.322	1.29	1.131	1.185	1.207	1.242	1.102	1.166	1.123	1.17	1.23
P02787	TF	0.457	0.568	0.376	0.422	0.341	0.492	0.301	0.445	0.531	0.313	0.398	0.485	0.369	0.414	0.507	0.485	0.314	0.349	0.421	0.305
Q14134	TRIM29	2.519	1.718	2.419	2.636	2.312	2.488	2.719	1.938	1.707	2.416	2.285	1.679	2.131	2.125	2.169	2.196	2.008	2.655	2.285	2.158
P13797	PLS3	1.653	1.106	1.643	1.405	1.489	1.265	1.438	1.381	1.164	1.606	1.509	1.014	1.432	1.35	1.545	1.391	1.33	1.328	1.377	1.227
P13645	KRT10	1.91	1.515	1.162	2.131	1.181	1.952	1.513	1.889	1.906	1.85	3.557	1.617	1.421	1.296	2.549	1.753	1.694	1.787	1.105	1.258
P02679	FGG	0.345	1.046	0.304	0.336	0.404	0.504	0.362	0.366	0.7	0.338	0.454	0.337	0.294	0.251	0.488	0.395	0.288	0.269	0.375	0.267
Q14CN2	CLCA4	2.231	1.606	3.74	2.611	3.709	2.488	2.838	2.412	2.35	3.382	3.99	1.945	2.518	2.713	5.087	3.405	3.446	2.719	2.26	3.199
P38646	HSPA9	1.652	1.633	1.504	1.626	1.84	1.623	1.929	1.287	1.212	1.446	1.918	1.365	1.493	1.557	1.727	1.847	1.577	1.854	1.749	1.579
Q9BVA1	TUBB2B	0.687	0.569	0.644	0.711	0.71	0.764	0.679	0.831	0.843	0.678	0.626	0.728	0.712	0.727	0.68	0.727	0.698	0.738	0.729	0.767
Q13885	TUBB2A	1.241	0.649	1.152	1.481	1.135	1.225	1.597	1.112	1.039	1.527	0.91	0.783	0.945	0.894	0.952	1.273	1.135	1.204	0.908	0.871
P33176	KIF5B	0.951	0.911	0.96	0.892	1.043	0.971	0.935	0.918	0.93	1.013	1.075	1.058	1.203	1.172	1.055	1.023	1.003	1.079	1.114	1.174
P04264	KRT1	1.882	1.963	1.4	2.253	1.434	1.97	2.721	1.994	2.315	2.072	3.006	1.652	1.564	1.504	2.942	1.993	1.991	1.721	1.199	1.608
Q07157	TJP1	1.835	1.605	2.146	1.755	2.071	1.848	2.018	1.826	1.837	2.209	1.67	1.634	1.638	1.692	1.702	1.831	1.801	1.629	1.576	1.857
P05023	ATP1A1	0.627	0.888	0.876	0.675	0.797	1.03	0.75	0.666	0.732	0.593	0.59	0.848	0.801	0.998	0.629	0.53	0.459	0.672	0.823	0.876
Q04695	KRT17	0.243	0.213	0.151	0.123	0.153	0.14	0.134	0.143	0.179	0.177	0.18	0.119	0.141	0.128	0.155	0.141	0.147	0.123	0.174	0.211
Q9UBC9	SPRR3	4.621	1.187	4.041	4.039	3.438	2.046	4.786	2.814	2.075	4.055	3.283	2.285	3.387	3.796	3.642	4.995	4.562	4.965	2.832	2.6
Q16610	ECM1	2.767	0.893	3.034	2.359	2.057	1.765	2.715	2.217	2.016	3.27	2.383	1.464	2.645	3.305	2.924	3.266	3.255	2.395	1.727	1.718
P22314	UBA1	0.913	1.019	1.069	0.929	1.14	1.22	1.055	1.062	1.031	1.099	0.964	0.912	1.05	1.137	0.989	0.906	0.817	0.906	1.116	1.043
Q32MZ4	LRRFIP1	1.892	1.76	1.793	2.159	1.645	1.812	1.968	1.521	1.402	1.663	2.383	1.434	1.511	1.502	1.956	1.824	1.772	2.03	1.776	1.798
P04406	GAPDH	1.107	1.018	1.092	0.957	1.128	0.973	0.957	0.923	1.029	0.939	0.793	1.133	1.219	1.292	0.951	0.935	0.779	0.981	1.1	1.072
Q9NZM1	MYOF	0.452	0.802	0.611	0.537	0.517	0.608	0.53	0.611	0.687	0.464	0.455	0.774	0.598	0.74	0.476	0.439	0.446	0.418	0.665	0.689
P20930	FLG	6.534	2.45	12.4	4.714	8.037	3.967	13.743	8.057	4.765	10.626	5.832	3.263	9.552	11.3	10.156	11.348	13.804	3.706	3.549	3.461
O15230	LAMA5	0.44	0.547	0.403	0.41	0.365	0.444	0.442	0.768	0.733	0.467	0.357	0.628	0.35	0.441	0.35	0.321	0.473	0.332	0.499	0.354
P68104	EEF1A1	1.001	0.823	0.934	0.831	1.035	0.825	0.908	0.686	0.749	0.857	0.838	1.007	1.366	1.379	1.003	0.998	0.968	1.049	1.113	1.289
P04350	TUBB4A	0.572	0.569	0.584	0.577	0.584	0.517	0.575	0.806	0.889	0.594	NA	NA	NA	NA	NA	NA	NA	NA	NA	NA
P46939	UTRN	0.669	1.017	0.824	0.753	0.689	0.93	0.829	0.931	1.163	0.775	0.702	1.003	0.744	0.851	0.701	0.641	0.753	0.708	0.971	0.869
P13667	PDIA4	0.495	0.669	0.537	0.512	0.668	0.713	0.522	0.545	0.539	0.572	0.556	0.454	0.511	0.52	0.563	0.435	0.431	0.46	0.588	0.595
P13796	LCP1	0.378	1.993	0.554	0.619	0.544	0.585	0.461	0.447	0.479	0.472	0.437	0.45	0.435	0.487	0.446	0.522	0.359	0.605	0.875	0.571
P09211	GSTP1	1.381	1.037	1.459	1.489	1.488	1.846	1.623	1.376	1.122	1.575	1.787	1.121	1.333	1.287	1.5	1.455	1.286	1.309	1.272	1.331
Q04637	EIF4G1	1.192	1.289	1.264	1.168	1.318	1.19	1.226	1.03	1.012	1.113	1.136	1.181	1.373	1.385	1.177	1.124	1.036	1.221	1.263	1.442
P54652	HSPA2	0.95	0.746	1.333	1.339	1.1	1.5	1.278	1.298	1.361	1.19	1.554	1.302	1.073	1.316	1.166	1.252	1.238	1.322	1.248	1.139
P42704	LRPPRC	0.634	0.931	0.778	0.703	0.824	0.88	0.702	0.744	0.777	0.676	0.658	0.939	0.931	1.023	0.751	0.621	0.571	0.647	0.869	1.071
P0C0L5	C4B	0.393	0.801	0.385	0.403	0.401	0.769	0.351	0.493	0.587	0.401	0.463	0.416	0.398	0.41	1.747	0.437	0.432	0.335	0.388	0.395
P00558	PGK1	0.656	0.669	0.656	0.682	0.665	0.661	0.65	0.57	0.634	0.617	0.665	0.754	0.788	0.881	0.665	0.778	0.622	0.77	0.751	0.711
P02549	SPTA1	1.176	1.193	0.885	1.052	1.991	2.158	0.747	0.988	1.179	0.92	1.38	1.211	1.123	0.98	2.044	1.234	0.988	1.013	1.605	1.666
Q7Z6Z7	HUWE1	0.978	1.032	1.08	0.973	1.035	1.031	0.981	0.947	0.993	1.029	0.848	1.123	1.128	1.214	0.962	0.904	0.864	0.939	1.138	1.223
O95817	BAG3	1.896	1.864	2.101	3.254	2.667	1.965	3.073	1.753	1.94	2.127	3.115	2.085	2.181	2.441	2.411	3.061	2.752	2.273	2.298	1.812
P0C0L4	C4A	0.329	0.765	0.326	0.36	0.334	0.657	0.311	0.381	0.588	0.335	0.485	0.464	0.474	0.358	0.627	0.453	0.395	0.348	0.444	0.405
P15311	EZR	1.332	1.11	1.549	1.541	1.615	1.615	1.51	1.504	1.451	1.78	1.436	1.449	1.609	1.777	1.427	1.496	1.317	1.361	1.465	1.915
Q07065	CKAP4	1.357	1.148	1.41	1.132	1.537	1.308	1.283	1.209	1.134	1.466	1.651	1.027	1.314	1.125	1.57	1.491	1.359	1.315	1.123	1.269
Q92945	KHSRP	1.308	1.868	1.514	1.433	1.488	1.422	1.486	1.051	1.106	1.154	1.518	1.338	1.217	1.42	1.409	1.361	1.233	1.565	1.514	1.391
P29508	SERPINB3	1.891	1.434	1.771	1.645	2.57	1.701	2.154	1.591	1.332	1.687	1.605	1.744	2.679	1.8	2.04	1.529	1.558	1.817	1.338	2.683
P20700	LMNB1	0.844	1.877	1.125	1.084	1.212	1.272	1.073	0.93	0.874	1.047	1.214	0.893	0.958	0.984	1.018	1.012	0.926	1.022	1.176	1.198
P63104	YWHAZ	2.904	1.627	2.32	2.654	2.024	1.836	2.555	1.889	1.595	2.57	2.412	1.519	1.894	1.773	2.064	2.547	2.003	2.57	1.653	1.757
P13639	EEF2	0.836	0.738	0.818	0.698	0.899	0.694	0.831	0.647	0.691	0.697	0.66	0.896	1.223	1.182	0.837	0.784	0.682	0.807	0.987	1.08
Q9UMS6	SYNPO2	0.379	0.608	0.32	0.325	0.301	0.406	0.374	1.767	2.181	0.37	0.29	1.852	0.296	0.339	0.32	0.281	1.196	0.275	0.409	0.317
O95678	KRT75	1.419	0.703	0.817	1.014	0.818	0.73	0.983	0.701	0.662	1.112	0.758	0.479	1.078	0.615	0.807	0.935	0.685	0.848	0.673	0.641
P01009	SERPINA1	0.889	2.257	0.708	0.792	0.649	1.592	0.621	0.781	0.855	0.636	0.907	0.615	0.456	0.374	1.047	0.749	0.495	0.469	0.513	0.431
P30101	PDIA3	1.146	1.441	1.254	1.266	1.465	1.277	1.146	1.055	0.99	1.204	1.404	0.922	1.022	1.047	1.262	1.185	1.156	1.196	1.153	1.095
Q9H2G2	SLK	1.375	1.068	1.446	1.31	1.436	1.4	1.417	1.339	1.297	1.611	1.448	1.266	1.51	1.425	1.395	1.414	1.366	1.242	1.256	1.396
O95425	SVIL	0.762	1.193	0.813	0.806	0.757	0.834	0.84	1.305	1.427	0.773	0.769	1.321	0.808	0.868	0.809	0.815	1.007	0.85	0.905	0.878
P31947	SFN	3.57	2.056	2.814	3.176	2.845	2.471	3.023	2.393	1.904	3.093	3.221	1.938	2.723	2.346	3.232	3.248	2.916	3.445	2.39	2.474
P08603	CFH	0.425	0.742	0.408	0.426	0.421	0.554	0.387	0.501	0.653	0.428	0.438	0.452	0.381	0.405	0.509	0.467	0.367	0.352	0.464	0.36
P06396	GSN	0.667	0.846	0.783	0.776	0.89	0.996	0.817	1.337	1.186	0.941	0.967	1.319	0.762	0.798	0.819	0.767	0.879	0.699	0.859	0.827
P68871	HBB	0.828	0.901	0.601	0.738	1.195	1.44	0.472	0.549	0.657	0.512	0.675	0.72	0.723	0.689	1.251	1.064	0.556	0.629	1.253	1.22
P12109	COL6A1	0.237	0.874	0.197	0.259	0.191	0.248	0.248	0.553	0.779	0.342	0.21	0.632	0.216	0.286	0.221	0.201	0.522	0.216	0.672	0.206
Q9BX66	SORBS1	0.352	0.544	0.305	0.293	0.279	0.352	0.355	1.479	1.748	0.382	0.296	1.823	0.282	0.319	0.297	0.274	1.053	0.249	0.366	0.287
P07355	ANXA2	1.197	0.931	1.191	1.052	1.042	1.212	1.133	1.191	1.075	1.287	1.2	1.068	1.526	1.541	1.209	1.231	1.226	1.079	1.399	1.282
P26038	MSN	0.561	0.901	0.414	0.479	0.463	0.516	0.419	0.481	0.606	0.43	0.405	0.596	0.493	0.576	0.437	0.419	0.356	0.41	0.672	0.514
P06702	S100A9	3.663	1.802	3.248	3.824	3.343	2.514	3.087	2.831	2.093	3.941	4.533	2.101	2.951	3.02	3.678	4.009	3.463	3.689	2.509	2.491
P07814	EPRS1	0.517	0.606	0.615	0.553	0.61	0.586	0.544	0.534	0.613	0.534	0.509	0.694	0.841	0.757	0.559	0.51	0.502	0.543	0.701	0.832
P52272	HNRNPM	0.879	1.304	0.927	0.928	1.016	1.027	0.95	0.752	0.815	0.816	0.802	0.889	0.89	0.985	0.817	0.838	0.764	0.889	0.981	1.116
Q14574	DSC3	1.989	2.317	2.523	2.186	2.145	2.095	2.637	1.724	1.536	1.838	2.067	1.757	1.792	2.206	1.924	1.907	1.734	2.153	1.942	2.066
P55268	LAMB2	0.355	0.632	0.344	0.357	0.33	0.385	0.392	1.16	1.073	0.397	0.336	1.002	0.326	0.42	0.334	0.303	0.665	0.316	0.512	0.344
Q14764	MVP	1.004	1.244	0.913	1.105	0.986	1.005	0.792	0.784	0.793	0.91	0.922	0.828	0.81	0.909	0.731	0.816	0.757	0.813	1.011	0.85
P22735	TGM1	2.531	1.114	2.256	2.169	2.317	1.759	1.982	1.901	1.784	2.334	1.893	1.738	2.686	2.16	2.365	2.134	1.856	2.242	2.511	2.825
O60763	USO1	1.074	0.928	1.113	1.02	1.145	1.132	1.113	1.134	1	1.261	1.012	0.878	1.008	0.903	1.037	0.887	0.879	0.928	0.99	1.185
P58107	EPPK1	0.527	0.783	0.394	0.483	0.411	0.53	0.391	0.556	0.588	0.445	0.452	0.561	0.405	0.424	0.421	0.37	0.438	0.365	0.511	0.502
Q14152	EIF3A	1.504	1.768	1.661	1.553	1.667	1.488	1.597	1.339	1.33	1.461	1.867	1.71	1.821	1.919	1.716	1.679	1.56	1.789	1.749	2.011
Q6ZRV2	FAM83H	1.426	1.181	1.361	1.402	1.376	1.425	1.419	1.173	1.165	1.315	1.321	1.095	1.282	1.318	1.362	1.386	1.227	1.48	1.253	1.514
P27824	CANX	1.677	1.729	1.613	1.716	1.901	1.791	1.575	1.508	1.286	1.648	2.002	1.238	1.408	1.305	1.825	1.777	1.625	1.742	1.498	1.462
Q5T0Z8	C6orf132	2.28	1.893	2.736	2.342	2.702	2.066	2.992	2.086	1.952	2.382	2.914	2.055	2.188	2.699	2.776	2.954	2.591	2.747	2.256	2.384
P49792	RANBP2	0.741	1.036	0.853	0.76	0.849	0.907	0.844	0.718	0.798	0.812	0.695	0.771	0.851	0.872	0.765	0.667	0.628	0.742	0.833	0.906
Q9UDY2	TJP2	2.119	1.887	2.241	2.13	2.399	2	2.092	1.77	1.646	1.897	1.897	1.626	1.855	1.904	1.802	1.994	1.755	2.01	1.798	1.893
Q9Y4L1	HYOU1	1.069	1.316	1.235	1.107	1.573	1.211	1.277	1.102	1.046	1.443	1.36	1.085	1.261	1.139	1.385	1.216	1.142	1.166	1.145	1.377
P60174	TPI1	1.373	1.18	1.306	1.361	1.367	1.302	1.294	1.12	1.053	1.261	1.263	1.041	1.111	1.156	1.227	1.285	1.088	1.239	1.197	1.011
Q8WUM4	PDCD6IP	1.025	0.923	1.279	1.071	1.141	1.156	1.135	1.111	1.032	1.232	1.201	1.231	1.486	1.465	1.25	1.332	1.232	1.254	1.267	1.43
P11532	DMD	0.459	0.611	0.447	0.48	0.442	0.531	0.521	1.509	1.735	0.504	0.386	1.591	0.396	0.475	0.425	0.407	0.861	0.377	0.488	0.385
Q14974	KPNB1	1.464	1.414	1.359	1.326	1.347	1.085	1.355	1.088	1.039	1.335	1.457	1.131	1.272	1.293	1.518	1.286	1.193	1.383	1.345	1.356
Q9BUF5	TUBB6	1.084	1.165	1.113	1.04	1.176	1.063	1.059	1.176	1.245	1.037	1.127	1.073	1.051	1.013	1.028	0.994	0.979	0.966	0.955	1.094
Q9HBL0	TNS1	0.335	0.547	0.307	0.303	0.285	0.353	0.34	1	1.235	0.342	0.389	1.586	0.394	0.471	0.399	0.369	0.984	0.398	0.584	0.376
P12035	KRT3	4.778	1.231	3.447	1.753	1.524	1.912	1.934	2.072	1.914	1.922	2.744	1.579	5.334	2.255	2.663	3.406	3.155	3.908	1.901	2.281
P55196	AFDN	1.674	1.279	1.857	1.512	1.767	1.477	1.788	1.673	1.618	1.81	1.812	1.518	1.79	1.814	1.827	1.748	1.736	1.628	1.631	1.919
Q00341	HDLBP	0.63	0.721	0.731	0.674	0.778	0.681	0.686	0.603	0.64	0.676	0.685	0.675	0.817	0.772	0.726	0.682	0.629	0.738	0.751	0.84
P34931	HSPA1L	1.673	1.324	1.674	1.839	1.73	1.883	1.948	1.856	1.748	1.735	0.968	0.752	0.817	0.889	0.943	0.877	0.727	0.794	0.864	0.852
Q92598	HSPH1	0.719	0.943	0.768	1.259	1.142	0.733	1.243	0.652	0.804	0.726	0.85	1.003	1.089	1.218	0.887	1.045	0.805	0.749	0.997	0.822
Q71U36	TUBA1A	0.682	0.729	0.73	0.739	0.724	0.756	0.709	0.781	0.819	0.743	0.668	0.812	0.766	0.808	0.737	0.74	0.684	0.708	0.778	0.773
Q7KZF4	SND1	0.569	0.708	0.738	0.638	0.781	0.701	0.639	0.647	0.704	0.667	0.599	0.791	0.948	0.868	0.673	0.607	0.554	0.646	0.758	0.833
O00515	LAD1	2.583	1.923	2.433	2.603	2.676	1.991	2.785	1.764	1.714	2.191	2.474	1.783	1.811	2.195	2.355	2.308	2.262	2.897	2.079	2.162
P35222	CTNNB1	1.078	1.145	1.423	1.211	1.211	1.391	1.23	1.16	1.162	1.12	1.018	1.273	1.597	1.676	1.303	1.15	1.108	1.243	1.467	1.784
Q15746	MYLK	0.205	0.294	0.19	0.193	0.179	0.213	0.212	0.807	1.017	0.213	0.182	1.174	0.204	0.235	0.204	0.185	0.387	0.19	0.278	0.201
Q8TE68	EPS8L1	2.67	1.33	4.002	2.534	3.509	2.069	3.636	2.852	2.165	3.193	4.313	2.345	2.784	2.773	3.668	3.045	3.925	2.775	2.117	2.445
P49321	NASP	1.204	1.772	1.191	1.19	1.391	1.213	1.345	0.888	0.909	1.028	1.26	0.94	0.886	0.993	1.108	1.015	0.883	1.046	1.057	1.068
Q08378	GOLGA3	1.526	1.49	1.504	1.544	1.698	1.477	1.529	1.382	1.267	1.49	1.221	1.048	1.042	1.006	1.193	1.176	1.124	1.185	1.141	1.161
Q02388	COL7A1	1.097	1.145	0.772	1.311	0.713	0.968	0.769	0.606	0.991	0.783	1.035	0.459	0.975	1.069	0.674	0.566	0.551	0.901	0.838	1.007
P01040	CSTA	4.045	1.113	2.91	3.648	2.556	2.22	3.806	2.563	2.031	3.497	3.945	1.803	3.254	2.562	3.624	3.496	3.408	3.911	2.475	2.708
P00738	HP	0.838	3.88	0.417	0.661	0.731	2.088	0.539	0.815	1.182	0.457	1.031	0.713	0.419	0.331	1.103	0.852	0.563	0.482	0.622	0.472
P22626	HNRNPA2B1	1.02	1.53	1.154	1.139	1.277	1.457	1.193	0.889	0.932	0.973	1.219	1.179	1.079	1.282	1.163	1.143	1.007	1.21	1.292	1.183
O14745	SLC9A3R1	2.572	1.923	2.426	2.622	2.655	2.305	2.63	1.87	1.649	2.249	2.804	1.736	1.885	2.177	2.294	2.588	2.128	2.756	1.881	2.183
Q9UJU6	DBNL	2.205	1.917	2.288	2.539	2.301	2.121	2.267	1.904	1.736	2.31	2.487	1.634	1.641	1.711	2.098	2.132	2.207	2.274	1.788	1.781
P16615	ATP2A2	0.487	0.549	0.537	0.516	0.587	0.611	0.476	0.561	0.632	0.527	0.526	0.839	0.777	0.754	0.593	0.494	0.532	0.524	0.668	0.701
P22105	TNXB	0.393	0.843	0.355	0.431	0.351	0.456	0.395	0.472	0.578	0.658	0.491	0.484	0.451	0.521	0.477	0.458	0.494	0.474	1.037	0.481
P52209	PGD	1.453	0.836	1.726	1.418	1.674	1.596	1.421	1.242	1.213	1.357	1.147	1.364	1.928	1.803	1.419	1.198	1.117	1.394	1.376	1.708
P49368	CCT3	0.745	0.785	0.774	0.757	0.832	0.721	0.734	0.6	0.637	0.675	0.711	0.827	0.929	0.944	0.769	0.745	0.684	0.758	0.888	0.902
P29966	MARCKS	2.024	1.528	1.685	1.477	2.067	1.566	1.892	1.468	1.416	1.818	1.949	1.183	1.278	1.47	1.793	1.8	1.586	1.942	1.372	1.531
Q5JRA6	MIA3	1.621	1.705	1.547	1.514	1.626	1.528	1.521	1.515	1.446	1.56	1.62	1.224	1.367	1.315	1.607	1.341	1.281	1.512	1.389	1.544
Q9BW04	SARG	3.193	1.666	3.993	2.97	3.59	2.391	3.915	2.831	2.229	3.392	3.188	1.937	2.275	2.742	3.068	2.951	3.201	2.836	2.096	2.136
Q96TA1	NIBAN2	1.465	1.042	1.701	1.513	1.454	1.746	1.557	1.631	1.522	1.937	1.706	1.485	2.084	1.897	1.616	1.736	1.574	1.62	1.519	1.723
Q5T5P2	KIAA1217	1.482	1.858	1.821	1.732	1.607	1.715	1.832	1.351	1.388	1.531	1.864	1.712	1.69	1.94	1.769	1.844	1.629	2.113	1.745	1.941
P55786	NPEPPS	1.308	0.721	1.195	1.043	1.068	1.076	0.99	1.15	1.093	1.249	0.955	1.071	1.48	1.404	1.103	0.983	0.926	0.94	1.125	1.264
Q14203	DCTN1	0.868	0.84	0.87	0.842	0.867	0.933	0.851	1.006	0.906	1.002	0.995	0.984	1.058	0.98	0.944	0.954	0.916	0.922	1.03	1.087
Q99798	ACO2	0.469	0.788	0.709	0.663	0.715	0.617	0.552	0.69	0.753	0.578	0.532	0.712	0.633	0.669	0.521	0.527	0.546	0.547	0.689	0.703
Q9Y446	PKP3	2.177	1.344	1.828	2.011	1.908	1.695	2.168	1.574	1.431	1.631	1.928	1.531	2.51	2.18	2.117	2.518	2.096	2.71	1.998	2.209
P50395	GDI2	0.566	0.577	0.655	0.587	0.68	0.653	0.614	0.573	0.599	0.607	0.514	0.752	0.857	0.879	0.633	0.593	0.501	0.617	0.757	0.718
P25705	ATP5F1A	0.932	1.291	1.215	1.034	1.355	1.231	1.067	1.212	1.248	1.07	1.041	1.342	1.326	1.448	1.118	0.961	1.044	1.051	1.228	1.338
Q92616	GCN1	0.677	0.8	0.795	0.606	0.762	0.8	0.765	0.702	0.751	0.75	0.621	0.785	0.915	0.888	0.694	0.593	0.6	0.674	0.76	1.083
P09972	ALDOC	0.911	0.77	0.992	0.905	0.942	1.238	0.897	0.927	0.942	0.955	0.952	0.775	0.886	0.945	1.079	0.861	0.86	0.873	0.847	0.891
Q4V328	GRIPAP1	1.5	1.776	1.602	1.832	1.551	1.717	1.641	1.423	1.364	1.613	1.824	1.301	1.421	1.409	1.686	1.605	1.504	1.679	1.498	1.646
P52907	CAPZA1	1.314	1.262	1.317	1.354	1.363	1.378	1.296	1.237	1.103	1.376	1.401	0.989	1.167	1.161	1.303	1.186	1.191	1.251	1.194	1.181
Q9BQE3	TUBA1C	0.741	0.833	0.719	0.755	0.781	0.828	0.737	0.692	0.802	0.745	0.79	0.971	0.958	0.999	0.8	0.812	0.736	0.867	0.919	1.035
Q02952	AKAP12	0.406	0.932	0.345	0.395	0.327	0.398	0.412	0.977	1.234	0.464	0.404	1.309	0.392	0.561	0.411	0.369	0.845	0.389	1.162	0.417
P00450	CP	0.45	0.933	0.422	0.431	0.486	0.928	0.416	0.545	0.694	0.438	0.56	0.43	0.359	0.351	0.696	0.511	0.364	0.334	0.463	0.338
P12110	COL6A2	0.337	0.986	0.268	0.362	0.263	0.321	0.336	0.671	0.961	0.48	0.246	0.689	0.248	0.344	0.258	0.226	0.713	0.277	0.821	0.246
P67809	YBX1	1.347	1.48	1.256	1.052	1.395	1.362	1.301	1.008	0.963	1.19	1.223	0.889	1.022	1.115	1.164	0.954	0.832	1.062	1.097	1.202
P50990	CCT8	0.937	0.964	0.921	0.895	0.967	0.917	0.909	0.807	0.827	0.888	0.848	0.979	1.125	1.119	0.957	0.876	0.794	0.88	1.024	1.157
P35527	KRT9	2.205	3.029	1.866	3.144	1.597	2.601	1.957	2.918	3.394	2.683	4.964	2.96	2.255	1.948	4.853	2.492	3.771	2.648	2.05	2.629
P68366	TUBA4A	1.03	0.733	0.94	1.025	0.993	0.699	0.99	0.62	0.624	0.921	0.823	0.796	1.213	1.081	0.906	1.058	0.803	1.06	0.949	0.931
P11277	SPTB	1.2	1.266	1.035	1.126	1.97	2.456	0.958	1.254	1.437	1.222	1.373	1.377	1.262	1.202	2.054	1.332	1.163	1.122	1.892	1.868
P30838	ALDH3A1	0.826	0.863	2.362	2.337	1.736	1.725	2.201	1.026	1.119	1.711	0.846	1.497	2.371	1.691	1.327	1.968	1.428	2.202	1.489	1.432
P28331	NDUFS1	0.76	0.973	0.91	0.854	0.975	0.819	0.77	0.939	0.893	0.9	0.789	0.909	0.866	1.013	0.846	0.777	0.787	0.848	0.941	1.019
Q05707	COL14A1	0.14	0.481	0.137	0.154	0.13	0.151	0.139	0.162	0.221	0.195	0.148	0.167	0.154	0.177	0.156	0.15	0.151	0.139	0.321	0.173
P62258	YWHAE	1.423	1.237	1.347	1.449	1.306	1.382	1.405	1.257	1.162	1.45	1.608	1.039	1.136	1.131	1.386	1.361	1.297	1.41	1.184	1.223
Q93052	LPP	0.35	0.483	0.344	0.328	0.342	0.443	0.358	0.998	1.357	0.34	0.287	1.32	0.297	0.384	0.303	0.275	0.513	0.274	0.392	0.309
P36952	SERPINB5	1.748	1.13	1.651	1.449	1.755	1.876	1.891	1.628	1.394	1.807	1.716	1.439	1.806	1.772	1.766	1.714	1.63	1.625	1.602	1.891
P27348	YWHAQ	1.745	1.187	1.352	1.409	1.366	1.057	1.348	1.027	0.99	1.307	1.528	1.104	1.331	1.336	1.421	1.446	1.37	1.53	1.372	1.169
P31948	STIP1	1.68	1.594	1.597	1.858	1.76	1.365	1.785	1.284	1.244	1.514	1.792	1.285	1.34	1.416	1.617	1.649	1.479	1.65	1.493	1.289
Q1KMD3	HNRNPUL2	0.716	1.089	0.845	0.845	0.886	1.056	0.827	0.897	0.847	0.945	0.916	0.854	0.841	0.877	0.747	0.727	0.741	0.766	0.914	0.978
O00410	IPO5	1.659	1.804	1.389	1.371	1.547	1.278	1.441	1.27	1.272	1.302	1.307	1.194	1.212	1.311	1.252	1.179	1.036	1.263	1.315	1.242
P11216	PYGB	0.444	0.378	0.436	0.398	0.385	0.413	0.412	0.712	0.885	0.453	0.401	1.117	0.595	0.593	0.446	0.429	0.491	0.441	0.541	0.538
P30740	SERPINB1	1.229	0.937	1.492	1.347	1.615	1.357	1.274	1.458	1.232	1.628	1.285	1.455	1.867	1.581	1.438	1.313	1.14	1.265	1.412	1.935
O15031	PLXNB2	1.364	1.099	1.329	1.23	1.337	1.228	1.343	1.239	1.225	1.346	1.436	1.209	1.394	1.451	1.492	1.406	1.316	1.404	1.345	1.369
O75533	SF3B1	0.593	0.821	0.705	0.631	0.747	0.803	0.646	0.648	0.686	0.64	0.655	0.715	0.707	0.752	0.663	0.593	0.57	0.585	0.737	0.896
P08133	ANXA6	0.246	0.693	0.243	0.235	0.231	0.292	0.238	0.714	0.83	0.265	0.224	0.941	0.258	0.296	0.227	0.201	0.364	0.217	0.541	0.27
P49748	ACADVL	0.523	0.59	0.77	0.548	0.851	0.549	0.574	0.808	0.707	0.599	0.629	0.772	0.861	0.927	0.624	0.678	0.655	0.66	0.813	1.033
Q03252	LMNB2	0.967	1.652	1.163	1.073	1.225	1.349	1.153	1.139	1.148	1.148	1.233	1.056	0.964	1.07	1.013	0.909	1.032	0.996	1.336	1.147
Q01518	CAP1	0.609	0.722	0.652	0.623	0.639	0.599	0.589	0.587	0.662	0.619	0.532	0.774	0.713	0.724	0.563	0.556	0.549	0.553	0.718	0.666
Q00839	HNRNPU	0.405	0.675	0.489	0.433	0.526	0.512	0.441	0.367	0.449	0.385	0.385	0.533	0.504	0.586	0.382	0.361	0.345	0.41	0.577	0.626
Q8TD16	BICD2	1.627	1.62	1.622	1.939	1.752	1.476	1.69	1.454	1.365	1.458	1.916	1.456	1.534	1.655	1.639	1.696	1.442	1.956	1.913	1.826
P51911	CNN1	0.317	0.507	0.279	0.27	0.261	0.354	0.351	2.504	1.58	0.327	0.251	2.178	0.227	0.304	0.306	0.262	1.684	0.259	0.337	0.238
Q99456	KRT12	2.816	1.005	2.687	2.314	1.829	2.56	3.05	2.285	3.061	4.582	0.664	0.608	0.654	0.903	0.751	0.703	0.822	0.676	0.952	0.659
A1A5D9	BICDL2	2.634	1.449	2.515	2.363	2.561	2.162	2.199	2.162	1.754	2.47	2.618	1.741	2.073	2.065	2.473	2.567	2.425	2.445	1.922	2.021
P78371	CCT2	0.845	0.919	0.87	0.846	0.922	0.94	0.861	0.78	0.811	0.813	0.783	0.929	1.011	1.014	0.883	0.83	0.757	0.813	0.951	1.071
Q92614	MYO18A	1.099	1.021	1.212	1.139	1.199	1.262	1.2	1.152	1.133	1.296	1.178	1.139	1.343	1.201	1.085	1.085	1.084	1.091	1.197	1.434
O60610	DIAPH1	1.204	1.32	1.318	1.212	1.324	1.178	1.31	1.136	1.125	1.47	1.383	1.227	1.588	1.451	1.444	1.55	1.362	1.331	1.552	1.691
P48643	CCT5	0.947	0.96	0.921	0.926	1.001	0.943	0.957	0.8	0.804	0.874	0.896	0.962	1.08	1.103	0.977	0.927	0.823	0.952	1.037	1.087
P31946	YWHAB	1.461	1.308	1.463	1.565	1.42	1.291	1.493	1.271	1.145	1.55	1.488	0.963	1.123	1.038	1.327	1.388	1.335	1.385	1.167	1.2
Q15365	PCBP1	1.12	1.132	1.202	1.138	1.165	0.952	1.221	1.032	1.029	1.065	1.074	0.982	0.983	1.106	1.149	1.15	1.038	1.171	1.106	1.056
Q16531	DDB1	0.789	1.167	0.989	0.943	1.008	1.168	1.003	0.853	0.863	0.836	0.826	1.048	1.037	1.159	0.898	0.809	0.678	0.897	1.142	1.181
P48594	SERPINB4	1.448	3.713	0.958	1.338	1.31	0.84	1.595	1.293	0.856	1.45	0.949	1.545	1.837	1.386	1.293	1.377	1.015	1.138	0.846	1.799
O75643	SNRNP200	0.498	0.747	0.637	0.559	0.697	0.712	0.581	0.592	0.617	0.581	0.736	0.766	0.804	0.837	0.701	0.598	0.604	0.617	0.771	0.994
P30153	PPP2R1A	1.249	1.061	1.233	1.229	1.251	1.018	1.215	1.009	0.968	1.263	1.359	1.043	1.157	1.116	1.254	1.183	1.142	1.172	1.176	1.095
Q9Y520	PRRC2C	1.454	2.291	1.757	1.652	1.804	1.585	1.695	1.351	1.339	1.498	1.725	1.541	1.469	1.632	1.718	1.591	1.439	1.818	1.71	1.829
Q10567	AP1B1	0.815	0.826	0.9	0.809	0.902	0.827	0.82	0.721	0.72	0.829	0.72	0.832	1.054	1.011	0.789	0.728	0.671	0.765	0.94	0.902
Q14247	CTTN	2.179	1.477	1.855	2.061	1.783	1.503	1.981	1.371	1.244	1.875	1.804	1.102	1.186	1.35	1.544	1.682	1.765	1.855	1.332	1.253
Q01995	TAGLN	0.16	0.241	0.138	0.139	0.133	0.174	0.163	0.959	1.112	0.167	0.15	1.213	0.147	0.184	0.16	0.146	0.4	0.144	0.215	0.154
Q12906	ILF3	0.623	0.996	0.705	0.692	0.761	0.797	0.702	0.641	0.748	0.662	0.732	0.839	0.791	0.875	0.729	0.692	0.628	0.714	0.892	0.964
P16144	ITGB4	0.758	0.986	0.772	0.794	0.668	0.816	0.745	0.634	0.774	0.707	0.68	0.525	0.663	0.802	0.583	0.498	0.487	0.606	0.811	0.664
Q8NC51	SERBP1	2.009	2.025	1.951	2.225	2.044	1.831	2.124	1.663	1.53	1.857	2.26	1.646	1.757	1.87	2.092	2.244	1.917	2.367	1.829	2.012
P61978	HNRNPK	1.215	1.549	1.253	1.29	1.376	1.329	1.361	1.065	1.035	1.155	1.443	1.177	1.112	1.243	1.263	1.245	1.074	1.364	1.308	1.377
O60506	SYNCRIP	0.964	1.337	1.103	1.066	1.191	1.156	1.049	0.912	0.959	1.032	1.359	1.561	1.368	1.704	1.164	1.297	1.096	1.434	1.325	1.696
P0DOX5	NA	0.265	0.386	0.271	0.294	0.3	0.482	0.27	0.367	0.47	0.313	0.314	0.373	0.349	0.379	0.512	0.41	0.293	0.329	0.371	0.28
P13489	RNH1	1.703	1.237	1.777	1.83	1.534	1.272	1.742	1.296	1.2	1.639	1.639	1.253	1.435	1.399	1.353	1.581	1.691	1.808	1.385	1.193
Q14157	UBAP2L	1.748	2.303	1.988	1.879	1.9	1.969	1.997	1.526	1.495	1.704	2.357	1.973	1.822	2.083	2.123	2.223	1.968	2.573	2.151	2.24
P08729	KRT7	0.994	0.71	1.165	1.227	0.725	1.08	0.901	0.695	0.678	0.814	1.566	0.647	0.796	0.651	0.815	0.981	1.256	1.181	0.853	0.891
Q02790	FKBP4	0.927	0.986	1.009	1.248	1.246	1	1.253	0.832	0.858	1.001	1.049	0.958	1.116	1.156	1.109	1.02	0.855	1.016	1.078	1.131
P07384	CAPN1	0.883	0.793	1.061	1.001	0.955	0.971	0.94	0.922	0.933	1.02	1.116	1.442	1.864	1.738	1.23	1.183	1.133	1.248	1.477	1.509
Q92597	NDRG1	1.346	0.964	1.291	1.667	1.24	1.168	1.154	0.968	0.944	1.079	1.135	0.909	0.98	1.007	1.167	1.099	1.08	1.35	1.133	0.883
Q53SF7	COBLL1	1.376	1.386	1.483	1.559	1.501	1.787	1.557	1.528	1.367	1.471	1.563	1.26	1.429	1.433	1.453	1.434	1.347	1.476	1.34	1.502
P37802	TAGLN2	1.142	1.46	1.315	1.091	1.283	1.049	1.236	0.943	0.952	0.88	1.1	0.901	0.994	1.173	1.13	1.248	1.002	1.231	1.362	1.087
O14974	PPP1R12A	0.906	1.236	0.854	0.892	0.849	0.848	0.923	1.769	2.047	0.829	0.855	1.744	0.665	0.752	0.798	0.748	1.203	0.849	0.874	0.793
P53814	SMTN	0.34	0.515	0.292	0.294	0.275	0.354	0.33	1.629	1.752	0.348	0.323	1.702	0.321	0.355	0.355	0.324	0.974	0.302	0.392	0.334
Q9UQ35	SRRM2	1.757	1.846	1.729	1.692	1.922	1.756	1.742	1.445	1.402	1.43	1.883	1.593	1.55	1.865	2.012	1.813	1.596	2.069	1.869	1.896
P40939	HADHA	0.531	0.67	0.618	0.523	0.627	0.58	0.479	0.618	0.711	0.538	0.552	0.711	0.782	0.81	0.596	0.532	0.568	0.571	0.714	0.735
Q9P2M7	CGN	2.706	1.87	2.901	2.358	2.81	2.245	2.82	2.315	2.174	2.927	3.071	2.052	1.981	2.276	2.653	2.821	2.78	2.398	2.053	2.357
P17987	TCP1	0.692	0.725	0.717	0.702	0.739	0.638	0.706	0.646	0.625	0.682	0.657	0.831	0.968	0.988	0.765	0.739	0.657	0.755	0.905	0.973
P14866	HNRNPL	0.633	0.875	0.718	0.671	0.799	0.853	0.693	0.603	0.672	0.614	0.675	0.725	0.732	0.768	0.648	0.646	0.582	0.706	0.792	0.824
Q8WX93	PALLD	0.211	0.271	0.228	0.201	0.216	0.247	0.218	0.507	0.626	0.223	0.202	0.587	0.238	0.237	0.229	0.22	0.33	0.201	0.272	0.238
Q08379	GOLGA2	2.439	2.201	2.422	2.672	2.602	2.378	2.428	2.1	1.945	2.289	2.483	1.654	1.881	1.799	2.307	2.041	1.922	2.311	1.975	2.234
P48681	NES	0.734	1.333	0.545	0.701	0.668	0.886	0.811	1.456	1.934	0.752	0.766	1.554	0.705	0.886	0.749	0.647	1.138	0.735	1.079	0.716
P05783	KRT18	1.396	1.021	1.548	1.316	1.451	1.421	1.376	1.244	1.239	1.556	1.505	0.879	1.21	1.144	1.5	1.623	1.796	1.456	1.156	1.394
P11586	MTHFD1	0.634	0.837	0.733	0.712	0.747	0.749	0.7	0.624	0.694	0.619	0.697	0.851	0.873	0.955	0.704	0.71	0.642	0.753	0.875	0.978
Q13428	TCOF1	1.564	1.917	1.457	1.385	1.53	1.256	1.439	1.041	1.193	1.288	1.631	1.397	1.258	1.599	1.609	1.625	1.353	1.759	1.671	1.593
P07942	LAMB1	0.349	0.453	0.274	0.29	0.299	0.337	0.32	0.734	0.822	0.314	0.301	0.634	0.289	0.354	0.321	0.268	0.597	0.306	0.412	0.299
O60664	PLIN3	1.861	1.521	1.957	2.255	1.857	1.432	1.862	1.409	1.338	2.043	2.234	1.517	1.561	1.773	1.695	1.971	1.975	2.136	1.942	1.51
Q5TZA2	CROCC	1.601	2.113	1.865	2.018	1.743	1.965	1.995	1.79	1.849	1.758	1.818	1.593	1.547	1.803	1.666	1.504	1.602	1.67	1.843	1.918
P02788	LTF	0.185	1.03	0.21	0.229	0.294	0.435	0.204	0.226	0.33	0.202	0.203	0.218	0.196	0.198	0.234	0.204	0.225	0.208	0.275	0.234
P29401	TKT	0.56	0.596	0.725	0.558	0.719	0.644	0.643	0.489	0.575	0.506	0.548	0.743	0.956	1.062	0.596	0.57	0.464	0.613	0.761	0.838
P46821	MAP1B	0.453	0.724	0.389	0.415	0.373	0.474	0.43	1.481	1.421	0.476	0.464	1.502	0.451	0.52	0.481	0.46	0.896	0.461	0.627	0.478
Q13435	SF3B2	1.139	1.6	1.29	1.276	1.366	1.224	1.338	1.116	1.14	1.145	1.415	1.117	1.12	1.225	1.299	1.291	1.161	1.39	1.315	1.343
Q16891	IMMT	0.706	1.083	0.788	0.745	0.923	1.109	0.798	0.985	0.958	0.845	1.18	1.243	1.1	1.114	0.965	1.082	0.983	1.162	1.044	1.312
Q92841	DDX17	0.619	0.886	0.729	0.701	0.757	0.778	0.77	0.568	0.707	0.562	0.747	0.873	0.82	0.989	0.74	0.771	0.688	0.869	0.889	0.962
Q14160	SCRIB	1.872	1.674	1.889	1.953	1.684	1.852	2.051	1.668	1.654	1.796	1.972	1.722	1.776	1.888	1.956	1.922	1.953	2.255	1.935	2.028
Q9UQB8	BAIAP2	1.486	1.408	2.04	1.697	1.875	1.898	1.968	1.646	1.508	1.679	1.77	1.66	1.656	1.708	1.621	1.677	1.676	1.738	1.686	1.922
P43243	MATR3	0.624	0.958	0.727	0.672	0.818	0.909	0.706	0.663	0.716	0.656	0.669	0.698	0.704	0.74	0.666	0.628	0.554	0.644	0.769	0.891
P28838	LAP3	0.511	0.969	0.577	0.66	0.564	0.609	0.565	0.505	0.533	0.559	0.619	0.608	0.75	0.661	0.644	0.613	0.615	0.655	0.755	0.602
Q9H6S3	EPS8L2	1.488	0.942	1.584	1.614	1.473	1.484	1.657	1.379	1.248	1.035	1.915	1.366	1.714	1.755	1.725	1.721	1.804	1.975	1.598	1.699
Q6P2Q9	PRPF8	0.461	0.625	0.586	0.525	0.671	0.65	0.521	0.539	0.58	0.55	0.525	0.635	0.682	0.699	0.628	0.511	0.519	0.499	0.658	0.822
Q08211	DHX9	0.467	0.663	0.577	0.487	0.626	0.573	0.522	0.46	0.53	0.487	0.435	0.6	0.651	0.674	0.489	0.458	0.439	0.483	0.616	0.725
P05091	ALDH2	0.449	0.905	1.074	0.964	0.888	1.206	0.937	1.033	0.653	0.547	0.568	1.393	0.773	1.402	1	0.635	0.993	0.921	1.334	1.052
Q01813	PFKP	0.513	0.493	0.608	0.52	0.602	0.566	0.531	0.555	0.644	0.551	0.479	0.705	0.729	0.72	0.567	0.551	0.496	0.519	0.666	0.732
Q13045	FLII	0.739	0.761	0.837	0.755	0.815	0.884	0.772	0.824	0.827	0.735	0.682	0.896	1.121	0.988	0.713	0.686	0.651	0.722	0.931	0.955
Q9NYQ8	FAT2	1.346	1.362	1.422	1.37	1.367	1.63	1.515	1.297	1.263	1.273	1.425	1.278	1.369	1.519	1.376	1.435	1.201	1.64	1.372	1.567
Q9BQS8	FYCO1	1.321	1.392	1.551	1.794	1.476	1.584	1.604	1.689	1.743	1.506	1.729	1.683	1.447	1.415	1.548	1.464	1.553	1.623	1.591	1.684
P53621	COPA	0.725	0.948	0.727	0.727	0.756	0.646	0.679	0.608	0.626	0.661	0.579	0.671	0.769	0.745	0.56	0.554	0.513	0.602	0.728	0.785
P00734	F2	0.616	1.01	0.511	0.563	0.547	0.665	0.546	0.569	0.787	0.512	0.574	0.596	0.444	0.459	0.606	0.664	0.406	0.418	0.51	0.406
P21796	VDAC1	0.859	0.841	0.833	0.977	0.887	1.015	0.812	0.743	0.761	0.895	0.742	0.678	0.868	0.772	0.799	0.936	0.868	0.874	0.787	0.848
O95757	HSPA4L	1.351	1.203	1.501	1.3	1.515	1.445	1.355	1.284	1.148	1.258	1.333	1.298	1.785	1.514	1.396	1.268	1.146	1.214	1.506	1.385
P35609	ACTN2	1.047	0.749	0.874	0.685	0.783	0.876	0.719	1.054	1.165	1.812	1.148	0.898	0.859	0.755	0.902	0.827	0.726	0.837	0.914	1.817
P09960	LTA4H	0.692	0.842	0.84	0.666	0.886	0.858	0.691	0.787	0.791	0.804	0.75	0.971	0.957	1.101	0.825	0.804	0.643	0.698	0.988	1.228
P12956	XRCC6	0.478	0.769	0.641	0.512	0.653	0.663	0.568	0.525	0.592	0.502	0.575	0.764	0.741	0.841	0.649	0.535	0.484	0.624	0.771	1.003
P12830	CDH1	2.048	1.378	2.056	2.141	1.984	1.797	2.105	1.634	1.447	1.964	2.347	1.559	1.699	1.767	2.112	2.112	1.943	2.124	1.725	1.885
Q9Y6U3	SCIN	1.131	3.965	1.938	2.164	2.168	2.747	2.229	1.974	1.845	1.567	2.202	2.809	1.771	1.705	1.877	2.047	2.105	2.293	2.334	2.685
Q13200	PSMD2	0.875	0.813	0.86	0.8	0.891	0.913	0.845	0.827	0.819	0.926	0.839	0.902	1.11	1.034	0.896	0.863	0.764	0.848	0.959	1.093
P02042	HBD	0.712	0.846	0.558	0.662	1.09	1.229	0.414	0.482	0.588	0.419	0.633	0.658	0.684	0.679	1.104	0.893	0.522	0.55	1.268	1.13
O95202	LETM1	1.25	1.472	1.415	1.548	1.59	1.231	1.397	1.174	1.117	1.376	1.633	1.252	1.368	1.355	1.477	1.323	1.297	1.401	1.418	1.384
P23229	ITGA6	0.761	0.859	0.71	0.788	0.655	0.74	0.778	0.558	0.675	0.622	0.771	0.47	0.663	0.786	0.614	0.575	0.545	0.679	0.788	0.6
P17980	PSMC3	1.338	1.206	1.293	1.293	1.35	1.162	1.267	1.016	0.961	1.282	1.442	1.058	1.247	1.195	1.355	1.402	1.251	1.382	1.245	1.285
Q8N3D4	EHBP1L1	1.162	1.315	1.118	1.23	1.044	1.193	1.152	1.284	1.33	1.171	1.175	1.36	1.428	1.373	1.315	1.197	1.162	1.25	1.332	1.425
P02774	GC	0.48	0.868	0.524	0.55	0.485	0.676	0.439	0.523	0.732	0.367	0.61	0.553	0.372	0.421	0.67	0.647	0.397	0.376	0.448	0.382
Q5T4S7	UBR4	0.749	0.782	0.844	0.727	0.784	0.83	0.748	0.807	0.869	0.844	0.799	1.028	1.179	1.139	0.877	0.815	0.794	0.828	1.033	1.154
Q9UKV3	ACIN1	1.453	2.251	1.611	1.625	1.775	1.518	1.616	1.393	1.397	1.402	1.473	1.192	1.069	1.247	1.295	1.306	1.159	1.383	1.384	1.315
Q9UBC2	EPS15L1	1.447	1.364	1.506	1.623	1.486	1.467	1.557	1.354	1.312	1.539	1.657	1.275	1.489	1.38	1.512	1.493	1.477	1.596	1.436	1.56
P35606	COPB2	0.711	0.714	0.745	0.688	0.795	0.731	0.677	0.648	0.683	0.72	0.657	0.749	0.963	0.882	0.715	0.6	0.579	0.675	0.808	0.942
Q96HE7	ERO1A	2.038	1.052	1.789	1.498	2.696	1.781	1.936	2.101	1.506	2.699	2.123	1.295	2.163	2.28	2.102	2.82	1.965	2.118	1.336	1.662
Q86UE4	MTDH	0.889	1.222	1.003	0.975	1.049	0.926	0.974	0.841	0.859	0.926	1.075	0.813	0.823	0.896	1.05	0.899	0.856	0.985	0.965	0.978
Q14697	GANAB	0.551	0.81	0.675	0.607	0.704	0.696	0.596	0.606	0.656	0.627	0.545	0.684	0.655	0.712	0.59	0.532	0.499	0.514	0.705	0.727
Q9Y6C2	EMILIN1	0.261	0.556	0.232	0.248	0.224	0.277	0.255	0.567	0.667	0.278	0.229	0.513	0.218	0.238	0.236	0.218	0.451	0.211	0.353	0.237
P50851	LRBA	1.083	0.907	1.187	1.068	1.084	1.115	1.121	1.095	1.08	1.162	0.92	1.016	1.324	1.325	1.023	0.984	0.923	0.944	1.092	1.292
P45880	VDAC2	1.155	0.857	1.033	1.169	1.122	1.097	1.073	0.846	0.876	1.064	0.885	0.767	0.976	0.891	0.883	0.999	0.994	0.948	0.884	0.815
P07951	TPM2	1.244	1.263	0.843	0.868	0.866	0.905	1.008	4.89	4.226	1.005	1.012	4.451	0.843	1.007	0.994	0.902	3.923	0.878	1.059	0.819
P45974	USP5	1.081	1.076	1.173	1.205	1.222	1.093	1.218	1.032	1.003	1.116	1.169	1.033	1.069	1.034	1.139	1.083	0.989	1.135	1.129	1.176
Q99460	PSMD1	1.052	0.967	1.048	0.943	1.108	1.114	0.994	0.927	0.937	1.034	0.893	1.122	1.43	1.348	1.005	0.953	0.848	0.979	1.186	1.302
Q6WKZ4	RAB11FIP1	1.954	1.581	2.124	1.817	2.126	1.9	2.047	1.843	1.788	2.132	2.535	1.852	1.846	1.936	2.387	2.031	2.026	1.863	1.716	2.113
Q86VP6	CAND1	0.44	0.498	0.508	0.451	0.477	0.465	0.459	0.431	0.504	0.446	0.43	0.575	0.601	0.635	0.474	0.445	0.417	0.453	0.594	0.594
Q01469	FABP5	1.666	0.991	2.01	1.539	1.87	1.209	1.678	1.175	1.002	1.45	1.683	1.124	1.724	1.731	1.846	1.846	1.36	2.023	1.312	1.279
Q2M2I5	KRT24	1.15	9.859	1.135	7.183	2.411	1.389	1.183	1.484	1.579	1.378	3.99	0.813	1.548	0.828	0.952	1.472	1.229	2.625	1.625	0.972
Q16643	DBN1	1.393	1.383	1.695	2.492	2.051	2.104	1.717	1.749	1.604	1.548	1.977	1.514	1.089	1.135	1.271	1.478	1.664	1.663	1.447	1.502
Q9NYL9	TMOD3	2.132	1.616	2.142	2.134	1.99	1.791	2.215	1.847	1.515	2.314	2.11	1.158	1.553	1.469	1.926	1.934	2.047	1.776	1.462	1.405
Q15154	PCM1	1.847	2.32	2.14	2.171	2.291	2.107	2.121	1.817	1.763	1.842	2.378	1.993	1.985	1.97	2.224	2.149	1.904	2.533	2.26	2.331
P09651	HNRNPA1	1.324	1.482	1.335	1.313	1.552	1.412	1.476	1.048	1.122	1.194	1.17	1.099	1.158	1.315	1.211	1.217	1.027	1.265	1.232	1.402
P51659	HSD17B4	0.937	0.979	1.105	1.114	1.062	1.025	0.907	0.882	0.874	1.073	0.875	0.892	1.232	1.082	0.941	0.908	0.844	0.925	0.986	1.141
P19367	HK1	0.47	0.489	0.577	0.54	0.594	0.692	0.488	0.497	0.551	0.516	0.483	0.667	0.765	0.679	0.522	0.5	0.543	0.522	0.606	0.762
O00159	MYO1C	0.268	0.409	0.307	0.283	0.288	0.347	0.294	0.514	0.661	0.288	0.338	0.76	0.475	0.534	0.366	0.363	0.437	0.346	0.513	0.475
P23141	CES1	0.458	0.515	1.784	0.753	2.051	1.892	1.591	1.096	1.015	1.315	0.864	1.151	0.362	0.661	0.512	1.504	0.872	0.409	0.552	0.506
P04080	CSTB	2.843	0.966	2.313	2.302	1.937	2.404	2.291	2.666	1.682	3.326	2.578	1.341	2.3	1.901	2.364	2.555	2.574	2.342	1.621	1.899
P11717	IGF2R	1.188	1.143	1.111	1.019	1.231	1.217	1.14	1.01	0.998	1.043	0.88	0.977	0.97	0.957	0.95	0.968	0.872	1	1.073	1.01
Q15435	PPP1R7	1.364	1.169	1.284	1.292	1.32	1.483	1.423	1.317	1.18	1.448	1.588	1.211	1.347	1.353	1.47	1.374	1.281	1.37	1.313	1.347
P06748	NPM1	1.567	2.086	1.556	1.565	1.718	1.563	1.588	1.17	1.154	1.302	1.57	1.224	1.144	1.235	1.425	1.456	1.103	1.496	1.348	1.489
Q02218	OGDH	0.399	0.606	0.545	0.447	0.554	0.492	0.428	0.569	0.619	0.508	0.49	0.754	0.698	0.689	0.504	0.486	0.566	0.491	0.66	0.616
P19338	NCL	1.375	2.109	1.437	1.478	1.571	1.518	1.534	1.122	1.149	1.277	1.755	1.446	1.366	1.534	1.348	1.385	1.155	1.647	1.609	1.642
Q6YHK3	CD109	1.266	1.406	1.362	1.302	1.454	1.681	1.558	1.251	1.26	1.264	1.166	1.245	1.126	1.479	1.233	1.264	1.094	1.257	1.566	1.475
Q01546	KRT76	2.503	1.279	2.437	2.613	1.874	2.479	2.53	2.333	2.211	3.255	2.138	1.246	2.685	1.778	2.176	2.507	2.622	2.144	1.78	2.282
Q12802	AKAP13	1.517	1.562	1.515	1.507	1.51	1.426	1.566	1.293	1.225	1.506	1.582	1.322	1.343	1.36	1.449	1.446	1.345	1.386	1.374	1.413
P55884	EIF3B	0.799	0.878	0.883	0.81	0.895	0.911	0.82	0.804	0.828	0.845	0.726	0.898	1.031	1.032	0.774	0.726	0.666	0.764	0.928	1.026
P23246	SFPQ	0.757	1.338	0.863	0.847	0.939	0.963	0.856	0.693	0.767	0.746	0.829	0.958	0.878	1.012	0.856	0.836	0.767	0.854	0.992	1.146
P02647	APOA1	0.766	1.368	0.765	0.82	0.955	1.027	0.738	1.295	1.612	0.737	1.013	0.985	0.668	0.716	1.175	1.439	0.735	0.838	0.764	0.712
Q07954	LRP1	0.507	0.634	0.477	0.482	0.436	0.563	0.461	0.52	0.583	0.462	0.535	0.579	0.537	0.613	0.583	0.501	0.523	0.546	0.78	0.607
P0DOX7	NA	0.445	0.668	0.385	0.515	0.445	0.818	0.428	0.629	0.682	0.535	0.518	0.432	0.398	0.396	0.929	0.666	0.476	0.486	0.509	0.389
P11940	PABPC1	1.006	1.34	1.133	1.012	1.282	1.197	1.05	0.888	0.961	1.074	1.096	1.177	1.285	1.318	1.094	1.106	0.962	1.126	1.135	1.37
P51858	HDGF	1.79	2.264	1.968	1.947	1.899	1.505	2.015	1.142	1.155	1.714	1.89	1.282	1.184	1.476	1.524	1.418	1.382	1.687	1.547	1.307
P50991	CCT4	0.95	0.943	0.99	0.955	1.033	0.849	0.917	0.77	0.819	0.87	0.714	0.92	1.025	1.067	0.814	0.771	0.711	0.792	0.967	1.066
Q15181	PPA1	1.302	1.313	1.309	1.434	1.307	1.402	1.382	1.058	0.958	1.282	1.434	1.001	1.29	1.216	1.363	1.447	1.267	1.442	1.26	1.18
Q14195	DPYSL3	0.169	0.274	0.163	0.183	0.163	0.2	0.183	0.506	0.635	0.201	0.177	0.637	0.163	0.213	0.174	0.18	0.28	0.161	0.341	0.176
Q02413	DSG1	2.353	0.58	1.311	1.125	0.809	1.241	2.041	1.357	1.012	1.591	1.191	0.878	2.141	1.699	1.728	1.513	1.564	1.602	1.091	1.214
P69905	HBA1	0.673	0.779	0.469	0.583	0.994	1.096	0.37	0.41	0.544	0.341	0.558	0.639	0.628	0.591	1.065	0.941	0.488	0.541	1.115	0.964
Q13263	TRIM28	0.937	1.347	1.066	0.995	1.23	1.351	1.072	0.997	0.982	0.993	1.279	1.27	1.228	1.407	1.188	1.042	0.927	1.213	1.415	1.483
P80303	NUCB2	2.728	1.868	3.006	3.325	3.377	3.002	3.007	2.631	2.254	3.365	3.2	1.827	2.105	1.912	2.878	2.651	2.729	2.814	2.203	2.469
Q96AE4	FUBP1	0.995	1.589	1.143	1.148	1.113	1.077	1.125	0.828	0.844	0.879	1.054	0.992	0.918	1.06	1.027	1.021	0.885	1.146	1.192	1.092
P49588	AARS1	0.772	0.683	0.671	0.615	0.755	0.692	0.633	0.667	0.695	0.645	0.685	0.711	0.833	0.809	0.777	0.67	0.589	0.678	0.834	0.865
P60842	EIF4A1	0.688	0.698	0.759	0.666	0.809	0.725	0.735	0.701	0.685	0.721	0.648	0.797	0.936	0.987	0.772	0.697	0.572	0.773	0.75	1.246
P49419	ALDH7A1	0.595	0.82	0.845	0.805	0.739	0.823	0.622	0.705	0.599	0.684	0.68	0.863	0.848	0.999	0.732	0.652	0.668	0.657	0.897	0.894
P16152	CBR1	1.51	1.281	1.901	1.791	1.469	1.653	1.548	1.174	1.18	1.401	1.671	1.353	1.63	1.966	1.47	1.705	1.236	1.717	1.301	1.497
P31943	HNRNPH1	1.252	1.402	1.263	1.316	1.413	1.341	1.326	0.966	0.994	1.109	1.137	0.972	1.062	1.122	1.081	1.144	1.046	1.192	1.114	1.075
Q9BZF9	UACA	1.344	0.997	1.329	1.11	1.271	1.277	1.331	1.395	1.276	1.404	1.543	1.335	1.743	1.477	1.486	1.482	1.508	1.55	1.368	1.582
Q15424	SAFB	1.101	1.682	1.266	1.176	1.399	1.299	1.195	1.06	1.039	1.045	1.203	1.114	0.986	1.148	1.033	1.07	0.979	1.108	1.21	1.234
P42566	EPS15	1.63	1.627	1.687	1.631	1.568	1.483	1.628	1.39	1.26	1.795	1.867	1.198	1.288	1.245	1.647	1.49	1.481	1.572	1.436	1.467
P23588	EIF4B	2.274	2.107	2.223	2.3	2.281	1.942	2.376	1.716	1.627	1.976	2.652	1.95	1.876	2.213	2.342	2.259	2.103	2.709	2.166	2.282
O94885	SASH1	3.113	1.67	3.219	3.231	3.01	2.479	3.12	2.436	2.363	3.643	3.059	1.811	2.367	2.142	3.134	3.033	3.14	2.656	2.129	2.319
Q9NYU2	UGGT1	0.608	0.792	0.727	0.643	0.784	0.878	0.639	0.713	0.76	0.712	0.642	0.804	0.909	0.879	0.78	0.668	0.603	0.652	0.885	0.892
Q9UQE7	SMC3	0.701	1.129	0.883	0.733	0.891	1.02	0.784	0.787	0.841	0.78	0.608	0.785	0.702	0.785	0.58	0.531	0.517	0.542	0.792	0.964
Q15063	POSTN	0.102	0.131	0.107	0.107	0.104	0.139	0.108	0.123	0.178	0.104	0.115	0.114	0.109	0.104	0.123	0.119	0.12	0.109	0.162	0.11
P26640	VARS1	0.65	0.685	0.759	0.636	0.719	0.694	0.659	0.653	0.695	0.672	0.647	0.813	0.97	0.933	0.747	0.677	0.611	0.676	0.828	0.983
P12277	CKB	0.302	0.37	0.282	0.273	0.288	0.35	0.34	1.193	1.606	0.354	0.273	1.258	0.268	0.321	0.286	0.254	0.486	0.249	0.336	0.279
Q9UHD9	UBQLN2	1.631	1.58	1.563	1.637	1.615	1.705	1.558	1.334	1.216	1.395	1.718	1.265	1.423	1.507	1.612	1.492	1.31	1.778	1.372	1.633
P31150	GDI1	0.426	0.477	0.462	0.443	0.442	0.53	0.453	0.575	0.608	0.56	0.425	0.557	0.438	0.472	0.452	0.406	0.401	0.408	0.517	0.515
O00299	CLIC1	1.381	1.218	1.368	1.369	1.405	1.097	1.365	0.982	0.911	1.318	1.54	0.947	1.094	1.16	1.295	1.335	1.218	1.263	1.203	1.123
Q9BSJ8	ESYT1	0.424	0.645	0.491	0.428	0.474	0.546	0.444	0.577	0.644	0.476	0.412	0.599	0.522	0.561	0.428	0.388	0.397	0.396	0.58	0.543
Q96I99	SUCLG2	0.862	1.182	1.009	1.025	1.005	1.08	0.868	1.132	0.963	1.034	1.121	1.103	1.159	1.15	0.988	0.972	0.851	1.053	1.129	1.137
P06737	PYGL	0.797	0.45	0.451	0.501	0.491	0.511	0.49	0.538	0.702	0.646	0.526	0.754	0.795	0.961	0.474	0.606	0.574	0.707	0.851	0.992
Q5JSH3	WDR44	1.049	0.951	1.04	0.988	1.062	1.111	1.004	1.099	1.063	1.126	1.057	0.973	1.087	1.01	1.151	1.074	0.993	1.005	1.059	1.121
P06744	GPI	0.505	0.566	0.585	0.532	0.629	0.648	0.503	0.598	0.63	0.519	0.459	0.747	0.743	0.784	0.53	0.545	0.446	0.515	0.679	0.709
P09493	TPM1	1.361	1.691	1.011	1.053	0.966	1.024	1.158	7.952	4.462	1.289	0.759	4.448	0.618	0.737	0.758	0.661	4.629	0.704	0.895	0.642
O60841	EIF5B	1.131	1.475	1.221	1.255	1.428	1.06	1.244	0.979	1.037	1.018	0.947	1.038	1.12	1.127	1.103	1.025	0.879	1.054	1.079	1.278
P61158	ACTR3	0.925	0.996	0.909	0.962	0.941	0.904	0.843	0.8	0.8	0.957	0.956	0.873	1.023	0.993	0.936	0.906	0.869	0.897	0.999	0.905
P67936	TPM4	2.339	2.113	1.935	2.056	2.023	1.802	2.155	1.797	1.681	2.077	3.085	1.861	1.939	2.015	2.556	2.528	2.516	2.443	2.195	2.023
Q53EL6	PDCD4	1.371	1.588	1.438	1.891	1.094	1.199	1.508	1.014	1.059	1.154	1.309	1.2	0.748	1.147	1.014	1.168	1.251	1.244	1.555	1.212
O75828	CBR3	1.647	0.983	1.848	2.188	1.509	1.771	1.707	1.187	0.952	1.555	1.642	1.316	1.817	1.659	1.654	2.029	1.992	1.926	1.567	1.543
Q99832	CCT7	0.573	0.624	0.621	0.595	0.662	0.554	0.586	0.489	0.552	0.541	0.501	0.701	0.792	0.829	0.585	0.56	0.511	0.569	0.725	0.8
P62937	PPIA	1.167	1.276	1.259	1.203	1.319	1.291	1.221	1.04	0.97	1.112	1.213	1.042	1.184	1.158	1.191	1.233	1.168	1.159	1.181	1.088
P43490	NAMPT	0.965	0.839	1.373	1.391	1.136	1.246	0.961	0.967	0.844	1.149	1.269	0.996	1.053	0.991	1.221	0.971	1.105	1.112	1.141	1.014
P09874	PARP1	0.377	0.796	0.517	0.424	0.518	0.544	0.457	0.422	0.512	0.449	0.413	0.577	0.517	0.603	0.437	0.392	0.375	0.445	0.632	0.658
P31930	UQCRC1	0.96	1.241	1.155	1.109	1.278	1.316	1.052	1.203	1.135	1.169	1.259	1.332	1.291	1.373	1.194	1.164	1.157	1.178	1.196	1.282
Q92900	UPF1	0.585	0.696	0.688	0.621	0.723	0.771	0.656	0.668	0.706	0.664	0.623	0.872	0.884	0.941	0.692	0.635	0.608	0.699	0.842	0.982
Q8WUF5	PPP1R13L	1.745	1.614	2.06	1.972	2.026	1.94	1.997	1.727	1.548	1.696	1.719	1.392	1.543	1.661	1.7	1.686	1.663	1.813	1.508	1.757
Q96HC4	PDLIM5	1.145	1.079	1.189	1.097	1.241	1.039	1.24	1.005	0.994	1.144	1.17	1.057	1.255	1.243	1.296	1.329	1.216	1.376	1.216	1.27
P00367	GLUD1	0.71	0.864	0.784	0.788	0.786	0.874	0.78	0.771	0.845	0.789	0.709	0.802	0.84	0.955	0.799	0.721	0.775	0.821	1.029	0.815
Q9UJC3	HOOK1	2.064	1.62	1.848	1.924	1.849	1.576	2.057	1.517	1.487	2.115	2.555	1.648	2.195	1.934	2.432	2.258	2.095	2.211	1.958	2.219
O75534	CSDE1	0.881	1.22	1.039	0.983	1.302	1.013	1.025	0.867	0.92	0.844	0.921	1.174	1.193	1.227	0.986	0.876	0.751	1.081	1.116	1.389
P14314	PRKCSH	1.153	1.437	1.239	1.265	1.284	1.199	1.23	1.084	1.072	1.134	1.338	0.936	0.848	0.952	1.125	1.079	1.042	1.131	1.054	0.993
Q99613	EIF3C	1.009	1.065	1.11	0.98	1.122	0.856	0.983	0.84	0.872	0.961	0.97	1.124	1.198	1.259	1.047	0.989	0.921	1.037	1.129	1.195
Q15233	NONO	0.577	0.868	0.68	0.603	0.733	0.746	0.647	0.539	0.614	0.555	0.654	0.714	0.727	0.796	0.678	0.626	0.57	0.663	0.79	0.905
O43491	EPB41L2	0.546	1.045	0.732	0.618	0.634	0.957	0.66	0.802	0.936	0.689	0.53	0.774	0.536	0.635	0.524	0.64	0.611	0.546	0.85	0.66
O00151	PDLIM1	1.946	2.113	1.728	1.794	1.53	1.837	1.847	1.332	1.291	1.555	1.697	1.144	1.295	1.505	1.367	1.357	1.383	1.539	1.77	1.317
Q14839	CHD4	0.486	0.837	0.646	0.557	0.691	0.696	0.587	0.61	0.689	0.572	0.616	0.784	0.709	0.779	0.632	0.578	0.554	0.597	0.761	0.909
Q641Q2	WASHC2A	1.806	1.721	1.638	1.734	1.606	1.734	1.733	1.486	1.553	1.613	1.796	1.339	1.311	1.388	1.575	1.642	1.644	1.903	1.639	1.461
O60271	SPAG9	0.882	0.989	0.941	0.947	0.965	0.976	0.947	0.942	0.951	1.012	0.941	1.027	1.083	1.047	1.005	0.94	0.918	0.979	1.075	1.134
P41252	IARS1	0.579	0.69	0.682	0.596	0.696	0.697	0.628	0.622	0.685	0.645	0.52	0.732	0.891	0.79	0.604	0.552	0.551	0.57	0.728	0.919
P04632	CAPNS1	1.67	1.477	1.676	2.026	1.624	1.419	1.856	1.432	1.331	1.806	2.159	1.344	1.547	1.469	1.691	1.804	1.886	1.899	1.636	1.454
P00352	ALDH1A1	0.199	0.369	0.575	0.52	0.425	0.441	0.422	0.454	0.545	0.491	0.477	0.81	0.395	0.449	0.513	0.525	0.461	0.571	0.568	0.881
Q9UNZ2	NSFL1C	2.16	1.779	1.791	2.241	1.742	1.942	2.042	1.733	1.524	1.989	1.863	1.323	1.448	1.45	1.61	1.634	1.569	1.732	1.51	1.542
Q8N163	CCAR2	0.634	0.996	0.785	0.689	0.773	0.863	0.722	0.689	0.75	0.757	0.761	0.867	0.819	0.89	0.788	0.687	0.648	0.724	0.859	1.034
P61981	YWHAG	2.325	1.944	1.992	2.37	1.938	1.671	2.16	1.561	1.468	2.16	2.137	1.424	1.489	1.494	1.736	1.772	1.646	1.871	1.659	1.438
Q16555	DPYSL2	0.298	0.545	0.296	0.326	0.301	0.388	0.311	0.465	0.548	0.347	0.26	0.487	0.26	0.362	0.267	0.245	0.279	0.244	0.557	0.3
Q9Y3Z3	SAMHD1	0.305	0.72	0.298	0.312	0.3	0.444	0.306	0.37	0.415	0.309	0.318	0.43	0.438	0.384	0.301	0.299	0.291	0.266	0.547	0.38
P31939	ATIC	0.553	0.503	0.54	0.46	0.537	0.603	0.488	0.511	0.55	0.48	0.449	0.703	0.541	0.632	0.542	0.571	0.48	0.462	0.58	0.57
Q8IUD2	ERC1	1.17	1.108	1.092	1.154	1.215	1.198	1.148	1.068	1.093	1.098	1.404	1.088	1.199	1.133	1.275	1.169	1.171	1.262	1.211	1.316
P08865	RPSA	1.565	1.411	1.419	1.441	1.728	1.747	1.47	1.392	1.201	1.699	1.857	1.401	1.709	1.682	1.808	1.642	1.431	1.735	1.715	1.647
P13010	XRCC5	0.568	0.88	0.75	0.589	0.798	0.725	0.66	0.596	0.697	0.577	0.504	0.699	0.714	0.817	0.553	0.461	0.408	0.581	0.719	0.891
P49189	ALDH9A1	0.945	0.88	1.094	1.238	1.083	1.02	1.004	0.938	0.893	0.946	0.929	1.113	1.367	1.186	0.894	1.108	0.927	1.112	1.118	1.177
P42224	STAT1	0.252	0.485	0.307	0.337	0.276	0.408	0.255	0.341	0.356	0.37	0.298	0.286	0.694	0.376	0.332	0.336	0.35	0.351	0.398	0.406
Q8N283	ANKRD35	3.534	1.72	3.5	2.519	2.762	2.706	3.471	2.838	2.026	2.529	3.075	2.006	2.084	2.304	2.563	2.412	2.485	2.926	2.123	2.893
P43686	PSMC4	1.812	1.528	1.689	1.739	1.688	1.559	1.727	1.451	1.323	1.691	1.734	1.284	1.511	1.411	1.624	1.69	1.485	1.664	1.476	1.589
O43719	HTATSF1	1.87	2.578	2.101	2.192	2.378	2.159	2.161	1.693	1.642	1.929	2.95	2.073	1.974	2.328	2.355	2.213	2.083	2.583	2.573	2.06
P27482	CALML3	2.628	1.242	2.019	2.416	1.979	2.153	2.47	1.92	1.576	2.293	2.926	1.733	2.374	2.032	2.288	2.658	2.663	2.927	2.258	2.031
P40222	TXLNA	1.328	1.833	1.417	1.586	1.643	1.512	1.453	1.197	1.148	1.191	1.836	1.402	1.527	1.602	1.654	1.588	1.29	1.903	1.709	1.769
Q99961	SH3GL1	2.51	1.584	2.288	2.453	2.429	1.84	2.325	1.785	1.524	2.366	2.775	1.725	1.906	1.866	2.286	2.45	2.642	2.89	1.984	1.757
P21980	TGM2	0.165	0.321	0.155	0.156	0.152	0.178	0.172	0.469	0.713	0.181	0.171	0.801	0.161	0.194	0.174	0.168	0.362	0.155	0.313	0.172
P07339	CTSD	0.372	1.039	0.995	0.556	0.721	0.619	0.48	0.475	0.485	0.471	0.649	0.564	0.542	0.548	0.571	0.448	0.443	0.505	0.685	0.564
Q93008	USP9X	0.639	0.609	0.667	0.583	0.627	0.683	0.611	0.616	0.677	0.693	0.55	0.69	0.821	0.784	0.607	0.573	0.559	0.571	0.743	0.783
Q9UHD8	SEPTIN9	0.725	1.505	0.714	0.866	0.781	0.849	0.744	0.928	1.044	0.684	0.553	0.869	0.598	0.722	0.523	0.48	0.559	0.612	0.791	0.676
Q12797	ASPH	0.486	0.721	0.587	0.622	0.627	0.765	0.551	0.599	0.685	0.558	0.525	0.598	0.561	0.555	0.53	0.503	0.508	0.59	0.676	0.581
P63010	AP2B1	0.403	0.584	0.503	0.467	0.473	0.544	0.438	0.474	0.556	0.461	0.407	0.484	0.48	0.52	0.401	0.349	0.353	0.382	0.559	0.499
Q96QK1	VPS35	0.936	1.018	1.113	1.008	1.005	1.066	1.011	1.012	1.054	1.048	0.758	1.037	1.082	1.14	0.846	0.774	0.768	0.778	1.036	1.082
O43815	STRN	1.405	1.221	1.429	1.412	1.449	1.37	1.395	1.29	1.259	1.563	1.598	1.327	1.643	1.437	1.664	1.537	1.501	1.531	1.46	1.68
P08758	ANXA5	0.605	1.016	0.585	0.619	0.593	0.689	0.607	0.905	0.845	0.63	0.636	0.811	0.527	0.63	0.574	0.559	0.542	0.544	0.851	0.562
Q14624	ITIH4	0.717	1.5	0.681	0.716	0.731	1.273	0.68	0.883	1.244	0.663	0.813	0.666	0.564	0.541	1.117	0.771	0.539	0.512	0.655	0.592
Q562R1	ACTBL2	1.107	1.085	1.096	1.09	1.178	1.29	1.158	1.796	1.606	1.295	1.505	1.746	1.373	1.411	1.586	1.394	1.616	1.34	1.413	1.565
Q15643	TRIP11	1.536	1.648	1.509	1.41	1.455	1.522	1.359	1.314	1.297	1.522	1.686	1.218	1.476	1.28	1.522	1.426	1.269	1.565	1.368	1.78
Q9NZN4	EHD2	0.256	0.467	0.252	0.267	0.248	0.317	0.308	0.632	0.933	0.268	0.202	0.775	0.219	0.321	0.207	0.196	0.312	0.199	0.383	0.231
Q14683	SMC1A	0.559	1.01	0.743	0.612	0.769	0.865	0.678	0.686	0.742	0.692	0.709	0.8	0.784	0.855	0.681	0.645	0.606	0.658	0.884	0.96
P63244	RACK1	0.767	0.778	0.846	0.799	0.949	0.84	0.796	0.637	0.666	0.715	0.724	0.849	1.07	1.048	0.825	0.802	0.677	0.839	0.919	1.023
Q99714	HSD17B10	0.77	0.736	0.887	0.848	0.916	0.774	0.881	0.753	0.747	0.834	0.826	0.799	0.983	0.99	0.952	0.935	0.908	0.908	0.954	0.904
Q16363	LAMA4	0.341	0.536	0.263	0.275	0.26	0.329	0.304	1.281	1.448	0.337	0.3	1.541	0.313	0.353	0.319	0.29	0.905	0.287	0.448	0.302
O14639	ABLIM1	2.637	1.247	2.535	2.167	2.478	2.075	2.565	1.797	1.7	2.192	2.035	1.391	1.86	1.981	2.285	2.267	2.532	2.287	1.946	1.789
P29692	EEF1D	2.078	1.606	1.676	1.888	1.777	1.524	1.889	1.483	1.248	1.648	1.989	1.381	1.647	1.647	1.88	1.843	1.598	1.903	1.587	1.663
P04040	CAT	0.708	0.771	0.56	0.666	0.793	1.059	0.592	0.725	0.734	0.583	0.585	0.683	0.602	0.609	0.694	0.658	0.571	0.524	0.75	0.773
Q15029	EFTUD2	0.648	0.86	0.748	0.644	0.862	0.941	0.698	0.723	0.738	0.681	0.627	0.78	0.837	0.887	0.763	0.638	0.587	0.705	0.938	1.012
Q06830	PRDX1	1.047	0.91	1.12	1.228	1.157	1.486	1.13	1.031	0.928	1.092	1.285	1.316	1.234	1.444	1.152	1.207	1.175	1.187	1.151	1.216
Q9HCY8	S100A14	3.203	1.314	2.612	2.948	2.604	2.123	2.82	1.937	1.665	2.863	2.741	1.437	1.971	1.89	2.461	2.628	2.662	2.346	1.756	1.609
Q14BN4	SLMAP	0.615	1.036	0.541	0.585	0.544	0.64	0.61	2.782	2.92	0.671	0.617	2.993	0.593	0.617	0.674	0.588	2.269	0.571	0.678	0.607
Q15393	SF3B3	0.782	1.084	0.898	0.777	1.019	1.071	0.828	0.829	0.819	0.79	0.724	0.913	0.95	1.02	0.805	0.69	0.629	0.741	0.963	1.083
Q15084	PDIA6	1.859	1.558	1.434	1.392	1.795	1.784	1.476	1.381	1.326	1.519	1.636	1.058	1.18	1.22	1.513	1.476	1.423	1.723	1.441	1.384
Q13596	SNX1	0.977	1.059	1	1.007	1.058	1.122	0.969	0.938	0.895	0.975	1.003	0.818	0.871	0.887	0.902	0.857	0.846	0.967	0.977	0.96
Q14008	CKAP5	0.714	0.892	0.816	0.68	0.822	0.895	0.719	0.743	0.818	0.72	0.657	0.875	0.838	0.901	0.733	0.65	0.664	0.752	0.865	0.969
Q15417	CNN3	1.368	1.023	1.329	1.467	1.491	1.093	1.402	1.471	1.446	1.315	1.171	0.867	0.944	0.956	1.169	1.169	1.085	1.293	1.034	0.979
P40121	CAPG	1.181	1.406	1.423	1.646	1.275	1.315	1.285	1.23	1.035	1.305	1.304	1.074	1.109	1.153	1.076	1.185	1.344	1.319	1.282	1.151
Q9UM54	MYO6	0.811	0.641	0.923	0.788	0.811	0.807	0.809	0.797	0.832	0.968	0.858	0.86	1.217	1.124	0.926	0.95	0.989	0.815	0.89	1.048
O95361	TRIM16	1.307	1.131	1.413	1.372	1.481	1.333	1.478	1.249	1.134	1.604	1.296	1.277	1.887	1.531	1.479	1.303	1.301	1.313	1.314	1.623
Q9Y4E1	WASHC2C	2.934	3.367	3.015	3.464	3.144	2.343	3.236	2.514	2.15	2.882	2.153	1.629	1.758	1.776	2.016	1.97	1.982	2.15	1.938	1.619
P01008	SERPINC1	0.95	1.982	0.822	1.104	0.851	1.118	0.814	0.997	1.178	0.811	1.17	1.055	0.734	0.884	1.095	1.147	0.772	0.921	0.996	0.895
P55795	HNRNPH2	1.226	1.107	1.172	1.104	1.161	1.156	1.156	1.074	1.041	1.188	1.125	0.849	1.012	0.991	1.081	1.1	1.134	1.071	1.029	1.085
Q9UKY7	CDV3	2.076	1.422	1.649	1.77	1.602	1.409	1.812	1.433	1.258	1.521	1.899	1.145	1.635	1.547	1.761	1.867	1.591	2.046	1.578	1.684
P18669	PGAM1	1.193	0.731	0.862	0.846	0.999	1.072	0.872	0.888	0.875	0.976	0.781	0.762	0.925	0.892	0.838	0.847	0.735	0.848	0.796	0.848
Q15642	TRIP10	2.342	1.434	2.421	2.508	2.361	2.032	2.395	2.013	1.788	2.699	2.81	1.667	2.292	2.069	2.746	2.866	2.585	2.411	1.935	1.951
Q58FF7	HSP90AB3P	1.742	1.916	1.995	1.699	2.136	2.151	1.947	2.417	2.102	2.214	0.664	0.448	0.462	0.421	0.557	0.394	0.439	0.412	0.545	0.807
Q12959	DLG1	1.846	1.615	1.777	2.012	1.853	1.931	1.833	1.605	1.526	1.838	2.014	1.76	1.856	1.766	1.969	1.991	1.824	2.096	1.889	2.176
P35241	RDX	1.179	1.053	1.094	0.979	0.979	1.204	0.977	1.046	1.103	0.995	0.995	1.183	1.458	1.359	1.01	0.942	0.954	1.067	1.143	1.206
O60701	UGDH	0.76	0.721	1.029	1.235	0.982	1.167	0.889	0.91	0.851	0.845	0.75	0.919	0.886	0.875	0.812	0.732	0.836	1.051	1.035	1.087
Q8WVV4	POF1B	2.899	1.757	3.144	2.832	2.786	2.171	2.831	2.515	2.029	3.376	3.209	1.766	2.339	2.126	3.247	3.216	3.287	2.528	2.215	1.925
Q16658	FSCN1	0.846	0.761	0.578	0.506	0.62	0.629	0.657	0.524	0.584	0.704	0.483	0.638	0.561	0.782	0.58	0.606	0.491	0.496	0.731	0.602
P01876	IGHA1	0.507	0.986	0.529	0.68	0.51	0.917	0.55	0.465	0.88	0.444	0.546	0.506	0.314	0.531	0.858	0.563	0.377	0.587	0.437	0.388
P54920	NAPA	1.639	0.999	1.301	1.287	1.49	1.386	1.35	1.333	1.188	1.702	1.299	0.863	1.292	1.106	1.271	1.107	1.051	1.124	1.071	1.144
Q02880	TOP2B	0.505	0.787	0.726	0.635	0.796	0.754	0.646	0.601	0.658	0.579	0.643	0.74	0.789	0.838	0.664	0.628	0.607	0.643	0.757	0.946
P22695	UQCRC2	0.849	1.008	1.029	0.962	1.108	1.026	0.873	0.967	1.033	0.963	0.871	1.124	1.116	1.151	0.887	0.867	0.849	0.892	0.974	1.075
P46459	NSF	0.535	0.588	0.624	0.605	0.605	0.592	0.59	0.575	0.599	0.655	0.625	0.729	0.881	0.81	0.671	0.654	0.659	0.629	0.759	0.819
P20591	MX1	0.377	0.896	0.54	0.679	0.545	0.953	0.365	0.465	0.466	0.403	0.442	0.469	1.039	0.527	0.462	0.439	0.319	0.409	0.521	0.479
Q8TAQ2	SMARCC2	1.107	1.697	1.306	1.247	1.334	1.634	1.247	1.299	1.328	1.288	1.178	1.145	1.074	1.157	1.032	1.003	0.958	1.03	1.216	1.376
O43396	TXNL1	1.456	1.158	1.4	1.46	1.313	1.399	1.53	1.296	1.146	1.543	1.6	1.162	1.252	1.392	1.424	1.428	1.35	1.427	1.249	1.302
P47897	QARS1	0.698	0.695	0.847	0.709	0.843	0.787	0.737	0.729	0.751	0.834	0.842	0.94	1.289	1.182	0.892	0.942	0.883	0.916	0.95	1.216
Q9UHB6	LIMA1	0.979	1.919	1.028	1.188	1.038	1.035	0.987	0.769	0.817	0.881	1.063	0.872	0.868	0.966	0.893	0.84	0.852	1.173	1.18	0.945
P53618	COPB1	0.521	0.592	0.604	0.541	0.595	0.64	0.554	0.531	0.597	0.577	0.585	0.69	0.853	0.807	0.596	0.534	0.547	0.584	0.744	0.794
Q04917	YWHAH	0.816	1.185	0.843	0.972	0.848	0.732	0.801	0.709	0.711	0.73	0.772	0.694	0.545	0.656	0.593	0.624	0.567	0.731	0.81	0.545
P40926	MDH2	0.784	0.925	1.043	0.946	1.094	0.973	0.904	0.841	0.877	0.921	0.795	1.005	1.031	1.074	0.889	0.801	0.772	0.819	0.99	0.929
P00751	CFB	0.474	0.786	0.364	0.433	0.488	0.86	0.387	0.509	0.847	0.443	0.431	0.432	0.391	0.423	0.513	0.393	0.351	0.343	0.4	0.37
Q9H4A3	WNK1	1.417	1.227	1.254	1.215	1.18	1.207	1.31	1.074	1.092	1.32	1.515	1.253	1.482	1.57	1.539	1.525	1.454	1.635	1.531	1.557
P46060	RANGAP1	0.742	0.933	0.775	0.692	0.841	0.761	0.751	0.634	0.644	0.698	0.921	0.858	0.959	0.948	0.895	0.819	0.695	0.867	0.944	1.066
Q93009	USP7	0.91	0.912	1.017	0.931	1.046	1.061	0.949	0.884	0.914	0.935	0.662	0.825	0.99	0.975	0.759	0.679	0.626	0.752	0.88	0.906
Q96NY8	NECTIN4	1.911	1.397	1.857	1.656	1.866	1.867	2.012	1.562	1.499	1.623	2.217	1.662	1.761	1.923	2.138	2.147	1.835	2.27	1.824	2.18
O75410	TACC1	1.543	1.788	1.7	1.724	1.81	1.568	1.639	1.519	1.553	1.625	2.422	1.646	1.471	1.576	1.831	1.78	1.81	2.082	1.828	1.476
O43290	SART1	1.009	1.394	1.133	1.117	1.204	1.136	1.174	0.976	0.985	1.05	1.188	1.072	1.027	1.096	1.141	1.06	1.016	1.173	1.21	1.284
P53396	ACLY	0.62	0.652	0.621	0.529	0.624	0.602	0.531	0.527	0.584	0.55	0.473	0.692	0.824	0.808	0.593	0.493	0.466	0.53	0.695	0.842
P21810	BGN	0.168	0.558	0.157	0.197	0.164	0.19	0.157	0.244	0.315	0.275	0.173	0.221	0.175	0.178	0.233	0.17	0.198	0.165	0.344	0.171
Q15366	PCBP2	1.209	1.376	1.209	1.2	1.267	1.04	1.311	0.929	0.952	1.052	1.022	0.937	0.963	1.069	1.04	1	0.871	1.071	1.08	1.076
P02452	COL1A1	0.254	1.014	0.199	0.302	0.192	0.237	0.241	0.358	0.494	0.477	0.218	0.461	0.206	0.291	0.246	0.198	0.305	0.232	0.925	0.219
O75874	IDH1	1.489	1.305	1.34	1.532	1.351	1.576	1.224	1.38	1.19	1.125	1.315	1.498	1.229	1.344	1.067	0.933	1.097	1.24	1.338	1.254
O75351	VPS4B	2.504	1.932	2.66	2.601	2.558	2.098	2.529	2.069	1.843	2.553	2.694	1.829	2.228	2.102	2.507	2.334	2.441	2.29	2.023	2.115
P43304	GPD2	0.863	1.242	1.026	1.051	1.135	1.012	0.908	0.903	0.925	0.942	1.009	1.141	1.245	1.442	1.072	0.948	0.927	0.934	1.268	1.376
Q9H4G0	EPB41L1	1.149	1.84	1.318	1.574	1.223	1.537	1.297	1.072	1.15	1.266	1.321	1.502	1.472	1.695	1.277	1.168	1.19	1.469	1.571	1.596
P38606	ATP6V1A	0.993	0.939	0.96	0.958	1.055	1.149	1.011	0.972	0.914	1.109	1.019	1.135	1.421	1.343	1.131	1.07	0.948	1.078	1.148	1.279
Q86VS8	HOOK3	1.729	1.51	1.719	1.795	1.607	1.566	1.735	1.651	1.502	1.781	2.215	1.518	1.616	1.56	2.015	1.839	1.955	1.966	1.784	1.827
P26639	TARS1	0.862	0.65	0.718	0.656	0.842	0.806	0.731	0.71	0.734	0.858	0.613	0.851	1.093	1.243	0.763	0.802	0.624	0.696	0.871	1.116
Q13561	DCTN2	1.74	1.446	1.588	1.618	1.73	1.572	1.656	1.457	1.358	1.59	1.51	1.102	1.147	1.164	1.389	1.431	1.41	1.466	1.218	1.243
Q9Y6N5	SQOR	0.831	0.814	0.783	0.717	0.633	0.572	0.594	0.749	0.619	0.532	0.518	0.553	1.065	1.018	0.532	0.72	0.585	0.823	0.952	0.821
P54136	RARS1	0.593	0.64	0.692	0.615	0.679	0.68	0.637	0.579	0.634	0.594	0.575	0.723	0.899	0.842	0.635	0.643	0.56	0.62	0.741	0.887
O15355	PPM1G	2	2.021	1.921	1.66	1.905	1.555	1.762	1.409	1.344	1.748	2.092	1.401	1.506	1.494	1.698	1.633	1.563	1.873	1.513	1.649
Q96K76	USP47	1.136	1.081	1.263	1.145	1.304	1.146	1.137	1.073	1.012	1.124	1.141	1.218	1.377	1.354	1.314	1.137	1.007	1.204	1.309	1.564
Q9BXP5	SRRT	1.114	1.545	1.234	1.206	1.297	1.156	1.184	0.923	0.961	1.015	1.023	0.966	0.921	1.037	0.988	0.978	0.856	1.091	1.098	1.14
P56192	MARS1	0.661	0.762	0.786	0.643	0.756	0.756	0.653	0.651	0.716	0.674	0.793	1.086	1.289	1.197	0.916	0.838	0.713	0.757	1.026	1.201
P13861	PRKAR2A	1.156	1.158	1.19	1.197	1.209	1.248	1.201	1.276	1.201	1.304	1.342	1.233	1.292	1.302	1.304	1.217	1.189	1.264	1.337	1.35
Q13423	NNT	0.313	0.489	0.423	0.379	0.448	0.56	0.368	0.485	0.539	0.408	0.378	0.496	0.522	0.532	0.394	0.335	0.395	0.358	0.469	0.535
P60660	MYL6	0.98	1.213	0.921	0.994	0.916	0.894	0.999	2.683	2.421	0.99	1.096	2.584	0.83	0.904	0.958	0.947	2.218	0.961	1.009	0.86
P35998	PSMC2	0.816	0.808	0.837	0.793	0.876	0.861	0.813	0.717	0.734	0.837	0.591	0.926	0.695	0.82	0.592	0.625	0.721	0.631	0.717	0.636
P36871	PGM1	0.546	0.587	0.611	0.622	0.647	0.632	0.553	0.663	0.686	0.561	0.622	0.879	0.865	0.812	0.67	0.657	0.576	0.658	0.705	0.787
Q14166	TTLL12	1.195	1.032	1.369	1.17	1.278	1.305	1.117	1.151	1.055	1.173	1.086	1.098	1.148	1.098	1.087	1.012	0.909	1.045	0.98	1.205
Q6PKG0	LARP1	0.907	1.178	0.953	0.919	1.024	1.08	0.948	0.935	0.96	0.91	0.99	0.982	1.1	1.092	1.016	1.027	0.876	1.021	1.085	1.234
P55060	CSE1L	0.469	0.524	0.545	0.451	0.516	0.516	0.513	0.478	0.53	0.533	0.404	0.595	0.691	0.687	0.463	0.426	0.426	0.465	0.591	0.659
P05120	SERPINB2	2.02	2.01	3.117	1.622	2.678	2.475	2.479	2.466	2.068	2.457	2.621	2.23	2.014	3.128	2.681	1.995	2.046	1.613	1.937	2.765
Q6DD88	ATL3	0.73	0.741	0.731	0.706	0.725	0.855	0.729	0.965	0.947	0.834	0.592	0.72	0.704	0.663	0.599	0.543	0.626	0.57	0.719	0.631
P07737	PFN1	0.769	0.899	0.816	0.772	0.803	0.877	0.768	0.868	0.87	0.713	0.719	0.86	0.733	0.78	0.71	0.707	0.659	0.725	0.798	0.738
Q9H4A4	RNPEP	0.864	0.753	0.981	0.961	0.847	0.865	0.712	0.737	0.753	0.868	0.844	1.013	1.346	1.383	0.943	0.9	0.642	0.862	1.018	1.111
P01834	IGKC	0.418	0.67	0.36	0.517	0.423	0.888	0.4	0.598	0.666	0.505	0.463	0.372	0.353	0.358	0.932	0.615	0.388	0.444	0.47	0.319
P13928	ANXA8	1.535	1.459	1.263	1.633	1.514	2.075	1.492	1.531	1.109	1.923	1.666	1.374	1.87	1.837	1.703	1.472	1.342	1.65	1.951	1.893
P50502	ST13	1.237	1.317	1.351	1.527	1.365	1.304	1.462	1.13	1.117	1.188	1.321	1.065	0.973	1.024	1.158	1.161	1.118	1.219	1.154	1.028
A0MZ66	SHTN1	1.812	1.52	1.399	1.633	1.26	1.474	1.506	1.397	1.058	1.347	1.738	1.426	1.732	1.539	1.654	1.88	1.794	2.114	1.651	1.532
O94979	SEC31A	0.593	0.678	0.718	0.641	0.678	0.711	0.636	0.605	0.644	0.65	0.627	0.698	0.804	0.793	0.626	0.62	0.609	0.647	0.736	0.77
O00468	AGRN	0.535	0.698	0.548	0.58	0.548	0.579	0.596	0.574	0.634	0.575	0.571	0.542	0.53	0.598	0.519	0.478	0.521	0.511	0.623	0.57
Q9UMX0	UBQLN1	1.228	1.192	1.245	1.288	1.3	1.448	1.352	1.243	1.199	1.278	1.531	1.179	1.485	1.258	1.534	1.468	1.337	1.53	1.3	1.607
P14868	DARS1	0.642	0.71	0.724	0.702	0.738	0.731	0.687	0.572	0.623	0.674	0.632	0.744	0.96	0.875	0.671	0.654	0.611	0.695	0.808	0.917
Q9Y4G6	TLN2	1.309	2.18	1.625	1.361	1.548	1.458	1.477	1.457	1.761	1.565	1.163	1.614	1.405	1.542	1.309	1.204	1.061	1.213	1.613	1.635
Q07866	KLC1	1.288	1.055	1.05	1.165	1.097	0.868	1.082	0.921	0.936	1.047	1.134	0.901	1.096	0.957	1.104	1.063	1.052	1.193	1.009	1.023
Q5XKE5	KRT79	1.861	1.389	1.633	1.794	1.581	2.037	1.84	1.499	1.44	1.81	2.076	1.407	2.36	1.869	2.249	2.41	2.046	2.633	1.746	1.786
O75083	WDR1	0.558	0.625	0.565	0.546	0.613	0.511	0.535	0.534	0.644	0.515	0.481	0.744	0.674	0.648	0.533	0.531	0.53	0.517	0.622	0.601
O75822	EIF3J	1.881	1.486	1.62	1.859	1.692	1.524	1.865	1.34	1.204	1.614	1.959	1.177	1.35	1.283	1.672	1.684	1.566	1.762	1.399	1.429
P42166	TMPO	0.915	1.552	1.202	1.076	1.165	1.054	1.091	0.919	0.934	0.964	1.068	0.962	0.924	1.059	1.053	0.951	0.894	1.047	1.107	1.136
Q15459	SF3A1	1.04	1.455	1.155	1.07	1.227	1.275	1.119	0.977	0.987	1.022	1.281	1.152	1.181	1.23	1.254	1.207	1.057	1.201	1.276	1.388
Q9Y678	COPG1	0.634	0.715	0.701	0.643	0.686	0.658	0.662	0.584	0.625	0.611	0.662	0.771	0.878	0.856	0.709	0.628	0.616	0.696	0.831	0.956
Q9UIV8	SERPINB13	1.582	1.158	1.582	1.388	2.056	1.362	1.743	1.383	1.171	1.857	1.404	1.424	2.105	1.657	1.685	1.449	1.28	1.522	1.303	1.752
P49411	TUFM	0.66	0.883	0.772	0.743	0.812	0.718	0.711	0.638	0.686	0.666	0.757	0.751	0.801	0.867	0.71	0.713	0.672	0.765	0.803	0.82
P80723	BASP1	0.581	1.135	0.743	1.008	0.553	1.02	0.615	0.629	0.764	0.504	0.724	0.673	0.548	0.669	0.68	0.744	0.662	1.048	0.957	0.578
Q8NFC6	BOD1L1	1.505	2.59	1.87	1.857	1.835	1.883	1.887	1.655	1.668	1.743	2.634	2.244	1.78	2.084	2.162	1.912	1.894	2.468	2.518	2.131
P06753	TPM3	1.969	2.28	1.931	1.93	1.901	1.773	1.92	1.617	1.494	1.836	1.962	1.488	1.549	1.636	1.731	1.814	1.706	1.785	1.801	1.714
P36578	RPL4	0.544	0.682	0.708	0.563	0.74	0.546	0.597	0.521	0.603	0.513	0.449	0.726	0.886	0.867	0.555	0.549	0.47	0.564	0.76	0.913
P37837	TALDO1	1.169	1.068	1.355	1.119	1.554	1.485	1.292	1.166	1.086	1.237	1.206	1.314	1.469	1.613	1.317	1.105	0.937	1.307	1.341	1.505
P17655	CAPN2	0.664	0.702	0.618	0.782	0.681	0.81	0.809	0.775	0.719	0.988	0.937	0.707	1.107	0.796	0.837	0.805	0.893	0.917	1.027	0.735
Q9Y5K6	CD2AP	2.488	2.395	2.434	2.355	2.255	2.163	2.43	1.8	1.728	2.274	2.614	1.539	1.694	1.847	2.386	2.169	2.302	2.298	1.913	1.888
P22102	GART	0.571	0.707	0.654	0.556	0.684	0.562	0.582	0.51	0.571	0.541	0.51	0.745	0.778	0.797	0.586	0.54	0.488	0.472	0.736	0.822
Q14CN4	KRT72	2.572	2.287	2.47	1.987	2.239	3.89	2.455	2.469	2.238	3.457	1.771	1.307	1.869	1.697	1.987	2.021	1.59	1.876	1.668	2.443
P13746	HLA-A	0.423	1.751	0.718	1	0.644	0.788	0.507	0.55	0.585	0.669	0.661	0.778	1.595	0.508	0.941	0.681	0.837	1.179	1.587	0.79
Q14112	NID2	0.385	0.565	0.321	0.33	0.323	0.402	0.358	0.83	0.959	0.384	0.404	0.925	0.387	0.444	0.4	0.354	0.665	0.405	0.534	0.411
Q96FW1	OTUB1	1.709	1.274	1.493	1.656	1.484	1.292	1.671	1.14	1.035	1.42	1.452	1.127	1.285	1.257	1.33	1.453	1.336	1.453	1.229	1.156
Q13510	ASAH1	1.444	1.097	1.428	1.736	1.464	1.395	1.517	1.324	1.223	1.466	1.717	1.186	1.382	1.217	1.487	1.455	1.423	1.531	1.246	1.32
Q13751	LAMB3	0.552	0.793	0.554	0.598	0.466	0.626	0.553	0.47	0.609	0.528	0.577	0.422	0.498	0.634	0.499	0.445	0.415	0.537	0.661	0.642
P20042	EIF2S2	0.731	0.873	0.773	0.761	0.806	0.768	0.773	0.612	0.661	0.722	0.692	0.736	0.874	0.805	0.695	0.712	0.644	0.719	0.8	0.937
P62333	PSMC6	1.178	1.219	1.164	1.161	1.291	1.045	1.145	0.921	0.893	1.089	1.041	0.913	1.076	1.029	1.095	1.152	1.005	1.131	1.085	1.059
P01861	IGHG4	0.7	0.6	0.468	0.614	0.438	0.7	0.433	0.516	0.811	0.64	0.573	0.588	0.381	0.305	0.507	0.398	0.323	0.344	0.467	0.413
P22307	SCP2	1.474	1.322	1.707	1.964	1.503	1.446	1.606	1.464	1.316	1.839	1.898	1.221	1.515	1.446	1.763	1.706	1.783	1.717	1.644	1.582
P78347	GTF2I	0.678	0.946	0.864	0.711	0.762	0.97	0.793	0.686	0.763	0.699	0.646	0.778	0.799	0.886	0.674	0.61	0.564	0.703	0.836	0.967
P24534	EEF1B2	2.459	1.732	1.916	2.131	2.102	1.687	2.241	1.551	1.341	2.016	1.928	1.228	1.57	1.506	1.844	1.826	1.683	1.863	1.451	1.616
P39023	RPL3	0.535	0.659	0.664	0.545	0.679	0.551	0.573	0.492	0.589	0.538	0.48	0.813	1.019	0.966	0.591	0.593	0.532	0.612	0.825	1.041
Q5VT79	ANXA8L1	1.168	0.816	1.222	1.647	1.462	2.086	1.61	1.876	1.473	1.501	1.375	1.231	1.283	1.591	1.204	1.132	1.121	1.282	1.47	1.413
Q15582	TGFBI	0.12	0.258	0.119	0.13	0.121	0.161	0.13	0.195	0.292	0.154	0.143	0.187	0.15	0.163	0.151	0.135	0.161	0.132	0.296	0.148
P12532	CKMT1A	1.15	1.778	1.616	1.496	2.506	1.56	1.896	1.386	1.222	1.509	1.858	1.532	1.573	1.819	1.601	1.533	1.498	1.797	1.786	1.471
Q15124	PGM5	0.165	0.229	0.153	0.153	0.148	0.188	0.174	0.609	0.854	0.176	0.183	1.032	0.171	0.214	0.19	0.179	0.302	0.165	0.252	0.185
P12268	IMPDH2	0.796	1.163	0.893	0.819	1.05	0.935	0.825	0.683	0.75	0.837	0.907	0.916	0.968	0.959	0.853	0.741	0.666	0.722	0.882	1.053
Q9BZQ8	NIBAN1	0.584	0.586	0.433	0.412	0.471	0.46	0.443	0.662	0.877	0.46	0.458	0.956	0.582	0.613	0.49	0.481	0.48	0.478	0.616	0.532
P29144	TPP2	0.616	0.709	0.696	0.663	0.711	0.703	0.645	0.653	0.672	0.698	0.681	0.785	0.902	0.822	0.713	0.685	0.646	0.664	0.813	0.824
Q6ZVM7	TOM1L2	2.423	1.794	2.603	2.518	2.265	2.416	2.694	2.245	2.029	2.439	3.209	2.144	2.297	2.382	2.744	2.776	2.752	2.876	2.225	2.609
P54577	YARS1	0.929	0.89	0.814	0.789	0.913	0.914	0.847	0.767	0.809	0.796	0.819	0.902	1.131	1.126	0.903	0.911	0.748	0.871	0.99	1.065
P78344	EIF4G2	0.952	0.923	0.899	0.803	0.9	0.932	0.843	0.785	0.828	0.983	0.839	0.897	1.133	1.028	0.892	0.868	0.801	0.93	0.941	1.126
Q9P2J5	LARS1	0.582	0.644	0.674	0.585	0.672	0.606	0.603	0.535	0.637	0.568	0.576	0.762	0.918	0.884	0.621	0.617	0.576	0.62	0.66	0.847
P06731	CEACAM5	3.163	1.741	3.033	2.884	3.496	1.502	2.301	1.967	2.07	3.063	3.145	1.563	2.046	1.957	4.222	2.547	2.629	2.509	1.81	1.944
P08572	COL4A2	0.321	0.353	0.275	0.267	0.25	0.301	0.287	0.529	0.595	0.41	0.256	0.417	0.247	0.303	0.251	0.249	0.337	0.237	0.344	0.281
P04843	RPN1	0.532	0.663	0.612	0.551	0.695	0.657	0.526	0.54	0.614	0.59	0.571	0.658	0.741	0.723	0.616	0.538	0.536	0.53	0.658	0.699
Q02818	NUCB1	1.248	2.448	1.501	1.487	1.427	1.454	1.356	1.217	1.217	1.337	2.686	1.93	1.671	1.922	2.068	1.804	1.966	1.937	2.105	1.846
P09525	ANXA4	0.581	0.884	0.781	0.768	0.686	1.008	0.679	0.765	0.814	0.752	0.688	0.739	0.727	0.727	0.625	0.594	0.594	0.608	0.832	0.765
P46777	RPL5	0.645	0.796	0.782	0.68	0.824	0.755	0.724	0.698	0.749	0.704	0.653	0.874	0.968	1.011	0.788	0.707	0.617	0.718	0.892	1.101
P14550	AKR1A1	1.145	1.078	1.124	1.171	1.094	1.404	1.069	1.041	1.057	1.135	1.075	1.081	1.166	1.217	0.936	1.087	0.982	1.008	1.094	1.101
P25685	DNAJB1	1.905	1.476	1.825	2.062	1.947	1.766	1.889	1.574	1.471	1.713	2.296	1.682	2.11	2.015	2.172	2.341	2.013	2.351	1.857	1.981
P16989	YBX3	2.479	2.019	2.303	2.067	2.415	2.226	2.549	2.031	1.812	2.353	2.135	1.419	1.691	1.662	2.069	1.834	1.689	1.943	1.56	1.93
Q86VR7	VSIG10L	2.876	1.268	2.997	2.003	3.411	1.981	2.59	2.157	2.152	2.851	3.27	1.891	2.526	2.292	3.262	2.775	2.153	2.818	2.128	2.681
Q96G03	PGM2	0.881	0.941	0.947	0.93	1.001	0.925	0.866	0.827	0.801	0.954	0.822	1.052	1.179	1.15	0.998	0.858	0.743	0.932	1.19	1.249
Q13586	STIM1	1.349	1.992	1.737	1.894	1.604	1.742	1.599	1.553	1.511	1.654	1.626	1.398	1.339	1.57	1.478	1.404	1.444	1.668	1.948	1.496
Q9ULT8	HECTD1	1.331	0.92	1.362	1.185	1.473	1.248	1.395	1.327	1.215	1.541	2.404	1.605	2.375	2.06	2.18	2.066	2.409	2.371	1.743	2.204
Q9UQ80	PA2G4	1.043	1.031	0.967	1.002	1.094	0.918	1.045	0.755	0.76	0.896	0.758	0.876	1.044	1.021	0.89	0.848	0.717	0.894	0.93	1.015
P21128	ENDOU	4.138	0.953	2.911	2.969	2.794	2.353	3.398	2.49	2.204	3.543	2.772	1.55	3.377	2.261	3.688	3.486	3.565	3.245	2.492	2.552
Q16181	SEPTIN7	0.579	0.716	0.627	0.589	0.608	0.635	0.576	0.583	0.695	0.578	0.585	0.75	0.772	0.776	0.628	0.613	0.625	0.637	0.809	0.73
Q06323	PSME1	0.763	1.37	1.003	1.207	0.921	0.912	0.939	0.733	0.713	0.884	1.117	0.845	1.057	1.028	1.018	0.973	0.876	1.153	1.214	0.94
Q9NY33	DPP3	1.302	1.091	1.177	1.173	1.309	1.345	1.208	1.268	1.047	1.346	1.336	1.063	1.338	1.215	1.39	1.073	0.998	1.23	1.23	1.373
P19971	TYMP	0.37	0.87	0.429	0.546	0.444	0.506	0.453	0.412	0.409	0.455	0.468	0.355	0.567	0.529	0.47	0.483	0.369	0.435	0.589	0.424
Q16851	UGP2	0.754	0.748	0.771	0.707	0.849	0.834	0.709	0.704	0.748	0.732	0.618	0.664	0.831	0.814	0.715	0.655	0.575	0.653	0.734	0.786
Q5K651	SAMD9	0.611	0.691	0.748	0.68	0.741	0.67	0.705	0.654	0.645	0.773	0.738	0.665	1.073	0.907	0.756	0.713	0.777	0.634	0.81	0.946
Q92804	TAF15	0.892	1.233	0.914	0.885	0.93	0.803	0.967	0.582	0.638	0.709	0.774	0.757	0.738	0.902	0.796	0.801	0.682	0.817	0.877	0.851
Q14126	DSG2	1.546	1.412	1.454	1.421	1.188	1.65	1.466	1.211	1.206	1.317	1.493	1.155	1.267	1.379	1.353	1.388	1.376	1.586	1.58	1.457
O75116	ROCK2	0.533	0.701	0.572	0.526	0.528	0.617	0.525	0.809	0.97	0.585	0.575	0.946	0.667	0.716	0.589	0.546	0.632	0.555	0.699	0.735
P02730	SLC4A1	0.748	0.744	0.605	0.645	1.536	1.738	0.506	0.656	0.829	0.573	0.747	0.921	0.816	0.772	1.191	0.743	0.616	0.632	1.213	1.259
Q16787	LAMA3	0.645	0.908	0.653	0.728	0.551	0.765	0.717	0.518	0.699	0.648	0.754	0.558	0.665	0.859	0.607	0.478	0.513	0.633	0.914	0.656
Q9NZB2	FAM120A	0.619	0.803	0.637	0.637	0.64	0.7	0.632	0.616	0.668	0.611	0.59	0.701	0.718	0.756	0.619	0.599	0.581	0.711	0.746	0.779
Q12931	TRAP1	0.655	0.868	0.83	0.699	0.997	0.779	0.796	0.636	0.689	0.705	0.794	1.065	1.061	1.145	0.859	0.784	0.68	0.784	0.916	1.096
P82094	TMF1	1.494	1.776	1.728	1.695	1.862	1.645	1.553	1.507	1.352	1.709	2.099	1.331	1.47	1.387	1.828	1.527	1.512	1.712	1.551	1.709
Q92499	DDX1	0.538	0.615	0.597	0.551	0.617	0.641	0.564	0.52	0.589	0.525	0.634	0.715	0.794	0.827	0.638	0.632	0.617	0.714	0.761	0.811
P07910	HNRNPC	0.938	1.272	0.876	0.869	1.025	1.164	0.893	0.757	0.767	0.794	0.865	0.889	0.826	0.9	0.789	0.75	0.678	0.868	0.939	1.131
P11413	G6PD	1	0.698	1.199	0.965	1.136	1.055	0.944	0.87	0.671	0.766	0.748	1.042	1.519	1.312	0.966	0.88	0.725	1.045	1.011	1.144
P27694	RPA1	0.5	0.955	0.69	0.612	0.668	0.695	0.626	0.557	0.626	0.546	0.583	0.866	0.766	0.901	0.612	0.545	0.504	0.618	0.844	0.777
Q13464	ROCK1	0.866	1.054	0.881	0.805	0.796	0.946	0.805	1.203	1.433	0.866	0.678	1.173	0.753	0.762	0.682	0.641	0.723	0.653	0.769	0.816
P01871	IGHM	0.499	0.708	0.395	0.397	0.888	0.638	0.662	1.023	1.273	0.539	0.673	0.48	0.443	0.393	1.002	0.842	0.41	0.609	0.634	0.727
P01892	HLA-A	0.405	0.372	0.438	0.296	0.367	0.357	0.525	0.584	0.761	0.311	0.552	0.531	0.482	0.649	0.661	0.623	0.527	0.477	1.038	0.655
P26641	EEF1G	0.879	0.803	0.893	0.785	0.99	0.927	0.848	0.741	0.775	0.835	0.731	0.96	1.379	1.342	0.929	0.836	0.752	0.822	1.021	1.201
P17858	PFKL	1.053	1.017	1.335	1.162	1.124	1.306	1.077	1.056	1.097	1.163	0.77	0.954	1.206	1.129	0.87	0.803	0.753	0.823	1.062	1.227
P10586	PTPRF	0.753	0.944	0.812	0.86	0.847	1.073	0.842	0.861	0.866	0.864	0.942	1.018	0.916	1.01	0.956	0.917	0.869	0.948	1.056	1.056
P04439	HLA-A	0.934	0.647	0.624	1.785	0.617	0.805	1.353	1.247	1.367	0.76	NA	NA	NA	NA	NA	NA	NA	NA	NA	NA
P43121	MCAM	0.385	0.624	0.287	0.303	0.283	0.375	0.354	1.485	1.563	0.398	0.275	1.38	0.281	0.35	0.31	0.264	0.919	0.272	0.42	0.307
P02790	HPX	0.516	0.954	0.449	0.502	0.468	0.815	0.434	0.63	0.755	0.476	0.577	0.452	0.455	0.449	0.581	0.596	0.363	0.324	0.462	0.38
P17844	DDX5	0.487	0.899	0.588	0.543	0.705	0.632	0.575	0.437	0.53	0.495	0.605	0.693	0.734	0.726	0.664	0.658	0.546	0.734	0.742	0.914
P06727	APOA4	0.45	0.601	1.193	0.836	0.743	0.82	1.001	1.064	0.932	0.888	1.174	1.325	1.134	0.873	0.939	1.304	0.954	0.77	0.799	0.922
P47755	CAPZA2	0.665	0.763	0.703	0.694	0.713	0.799	0.709	0.844	0.859	0.752	0.61	0.765	0.63	0.678	0.643	0.598	0.643	0.62	0.74	0.648
P23528	CFL1	1.504	1.675	1.384	1.457	1.505	1.293	1.438	1.32	1.201	1.376	1.459	1.229	1.185	1.273	1.213	1.238	1.111	1.349	1.279	1.092
P01859	IGHG2	0.313	0.43	0.267	0.408	0.382	0.537	0.238	0.492	0.429	0.381	0.39	0.504	0.543	0.448	0.97	0.565	0.416	0.48	0.58	0.476
P23526	AHCY	0.616	0.559	0.704	0.613	0.689	0.584	0.626	0.568	0.63	0.609	0.573	0.878	1.034	0.952	0.726	0.659	0.623	0.711	0.832	0.935
O00571	DDX3X	0.805	0.838	0.828	0.798	0.935	0.809	0.876	0.666	0.723	0.739	0.807	0.855	1.006	1.011	0.815	0.841	0.768	0.919	0.898	1.008
Q6KB66	KRT80	2.459	1.232	2.561	2.121	2.018	1.655	2.425	1.63	1.706	2.538	1.875	1.075	1.441	1.444	1.866	2.015	2.225	1.637	1.333	1.208
P50570	DNM2	0.551	0.711	0.664	0.61	0.657	0.678	0.571	0.571	0.642	0.619	0.616	0.741	0.84	0.788	0.628	0.591	0.593	0.576	0.766	0.783
P42167	TMPO	0.78	1.393	1.094	0.926	1.077	0.957	0.967	0.769	0.829	0.751	0.942	0.886	0.841	0.989	0.938	0.939	0.841	0.978	1.094	1.002
P10319	HLA-B	3.497	19.213	7.21	3.424	5.686	5.517	4.634	3.294	3.555	5.871	1.769	1.396	1.058	1.844	1.3	1.307	1.402	1.326	3.319	1.053
Q9NR30	DDX21	0.4	0.888	0.537	0.457	0.74	0.535	0.515	0.444	0.479	0.439	0.415	0.517	0.561	0.536	0.46	0.43	0.391	0.423	0.526	0.789
P58876	H2BC5	0.764	1.584	0.854	0.875	0.965	1.046	0.843	0.841	0.923	0.94	0.961	0.905	0.757	0.915	0.814	0.843	0.843	0.973	1.146	1.154
O60218	AKR1B10	1.373	0.562	1.439	0.924	1.182	1.486	0.939	0.746	0.694	0.832	0.674	0.745	1.877	1.196	1.118	0.8	0.61	0.853	0.739	0.838
Q9H4M9	EHD1	0.539	0.768	0.599	0.53	0.546	0.635	0.552	0.701	0.781	0.595	0.437	0.634	0.533	0.544	0.463	0.424	0.475	0.435	0.582	0.485
O43776	NARS1	1.038	0.947	1.03	0.941	1.091	0.918	0.897	0.851	0.892	0.921	0.9	1.144	1.32	1.397	1.036	1.002	0.864	1.083	1.304	1.319
Q9H223	EHD4	0.486	0.751	0.523	0.577	0.537	0.588	0.517	0.503	0.589	0.605	0.655	0.755	0.762	0.822	0.73	0.629	0.633	0.641	0.83	0.783
P08123	COL1A2	0.305	1.233	0.249	0.368	0.237	0.316	0.309	0.476	0.637	0.618	0.216	0.475	0.19	0.269	0.221	0.195	0.302	0.226	0.816	0.21
P09110	ACAA1	1.291	1.011	1.406	1.431	1.325	1.334	1.221	1.24	1.182	1.395	1.395	1.148	1.555	1.364	1.411	1.509	1.671	1.454	1.379	1.339
O60313	OPA1	0.612	0.922	0.766	0.732	0.815	0.95	0.712	0.835	0.862	0.787	0.819	0.892	0.895	0.861	0.77	0.704	0.765	0.718	0.88	0.848
P55036	PSMD4	1.835	1.575	1.612	1.792	1.686	1.472	1.694	1.341	1.239	1.584	1.795	1.32	1.421	1.441	1.607	1.734	1.487	1.788	1.496	1.485
Q6NZI2	CAVIN1	0.316	0.596	0.291	0.319	0.28	0.374	0.386	0.873	1.148	0.335	0.297	1.064	0.261	0.404	0.259	0.239	0.526	0.261	0.568	0.256
Q8TEW0	PARD3	1.943	1.841	2.323	1.999	2.148	2.042	2.181	1.836	1.758	1.954	2.307	2.088	2.15	2.347	2.178	2.167	2.203	2.346	2.081	2.236
P18510	IL1RN	3.507	1.242	2.986	2.529	2.694	2.879	3.067	2.541	2.17	3.369	2.967	1.42	2.284	2.122	3.093	3.629	3.05	2.585	1.784	2.202
P17301	ITGA2	0.806	0.811	0.875	0.793	0.893	0.976	0.792	0.937	0.825	0.807	0.838	0.801	0.703	0.853	0.854	0.746	0.685	0.722	0.862	0.913
P12004	PCNA	0.868	1.338	0.988	0.918	1.132	0.85	1.015	0.624	0.689	0.704	1.108	0.869	0.868	0.975	0.904	0.876	0.71	1.021	0.983	1.062
O95782	AP2A1	0.567	0.764	0.625	0.613	0.643	0.636	0.604	0.61	0.698	0.61	0.474	0.631	0.75	0.733	0.519	0.488	0.47	0.498	0.686	0.666
P30038	ALDH4A1	1.259	1.613	1.755	1.773	1.835	2.159	1.672	1.635	1.55	1.573	1.945	1.642	1.567	1.85	1.959	1.573	1.692	1.741	1.73	1.769
Q9UH99	SUN2	1.008	1.386	1.176	1.003	1.224	1.272	1.112	1.159	1.245	1.111	1.037	0.946	1.103	1.016	0.928	0.963	0.948	0.958	1.186	1.049
Q7Z2W4	ZC3HAV1	0.939	1.089	0.974	0.908	0.951	1.132	0.97	0.881	0.968	0.939	1.05	1.195	1.372	1.447	1.099	1.082	1.013	1.288	1.244	1.327
Q9H3U1	UNC45A	0.689	0.714	0.823	0.719	0.805	0.82	0.756	0.724	0.801	0.776	0.763	0.974	1.045	1.059	0.785	0.719	0.652	0.776	0.942	1.062
O14950	MYL12B	0.772	0.917	0.701	0.76	0.727	0.757	0.776	1.825	1.589	0.79	0.743	1.409	0.575	0.606	0.666	0.659	1.259	0.663	0.682	0.605
P30453	HLA-A	0.384	1.352	0.543	0.729	0.393	0.476	0.387	0.392	0.516	0.63	0.675	0.478	0.664	0.58	0.507	0.414	0.397	0.467	0.85	0.476
O43399	TPD52L2	1.292	1.272	1.286	1.401	1.227	1.203	1.304	1.117	1.073	1.312	1.518	1.071	0.97	1.104	1.291	1.341	1.367	1.482	1.245	1.136
P0DP25	CALM3	1.952	1.796	1.613	1.781	1.663	1.699	1.759	1.841	1.66	1.771	2.084	1.638	1.401	1.515	1.64	1.754	1.764	1.731	1.61	1.444
P50993	ATP1A2	1.088	0.76	0.894	0.913	0.864	1.092	0.789	1.197	1.176	0.902	0.347	1.244	0.441	0.565	0.439	0.349	0.476	0.334	0.632	0.499
Q9UHX1	PUF60	0.675	1.04	0.845	0.732	0.929	0.932	0.811	0.72	0.74	0.735	0.773	0.885	0.884	0.949	0.786	0.703	0.618	0.789	0.923	1.042
P05556	ITGB1	0.335	0.563	0.297	0.294	0.302	0.31	0.319	0.926	0.892	0.282	0.303	0.827	0.238	0.308	0.28	0.248	0.68	0.284	0.412	0.255
P52306	RAP1GDS1	1.063	0.895	0.916	0.869	0.944	0.857	0.973	0.88	0.835	0.931	0.981	0.842	0.965	0.994	0.976	0.882	0.837	0.922	0.975	1.025
O43175	PHGDH	0.579	0.714	0.803	0.76	0.824	0.864	0.765	0.773	0.815	0.633	0.761	0.968	0.896	0.899	0.782	0.712	0.741	0.74	0.799	0.944
Q99615	DNAJC7	1.182	1.228	1.178	1.387	1.469	1.304	1.353	1.035	1.006	1.15	1.506	1.303	1.599	1.664	1.635	1.524	1.304	1.564	1.526	1.464
P00739	HPR	0.837	1.54	0.603	0.717	1.025	1.653	0.822	1.053	1.69	0.599	0.694	0.959	0.733	0.596	0.901	0.595	0.493	0.579	0.81	1.085
P23381	WARS1	0.279	0.771	0.324	0.378	0.339	0.356	0.313	0.309	0.354	0.309	0.275	0.329	0.497	0.342	0.318	0.295	0.277	0.301	0.394	0.402
Q8TF72	SHROOM3	1.95	1.416	2.203	1.973	2.305	1.948	2.15	2.285	2.258	2.187	2.591	2.265	2.114	2.219	2.708	2.401	2.431	2.171	1.935	2.286
P04275	VWF	0.346	0.651	0.287	0.31	0.286	0.384	0.323	0.371	0.513	0.389	0.431	0.637	0.376	0.673	0.523	0.375	0.423	0.369	1.06	0.391
Q8TE77	SSH3	1.54	1.165	1.403	1.4	1.237	1.272	1.277	1.274	1.221	1.286	1.424	1.176	1.235	1.277	1.291	1.37	1.341	1.451	1.479	1.346
P17066	HSPA6	1.158	1.362	1.2	2.175	1.662	2.097	2.055	1.91	2.1	1.803	1.918	1.667	1.821	1.794	1.882	2.117	2.043	1.595	1.867	1.75
P51149	RAB7A	0.583	0.636	0.604	0.601	0.653	0.699	0.604	0.627	0.599	0.654	0.7	0.643	0.772	0.713	0.747	0.667	0.596	0.636	0.732	0.777
P01860	IGHG3	0.237	0.244	0.325	0.346	0.264	0.394	0.265	0.309	0.314	0.255	0.256	0.397	0.32	0.286	0.423	0.322	0.267	0.411	0.446	0.25
Q9Y265	RUVBL1	0.793	0.833	0.847	0.777	0.899	0.886	0.842	0.699	0.759	0.802	0.672	0.766	0.852	0.866	0.77	0.69	0.626	0.712	0.872	0.861
P56537	EIF6	1.164	0.966	1.079	1.191	1.178	0.976	1.14	0.922	0.866	1.091	1.354	0.871	1.071	1.007	1.201	1.14	1.087	1.149	1.084	1.007
P06756	ITGAV	0.649	1.147	0.72	0.793	0.797	0.82	0.696	0.887	0.852	0.702	0.785	0.761	0.641	0.676	0.793	0.701	0.76	0.727	0.818	0.72
P47929	LGALS7	1.583	0.911	1.418	1.594	2.143	2.407	2.487	2.023	1.824	2.581	2.428	1.62	1.992	2.22	2.481	2.219	3.005	2.163	1.834	2.099
P04844	RPN2	0.386	0.452	0.452	0.399	0.486	0.511	0.384	0.42	0.47	0.409	0.322	0.417	0.484	0.486	0.35	0.311	0.318	0.307	0.424	0.491
Q92896	GLG1	0.867	0.789	0.829	0.785	1.014	0.77	0.788	0.686	0.701	0.831	0.738	0.836	0.965	0.967	0.785	0.785	0.698	0.758	0.903	0.878
P55327	TPD52	1.761	1.509	1.759	2.159	1.586	1.805	1.895	1.476	1.274	1.751	1.918	1.238	1.444	1.475	1.681	1.728	1.69	1.872	1.545	1.557
Q9Y3I0	RTCB	0.68	0.893	0.759	0.762	0.795	0.814	0.725	0.666	0.709	0.662	0.673	0.754	0.81	0.829	0.705	0.726	0.65	0.752	0.772	0.812
P24844	MYL9	0.308	0.417	0.257	0.29	0.251	0.316	0.353	2.333	0.994	0.25	0.273	1.927	0.277	0.317	0.321	0.268	1.434	0.261	0.39	0.286
Q9H444	CHMP4B	2.346	1.909	2.257	2.735	2.445	2.146	2.569	1.812	1.692	2.121	2.679	1.703	1.884	1.905	2.339	2.42	2.378	2.802	1.974	2.005
P50552	VASP	0.847	1.177	0.814	0.819	0.81	0.854	0.8	1.064	1.219	0.901	0.827	1.161	0.626	0.78	0.766	0.752	0.87	0.852	0.928	0.791
Q92973	TNPO1	0.752	0.766	0.787	0.703	0.781	0.807	0.72	0.741	0.734	0.752	0.688	0.741	0.856	0.824	0.707	0.669	0.614	0.654	0.792	0.854
Q99459	CDC5L	0.8	1.306	0.981	0.966	1.017	1.02	0.965	0.832	0.904	0.841	0.923	0.87	0.803	0.851	0.883	0.825	0.774	0.842	0.928	1.031
Q8IWJ2	GCC2	1.467	1.536	1.529	1.509	1.432	1.365	1.421	1.295	1.204	1.609	1.837	1.173	1.357	1.304	1.632	1.5	1.48	1.495	1.379	1.521
P14543	NID1	0.307	0.433	0.284	0.289	0.268	0.327	0.312	0.682	0.74	0.369	0.286	0.704	0.289	0.343	0.291	0.27	0.497	0.274	0.426	0.296
P00533	EGFR	0.694	0.812	0.775	0.725	0.731	0.792	0.731	0.663	0.692	0.557	0.658	0.76	0.807	0.857	0.703	0.7	0.631	0.771	0.894	0.869
Q16204	CCDC6	2.107	1.626	2.007	2.393	1.928	1.944	2.182	1.77	1.586	2.058	2.448	1.55	1.842	1.765	1.866	2.101	2.154	2.202	1.81	1.619
P48735	IDH2	0.465	0.683	0.572	0.649	0.702	0.626	0.625	0.69	0.655	0.662	0.529	0.669	0.638	0.541	0.663	0.405	0.661	0.537	0.625	0.47
Q9Y230	RUVBL2	0.548	0.654	0.594	0.549	0.629	0.664	0.594	0.543	0.595	0.567	0.554	0.66	0.706	0.708	0.638	0.553	0.515	0.571	0.72	0.775
P51884	LUM	0.159	0.521	0.145	0.194	0.142	0.19	0.137	0.28	0.332	0.27	0.168	0.253	0.151	0.167	0.188	0.214	0.184	0.147	0.285	0.15
Q14677	CLINT1	1.324	1.563	1.483	1.517	1.558	1.438	1.383	1.165	1.14	1.29	1.604	1.339	1.35	1.509	1.669	1.603	1.345	1.64	1.534	1.683
Q16666	IFI16	0.383	0.849	0.449	0.453	0.481	0.514	0.441	0.371	0.432	0.382	0.374	0.461	0.474	0.558	0.377	0.336	0.316	0.382	0.506	0.517
Q8N257	H2BU1	0.591	1.651	0.838	0.866	0.861	0.938	0.8	0.807	0.869	0.879	0.815	0.825	0.697	0.85	0.702	0.707	0.753	0.792	1.119	1.097
P30492	HLA-B	0.977	8.622	1.212	1.662	2.14	1.019	1.941	3.054	1.847	2.618	0.196	0.269	0.392	0.326	0.297	2.861	1.419	7.871	0.388	3.034
Q95604	HLA-C	0.473	0.301	0.384	2.003	0.351	0.47	0.369	0.434	0.777	0.41	NA	NA	NA	NA	NA	NA	NA	NA	NA	NA
Q9Y2A7	NCKAP1	0.617	0.721	0.839	0.686	0.753	0.761	0.737	0.705	0.845	0.73	0.59	0.9	1.048	1.013	0.673	0.596	0.61	0.58	0.827	0.913
Q63HN8	RNF213	0.447	0.985	0.561	0.536	0.532	0.604	0.494	0.552	0.624	0.507	0.438	0.467	0.643	0.563	0.439	0.43	0.428	0.432	0.537	0.57
P23634	ATP2B4	0.413	0.723	0.518	0.452	0.456	0.632	0.456	0.822	0.975	0.441	0.424	1.164	0.548	0.723	0.465	0.433	0.563	0.455	0.722	0.629
Q95365	HLA-B	0.471	2.532	0.953	1.29	0.613	1.147	0.648	0.775	0.669	0.854	1.143	0.882	1.722	0.532	0.782	0.543	0.526	0.8	1.387	0.819
Q96A49	SYAP1	2.186	1.5	2.103	2.087	2.306	2.058	2.381	1.974	1.643	2.268	2.288	1.283	1.513	1.642	1.932	1.909	1.903	2.226	1.562	1.573
Q9Y608	LRRFIP2	2.674	1.416	1.877	1.816	2.091	1.963	1.934	1.868	1.705	1.899	2.415	1.566	1.82	1.839	2.173	2.322	1.846	2.599	1.946	1.769
Q14151	SAFB2	0.74	1.062	0.831	0.853	0.924	0.948	0.859	0.763	0.817	0.805	0.991	0.869	0.949	0.939	0.912	0.918	0.865	0.946	1.004	1.178
Q12888	TP53BP1	1.075	1.519	1.203	1.145	1.267	1.343	1.193	1.118	1.091	1.117	1.282	1.087	1.092	1.148	1.16	1.051	1.022	1.166	1.136	1.356
Q96KP4	CNDP2	1.097	1.064	0.997	1.105	0.953	1.027	0.875	0.816	0.841	0.895	0.836	0.905	1.15	0.995	0.972	0.839	0.778	0.922	1.082	1.012
Q92878	RAD50	0.609	0.986	0.795	0.657	0.723	0.899	0.691	0.664	0.747	0.666	1.018	1.135	1.114	1.227	0.91	0.921	0.878	0.978	1.182	1.404
Q9Y266	NUDC	1.032	1.408	1.111	1.227	1.285	1.327	1.321	1.086	1.126	1.077	1.247	1.177	1.089	1.203	1.121	1.067	0.926	1.124	1.201	1.239
Q5H9R7	PPP6R3	1.231	1.22	1.233	1.263	1.296	1.156	1.242	1.158	1.105	1.202	1.173	1.006	1.008	1.042	1.127	1.058	0.997	1.142	1.165	1.153
P48444	ARCN1	0.655	0.732	0.706	0.707	0.738	0.674	0.682	0.586	0.634	0.675	0.661	0.709	0.844	0.821	0.675	0.662	0.629	0.721	0.771	0.817
P50995	ANXA11	0.847	1.012	1.104	0.88	0.917	1.075	0.984	0.991	0.963	1.087	0.941	0.977	0.848	1.104	0.794	0.734	0.901	0.701	0.881	0.933
Q7L576	CYFIP1	0.541	0.595	0.701	0.584	0.617	0.627	0.592	0.587	0.625	0.63	0.472	0.714	0.881	0.813	0.554	0.517	0.516	0.501	0.691	0.762
P47756	CAPZB	0.926	1.051	0.984	0.965	0.978	1.023	0.937	0.989	0.98	0.973	0.975	0.887	0.937	0.923	0.957	0.864	0.873	0.892	0.947	0.96
O43390	HNRNPR	0.385	0.644	0.505	0.447	0.544	0.593	0.459	0.422	0.482	0.423	0.592	0.699	0.72	0.766	0.601	0.623	0.524	0.576	0.744	0.799
Q15057	ACAP2	0.993	1.05	1.179	1.023	1.109	1.066	1.066	1.043	1.114	1.157	0.97	1.215	1.281	1.311	1.085	1.044	0.917	1.039	1.116	1.308
P08575	PTPRC	0.385	1.704	0.523	0.511	0.543	0.535	0.444	0.415	0.46	0.486	0.461	0.46	0.561	0.524	0.502	0.468	0.405	0.588	0.997	0.655
Q16513	PKN2	0.866	0.826	0.93	0.818	0.883	0.953	0.859	0.859	0.874	0.908	0.779	0.829	0.919	0.912	0.794	0.688	0.658	0.713	0.798	0.966
P14735	IDE	0.847	0.692	0.868	0.788	0.948	0.857	0.8	0.95	0.903	0.898	0.787	0.962	1.256	1.128	0.922	0.845	0.799	0.834	1.001	1.191
Q13283	G3BP1	1.07	1.524	1.231	1.297	1.389	1.419	1.323	0.991	1.026	1.156	1.21	1.071	1.124	1.192	1.127	1.169	1.039	1.272	1.154	1.308
P30085	CMPK1	2.198	1.87	2.399	2.486	2.527	1.992	2.225	1.902	1.487	1.963	2.627	1.685	2.024	1.907	2.319	2.162	2.225	2.402	1.972	1.937
Q9Y4F5	CEP170B	1.666	1.639	1.791	1.891	1.813	1.954	2.073	1.903	1.893	1.682	1.459	1.241	1.252	1.315	1.315	1.365	1.28	1.461	1.334	1.561
Q9BS26	ERP44	1.274	1.369	1.4	1.435	1.666	1.398	1.385	1.14	1.091	1.45	1.98	1.198	1.4	1.336	1.758	1.686	1.637	1.631	1.418	1.343
Q8N573	OXR1	1.644	1.534	1.942	1.915	1.809	2.079	2.008	1.878	1.729	2.043	2.049	1.603	1.712	1.722	1.882	1.874	1.716	1.815	1.653	1.802
Q9UIQ6	LNPEP	0.958	1.118	1.122	1.025	1.122	1.214	1.056	1.11	1.037	1.01	1.032	1.163	1.173	1.096	1.231	1.021	0.842	1.068	1.244	1.536
P51610	HCFC1	0.598	1.077	0.781	0.718	0.795	0.764	0.75	0.677	0.708	0.654	0.706	0.748	0.693	0.78	0.691	0.643	0.612	0.715	0.838	0.847
P05109	S100A8	3.545	1.782	3.24	3.699	3.479	2.493	3.037	2.688	1.997	3.723	4.656	2.181	3.441	3.292	3.941	3.821	3.697	3.74	2.883	2.677
Q96JY6	PDLIM2	2.169	1.423	2.242	2.532	2.805	2.007	2.71	1.992	1.77	2.126	3.072	1.971	2.108	2.232	2.489	2.925	2.794	2.669	2.219	2.198
P29590	PML	0.635	1.468	0.789	0.926	0.662	0.921	0.763	0.69	0.727	0.745	0.861	0.804	0.934	0.982	0.835	0.749	0.667	0.904	1.096	0.825
P49750	YLPM1	1.437	2.056	1.605	1.542	1.545	1.881	1.592	1.447	1.496	1.459	1.572	1.605	1.534	1.723	1.523	1.41	1.391	1.607	1.64	1.711
Q9Y3L3	SH3BP1	1.275	1.532	1.394	1.43	1.255	1.295	1.434	1.133	1.164	1.337	1.089	0.982	1.069	1.048	1.089	0.986	1	1.122	1.221	1.135
P10321	HLA-C	0.411	1.943	0.712	0.579	0.637	0.546	0.382	0.476	0.429	0.419	0.512	0.606	0.699	0.383	0.715	0.409	0.377	0.359	0.443	0.503
P00747	PLG	0.302	0.536	0.296	0.33	0.3	0.375	0.297	0.347	0.507	0.304	0.321	0.398	0.318	0.326	0.342	0.392	0.306	0.272	0.364	0.311
Q06210	GFPT1	0.507	0.461	0.597	0.583	0.615	0.543	0.533	0.486	0.546	0.587	0.562	0.628	0.864	0.748	0.586	0.538	0.52	0.536	0.689	0.728
Q14257	RCN2	1.723	1.513	1.74	1.723	1.918	1.588	1.715	1.47	1.344	1.949	1.817	1.179	1.169	1.184	1.618	1.51	1.585	1.541	1.314	1.29
P24752	ACAT1	0.684	0.806	0.761	0.734	0.65	0.829	0.619	0.897	0.915	0.699	0.659	0.88	0.705	0.737	0.693	0.568	0.607	0.535	0.75	0.771
P01042	KNG1	0.801	1.21	0.684	0.712	0.619	0.82	0.664	0.74	1.11	0.676	0.946	0.806	0.621	0.682	0.985	1.156	0.61	0.661	0.713	0.55
Q8TBA6	GOLGA5	1.314	1.348	1.426	1.397	1.462	1.362	1.378	1.32	1.293	1.45	1.436	1.099	1.182	1.121	1.416	1.275	1.229	1.301	1.207	1.365
P08195	SLC3A2	1.315	0.821	0.938	0.816	0.96	0.873	0.967	0.613	0.688	0.651	1.039	0.623	0.934	1.331	0.767	0.894	0.617	1.057	0.92	0.975
P18583	SON	1.037	1.469	1.146	1.144	1.272	1.305	1.155	1.099	1.1	1.11	1.176	1.158	1.102	1.192	1.137	1.165	1.012	1.212	1.214	1.457
Q8WVM8	SCFD1	0.734	0.818	0.833	0.748	0.837	0.832	0.739	0.747	0.732	0.84	0.791	0.968	1.06	1.065	0.951	0.856	0.796	0.786	0.934	1.077
P16188	HLA-A	1.129	11.117	1.401	2.205	1.343	1.487	1.278	1.431	1.3	4.208	NA	NA	NA	NA	NA	NA	NA	NA	NA	NA
Q6P597	KLC3	1.69	1.339	2.283	1.938	2.387	2.078	2.438	1.915	1.678	2.371	1.929	1.314	1.566	1.541	1.865	1.824	1.678	1.619	1.508	1.826
P62195	PSMC5	0.913	0.784	0.901	0.938	0.938	0.833	0.909	0.789	0.786	1.104	0.755	0.829	1.045	0.968	0.848	0.85	0.816	0.849	0.916	1.005
P30086	PEBP1	1.21	1.081	1.413	1.6	1.175	1.02	1.371	1.073	1.059	1.23	1.234	1.193	1.057	1.068	1.121	1.197	1.187	1.379	1.192	1.027
P48634	PRRC2A	1.136	1.434	1.288	1.181	1.227	1.222	1.271	1.141	1.217	1.187	1.274	1.115	1.096	1.158	1.239	1.142	1.015	1.259	1.212	1.38
Q15019	SEPTIN2	0.669	0.89	0.687	0.664	0.664	0.741	0.666	0.743	0.686	0.561	0.671	0.755	0.712	0.741	0.654	0.648	0.66	0.677	0.834	0.705
P61160	ACTR2	0.623	0.657	0.687	0.661	0.695	0.626	0.608	0.578	0.607	0.669	0.541	0.672	0.759	0.763	0.589	0.554	0.555	0.571	0.723	0.665
Q9UK76	JPT1	2.182	1.558	1.927	2.192	1.976	2.088	2.157	1.854	1.66	2.034	2.951	1.5	1.943	2.217	2.317	2.49	2.188	2.779	2.171	2.432
Q86Y46	KRT73	1.638	1.286	1.717	1.978	1.468	2.046	1.904	1.646	1.7	2.227	2.85	1.961	2.731	2.283	3.088	3.276	3.536	2.72	2.563	3.342
Q13177	PAK2	0.631	0.779	0.616	0.627	0.656	0.706	0.616	0.607	0.59	0.602	0.576	0.531	0.55	0.552	0.549	0.554	0.515	0.569	0.62	0.583
Q96I24	FUBP3	1.073	1.136	1.119	1.11	1.107	0.991	1.127	0.905	0.917	0.998	1.07	0.946	0.953	1.009	1.021	1.017	0.952	1.093	1.079	1.08
Q7L014	DDX46	0.621	0.86	0.75	0.673	0.737	0.761	0.684	0.64	0.681	0.682	0.645	0.711	0.753	0.787	0.631	0.593	0.561	0.608	0.732	0.928
Q12905	ILF2	0.589	0.908	0.684	0.63	0.769	0.846	0.652	0.624	0.672	0.619	0.665	0.938	0.972	1.044	0.7	0.667	0.561	0.729	0.974	1.231
P05534	HLA-A	0.269	0.206	1.576	0.286	0.28	0.284	0.297	0.962	0.373	0.294	0.62	0.595	1.597	0.677	0.733	0.661	0.616	1.805	0.645	0.733
P42765	ACAA2	0.786	0.842	0.612	0.491	0.834	0.636	0.706	1.026	0.936	0.517	0.863	1.342	0.844	0.973	0.797	0.784	0.926	0.885	0.902	1.061
P35573	AGL	0.474	0.513	0.593	0.585	0.575	0.579	0.492	0.722	0.8	0.56	0.639	1.083	0.816	0.868	0.666	0.675	0.737	0.716	0.807	0.893
Q01970	PLCB3	0.993	1.022	1.061	0.984	1.085	1.096	1.036	0.95	0.973	1.003	1.078	1.114	1.233	1.27	1.098	1.064	0.982	1.093	1.197	1.415
P02749	APOH	1.396	2.259	1.337	1.285	1.359	1.408	1.228	1.083	1.512	0.981	1.628	1.196	1.223	1.123	1.787	1.641	1.672	1.229	1.376	0.875
P27708	CAD	0.447	0.549	0.501	0.443	0.481	0.539	0.46	0.535	0.589	0.526	0.528	0.691	0.792	0.831	0.607	0.562	0.487	0.523	0.691	0.849
P62760	VSNL1	2.029	2.75	2.049	2.482	1.855	2.45	2.242	1.585	1.47	2.08	2.134	1.501	1.527	1.641	1.786	1.836	1.561	1.74	1.825	1.749
P22223	CDH3	0.86	3.019	1.094	1.121	1.121	1.328	0.992	0.981	1.005	1.074	1.195	1.083	0.961	1.028	0.98	0.957	0.836	1.086	1.096	1.297
P67775	PPP2CA	1.664	1.347	1.688	1.574	1.771	1.199	1.518	1.146	1.093	1.766	2.275	2.179	2.642	2.477	2.225	2.202	2.084	2.051	2.227	2.206
P35232	PHB	0.654	0.951	0.734	0.719	0.862	0.965	0.759	0.679	0.673	0.662	0.758	0.747	0.767	0.81	0.756	0.679	0.671	0.713	0.821	0.908
P49790	NUP153	1.182	1.541	1.266	1.197	1.302	1.247	1.289	1.016	1.026	1.12	1.453	1.257	1.326	1.365	1.488	1.349	1.283	1.505	1.435	1.457
P49589	CARS1	0.627	0.628	0.605	0.575	0.589	0.628	0.587	0.631	0.697	0.635	0.691	0.742	0.906	0.87	0.748	0.741	0.639	0.715	0.818	0.911
O94874	UFL1	0.713	0.867	0.822	0.79	0.836	0.858	0.766	0.816	0.856	0.814	0.849	0.967	1	0.994	0.852	0.78	0.779	0.773	0.91	1.063
P62191	PSMC1	1.383	1.432	1.394	1.38	1.465	1.361	1.389	1.215	1.171	1.395	1.249	1.09	1.268	1.204	1.249	1.218	1.044	1.194	1.252	1.369
P29373	CRABP2	2.153	1.16	1.877	1.667	2	1.676	2.303	1.902	1.365	2.112	1.794	1.511	1.985	2.042	1.887	1.813	1.656	1.778	1.635	1.691
Q8IWZ3	ANKHD1	1.255	1.463	1.392	1.351	1.451	1.521	1.386	1.245	1.199	1.36	1.369	1.449	1.655	1.698	1.46	1.45	1.214	1.613	1.618	1.801
P32119	PRDX2	1.026	0.978	0.975	1.142	1.25	1.722	0.932	1.034	0.89	0.95	1.412	1.105	1.169	1.218	1.39	1.191	1.072	1.163	1.349	1.187
Q8NE71	ABCF1	0.979	1.393	1.123	1.047	1.162	1.028	1.109	0.96	1.053	0.973	0.894	1.066	1.082	1.159	0.888	0.941	0.812	0.998	1.112	1.22
Q9Y4E8	USP15	0.917	0.909	0.907	0.934	0.976	0.975	0.892	0.887	0.91	0.935	0.902	0.917	1.053	0.979	0.97	0.853	0.771	0.863	1.026	1.091
Q12774	ARHGEF5	3.184	4.603	2.577	3.357	3.054	3.195	3.082	3.01	2.555	3.23	3.178	2.509	2.26	2.631	2.595	3.065	2.848	2.764	2.44	2.52
Q08380	LGALS3BP	1.358	1.854	1.566	1.562	1.592	1.67	1.272	1.186	1.144	1.327	1.7	1.179	1.344	1.328	1.381	1.378	1.209	1.382	1.367	1.262
P01031	C5	0.317	0.608	0.327	0.314	0.342	0.615	0.31	0.454	0.704	0.322	0.269	0.362	0.338	0.298	0.324	0.261	0.24	0.217	0.323	0.301
Q9UN36	NDRG2	1.613	2.184	3.055	2.931	2.703	1.911	2.477	2.217	1.8	2.816	3.176	2.18	1.805	1.888	2.214	2.37	2.247	2.62	2.252	2.118
P26599	PTBP1	0.721	1.02	0.871	0.768	0.912	0.955	0.801	0.707	0.792	0.749	0.615	0.774	0.826	0.943	0.634	0.618	0.523	0.652	0.818	0.879
Q99996	AKAP9	1.518	1.984	1.689	1.644	1.712	1.954	1.653	1.525	1.484	1.695	1.492	1.377	1.372	1.462	1.389	1.271	1.231	1.533	1.608	1.67
Q6ZVX7	NCCRP1	3.053	1.287	2.827	2.459	2.58	2.433	2.904	2.547	2.176	3.298	2.953	1.808	3.088	2.512	2.453	2.766	2.205	2.67	1.837	2.43
O00161	SNAP23	1.346	1.649	1.598	1.536	1.646	1.515	1.704	1.224	1.272	1.289	1.706	1.314	1.24	1.509	1.377	1.399	1.43	1.491	1.494	1.371
Q9Y2W1	THRAP3	1.289	1.881	1.434	1.386	1.537	1.355	1.321	1.151	1.205	1.128	1.194	1.135	1.071	1.255	1.28	1.267	1.121	1.456	1.346	1.384
P00390	GSR	0.489	0.591	0.647	0.547	0.54	0.605	0.507	0.433	0.543	0.44	0.577	0.68	0.713	0.974	0.567	0.563	0.511	0.679	0.804	0.726
P52948	NUP98	1.108	1.705	1.313	1.251	1.397	1.418	1.319	1.152	1.165	1.185	0.931	0.863	0.91	0.954	0.938	0.822	0.792	0.89	0.962	1.025
Q13753	LAMC2	0.699	0.984	0.61	0.805	0.525	0.763	0.738	0.485	0.696	0.666	0.752	0.419	0.51	0.645	0.527	0.421	0.406	0.607	0.74	0.547
P05198	EIF2S1	0.648	0.681	0.646	0.641	0.683	0.668	0.632	0.57	0.598	0.636	0.603	0.65	0.813	0.758	0.62	0.612	0.553	0.644	0.693	0.747
Q9BY89	KIAA1671	3.297	2.441	2.928	3.12	3.135	3.138	3.323	2.402	2.395	2.865	2.645	2.214	2.306	2.58	2.495	2.464	2.392	2.853	2.4	2.578
P52597	HNRNPF	1.214	1.915	1.328	1.369	1.384	1.267	1.378	0.978	1.002	1.113	1.056	0.894	0.836	0.969	0.923	0.908	0.833	1.029	1.023	0.946
P36776	LONP1	0.506	0.695	0.575	0.572	0.614	0.653	0.529	0.623	0.689	0.584	0.61	0.692	0.649	0.707	0.646	0.543	0.559	0.588	0.728	0.713
P49591	SARS1	0.969	0.831	0.952	0.862	1.034	0.939	0.949	0.889	0.911	0.931	0.745	1.061	1.228	1.191	0.951	0.904	0.724	0.839	1.027	1.126
O95831	AIFM1	0.612	0.678	0.64	0.595	0.699	0.72	0.61	0.703	0.739	0.664	0.579	0.756	0.746	0.78	0.616	0.573	0.623	0.635	0.773	0.703
O76094	SRP72	0.695	0.952	0.826	0.752	0.828	0.855	0.75	0.657	0.734	0.75	0.736	0.962	1.108	1.083	0.8	0.737	0.674	0.746	0.916	1.009
O60784	TOM1	3.52	1.649	2.789	2.825	2.801	2.405	3.118	2.592	2.194	3.055	3.533	2.112	2.588	2.483	2.983	3.271	2.862	3.202	2.308	2.662
P00338	LDHA	0.585	0.516	0.556	0.465	0.518	0.512	0.475	0.479	0.526	0.493	0.427	0.572	0.741	0.719	0.557	0.553	0.406	0.493	0.614	0.625
Q14103	HNRNPD	2.401	2.968	2.335	2.429	2.396	2.284	2.628	1.661	1.718	2.12	1.727	1.366	1.288	1.523	1.471	1.472	1.341	1.763	1.718	1.214
Q99439	CNN2	0.878	1.194	0.979	0.955	1.086	0.641	0.932	0.588	0.637	0.698	0.665	0.632	0.551	0.65	0.715	0.676	0.658	0.629	0.793	0.534
Q14651	PLS1	1.282	1.244	1.425	1.271	1.386	1.743	1.332	1.404	1.282	1.573	1.705	1.236	1.518	1.658	1.476	1.404	1.301	1.351	1.549	1.587
Q12874	SF3A3	1.215	1.708	1.336	1.327	1.447	1.328	1.338	1.101	1.073	1.124	1.377	1.098	1.105	1.235	1.28	1.164	1.04	1.251	1.291	1.273
P30041	PRDX6	1.088	0.926	1.407	1.386	1.234	1.038	1.409	1.03	0.998	1.297	1.204	1.057	1.206	1.112	1.113	1.248	1.223	1.265	1.207	1.01
P08708	RPS17	0.892	1.257	0.948	1.066	1.17	0.898	1.01	0.714	0.775	0.865	0.975	0.985	1.131	1.136	0.953	1.125	0.939	1.193	1.105	1.122
Q8N1G4	LRRC47	1.004	1.145	1.146	1.152	1.058	1.126	1.138	1.011	1.068	1.054	0.944	1.022	1.046	1.107	0.944	0.994	0.923	1.012	1.072	1.093
Q9H307	PNN	1.364	1.755	1.488	1.395	1.573	1.359	1.418	1.227	1.227	1.249	1.391	1.326	1.21	1.329	1.459	1.355	1.272	1.449	1.455	1.543
P16190	HLA-A	0.7	2.137	0.692	1.028	0.747	0.92	0.753	0.72	0.684	0.934	1.239	0.723	0.789	2.551	0.719	0.638	0.698	0.612	0.737	1.014
Q13409	DYNC1I2	0.904	1.012	0.912	0.931	0.961	0.988	0.908	0.923	0.905	0.983	1.209	1.054	1.134	1.098	1.168	1.132	1.064	1.163	1.215	1.233
Q9UQC9	CLCA2	1.061	1.548	1.466	1.535	1.747	1.479	1.512	1.296	1.101	1.232	1.357	1.277	1.405	1.436	1.791	0.891	1.026	1.575	1.343	2.049
Q86VP1	TAX1BP1	2.11	1.354	2.297	2.308	2.435	2.013	2.427	2.066	1.715	2.403	2.691	1.913	2.369	2.063	2.66	2.151	2.198	2.425	1.992	2.284
Q5JPE7	NOMO2	0.947	1.171	1.004	0.878	1.226	1.259	0.924	0.951	0.958	0.986	1.017	1.206	1.225	1.215	1.159	1.038	0.911	1.03	1.142	1.385
P53992	SEC24C	0.61	0.608	0.696	0.597	0.645	0.713	0.6	0.635	0.691	0.719	0.418	0.624	0.663	0.681	0.504	0.442	0.456	0.452	0.64	0.723
P40763	STAT3	0.511	0.878	0.628	0.651	0.715	0.658	0.539	0.574	0.622	0.565	0.543	0.778	0.736	0.736	0.583	0.502	0.489	0.586	0.765	0.868
O95833	CLIC3	2.48	1.134	2.49	2.031	2.524	2.004	2.306	1.962	1.615	2.508	1.952	1.303	1.833	1.634	2.294	2.224	2.309	1.878	1.485	1.61
P09429	HMGB1	0.795	1.253	1.027	0.934	0.944	0.895	0.964	0.644	0.702	0.749	0.77	0.743	0.687	0.797	0.729	0.79	0.656	0.851	0.896	0.764
P40394	ADH7	1.09	0.885	1.698	1.755	1.575	1.348	1.578	1.129	1.103	1.39	1.128	1.688	1.921	1.977	1.475	1.586	1.456	1.802	1.903	1.846
P07954	FH	0.898	1.099	0.956	0.931	1.133	0.973	0.959	0.932	0.933	0.938	0.868	0.975	0.944	0.977	0.894	0.854	0.822	0.871	0.931	1.008
P46108	CRK	1.432	1.357	1.359	1.495	1.396	1.433	1.411	1.339	1.305	1.461	1.754	1.365	1.341	1.393	1.481	1.373	1.39	1.497	1.425	1.384
Q6Y7W6	GIGYF2	2.055	2.188	2.096	1.896	1.984	2.091	1.946	1.552	1.556	1.862	1.787	1.749	1.867	1.925	1.824	1.801	1.606	2.038	1.869	2.276
P21281	ATP6V1B2	0.817	0.885	0.824	0.777	0.911	0.894	0.861	0.808	0.82	0.85	0.937	1.106	1.231	1.172	1.036	0.958	0.931	0.954	1.04	1.16
P36957	DLST	0.774	0.972	0.871	0.846	0.892	1.193	0.869	0.99	0.977	0.876	0.981	1.016	0.871	0.91	0.89	0.8	0.92	0.939	1.019	0.944
P63241	EIF5A	1.893	1.612	1.708	1.833	1.78	1.423	1.907	1.246	1.166	1.52	1.659	1.177	1.272	1.322	1.523	1.6	1.391	1.623	1.264	1.363
P62714	PPP2CB	1.253	1.035	1.275	1.256	1.299	1.284	1.211	1.176	1.1	1.412	1.39	1.361	1.524	1.551	1.38	1.291	1.28	1.319	1.401	1.418
Q99536	VAT1	0.818	0.674	0.911	0.838	0.887	0.797	0.882	0.823	0.82	0.811	0.698	0.697	0.971	0.796	0.789	0.607	0.648	0.617	0.798	0.726
A0AVT1	UBA6	0.617	0.695	0.631	0.628	0.63	0.604	0.588	0.619	0.653	0.7	0.534	0.607	0.746	0.724	0.592	0.55	0.514	0.541	0.697	0.713
Q9NYF8	BCLAF1	1.159	1.762	1.334	1.341	1.503	1.158	1.308	1.053	1.126	1.078	1.208	1.281	0.991	1.204	1.285	1.175	1.119	1.299	1.285	1.364
P46937	YAP1	1.096	1.038	1.009	1.049	1.063	1.014	1.05	0.94	0.94	1.002	1.378	1.136	1.032	1.12	1.319	1.28	1.167	1.3	1.148	1.177
O75131	CPNE3	0.806	0.781	0.98	0.956	0.892	0.961	0.664	0.746	0.842	0.806	0.745	0.876	1.065	1.11	0.787	0.819	0.835	0.835	0.936	0.984
P04899	GNAI2	0.448	0.598	0.459	0.462	0.472	0.449	0.426	0.474	0.526	0.458	0.422	0.587	0.523	0.54	0.48	0.412	0.444	0.459	0.633	0.521
O95793	STAU1	0.983	1.341	1.089	1.103	1.261	1.202	1.124	0.997	1.021	0.965	1.015	1.001	1.002	1.039	1.005	0.912	0.858	1.094	1.047	1.153
P61221	ABCE1	0.406	0.471	0.469	0.413	0.474	0.402	0.422	0.392	0.445	0.41	0.469	0.625	0.722	0.712	0.558	0.516	0.442	0.507	0.677	0.773
Q9Y3F4	STRAP	0.847	0.886	0.85	0.858	1.064	0.916	0.942	0.802	0.779	0.845	0.901	0.841	0.978	0.942	0.907	0.827	0.8	0.921	0.904	0.96
P62979	RPS27A	0.935	0.99	1.012	0.98	1.054	0.939	1.016	0.835	0.811	0.964	1.05	0.862	0.89	0.943	0.965	0.923	0.86	0.91	0.912	0.941
P54578	USP14	1.046	1.178	0.95	1.014	1.068	1.015	1.003	1.001	0.842	0.812	1.215	1.127	1.091	1.094	1.147	0.997	0.923	1.042	1.202	1.168
Q15046	KARS1	0.837	1.138	0.988	0.911	1.043	1.015	0.924	0.826	0.885	0.854	0.878	1.057	1.143	1.219	0.931	0.872	0.779	0.914	1.097	1.072
Q96A65	EXOC4	0.618	0.68	0.744	0.625	0.681	0.746	0.67	0.658	0.736	0.678	0.652	0.826	0.898	0.913	0.689	0.666	0.638	0.646	0.867	0.997
P20290	BTF3	2.373	2.292	2.246	2.36	2.602	2.131	2.507	1.779	1.643	2.032	2.355	1.892	2.029	2.203	2.447	2.581	1.877	2.651	2.12	2.463
Q9BXJ9	NAA15	0.723	0.771	0.796	0.735	0.871	0.801	0.729	0.681	0.718	0.717	0.635	0.856	1.065	1.044	0.727	0.679	0.595	0.703	0.843	0.981
Q01581	HMGCS1	1.87	0.896	1.669	1.394	1.903	1.818	1.691	1.411	1.259	1.488	1.638	1.384	2.186	2.02	1.581	1.32	1.183	1.686	1.473	2.013
P61106	RAB14	0.975	1.118	1.166	1.071	1.296	1.206	1.103	1.054	1.113	1.092	1.162	1.269	1.416	1.457	1.314	1.231	1.048	1.129	1.479	1.797
P16435	POR	0.798	0.835	0.944	0.821	0.968	0.979	0.778	0.867	0.917	0.979	1.115	0.876	1.078	1.088	1.01	0.833	0.814	0.887	1.028	1.294
Q07000	HLA-C	0.61	1.171	0.818	1.349	0.82	0.644	0.635	0.567	0.599	0.722	NA	NA	NA	NA	NA	NA	NA	NA	NA	NA
Q9H5N1	RABEP2	2.072	2.056	2.118	2.27	2.159	2.06	2.272	1.822	1.728	2.046	2.611	1.976	1.928	2.066	2.253	2.227	2.062	2.366	2.142	1.984
P13804	ETFA	0.978	0.993	1.082	0.951	1.159	1.012	0.931	0.949	0.88	1.02	1.031	0.933	1.052	1.207	1	0.857	0.906	0.925	1.127	0.955
Q8WWM7	ATXN2L	1.039	1.641	1.229	1.141	1.247	1.305	1.208	1.006	1.075	1.085	1.206	1.209	1.162	1.256	1.189	1.112	1.082	1.337	1.337	1.406
Q9Y263	PLAA	0.761	0.728	0.766	0.683	0.748	0.796	0.751	0.765	0.799	0.792	0.712	0.866	1.088	0.983	0.804	0.787	0.858	0.767	0.859	0.987
Q13310	PABPC4	0.73	0.951	0.806	0.753	0.955	0.926	0.845	0.707	0.812	0.749	0.792	1.039	1.09	1.141	0.809	0.816	0.722	0.816	0.966	1.16
P35658	NUP214	0.878	1.259	1.007	0.922	0.976	1.086	0.978	0.895	0.932	0.962	1.531	1.472	1.529	1.586	1.591	1.543	1.464	1.569	1.601	1.749
Q14914	PTGR1	0.935	0.696	1.194	1.131	0.945	1.085	1.246	0.987	0.521	1.179	0.726	1.32	1.605	1.169	1.133	1.099	0.889	0.832	0.962	1.14
P28066	PSMA5	1.218	1.35	1.145	1.331	1.183	1.157	1.192	0.999	0.945	1.253	1.399	1.083	1.223	1.169	1.364	1.383	1.175	1.382	1.266	1.339
Q9UKS6	PACSIN3	1.43	1.32	1.4	1.765	1.432	1.324	1.566	1.338	1.351	1.277	1.416	1.403	1.234	1.299	1.335	1.348	1.479	1.49	1.409	1.271
Q9UKG1	APPL1	0.845	1.018	0.974	0.988	0.924	1.053	0.953	0.976	0.958	1.011	1.058	1.097	0.966	1.095	1.007	0.961	0.917	0.987	1.192	1.134
P21291	CSRP1	0.183	0.242	0.177	0.176	0.162	0.185	0.202	0.739	1.151	0.193	0.187	1.328	0.195	0.248	0.206	0.209	0.402	0.178	0.242	0.196
O00231	PSMD11	0.838	0.847	0.846	0.803	0.877	0.931	0.799	0.793	0.785	0.888	0.847	0.912	1.116	1.056	0.869	0.818	0.788	0.858	0.953	1.04
P48147	PREP	1.006	0.939	1.07	0.803	1.098	1.164	0.998	0.949	0.992	1.065	0.787	0.978	1.186	1.15	0.891	0.906	0.769	0.884	1.022	1.065
P19823	ITIH2	0.399	0.633	0.374	0.397	0.408	0.538	0.369	0.529	0.791	0.37	0.393	0.618	0.525	0.476	0.621	0.505	0.389	0.414	0.579	0.524
P46109	CRKL	1.008	1.176	1.113	1.175	1.097	1.161	1.12	1.036	1.028	1.077	1.269	1.037	1.038	1.13	1.179	1.13	1.122	1.206	1.138	1.099
O15027	SEC16A	0.992	1.161	1.042	1.03	1.017	1.169	1.026	0.98	0.994	1.001	0.876	0.837	0.843	0.844	0.886	0.825	0.773	0.881	0.896	1.046
Q9HAU0	PLEKHA5	1.968	1.529	1.926	1.71	1.787	1.805	1.993	1.959	1.76	1.911	1.664	1.641	1.709	1.775	1.744	1.776	1.682	1.648	1.56	1.984
P23396	RPS3	0.495	0.588	0.592	0.514	0.594	0.528	0.524	0.463	0.521	0.487	0.41	0.674	0.773	0.76	0.492	0.455	0.404	0.501	0.66	0.84
Q9UJ70	NAGK	1.253	0.849	1.362	1.327	1.416	1.48	1.36	1.384	1.217	1.463	1.4	1.191	1.606	1.467	1.49	1.439	1.539	1.235	1.367	1.379
Q9H2U2	PPA2	0.869	1.049	1.076	1.024	1.037	1.205	0.969	0.938	0.9	1.056	1.138	0.848	0.948	0.977	0.981	0.856	0.898	0.95	0.996	0.902
P05388	RPLP0	0.557	0.586	0.592	0.559	0.677	0.532	0.549	0.411	0.452	0.512	0.572	0.724	0.959	0.904	0.667	0.667	0.588	0.683	0.78	0.833
O75153	CLUH	1.071	1.273	1.076	1.055	1.421	1.261	1.105	1.048	1.116	1.06	1.258	1.569	1.987	1.918	1.409	1.251	1.126	1.328	1.571	1.556
O95747	OXSR1	1.279	1.192	1.402	1.296	1.364	1.36	1.408	1.313	1.199	1.502	1.355	1.267	1.396	1.339	1.358	1.289	1.231	1.24	1.325	1.458
Q9Y262	EIF3L	0.639	0.733	0.757	0.643	0.761	0.708	0.666	0.596	0.638	0.654	0.523	0.744	0.912	0.876	0.633	0.555	0.511	0.574	0.771	0.915
Q63ZY3	KANK2	0.36	0.546	0.347	0.359	0.347	0.396	0.38	1.079	1.318	0.398	0.372	1.401	0.366	0.398	0.376	0.348	0.856	0.349	0.506	0.382
Q9NZ08	ERAP1	0.366	0.75	0.435	0.443	0.492	0.565	0.386	0.413	0.442	0.411	0.396	0.493	0.509	0.418	0.486	0.452	0.4	0.386	0.582	0.536
Q15155	NOMO1	0.759	0.942	0.836	0.804	1.969	0.898	0.752	1.064	1.01	1.103	NA	NA	NA	NA	NA	NA	NA	NA	NA	NA
P40227	CCT6A	0.725	0.788	0.754	0.732	0.797	0.746	0.759	0.637	0.68	0.685	0.729	0.897	0.987	1.008	0.794	0.755	0.692	0.801	0.917	1.061
O95274	LYPD3	7.049	3.15	6.422	6.201	6.967	4.97	6.802	4.229	3.703	5.219	6.736	3.683	4.982	5.438	6.548	7.371	6.136	7.16	4.935	4.21
O94973	AP2A2	0.389	0.429	0.363	0.342	0.354	0.326	0.334	0.338	0.407	0.331	0.427	0.559	0.612	0.633	0.548	0.49	0.466	0.46	0.643	0.615
Q16543	CDC37	1.413	1.719	1.437	1.632	1.66	1.54	1.636	1.293	1.271	1.482	1.967	1.525	1.578	1.671	1.815	1.632	1.443	1.697	1.822	1.77
Q15942	ZYX	0.491	0.779	0.5	0.481	0.484	0.525	0.479	0.867	1.072	0.477	0.538	0.987	0.437	0.504	0.498	0.464	0.646	0.525	0.567	0.49
Q9NRY5	FAM114A2	1.912	1.831	1.766	1.931	1.863	1.651	1.889	1.697	1.7	1.733	2.066	1.573	1.697	1.694	1.903	2.043	1.93	2.116	1.774	1.838
P07195	LDHB	0.463	0.405	0.337	0.281	0.351	0.367	0.326	0.376	0.47	0.292	0.288	0.504	0.418	0.464	0.323	0.297	0.266	0.315	0.406	0.441
P01891	HLA-A	6.168	2.479	5.884	6.595	6.857	3.758	5.387	4.108	2.692	6.643	NA	NA	NA	NA	NA	NA	NA	NA	NA	NA
O75363	BCAS1	2.102	1.147	3.234	2.224	2.52	1.634	2.197	2	1.69	2.746	4.147	1.506	1.822	2.045	1.704	1.776	2.251	2.73	1.51	1.539
P07585	DCN	0.194	0.746	0.192	0.272	0.211	0.225	0.192	0.365	0.416	0.369	0.144	0.283	0.137	0.158	0.159	0.163	0.217	0.134	0.317	0.14
P30479	HLA-B	0.37	0.195	0.182	1.608	0.157	0.241	0.162	0.303	0.791	0.306	NA	NA	NA	NA	NA	NA	NA	NA	NA	NA
Q14240	EIF4A2	0.596	0.687	0.67	0.639	0.715	0.683	0.637	0.582	0.631	0.616	0.506	0.7	0.752	0.728	0.603	0.585	0.569	0.579	0.735	0.786
P05455	SSB	0.916	1.516	1.117	1.149	1.225	1.195	1.223	0.874	0.914	0.936	1.011	0.844	0.785	0.884	0.901	0.85	0.742	0.975	1.03	0.938
P07108	DBI	4.333	1.941	3.112	3.605	2.57	2.466	3.342	2.362	1.835	3.485	3.125	1.772	2.23	2.551	2.974	2.797	2.636	3.11	2.162	2.285
Q08174	PCDH1	1.748	1.346	1.801	1.839	1.8	1.763	1.88	1.602	1.457	1.608	2.331	1.983	2.051	2.049	2.165	2.161	2.043	2.173	1.926	2.232
Q96CV9	OPTN	2.048	1.97	2.205	2.859	1.962	2.027	2.25	1.999	1.864	2.177	1.746	1.386	1.526	1.477	1.686	1.629	1.697	1.815	1.641	1.542
P26196	DDX6	0.658	0.743	0.793	0.666	0.831	0.768	0.749	0.696	0.75	0.675	0.725	0.935	1.033	1.094	0.786	0.729	0.692	0.825	0.966	1.011
Q27J81	INF2	1.013	1.057	0.996	0.884	1.073	1.216	1.015	1.047	1.07	1.135	0.824	0.905	0.865	0.97	0.86	0.776	0.754	0.761	0.881	0.981
P25205	MCM3	0.775	1.032	0.811	0.645	0.86	0.892	0.782	0.636	0.714	0.701	0.609	0.712	0.757	0.903	0.566	0.57	0.519	0.649	0.814	0.895
P55265	ADAR	0.59	0.9	0.734	0.669	0.714	0.784	0.647	0.654	0.697	0.742	0.646	0.727	0.805	0.833	0.69	0.607	0.562	0.668	0.83	1.009
Q9ULC6	PADI1	1.648	0.888	2.183	1.909	1.779	1.714	2.255	1.883	1.752	2.622	2.147	1.359	2.317	2.126	2.117	1.837	1.783	1.859	1.578	1.859
P00505	GOT2	0.502	0.599	0.593	0.559	0.609	0.453	0.489	0.489	0.552	0.459	0.57	0.795	0.912	0.9	0.655	0.564	0.564	0.618	0.814	0.817
Q6XQN6	NAPRT	1.364	1.244	1.656	1.561	1.635	1.432	1.355	1.641	1.157	1.876	1.468	1.007	1.517	1.613	1.28	1.421	1.349	1.296	1.427	1.525
Q9Y4W6	AFG3L2	0.874	1.238	1.205	1.137	1.294	1.433	1.187	1.126	1.102	1.098	0.961	1.083	1.076	1.206	0.911	0.812	0.889	0.893	1.035	1.143
Q16698	DECR1	0.569	0.695	0.721	0.736	0.88	0.739	0.684	0.686	0.706	0.676	0.654	0.755	0.847	0.889	0.981	0.666	0.675	0.701	0.843	0.831
O14964	HGS	1.003	1.084	1.122	1.163	1.044	1.017	1.121	0.875	0.907	1.05	1.167	1.037	1.145	1.093	1.109	1.18	1.102	1.288	1.239	1.24
O94826	TOMM70	1.264	1.738	1.537	1.623	1.737	1.431	1.505	1.339	1.274	1.478	1.861	1.503	1.594	1.64	1.784	1.619	1.521	1.669	1.747	1.512
Q9HC38	GLOD4	1.106	1.38	1.317	1.458	1.21	1.098	1.28	1.008	0.993	1.164	1.227	1.039	0.909	1.05	1.028	1.038	0.981	1.152	1.223	0.905
Q9UJZ1	STOML2	1.081	1.271	1.142	1.089	1.327	1.333	1.2	1.082	1.099	1.175	1.405	1.089	1.145	1.201	1.329	1.149	1.112	1.12	1.215	1.22
Q96FQ6	S100A16	2.766	1.441	2.272	2.297	2.716	2.363	2.66	2.044	1.941	2.416	2.467	1.648	1.988	2.022	2.452	2.544	2.481	2.39	1.872	1.978
Q9UNF0	PACSIN2	1.017	1.337	1.052	1.116	0.972	1.056	1.065	1.023	1.061	1.093	1.1	1.063	0.839	0.899	0.943	0.939	0.986	1.047	1.094	1.003
Q96PC5	MIA2	1.591	1.512	1.563	1.547	1.671	1.218	1.532	1.248	1.248	1.476	1.597	1.093	1.275	1.272	1.537	1.488	1.38	1.619	1.406	1.363
Q14C86	GAPVD1	0.853	0.842	0.996	0.843	0.968	0.943	0.876	0.891	0.924	0.952	1.072	1.065	1.31	1.29	1.163	1.016	0.984	1.022	1.138	1.404
Q9UNE7	STUB1	2.173	1.634	2.301	2.476	2.268	1.855	2.491	1.711	1.588	2.17	2.076	1.629	1.847	1.745	1.852	1.962	1.959	2.158	1.763	1.703
P54709	ATP1B3	1.208	1.875	1.683	1.496	1.469	1.578	1.507	1.132	1.323	1.092	1.443	1.253	1.267	1.521	1.309	1.118	0.933	1.475	1.48	1.386
O00567	NOP56	0.425	0.595	0.502	0.441	0.485	0.471	0.469	0.476	0.513	0.458	0.372	0.424	0.47	0.467	0.41	0.37	0.375	0.371	0.51	0.54
Q9H2D6	TRIOBP	1.28	0.979	1.216	1.168	1.087	1.229	1.185	1.208	1.117	1.157	1.485	1.195	1.353	1.228	1.359	1.401	1.399	1.534	1.146	1.396
P00915	CA1	0.54	0.588	0.402	0.416	0.72	1.32	0.325	0.47	0.529	0.371	0.534	0.761	0.669	0.61	0.896	0.675	0.432	0.46	0.847	1.014
P26232	CTNNA2	2.197	2.162	2.37	2.062	2.771	3.385	2.168	2.363	1.716	2.006	1.232	0.986	1.38	1.033	1.36	1.235	1.124	1.122	1.127	1.406
Q9UKX7	NUP50	1.724	2.741	1.889	1.888	2.001	1.78	1.87	1.556	1.585	1.686	1.333	1.057	1.037	1.18	1.335	1.162	1.092	1.224	1.173	1.249
Q9BVG4	PBDC1	2.872	2.353	2.656	2.995	2.692	2.721	2.692	2.304	2.076	2.585	3.027	1.894	1.94	2.058	2.324	2.287	2.47	2.84	2.251	2.141
P62987	UBA52	9.994	9.393	10.367	11.542	13.274	7.35	10.775	5.481	5.696	8.139	7.878	9.167	11.388	15.436	7.616	12.19	8.317	13.767	10.088	9.774
P09758	TACSTD2	1.844	1.445	2.041	2.074	1.916	1.661	1.639	1.561	1.499	1.563	2.074	1.552	1.581	1.873	2.116	1.957	1.555	1.766	1.644	1.909
Q9BUJ2	HNRNPUL1	0.852	1.086	0.948	0.87	0.876	0.946	0.914	0.843	0.89	0.864	0.697	0.898	0.778	0.94	0.722	0.663	0.641	0.725	0.937	0.955
O43242	PSMD3	0.553	0.564	0.598	0.53	0.572	0.573	0.521	0.563	0.591	0.553	0.588	0.825	0.945	0.899	0.695	0.659	0.617	0.653	0.816	0.981
P51148	RAB5C	0.905	1.181	1.069	0.976	1.125	1.119	0.995	1.026	1.013	0.987	0.87	0.911	0.921	0.989	0.898	0.774	0.751	0.812	0.98	1.012
Q96AC1	FERMT2	0.159	0.219	0.15	0.161	0.143	0.173	0.149	0.372	0.583	0.164	0.15	0.697	0.163	0.186	0.164	0.156	0.21	0.147	0.248	0.171
Q08043	ACTN3	0.122	0.142	0.116	0.116	0.116	0.149	0.121	0.32	0.404	0.131	0.387	0.621	0.362	0.379	0.402	0.358	0.464	0.322	0.446	0.392
P63151	PPP2R2A	1.448	1.127	1.574	1.545	1.659	1.361	1.493	1.19	1.227	1.489	1.184	1.252	1.478	1.478	1.255	1.282	1.202	1.232	1.309	1.35
P48163	ME1	2.127	0.824	1.683	1.291	1.923	1.405	1.587	1.432	1.39	1.772	1.136	0.984	1.949	1.44	1.361	1.197	1.097	1.205	1.151	1.606
P21964	COMT	1.761	1.651	1.779	2.144	1.595	2.669	2.401	1.42	1.284	1.695	1.994	1.291	1.591	1.475	1.463	1.581	1.435	2.186	1.424	1.695
P01011	SERPINA3	0.796	2.111	0.637	0.736	0.651	1.802	0.663	0.941	1.11	0.67	1.133	0.66	0.554	0.481	1.162	0.87	0.649	0.516	0.607	0.574
Q9UHG3	PCYOX1	0.69	0.616	0.796	0.709	0.819	0.822	0.733	0.827	0.816	0.704	0.623	0.856	0.852	0.909	0.684	0.661	0.668	0.647	0.931	0.918
O43852	CALU	0.74	0.792	0.675	0.695	0.781	0.793	0.709	0.973	0.94	0.767	0.771	0.731	0.552	0.532	0.656	0.653	0.834	0.606	0.704	0.59
O00748	CES2	1.893	1.483	2.096	1.932	1.874	2.42	2.243	2.276	1.747	2.372	1.896	2.028	2.688	2.254	2.462	2.288	1.916	2.136	2.276	2.605
O00429	DNM1L	0.654	0.875	0.807	0.726	0.811	0.818	0.728	0.716	0.776	0.718	0.764	0.937	0.875	0.915	0.775	0.728	0.705	0.722	0.874	0.976
Q15437	SEC23B	0.609	0.567	0.686	0.62	0.663	0.586	0.617	0.552	0.596	0.637	0.5	0.61	0.715	0.654	0.539	0.522	0.489	0.508	0.581	0.688
Q9HC35	EML4	0.52	0.766	0.648	0.66	0.625	0.683	0.599	0.629	0.671	0.578	0.603	0.75	0.733	0.757	0.595	0.565	0.535	0.637	0.779	0.878
Q9Y2Z0	SUGT1	1.19	1.135	1.18	1.206	1.277	1.18	1.331	1.032	0.962	1.141	1.477	1.158	1.214	1.303	1.379	1.442	1.263	1.414	1.289	1.34
P02763	ORM1	0.965	2.734	1.071	0.982	1.047	3.406	0.896	1.127	1.452	0.963	2.185	0.896	0.902	0.664	1.695	0.953	1.046	0.759	0.842	0.755
Q14444	CAPRIN1	1.527	2.172	1.912	1.758	2.109	1.718	1.895	1.383	1.324	1.507	1.681	1.334	1.349	1.469	1.425	1.515	1.238	1.809	1.437	1.708
Q07021	C1QBP	1.836	1.901	1.784	1.946	2.057	1.758	1.963	1.452	1.302	1.701	2.269	1.337	1.441	1.486	1.8	1.711	1.664	1.804	1.575	1.527
P35237	SERPINB6	0.751	0.606	0.798	0.833	0.804	0.865	0.758	0.938	0.806	0.868	0.824	0.882	1.067	0.961	0.875	0.778	0.778	0.89	0.943	0.975
Q9P206	KIAA1522	1.537	1.819	1.707	1.849	1.704	1.63	1.711	1.332	1.343	1.443	1.546	1.369	1.295	1.38	1.475	1.39	1.398	1.562	1.455	1.429
O95573	ACSL3	0.651	0.516	0.561	0.536	0.607	0.557	0.543	0.532	0.552	0.55	0.527	0.58	0.899	0.766	0.613	0.576	0.55	0.612	0.68	0.696
P10412	H1-4	0.67	1.875	0.898	0.73	0.87	0.876	0.848	0.82	0.823	0.833	1.564	1.483	1.23	1.665	1.312	1.062	1.205	1.268	1.942	1.871
Q9NQC3	RTN4	0.651	0.613	0.653	0.6	0.708	0.709	0.671	0.831	0.929	0.706	0.472	0.692	0.573	0.58	0.53	0.495	0.556	0.485	0.613	0.595
Q6UVK1	CSPG4	0.442	0.46	0.428	0.4	0.405	0.5	0.431	0.801	0.78	0.476	0.503	0.813	0.491	0.518	0.523	0.499	0.561	0.469	0.547	0.543
Q13557	CAMK2D	0.768	0.666	0.646	0.682	0.658	0.769	0.764	0.709	0.73	0.71	0.607	0.636	0.722	0.601	0.606	0.732	0.586	0.575	0.616	0.671
O95810	CAVIN2	0.652	1.135	0.603	0.657	0.584	0.742	0.75	1.422	1.854	0.653	0.658	1.845	0.494	0.662	0.585	0.586	1.241	0.554	1.005	0.525
Q9Y3P9	RABGAP1	0.825	0.695	0.892	0.784	0.809	0.909	0.846	0.94	1.032	0.988	0.825	1.055	1.052	0.999	0.858	0.795	0.836	0.801	0.879	1.103
P10909	CLU	0.439	0.904	0.449	0.522	0.475	0.585	0.574	0.751	0.966	0.473	0.519	0.598	0.398	0.438	0.617	0.643	0.582	0.37	0.571	0.427
Q5JTV8	TOR1AIP1	1.294	1.903	1.268	1.282	1.35	1.267	1.286	1.326	1.35	1.346	1.181	1.148	1.066	1.033	1.245	1.1	1.369	1.157	1.29	1.133
P07996	THBS1	0.143	0.194	0.152	0.15	0.156	0.21	0.15	0.187	0.232	0.159	0.153	0.151	0.134	0.14	0.16	0.145	0.139	0.127	0.208	0.158
P35321	SPRR1A	7.311	1.477	3.099	4.178	3.56	1.674	3.595	1.828	1.617	3.209	2.632	2.286	3.446	2.282	3.598	3.5	3.707	5.216	2.675	1.85
Q9NRR5	UBQLN4	2.17	1.984	2.093	2.342	2.176	2.1	2.343	1.845	1.816	2.174	2.217	1.573	1.853	1.837	2.122	2.093	2.065	2.351	1.912	1.885
P34896	SHMT1	1.07	0.835	1.189	1.151	1.032	1.014	1.042	1.068	1.047	1.195	1.092	1.216	1.754	1.796	1.183	1.351	1.07	1.308	1.417	1.525
P23142	FBLN1	0.269	0.335	0.232	0.234	0.22	0.304	0.238	0.453	0.646	0.249	0.216	0.613	0.199	0.235	0.231	0.221	0.282	0.202	0.35	0.206
P49915	GMPS	0.709	0.772	0.774	0.657	0.831	0.725	0.778	0.647	0.743	0.669	0.647	0.799	0.842	0.912	0.716	0.682	0.592	0.686	0.812	0.759
P48637	GSS	0.935	0.922	1.009	0.98	0.991	1.249	1.023	0.988	0.972	1.016	0.853	1.048	1.121	1.242	0.901	0.834	0.782	0.943	1.089	1.15
P62701	RPS4X	0.489	0.597	0.587	0.503	0.597	0.508	0.533	0.412	0.498	0.46	0.486	0.698	0.831	0.85	0.585	0.609	0.529	0.617	0.731	0.874
A5A3E0	POTEF	0.579	0.905	0.49	0.532	0.481	0.652	0.609	2.082	1.986	0.622	0.889	2.683	0.9	0.93	0.993	0.865	2.345	0.821	1	0.761
O00629	KPNA4	1.311	1.046	1.328	1.239	1.383	1.17	1.347	1.205	1.098	1.37	1.56	1.231	1.477	1.343	1.548	1.385	1.328	1.441	1.352	1.488
P02786	TFRC	0.462	0.682	0.36	0.318	0.453	0.815	0.363	0.377	0.426	0.339	0.341	0.399	0.362	0.389	0.494	0.325	0.324	0.388	0.466	0.62
Q7Z434	MAVS	1.324	1.366	1.425	1.464	1.451	1.428	1.459	1.269	1.277	1.308	1.558	1.181	1.162	1.319	1.413	1.294	1.35	1.522	1.439	1.259
P22061	PCMT1	1.194	1.32	1.207	1.254	1.216	1.214	1.252	1.176	1.195	1.189	1.552	1.617	1.357	1.43	1.46	1.461	1.43	1.477	1.524	1.295
Q9H3P7	ACBD3	1.199	1.28	1.248	1.224	1.323	1.278	1.202	1.245	1.213	1.363	1.581	1.21	1.225	1.247	1.435	1.269	1.247	1.361	1.339	1.554
O14908	GIPC1	1.495	1.097	1.487	1.39	1.454	1.522	1.482	1.34	1.283	1.478	1.411	1.328	1.792	1.747	1.537	1.473	1.357	1.511	1.483	1.782
Q16853	AOC3	0.324	0.436	0.329	0.318	0.297	0.377	0.345	0.933	1.244	0.425	0.289	1.072	0.293	0.341	0.314	0.286	0.511	0.259	0.411	0.293
Q9NWH9	SLTM	1.519	2.118	1.588	1.54	1.765	1.86	1.481	1.417	1.434	1.56	1.624	1.525	1.459	1.576	1.592	1.49	1.381	1.544	1.556	1.871
P31942	HNRNPH3	0.92	1.301	1.033	1.036	1.157	1.284	1.114	0.938	0.985	0.966	0.927	0.842	0.864	0.888	0.923	0.98	0.899	0.951	1.008	0.964
Q5JRX3	PITRM1	0.949	1.16	1.107	0.864	0.951	1.05	0.698	0.935	0.804	0.767	1.027	0.909	0.972	0.941	1.022	0.822	0.716	0.916	0.867	1.174
Q9Y5B9	SUPT16H	0.429	0.775	0.559	0.44	0.615	0.635	0.514	0.453	0.523	0.445	0.441	0.619	0.601	0.702	0.445	0.382	0.356	0.415	0.582	0.678
P16401	H1-5	1.564	3.054	1.534	1.31	1.643	1.492	1.495	1.352	1.305	1.626	1.004	0.695	0.723	0.945	0.817	0.854	0.786	0.906	1.014	1.175
P02461	COL3A1	0.107	0.23	0.084	0.107	0.091	0.097	0.097	0.12	0.193	0.133	0.094	0.127	0.093	0.115	0.104	0.094	0.107	0.092	0.196	0.103
Q8N1F7	NUP93	0.646	1.017	0.79	0.665	0.783	0.846	0.695	0.696	0.781	0.691	0.775	0.965	0.992	1.032	0.827	0.737	0.69	0.781	1.012	1.151
P51178	PLCD1	1.214	0.739	1.265	1.208	1.129	1.257	1.185	1.073	1.174	1.14	1.155	1.28	1.719	1.727	1.309	1.376	1.318	1.196	1.216	1.569
P30040	ERP29	1.303	1.477	1.418	1.424	1.621	1.449	1.388	1.102	1.013	1.278	1.608	1.073	1.221	1.317	1.547	1.425	1.301	1.475	1.386	1.289
P31040	SDHA	0.535	0.746	0.725	0.741	0.808	0.707	0.671	0.756	0.75	0.657	0.657	0.814	0.685	0.722	0.628	0.614	0.655	0.615	0.809	0.706
O94832	MYO1D	0.531	0.665	0.719	0.603	0.661	0.684	0.576	0.625	0.706	0.616	0.57	0.747	0.78	0.921	0.582	0.568	0.575	0.56	0.747	0.881
P33241	LSP1	0.435	2.016	0.707	0.732	0.676	0.73	0.641	0.467	0.517	0.621	0.619	0.506	0.467	0.51	0.497	0.593	0.462	0.73	0.955	0.617
P11177	PDHB	0.7	0.929	0.848	0.696	0.864	0.888	0.706	0.898	0.839	0.78	0.875	1.01	0.939	0.952	0.918	0.839	0.866	0.824	0.941	1.007
P33240	CSTF2	1.709	1.693	1.661	1.563	1.776	1.598	1.599	1.491	1.434	1.491	1.69	1.359	1.28	1.493	1.592	1.496	1.338	1.64	1.588	1.58
Q9UGI8	TES	0.366	0.415	0.345	0.323	0.329	0.337	0.326	0.443	0.608	0.319	0.281	0.624	0.332	0.37	0.347	0.332	0.37	0.322	0.419	0.29
O14980	XPO1	0.516	0.625	0.658	0.527	0.638	0.598	0.548	0.467	0.554	0.507	0.558	0.882	0.932	1.013	0.601	0.565	0.558	0.593	0.872	0.873
Q12904	AIMP1	1.326	1.438	1.428	1.487	1.462	1.235	1.421	1.106	1.098	1.238	1.413	1.154	1.224	1.214	1.36	1.403	1.381	1.399	1.383	1.305
P30519	HMOX2	1.57	1.151	1.42	1.43	1.455	1.237	1.302	1.411	1.201	1.838	1.606	1.048	1.44	1.278	1.685	1.723	1.604	1.494	1.347	1.439
Q99497	PARK7	1.124	1.487	0.912	1.208	1.061	0.976	1.087	0.971	0.789	0.976	1.279	1.413	0.979	1.194	1.11	1.08	1.014	1.217	1.313	0.997
Q8IYJ3	SYTL1	1.799	1.628	2.105	1.98	1.943	2.1	2.039	1.766	1.668	1.917	2.899	2.007	2.23	2.46	2.573	2.356	2.31	2.465	2.28	2.517
P00491	PNP	0.882	0.762	0.835	0.774	0.965	0.918	0.875	0.719	0.694	0.833	0.807	0.859	1.165	1.131	1.018	0.873	0.763	0.901	1.036	1.088
O75367	MACROH2A1	0.281	0.453	0.384	0.337	0.404	0.389	0.309	0.306	0.385	0.329	0.305	0.418	0.423	0.439	0.294	0.317	0.33	0.285	0.449	0.533
P17931	LGALS3	1.953	2.203	2.665	2.745	2.443	2.494	2.63	2.009	1.827	2.251	2.239	1.771	1.78	1.776	1.934	2.306	2.111	2.158	1.969	1.623
Q6P1N0	CC2D1A	1.342	1.455	1.592	1.416	1.536	1.567	1.445	1.327	1.338	1.474	1.494	1.525	1.523	1.691	1.396	1.413	1.408	1.622	1.538	1.624
Q3ZCM7	TUBB8	0.477	0.804	0.537	0.577	0.61	0.546	0.538	0.447	0.578	0.399	0.351	0.444	0.369	0.418	0.37	0.345	0.288	0.434	0.556	0.468
Q13228	SELENBP1	0.345	0.416	0.406	0.402	0.41	0.539	0.405	0.527	0.663	0.375	0.344	0.738	0.388	0.47	0.386	0.346	0.348	0.333	0.495	0.46
P00387	CYB5R3	0.302	0.522	0.403	0.376	0.384	0.39	0.373	0.476	0.543	0.354	0.403	0.56	0.38	0.425	0.397	0.369	0.454	0.369	0.576	0.43
P34897	SHMT2	0.947	0.855	0.828	0.727	0.973	0.683	0.833	0.657	0.766	0.671	0.696	0.743	0.899	0.982	0.835	0.774	0.605	0.692	0.874	0.93
P19827	ITIH1	0.242	0.469	0.26	0.266	0.276	0.319	0.263	0.382	0.585	0.286	0.262	0.371	0.322	0.288	0.355	0.337	0.251	0.237	0.362	0.331
P62495	ETF1	0.645	0.683	0.733	0.695	0.77	0.673	0.668	0.63	0.658	0.728	0.653	0.746	0.95	0.924	0.69	0.658	0.582	0.717	0.803	0.887
Q9NR12	PDLIM7	0.307	0.341	0.28	0.293	0.267	0.29	0.299	0.78	1.076	0.302	0.3	1.173	0.315	0.332	0.322	0.33	0.731	0.334	0.389	0.29
P09543	CNP	0.672	0.686	0.716	0.762	0.682	0.945	0.704	0.711	0.758	0.686	0.603	0.768	0.87	0.842	0.66	0.595	0.63	0.625	0.727	0.761
O15523	DDX3Y	1.301	1.234	1.316	1.208	0.674	0.973	0.848	0.84	0.898	1.131	1.021	1.28	1.529	0.793	0.945	0.959	1.032	0.944	0.781	2.118
Q15323	KRT31	1.334	0.838	4.266	1.026	1.143	1.263	0.961	1.324	1.042	1.103	1.374	1.423	1.117	1.528	3.478	1.283	2.025	1.104	1.38	1.073
P43034	PAFAH1B1	0.588	0.626	0.642	0.626	0.648	0.607	0.615	0.624	0.647	0.686	0.634	0.681	0.813	0.783	0.684	0.634	0.607	0.629	0.762	0.779
Q9Y5S2	CDC42BPB	0.744	0.845	0.87	0.792	0.797	0.904	0.791	0.842	0.96	0.873	0.777	0.898	0.958	0.965	0.801	0.738	0.772	0.727	0.859	0.919
Q99614	TTC1	2.176	2.199	2.082	2.45	2.219	2.171	2.283	1.708	1.588	1.847	2.15	1.514	1.59	1.694	1.723	2.034	1.623	2.182	1.838	1.727
P00488	F13A1	0.157	0.301	0.166	0.179	0.16	0.228	0.164	0.212	0.289	0.189	0.168	0.225	0.172	0.253	0.193	0.183	0.177	0.159	0.439	0.199
P61020	RAB5B	1.824	1.713	2.163	1.868	2.083	2.12	1.97	2.082	1.994	1.999	2.069	2.174	2.003	2.152	2.132	1.958	1.955	1.99	2.064	2.254
O95373	IPO7	0.82	0.877	0.837	0.785	0.897	0.989	0.824	0.882	0.898	0.823	0.672	0.888	1.068	0.96	0.745	0.69	0.604	0.72	0.9	1.086
P16403	H1-2	14.381	25.839	9.262	8.493	11.368	14.04	9.561	8.998	7.809	10.802	12.898	9.085	8.572	13.281	9.1	7.104	9.607	12.759	13.983	13.75
P35052	GPC1	1.267	1.309	1.356	1.303	1.518	1.513	1.568	1.255	1.251	1.288	1.423	1.302	1.089	1.328	1.342	1.33	1.186	1.402	1.285	1.344
P62140	PPP1CB	0.695	0.657	0.799	0.729	0.804	0.738	0.714	0.794	0.845	0.755	0.661	0.949	0.845	0.878	0.748	0.706	0.699	0.668	0.812	0.858
Q96RT1	ERBIN	1.598	2.259	1.912	1.791	1.808	1.909	1.916	1.597	1.645	1.74	1.928	1.781	1.725	1.844	1.805	1.838	1.729	1.825	1.78	2
P20339	RAB5A	1.394	1.355	1.58	1.421	1.534	1.493	1.45	1.414	1.352	1.406	2.385	2.435	2.674	2.876	2.484	2.253	2.05	2.434	2.43	2.747
O75947	ATP5PD	1.655	2.058	1.972	1.881	2.186	1.755	1.746	1.851	1.625	1.709	1.945	1.4	1.344	1.433	1.615	1.589	1.723	1.636	1.454	1.421
P16070	CD44	1.183	2.725	1.385	1.702	1.424	1.293	1.423	1.135	1.242	1.216	1.29	1.441	1.077	1.383	1.15	1.308	1.058	1.48	1.536	1.35
P40855	PEX19	1.963	1.362	1.648	1.881	1.705	1.545	1.735	1.409	1.242	1.678	1.685	1.134	1.238	1.181	1.448	1.461	1.467	1.536	1.257	1.292
O43432	EIF4G3	1.097	1.118	1.052	0.945	1.08	1.155	1.017	0.995	0.997	1.019	1.269	1.158	1.317	1.315	1.225	1.133	1.029	1.23	1.269	1.441
P20073	ANXA7	0.796	0.764	0.835	0.73	0.791	0.905	0.676	0.81	0.747	0.749	0.661	0.972	0.99	1.096	0.694	0.643	0.7	0.749	0.905	1.033
P30044	PRDX5	1.478	0.974	1.585	1.883	1.215	1.459	1.535	1.255	1.039	1.625	1.641	1.053	1.397	1.38	1.291	1.365	1.354	1.382	1.264	1.35
O15021	MAST4	1.741	1.902	1.969	1.862	1.798	1.864	1.853	1.7	1.655	1.734	1.736	1.7	1.764	1.831	1.869	1.817	1.813	1.893	1.667	1.97
P23743	DGKA	0.908	0.702	0.814	0.837	0.796	0.82	0.752	0.699	0.726	0.779	0.786	0.757	1.009	0.971	0.78	0.78	0.772	0.782	0.849	0.944
P54727	RAD23B	1.598	1.26	1.356	1.556	1.375	1.39	1.534	1.241	1.099	1.446	1.839	1.151	1.126	1.255	1.452	1.393	1.419	1.518	1.267	1.325
Q68DQ2	CRYBG3	1.496	1.543	1.465	1.589	1.566	1.623	1.651	1.413	1.371	1.568	3.083	2.268	2.808	2.77	2.986	2.715	2.661	3.141	2.74	2.883
Q13418	ILK	0.185	0.319	0.197	0.196	0.189	0.23	0.203	0.496	0.698	0.187	0.228	0.765	0.242	0.257	0.228	0.208	0.343	0.208	0.316	0.242
Q9NNX1	TUFT1	3.005	1.806	2.891	3.037	2.774	2.918	3.862	2.523	2.173	3.495	3.666	2.215	2.688	2.698	3.902	3.585	3.573	3.603	2.748	2.733
Q08J23	NSUN2	0.485	0.691	0.54	0.45	0.555	0.645	0.479	0.482	0.523	0.47	0.465	0.482	0.539	0.518	0.508	0.481	0.401	0.484	0.554	0.652
P50454	SERPINH1	0.208	0.228	0.186	0.22	0.211	0.217	0.25	0.202	0.249	0.218	0.15	0.187	0.162	0.226	0.145	0.175	0.158	0.151	0.258	0.18
Q0VD83	APOBR	1.804	2.854	1.336	1.361	1.369	1.525	1.276	1.261	1.241	1.418	1.076	1.068	0.744	0.855	0.955	1.034	0.833	1.227	1.337	1.26
P55010	EIF5	1.732	1.683	1.549	1.794	1.764	1.459	1.703	1.31	1.362	1.347	1.699	1.511	1.798	1.684	1.678	1.855	1.58	1.973	1.73	1.695
P13611	VCAN	0.158	0.228	0.157	0.16	0.163	0.184	0.161	0.193	0.243	0.183	0.156	0.158	0.159	0.163	0.168	0.161	0.177	0.15	0.265	0.178
P51608	MECP2	0.508	1.35	0.683	0.652	0.601	0.706	0.67	0.807	0.889	0.673	0.775	0.859	0.652	0.774	0.743	0.696	0.793	0.774	1.172	0.847
Q96T51	RUFY1	0.998	1.067	1.061	1.123	1.08	1.103	1.174	1.071	1.032	1.189	1.215	1.078	1.238	1.216	1.17	1.119	1.153	1.098	1.256	1.338
P41250	GARS1	1.353	1.04	1.137	1.074	1.327	1.105	1.064	1.074	1.072	1.122	0.975	1.151	1.469	1.337	1.12	1.054	0.895	0.989	1.127	1.426
Q0VF96	CGNL1	2.3	1.08	2.249	1.997	1.948	1.772	1.864	2.292	1.891	2.649	2.604	1.685	1.976	2.177	2.246	2.829	3.054	1.978	1.633	1.779
Q9H1E3	NUCKS1	1.839	2.204	2.157	2.318	1.937	1.547	2.241	1.311	1.424	1.847	1.837	1.548	1.502	1.885	1.885	1.986	2.102	2.167	1.826	1.451
O75821	EIF3G	1.149	1.275	1.184	1.218	1.228	1.15	1.223	0.99	1	1.626	1.488	1.076	1.221	1.212	1.294	1.278	1.19	1.327	1.238	1.325
Q9NUQ9	CYRIB	0.925	1.24	0.963	0.943	0.936	1.108	0.906	1.082	1.083	0.971	0.849	1.254	0.958	1.032	0.94	0.837	0.97	0.896	1.12	1.104
Q9ULV4	CORO1C	0.441	0.543	0.4	0.429	0.435	0.425	0.497	0.65	0.826	0.374	0.396	1.093	0.525	0.651	0.485	0.459	0.574	0.47	0.635	0.476
P60228	EIF3E	0.773	0.871	0.912	0.794	0.917	0.946	0.844	0.768	0.782	0.903	0.695	0.813	1.022	0.976	0.795	0.696	0.598	0.722	0.88	1.066
P05387	RPLP2	1.665	1.454	1.529	1.724	1.621	1.357	1.625	1.293	1.18	1.655	1.749	1.129	1.341	1.314	1.678	1.618	1.572	1.628	1.362	1.492
O43143	DHX15	0.524	0.769	0.677	0.569	0.771	0.631	0.583	0.508	0.582	0.521	0.568	0.812	0.826	0.913	0.641	0.579	0.526	0.606	0.827	0.944
P10515	DLAT	0.61	0.769	0.741	0.693	0.729	0.767	0.662	0.687	0.744	0.682	0.663	0.804	0.782	0.777	0.661	0.635	0.685	0.668	0.791	0.881
O43847	NRDC	0.976	1.088	1.03	0.985	1.141	1.301	0.95	1.04	1.012	0.994	0.913	1.093	1.339	1.382	1.068	0.904	0.778	0.971	0.947	1.405
O15144	ARPC2	0.524	0.585	0.581	0.556	0.597	0.588	0.543	0.492	0.546	0.572	0.471	0.564	0.711	0.688	0.513	0.477	0.454	0.513	0.646	0.647
Q6NZY4	ZCCHC8	1.649	2.11	1.847	1.807	1.964	1.779	1.954	1.49	1.493	1.709	1.733	1.342	1.272	1.343	1.57	1.398	1.306	1.415	1.534	1.678
Q9HC84	MUC5B	0.221	0.192	0.248	0.231	0.245	0.498	0.231	0.26	0.29	0.273	0.3	0.46	0.3	0.369	0.331	0.312	0.336	0.337	0.379	0.371
Q96AG4	LRRC59	0.843	0.893	0.769	0.697	1.061	0.694	0.774	0.627	0.608	0.661	0.869	0.644	0.789	0.794	0.821	0.88	0.742	0.952	0.823	0.76
P30501	HLA-C	0.728	1.429	0.868	0.949	0.642	0.781	0.774	0.94	1.382	1.026	NA	NA	NA	NA	NA	NA	NA	NA	NA	NA
Q8NBS9	TXNDC5	0.937	0.887	0.656	0.658	0.763	0.757	0.607	0.599	0.605	0.647	0.65	0.469	0.516	0.531	0.597	0.626	0.563	0.633	0.631	0.584
O00233	PSMD9	2.07	1.666	1.932	2.07	1.946	1.747	1.986	1.591	1.624	1.884	1.663	1.317	1.297	1.384	1.496	1.549	1.414	1.518	1.32	1.242
Q9TNN7	HLA-C	3.615	32.193	3.718	29.317	3.898	5.467	3.418	5.559	5.234	14.291	NA	NA	NA	NA	NA	NA	NA	NA	NA	NA
Q29RF7	PDS5A	0.669	1.028	0.817	0.752	0.822	0.928	0.775	0.743	0.808	0.738	0.856	0.886	0.977	0.988	0.887	0.791	0.777	0.835	0.92	1.048
Q9BZZ5	API5	0.728	1.056	0.83	0.754	0.874	0.923	0.814	0.768	0.808	0.708	0.819	0.985	0.939	1.072	0.857	0.77	0.738	0.855	1.03	1.232
O14979	HNRNPDL	1.095	1.619	1.214	1.276	1.349	0.958	1.24	0.707	0.768	0.919	2.311	1.88	1.696	2.011	2.134	2.175	1.929	2.686	2.424	2.072
P28799	GRN	2.256	1.645	2.321	2.474	2.355	1.954	1.799	1.533	1.46	1.69	2.64	1.808	2.002	2.589	2.375	2.797	2.382	2.984	2.05	1.722
O95716	RAB3D	1.288	1.309	1.394	1.294	1.637	1.484	1.446	1.293	1.155	1.326	1.488	1.476	1.541	1.443	1.715	1.384	1.284	1.421	1.475	1.596
Q9BTT6	LRRC1	1.956	2.057	2.257	1.958	1.85	1.731	1.982	1.556	1.535	1.75	1.748	1.519	1.48	1.671	1.661	1.598	1.624	1.587	1.721	1.678
Q96PK6	RBM14	0.721	1.087	0.808	0.763	0.857	0.792	0.79	0.725	0.725	0.65	0.763	0.832	0.824	0.948	0.834	0.839	0.721	0.891	0.929	0.994
P20340	RAB6A	1.015	0.912	1.101	0.961	1.225	1.195	1.009	1.048	0.973	1.077	1.136	1.13	1.388	1.343	1.244	1.068	0.992	1.069	1.113	1.364
Q9P0L0	VAPA	1.49	1.312	1.483	1.509	1.612	1.414	1.493	1.274	1.24	1.42	1.58	1.203	1.459	1.456	1.636	1.624	1.538	1.524	1.463	1.365
Q01105	SET	1.229	1.347	1.188	1.196	1.196	1.144	1.25	0.921	0.908	1.101	1.224	0.923	0.84	0.951	1.005	1.028	0.906	1.283	0.87	1.105
O94905	ERLIN2	0.438	0.601	0.554	0.594	0.561	0.676	0.541	0.546	0.583	0.563	0.545	0.628	0.602	0.599	0.517	0.519	0.555	0.541	0.625	0.684
Q69YQ0	SPECC1L	1.322	1.139	1.522	1.442	1.43	1.363	1.414	1.434	1.342	1.631	1.783	1.336	1.591	1.426	1.676	1.672	1.822	1.636	1.402	1.46
P28482	MAPK1	0.518	0.605	0.647	0.553	0.62	0.704	0.565	0.663	0.708	0.561	0.573	0.719	0.75	0.792	0.609	0.587	0.56	0.593	0.717	0.725
P0DOX2	NA	0.462	0.93	0.488	0.516	0.457	0.554	0.455	0.517	0.652	0.441	0.485	0.372	0.415	0.38	0.676	0.448	0.369	0.388	0.381	0.447
P15374	UCHL3	1.761	1.359	1.668	1.703	1.697	1.562	1.654	1.647	1.283	1.792	1.624	1.123	1.246	1.143	1.716	1.459	1.443	1.486	1.385	1.296
P16402	H1-3	10.624	26.803	9.583	9.356	11.131	9.544	9.358	8.792	7.642	12.339	14.65	11.255	11.503	15.04	12.22	8.974	9.461	10.3	14.746	20.735
Q13347	EIF3I	0.894	0.901	0.927	0.907	1.073	0.903	0.952	0.773	0.747	0.902	1.046	1.013	1.133	1.138	1.004	1.004	0.964	1.06	1.03	1.036
P30043	BLVRB	1.123	0.924	1.101	1.092	1.318	1.643	1.129	1.138	1.053	1.144	1.027	1.012	1.241	1.204	1.159	1.182	1.091	1.08	1.073	1.209
Q5SSJ5	HP1BP3	0.518	1.256	0.728	0.69	0.669	0.629	0.667	0.616	0.713	0.601	0.564	0.7	0.541	0.612	0.507	0.495	0.583	0.574	0.822	0.65
Q9UL52	TMPRSS11E	2.266	1.097	2.513	2.252	2.261	1.501	1.72	1.842	1.728	2.705	1.845	1.48	2.889	2.156	2.332	2.331	2.124	2.115	1.652	1.806
P32455	GBP1	0.384	1.149	0.414	0.464	0.388	0.537	0.356	0.464	0.545	0.432	0.313	0.341	0.531	0.348	0.354	0.317	0.295	0.336	0.503	0.36
Q9UHB9	SRP68	0.715	0.793	0.759	0.698	0.779	0.831	0.701	0.679	0.722	0.723	0.598	0.75	0.905	0.873	0.691	0.625	0.546	0.649	0.792	0.921
P22059	OSBP	0.708	0.858	0.861	0.811	0.856	0.903	0.822	0.778	0.796	0.813	0.789	0.997	1.047	1.016	0.864	0.758	0.706	0.805	0.988	1.059
Q9H6T3	RPAP3	0.812	1.177	0.931	0.96	0.962	1.003	0.889	0.815	0.842	0.814	1.047	0.977	1.016	1.028	1.212	0.981	0.99	1.07	1.096	1.116
O75368	SH3BGRL	1.241	1.55	1.127	1.504	0.971	1.092	1.216	1.724	1.849	1.105	1.29	1.927	0.842	0.965	0.97	1.044	1.284	1.314	1.242	0.927
Q9NTK5	OLA1	0.793	0.882	0.905	0.928	0.972	0.942	0.913	0.816	0.85	0.828	0.84	1.054	1.012	1.052	0.917	0.914	0.832	0.952	0.944	1.005
O15511	ARPC5	1.683	1.985	1.708	1.831	1.811	1.557	1.737	1.39	1.317	1.609	1.679	1.191	1.251	1.397	1.595	1.522	1.451	1.585	1.528	1.358
Q13838	DDX39B	0.562	0.793	0.689	0.581	0.722	0.757	0.622	0.549	0.618	0.542	0.567	0.793	0.819	0.878	0.603	0.553	0.493	0.586	0.795	0.967
Q9NSE4	IARS2	0.512	0.677	0.64	0.579	0.611	0.628	0.574	0.623	0.688	0.591	0.616	0.736	0.795	0.811	0.694	0.599	0.617	0.625	0.871	0.845
Q14566	MCM6	0.529	0.777	0.639	0.525	0.659	0.695	0.615	0.52	0.591	0.539	0.65	0.77	0.881	0.983	0.644	0.638	0.517	0.681	0.83	0.981
Q96IZ0	PAWR	1.288	1.139	1.345	1.25	1.291	1.46	1.196	2.315	1.69	1.304	1.263	1.6	0.943	1.011	1.143	1.027	1.387	1.19	1.015	0.99
P09104	ENO2	0.456	0.609	0.538	0.525	0.501	0.647	0.497	0.749	0.855	0.543	0.451	0.74	0.421	0.463	0.472	0.491	0.537	0.446	0.551	0.456
P57721	PCBP3	0.988	1.168	1.131	1.056	1.137	1.035	1.058	0.914	1	0.868	0.986	1.08	1.061	1.12	1.091	1.036	0.927	1.071	1.168	0.955
Q9P265	DIP2B	0.902	0.834	1.02	0.877	0.964	1.062	0.923	0.865	0.922	0.949	1.015	1.135	1.555	1.381	1.08	1.05	1.032	1.088	1.175	1.351
P62136	PPP1CA	0.573	0.638	0.681	0.627	0.696	0.656	0.599	0.588	0.616	0.6	0.715	0.923	0.908	0.999	0.773	0.721	0.704	0.734	0.847	0.85
Q5T0W9	FAM83B	1.045	1.21	1.137	1.076	1.223	1.064	1.094	0.863	0.89	0.912	0.97	1.016	1.026	1.186	1.156	1.076	0.901	1.275	1.165	1.347
Q9UH65	SWAP70	1.4	1.512	1.25	1.463	1.199	1.34	1.3	1.29	1.258	1.38	1.783	1.35	1.403	1.538	1.65	1.417	1.428	1.539	1.641	1.439
P69891	HBG1	0.508	0.522	1.271	0.46	3.112	0.568	0.44	0.41	0.535	0.453	1.04	0.59	1.303	0.686	2.214	2.655	0.702	0.629	1.075	0.938
P50579	METAP2	1.439	1.457	1.403	1.514	1.468	1.406	1.411	1.183	1.166	1.329	1.775	1.441	1.52	1.505	1.555	1.639	1.499	1.837	1.662	1.638
Q14116	IL18	3.583	1.841	5.211	3.658	3.753	2.965	5.185	3.601	2.701	5.877	3.946	1.739	2.373	2.758	3.156	3.681	3.747	2.726	1.881	1.966
Q9NZM3	ITSN2	0.992	1.114	1.056	1.091	1.019	1.023	1.025	1.005	1.014	1.18	1.384	1.292	1.516	1.405	1.408	1.343	1.326	1.274	1.425	1.593
O43237	DYNC1LI2	1.076	0.884	1.025	1.014	1.069	1.068	1.043	1.119	1.051	1.066	1.077	0.972	1.033	1.038	1.058	1.012	1.076	1.075	1.123	1.02
Q13573	SNW1	1.364	1.912	1.564	1.542	1.643	1.342	1.547	1.16	1.139	1.173	1.216	1.088	1.065	1.197	1.175	1.143	1.01	1.291	1.237	1.296
P12429	ANXA3	1.708	0.913	1.373	1.185	0.931	1.46	1.403	1.253	0.993	1.325	1.498	0.728	1.651	1.274	1.23	1.479	1.103	1.009	1.063	1.276
P43307	SSR1	1.214	1.337	1.331	1.331	1.452	1.393	1.274	1.28	1.142	1.38	1.398	0.973	1.059	1.012	1.282	1.24	1.156	1.195	1.162	1.199
P46063	RECQL	0.356	0.602	0.447	0.399	0.427	0.424	0.405	0.379	0.453	0.372	0.345	0.503	0.506	0.581	0.391	0.348	0.325	0.391	0.6	0.537
P23193	TCEA1	0.978	1.505	1.217	1.316	1.166	0.958	1.174	0.758	0.791	1.099	1.178	0.89	0.821	1.015	0.98	1.033	0.875	1.132	1.079	0.905
O95336	PGLS	1.344	1.257	1.371	1.463	1.364	1.163	1.281	1.061	1.024	1.175	1.374	1.142	1.208	1.266	1.326	1.378	1.296	1.362	1.309	1.218
Q7Z794	KRT77	1.296	0.909	1.209	1.627	1.158	1.68	1.389	1.551	1.432	1.661	2.086	1.435	1.813	1.598	2.014	2.328	2.736	2.069	1.575	1.66
Q15067	ACOX1	0.992	0.828	1.159	1.12	1.15	1.069	0.976	1.014	1.021	1.45	1.022	1.034	1.477	1.261	1.315	1.123	1.131	0.933	1.093	1.307
Q9UNM6	PSMD13	0.637	0.628	0.646	0.633	0.702	0.858	0.62	0.602	0.595	0.665	0.594	0.721	0.887	0.835	0.62	0.575	0.541	0.592	0.715	0.81
Q5T1M5	FKBP15	0.923	1.051	0.954	0.971	0.919	1.015	0.958	0.93	0.946	1.041	1.144	1.056	1.141	1.158	1.164	1.07	1.031	1.137	1.195	1.315
P07099	EPHX1	0.483	0.547	0.719	0.608	0.716	0.691	0.614	0.632	0.705	0.596	0.575	0.84	0.683	0.873	0.694	0.567	0.564	0.591	0.764	0.807
P51991	HNRNPA3	1.411	1.369	1.354	1.34	1.511	1.733	1.439	1.088	1.092	1.171	1	0.896	0.899	0.998	0.938	1.011	0.97	1.06	1.02	1.009
Q8N4C8	MINK1	1.208	1.499	1.354	1.304	1.309	1.309	1.317	1.149	1.143	1.127	1.228	1.357	1.518	1.474	1.32	1.188	1.142	1.349	1.476	1.572
O00203	AP3B1	0.469	0.594	0.561	0.508	0.56	0.608	0.512	0.57	0.602	0.534	0.482	0.603	0.706	0.676	0.51	0.481	0.452	0.519	0.634	0.7
Q92538	GBF1	1.005	1.212	1.168	1.041	1.251	1.295	1.102	1.255	1.243	1.136	1.261	1.689	1.938	1.845	1.418	1.212	1.284	1.307	1.683	1.989
P53582	METAP1	1.261	1.204	1.284	1.404	1.356	1.114	1.144	1	0.962	1.12	0.96	0.906	0.973	0.982	0.998	1.04	0.905	1.009	1	0.998
P17174	GOT1	0.644	0.733	0.759	0.712	0.88	0.788	0.715	0.687	0.717	0.689	0.704	0.947	0.953	1.032	0.719	0.755	0.658	0.746	0.831	1.017
P52789	HK2	0.769	0.596	0.65	0.667	0.774	0.75	0.633	0.669	0.674	0.717	0.773	0.799	1.064	0.906	0.879	0.852	0.798	0.937	0.823	1.109
Q92882	OSTF1	2.053	1.523	1.828	1.965	1.86	1.618	1.846	1.5	1.325	1.607	1.735	1.191	1.386	1.328	1.565	1.67	1.583	1.677	1.401	1.402
Q05209	PTPN12	1.252	1.185	1.266	1.084	1.253	1.281	1.219	1.26	1.164	1.293	1.728	1.4	1.529	1.481	1.778	1.572	1.435	1.634	1.472	1.662
Q5VYK3	ECPAS	0.529	0.656	0.603	0.543	0.576	0.65	0.56	0.637	0.699	0.566	0.631	0.889	0.928	0.899	0.727	0.661	0.688	0.633	0.882	0.997
O43278	SPINT1	1.732	1.115	1.892	1.573	1.842	1.604	1.749	1.619	1.397	2.043	1.967	1.408	1.566	1.896	2.131	1.775	1.701	1.57	1.48	1.891
P49821	NDUFV1	0.662	0.866	0.849	0.778	0.881	0.777	0.721	0.8	0.861	0.792	0.648	0.843	0.799	0.96	0.696	0.675	0.687	0.711	0.813	0.911
P55209	NAP1L1	1.684	1.857	1.478	1.432	1.634	1.109	1.412	0.954	0.964	1.077	1.519	1.396	1.329	1.441	1.371	1.36	1.188	1.451	1.406	1.311
P39880	CUX1	0.988	1.439	1.108	1.001	1.184	1.193	1.128	1.186	1.14	1.092	1.859	1.374	1.559	1.44	1.632	1.51	1.577	1.668	1.64	1.728
P13693	TPT1	2.601	1.85	2.147	2.277	2.539	1.646	2.393	1.644	1.409	2.082	2.305	1.435	2.056	1.814	2.122	2.29	2.08	2.489	1.752	1.874
Q9NZN3	EHD3	0.861	1.034	1.115	0.961	0.872	1.03	1.071	1.013	1.027	0.917	0.857	1.018	1.357	1.254	1.122	1.063	1.028	1.006	0.965	0.88
Q86T26	TMPRSS11B	1.303	0.786	2.774	1.583	2.046	1.127	1.352	1.619	1.51	2.369	2.344	1.282	1.934	2.206	2.392	2.351	2.687	1.866	1.646	1.316
Q9P0V9	SEPTIN10	0.628	0.629	0.702	0.649	0.678	0.67	0.649	0.566	0.694	0.648	0.516	0.618	0.709	0.743	0.574	0.555	0.552	0.547	0.678	0.623
Q86W92	PPFIBP1	1.348	1.267	1.369	1.293	1.426	1.354	1.362	1.24	1.238	1.23	1.45	1.428	1.516	1.407	1.461	1.344	1.41	1.557	1.546	1.592
Q15276	RABEP1	0.942	1.231	0.999	1.063	0.96	1.045	1.006	1.274	1.436	1.144	1.773	1.507	1.349	1.386	1.51	1.48	1.494	1.721	1.632	1.521
P09622	DLD	0.839	1.017	0.99	1.051	1.036	0.948	0.973	1.015	1.01	0.877	0.694	0.998	0.923	1.01	0.718	0.692	0.749	0.818	0.984	0.899
P13798	APEH	1.426	1.427	1.713	1.447	1.868	1.817	1.467	1.564	1.325	1.616	0.961	1.18	1.444	1.398	1.054	1.063	0.873	1.085	1.265	1.382
P17480	UBTF	1.225	1.955	1.502	1.355	1.594	1.503	1.443	2.264	1.533	1.308	1.455	1.845	1.248	1.428	1.324	1.316	1.359	1.464	1.504	1.601
Q92888	ARHGEF1	0.667	0.983	0.715	0.678	0.717	0.776	0.659	0.726	0.755	0.65	0.71	0.829	0.854	0.919	0.765	0.721	0.678	0.778	0.949	0.952
Q9UBT2	UBA2	0.465	0.695	0.594	0.501	0.613	0.677	0.535	0.506	0.586	0.487	0.445	0.638	0.592	0.738	0.489	0.454	0.388	0.492	0.678	0.742
Q9Y5K5	UCHL5	1.22	1.091	1.223	1.198	1.258	1.142	1.305	1.113	1.226	1.212	1.305	1.035	1.215	1.112	1.296	1.279	1.102	1.316	1.218	1.311
P30084	ECHS1	1.231	1.596	1.596	1.248	1.591	1.534	1.091	1.412	1.278	1.53	1.382	1.277	1.373	1.451	1.312	1.072	1.197	1.223	1.25	1.295
O14617	AP3D1	0.587	0.769	0.73	0.676	0.718	0.674	0.675	0.632	0.685	0.651	0.644	0.857	0.894	0.903	0.667	0.64	0.634	0.652	0.781	0.864
Q9BY44	EIF2A	0.473	0.561	0.554	0.499	0.566	0.527	0.53	0.52	0.582	0.474	0.481	0.65	0.702	0.708	0.562	0.543	0.472	0.532	0.655	0.779
P46379	BAG6	1.232	1.281	1.34	1.333	1.41	1.473	1.328	1.307	1.235	1.33	1.594	1.463	1.638	1.619	1.618	1.478	1.45	1.577	1.555	1.799
Q05086	UBE3A	0.888	0.975	0.974	0.924	0.965	1.009	0.947	0.898	0.946	0.917	0.998	1.121	1.226	1.198	1.098	1.019	0.929	1.035	1.11	1.335
O14776	TCERG1	0.83	1.275	0.982	0.946	1	1.052	0.941	0.878	0.913	0.855	0.924	0.928	0.943	0.965	0.96	0.896	0.816	0.909	0.974	1.083
Q9Y6E0	STK24	1.467	1.321	1.546	1.533	1.488	1.282	1.576	1.296	1.162	1.786	1.279	0.956	1.035	1.101	1.138	1.198	1.162	1.177	1.117	0.997
P55084	HADHB	0.442	0.598	0.528	0.442	0.521	0.515	0.408	0.571	0.634	0.462	0.456	0.627	0.623	0.668	0.518	0.434	0.461	0.468	0.611	0.657
Q9P260	RELCH	1.933	1.57	2.025	1.846	1.966	1.719	1.765	1.801	1.796	2.002	1.881	1.735	2.227	1.929	2.075	1.879	1.795	1.776	1.8	2.125
Q5T2T1	MPP7	1.238	1.342	1.321	1.353	1.401	1.565	1.275	1.181	1.237	1.321	1.372	1.433	1.493	1.418	1.338	1.33	1.177	1.386	1.274	1.678
P32456	GBP2	0.69	1.654	0.871	1.066	0.803	0.967	0.728	0.937	0.926	0.806	0.798	0.797	0.713	0.698	0.668	0.618	0.585	0.61	0.954	0.695
Q6NXG1	ESRP1	1.167	1.012	1.183	1.185	1.33	1.225	1.243	1.032	1.096	1.157	1.124	1.116	1.427	1.353	1.222	1.184	1.067	1.247	1.2	1.384
O75223	GGCT	1.472	0.861	0.983	1.137	1.063	1.093	1.105	0.973	0.877	1.147	1.337	0.809	1.027	1.126	1.056	1.093	1.124	1.357	1.054	0.995
O60264	SMARCA5	0.488	0.837	0.606	0.54	0.693	0.655	0.54	0.59	0.619	0.589	0.534	0.7	0.676	0.677	0.593	0.485	0.497	0.519	0.651	0.845
Q9Y383	LUC7L2	1.048	1.531	1.237	1.139	1.324	1.157	1.175	0.942	0.995	0.984	0.911	0.872	0.884	0.98	0.906	0.842	0.755	0.95	1.009	1.068
P62424	RPL7A	0.388	0.513	0.518	0.411	0.53	0.402	0.418	0.373	0.443	0.388	0.364	0.604	0.713	0.708	0.427	0.429	0.38	0.451	0.605	0.72
Q14258	TRIM25	0.455	0.67	0.561	0.662	0.575	0.708	0.552	0.527	0.599	0.457	0.588	0.77	0.83	0.797	0.58	0.528	0.509	0.586	0.747	0.84
Q9Y6W5	WASF2	2.139	2.248	2.22	2.368	2.153	1.74	2.252	1.691	1.657	2.025	2.329	1.789	1.737	1.883	2.065	2.2	2.111	2.381	2.137	1.923
P54819	AK2	1.195	1.775	1.344	1.449	1.395	1.279	1.364	1.097	1.019	1.261	1.32	0.993	0.985	1.028	1.321	1.192	1.114	1.171	1.276	1.113
O75746	SLC25A12	0.364	0.512	0.473	0.412	0.439	0.559	0.401	0.579	0.643	0.443	0.385	0.574	0.507	0.495	0.437	0.359	0.409	0.361	0.485	0.543
P11766	ADH5	0.21	0.291	0.222	0.24	0.204	0.22	0.191	0.338	0.575	0.169	0.166	0.778	0.285	0.327	0.198	0.19	0.227	0.216	0.317	0.253
Q6ZNJ1	NBEAL2	1.129	1.226	1.483	1.255	1.382	1.288	1.27	1.363	1.351	1.375	1.485	1.69	1.881	1.937	1.538	1.385	1.379	1.359	1.689	2.103
Q7Z3Y8	KRT27	1.163	0.659	1.054	0.868	0.783	1.965	0.928	1.25	1.09	1.522	1.071	0.719	1.276	0.88	1.386	0.981	1.022	0.933	1	1.616
Q5VTR2	RNF20	0.879	1.141	1.006	0.911	1.104	1.211	1.019	0.928	0.902	0.974	1.24	1.288	1.243	1.387	1.228	1.049	1.03	1.109	1.355	1.61
Q9UL46	PSME2	0.624	1.233	0.754	0.919	0.774	1.003	0.744	0.723	0.71	0.834	0.989	0.707	1.028	0.876	0.94	0.812	0.724	0.871	0.994	0.866
Q9NSD9	FARSB	0.901	1.017	1.013	0.976	1.069	0.938	1.026	0.878	0.936	0.898	0.784	0.983	1.132	1.129	0.904	0.833	0.82	0.872	0.943	0.984
Q9NQW7	XPNPEP1	0.863	0.965	0.934	0.906	0.94	0.977	0.86	0.827	0.853	0.892	0.854	1.008	1.128	1.136	0.917	0.831	0.777	0.876	1.034	1.131
P35611	ADD1	0.71	1.014	0.818	0.757	0.814	0.975	0.773	0.86	0.904	0.798	0.778	0.724	0.61	0.898	0.717	0.716	0.712	0.785	0.825	0.753
Q86VM9	ZC3H18	1.45	2.333	1.751	1.674	1.883	1.583	1.64	1.437	1.466	1.445	2.094	1.946	1.735	2.119	2.088	2.104	1.854	2.278	2.234	2.041
P69892	HBG2	0.732	0.493	1.558	0.698	3.384	0.822	0.655	0.9	0.864	0.874	0.543	0.485	0.684	0.478	0.925	2.122	0.482	0.471	0.579	0.6
Q6PJT7	ZC3H14	1.433	1.862	1.606	1.58	1.65	1.64	1.661	1.265	1.258	1.452	1.634	1.423	1.29	1.521	1.6	1.449	1.3	1.543	1.591	1.495
Q13948	CUX1	1.813	1.96	1.869	1.758	1.968	1.847	1.794	1.69	1.622	1.897	2.31	1.714	1.814	1.663	2.187	2.011	2.073	1.97	2.56	1.927
Q6NUK1	SLC25A24	0.49	1.066	0.657	0.667	0.639	0.806	0.593	0.696	0.707	0.63	0.604	0.566	0.467	0.547	0.484	0.454	0.505	0.511	0.677	0.608
P49755	TMED10	1.013	1.126	1.215	1.126	1.293	1.477	1.09	1.198	1.119	1.24	0.868	0.938	1.102	1.108	0.982	0.875	0.814	0.865	1.026	1.204
Q8WYP5	AHCTF1	1.101	1.503	1.238	1.146	1.18	1.553	1.285	1.218	1.221	1.237	1.044	0.966	1.023	1.031	1.07	0.995	1.01	1.048	1.08	1.112
P25789	PSMA4	0.651	0.763	0.671	0.709	0.717	0.728	0.655	0.596	0.611	0.637	0.755	0.926	1.129	1.108	0.868	0.861	0.695	0.914	0.849	1.451
Q15691	MAPRE1	0.636	0.704	0.663	0.65	0.683	0.716	0.669	0.739	0.72	0.672	0.697	0.732	0.771	0.734	0.679	0.65	0.591	0.721	0.802	0.766
Q9P2B4	CTTNBP2NL	1.68	1.38	1.738	1.486	1.773	1.389	1.657	1.556	1.484	1.825	1.79	1.327	1.454	1.484	1.76	1.589	1.649	1.57	1.444	1.544
P22234	PAICS	0.734	0.741	0.714	0.628	0.748	0.769	0.681	0.586	0.663	0.658	0.529	0.774	0.811	0.94	0.616	0.536	0.492	0.599	0.786	0.978
Q9ULV0	MYO5B	1.291	1.133	1.611	1.306	1.483	1.474	1.37	1.491	1.429	1.623	1.301	1.284	1.659	1.471	1.329	1.346	1.416	1.174	1.292	1.687
Q15637	SF1	1.072	1.602	1.253	1.152	1.319	1.144	1.227	0.907	0.956	0.938	1.017	1.001	0.938	1.112	1.106	1.078	0.897	1.193	1.136	1.168
Q7Z417	NUFIP2	1.182	1.602	1.341	1.247	1.559	1.247	1.362	1.043	1.068	1.144	1.182	1.054	1.121	1.094	1.224	1.102	1.052	1.214	1.108	1.422
P51572	BCAP31	1.084	1.266	1.45	1.174	1.491	1.609	1.267	1.448	1.451	1.384	1.375	1.518	1.731	1.689	1.385	1.33	1.369	1.371	1.562	1.717
P61204	ARF3	0.886	0.789	0.951	0.889	0.954	0.913	0.857	0.887	0.812	0.942	1.019	1.056	1.23	1.237	1.057	1.011	0.923	0.989	1.086	1.355
P07602	PSAP	0.512	0.85	0.739	0.739	0.682	0.526	0.612	0.45	0.476	0.527	0.712	0.489	0.439	0.463	0.498	0.475	0.534	0.611	0.544	0.412
Q92922	SMARCC1	1.743	2.988	1.99	1.773	2.462	2.608	1.956	1.932	1.937	1.859	1.494	1.599	1.482	1.562	1.421	1.275	1.201	1.293	1.472	1.814
P30419	NMT1	0.648	0.872	0.756	0.819	0.743	0.84	0.741	0.669	0.697	0.701	0.695	0.786	0.859	0.913	0.722	0.676	0.619	0.725	0.91	0.915
Q9H6Z4	RANBP3	1.044	1.268	1.121	1.118	1.125	1.198	1.123	1.12	1.136	1.116	1.454	1.27	1.148	1.347	1.317	1.176	1.08	1.395	1.382	1.292
P02649	APOE	0.632	1.638	0.8	0.741	0.952	1.224	0.853	1.005	1.585	0.747	0.872	0.752	0.532	0.712	0.995	0.95	0.638	0.686	0.786	0.593
Q13085	ACACA	0.804	0.881	1.002	0.755	0.978	0.959	0.815	0.814	0.863	0.861	0.761	0.893	1.187	0.977	0.785	0.674	0.679	0.727	0.841	1.185
P49756	RBM25	0.996	1.505	1.169	1.126	1.323	1.162	1.113	0.978	1.006	1.018	1.278	1.348	1.253	1.37	1.211	1.228	1.122	1.273	1.365	1.546
Q12955	ANK3	0.85	1.377	1.221	0.865	1.174	1.223	1.064	1.035	1.129	0.955	0.932	1.363	1.199	1.269	1.062	0.964	0.956	1.1	1.259	1.359
O60826	CCDC22	0.946	1.188	1.157	1.118	1.145	1.322	1.086	1.06	1.058	1.161	1.132	0.978	1.206	1.096	1.228	1.151	1.036	1.181	1.226	1.286
O60684	KPNA6	0.992	0.928	1.044	0.926	1.078	1.032	1.002	0.989	1.007	0.961	1.015	0.97	1.1	1.119	1.021	0.896	0.853	0.954	1.105	1.157
P38117	ETFB	0.87	0.884	0.95	0.797	0.983	1.055	0.824	0.925	0.868	0.893	0.949	0.88	0.979	1.111	0.986	0.842	0.816	0.89	1.04	1.068
Q9HB71	CACYBP	0.753	1.007	0.86	0.977	1.085	0.986	1.052	0.738	0.781	0.791	0.944	0.999	1.057	1.197	0.976	0.938	0.756	0.935	1.095	1.092
Q7Z3E2	CCDC186	2.102	1.455	2.074	2.309	1.925	1.672	1.88	1.841	1.803	2.311	2.025	1.35	1.887	1.937	1.96	2.096	1.819	2.009	1.695	1.825
O94906	PRPF6	0.725	1.164	0.895	0.786	0.928	1.012	0.83	0.821	0.871	0.782	0.816	0.956	0.871	0.922	0.817	0.758	0.74	0.813	0.977	1.18
Q6WCQ1	MPRIP	1.27	1.307	1.272	1.197	1.106	1.172	1.281	1.33	1.326	1.704	1.516	1.277	1.291	1.272	1.445	1.452	1.565	1.341	1.378	1.549
P08237	PFKM	0.433	0.381	0.471	0.41	0.46	0.488	0.473	0.488	0.612	0.42	0.481	0.724	0.636	0.701	0.525	0.525	0.511	0.522	0.62	0.701
P0DOY2	IGLC2	0.898	1.685	0.973	1.146	1.044	1.937	0.966	1.421	1.687	1.16	1.63	1.308	0.942	1.027	2.544	1.573	1.15	1.419	0.844	0.77
Q13576	IQGAP2	0.365	0.589	0.38	0.373	0.381	0.449	0.364	0.429	0.489	0.399	0.337	0.378	0.361	0.369	0.377	0.343	0.33	0.322	0.517	0.443
P11387	TOP1	0.525	1.012	0.664	0.591	0.8	0.651	0.603	0.539	0.588	0.558	0.594	0.66	0.724	0.733	0.613	0.582	0.531	0.581	0.717	0.853
P23921	RRM1	0.724	0.945	0.916	0.757	1.068	0.902	0.839	0.773	0.814	0.802	0.831	1.109	1.274	1.51	1.055	0.876	0.715	0.85	1.162	1.338
Q8ND30	PPFIBP2	1.511	1.168	1.368	1.344	1.42	1.579	1.399	1.431	1.369	1.458	1.126	1.026	1.156	1.02	1.178	1.086	1.052	1.134	1.014	1.09
Q15056	EIF4H	2.449	2.049	2.429	2.54	2.517	2.277	2.653	1.872	1.775	2.14	2.959	2.057	2.125	2.348	2.601	2.722	2.397	2.85	2.139	2.356
P02794	FTH1	0.956	2.619	3.017	2.244	1.747	1.556	2.097	1.973	1.71	2.326	1.766	1.593	1.362	1.663	1.668	1.465	1.44	1.492	1.84	1.329
O75179	ANKRD17	1.38	1.759	1.593	1.506	1.682	1.763	1.571	1.345	1.35	1.42	1.741	1.945	2.027	2.058	2.018	1.779	1.542	2.056	2.063	2.85
P49736	MCM2	0.544	0.798	0.667	0.524	0.69	0.668	0.632	0.572	0.665	0.542	0.607	0.895	0.872	1.125	0.677	0.615	0.554	0.622	0.834	0.963
P31146	CORO1A	0.274	1.239	0.385	0.369	0.367	0.376	0.316	0.295	0.354	0.314	0.283	0.363	0.364	0.396	0.288	0.315	0.251	0.379	0.67	0.443
P30048	PRDX3	0.753	0.991	0.807	0.857	0.922	1.214	0.789	1.066	0.906	0.835	1.051	0.895	0.842	0.893	0.865	0.721	0.846	0.793	0.989	0.834
Q13011	ECH1	1.079	1.142	0.949	1.11	1.117	1.093	0.888	0.946	1.023	1.043	1.129	1.114	1.418	1.356	1.176	0.984	0.995	1.082	1.213	1.113
Q0JRZ9	FCHO2	1.972	1.776	2.243	2.039	2.064	1.917	2.011	1.872	1.819	2.381	2.273	1.827	2.231	2.203	2.255	2.267	2.115	2.086	1.882	2.171
Q99733	NAP1L4	1.923	2.175	1.899	2.155	1.836	1.893	2.006	1.497	1.505	1.68	2.183	2.027	1.703	1.86	1.786	1.777	1.952	2.29	1.957	1.851
Q8IZP0	ABI1	1.886	1.634	1.952	2.046	1.854	1.573	1.926	1.539	1.413	2.016	2.22	1.44	1.744	1.632	1.931	1.868	1.96	1.886	1.709	1.53
P38919	EIF4A3	0.364	0.616	0.468	0.409	0.536	0.536	0.424	0.412	0.477	0.399	0.388	0.568	0.527	0.569	0.438	0.387	0.352	0.411	0.57	0.676
Q9Y5X1	SNX9	0.679	0.605	0.81	0.731	0.655	0.725	0.685	0.886	0.834	0.929	0.81	0.852	0.957	0.872	0.797	0.828	0.904	0.789	0.876	0.807
Q9Y696	CLIC4	0.372	0.386	0.249	0.254	0.263	0.288	0.266	0.441	0.532	0.291	0.302	0.603	0.306	0.335	0.354	0.343	0.331	0.312	0.419	0.292
Q00577	PURA	0.722	1.009	0.85	0.903	0.805	1.01	0.903	0.926	0.993	0.891	0.79	0.988	0.799	0.908	0.778	0.823	0.77	0.884	1.059	0.84
Q96DU7	ITPKC	2.109	1.314	1.653	1.686	1.545	1.363	1.721	1.281	1.193	2.017	2.281	1.42	1.757	1.639	2.448	2.019	2.017	1.8	1.53	1.826
P29536	LMOD1	0.373	0.476	0.299	0.309	0.292	0.327	0.346	1.677	1.551	0.356	0.312	1.804	0.286	0.321	0.346	0.329	1.096	0.296	0.413	0.277
A8TX70	COL6A5	0.432	1.35	0.423	0.566	0.401	0.509	0.422	0.514	0.66	0.607	0.32	0.334	0.365	0.645	0.299	0.291	0.268	0.354	0.434	0.348
Q03518	TAP1	0.446	0.966	0.606	0.593	0.59	0.61	0.51	0.507	0.578	0.571	0.321	0.341	0.575	0.4	0.362	0.297	0.307	0.299	0.494	0.426
P60900	PSMA6	0.735	0.698	0.665	0.705	0.769	0.676	0.643	0.533	0.575	0.585	0.646	0.688	0.864	0.888	0.736	0.756	0.621	0.845	0.868	0.804
Q9BZL4	PPP1R12C	0.897	0.984	0.814	0.86	0.811	0.841	0.89	1.361	1.508	0.839	0.797	1.378	0.609	0.661	0.676	0.672	0.994	0.761	0.779	0.73
P12081	HARS1	0.876	0.994	0.988	0.908	1.058	1.282	0.959	1.027	0.997	1.01	0.929	1.125	1.241	1.287	1.002	0.975	0.784	0.905	1.094	1.272
P07858	CTSB	1.167	1.372	1.213	1.352	1.614	1.186	1.121	1.112	0.891	1.444	1.572	0.943	1.226	1.124	1.5	1.217	1.449	1.188	1.028	0.958
Q16822	PCK2	0.964	1.222	1.088	1.049	1.067	1.115	0.925	1.029	1.039	0.976	1.166	0.962	1.071	1.132	1.1	0.931	0.857	0.93	1.033	1.197
Q6P2E9	EDC4	0.919	1.157	0.997	0.934	0.99	1.101	0.964	1.002	1.024	0.981	0.892	1.089	0.956	1.012	0.883	0.792	0.766	0.865	0.978	1.088
O60749	SNX2	0.575	0.603	0.653	0.585	0.63	0.785	0.658	0.58	0.599	0.643	0.612	0.601	0.678	0.707	0.622	0.628	0.554	0.637	0.766	0.698
P07203	GPX1	0.84	1.166	0.777	1.039	0.825	0.634	0.719	0.798	0.811	0.761	0.883	0.845	0.746	0.825	0.874	0.779	0.809	0.825	1.041	0.829
P39019	RPS19	1.835	2.512	1.96	2.202	2.196	1.627	2.035	1.249	1.275	1.388	1.645	1.509	1.6	1.798	1.776	1.971	1.583	2.106	1.783	1.954
P21266	GSTM3	0.445	0.616	0.953	0.849	0.681	0.971	0.682	0.588	0.622	0.618	0.671	0.777	0.619	0.846	0.439	0.477	0.437	0.489	0.578	0.648
Q8NDI1	EHBP1	1.713	1.734	1.875	1.817	1.735	2.107	1.774	1.756	1.807	1.8	1.427	1.469	1.422	1.519	1.491	1.407	1.21	1.491	1.444	1.82
A5YM69	ARHGEF35	1.608	1.648	1.126	1.299	1.276	0.758	1	0.691	0.761	0.907	1.692	1.268	0.915	1.11	1.401	1.976	1.09	1.136	0.966	0.849
Q15223	NECTIN1	3.344	3.188	3.449	3.262	3.238	3.467	3.421	2.469	2.392	2.627	2.521	1.86	1.958	2.346	2.032	2.202	2.029	2.703	2.136	2.398
P61247	RPS3A	0.811	0.844	0.804	0.732	0.833	0.84	0.753	0.708	0.797	0.777	0.802	1.044	1.103	1.142	0.851	0.891	0.831	1.011	0.989	1.433
P05164	MPO	0.189	0.832	0.179	0.206	0.245	0.288	0.184	0.237	0.325	0.194	0.175	0.162	0.17	0.17	0.218	0.188	0.191	0.171	0.227	0.216
P08559	PDHA1	0.889	1.034	1.048	0.924	1.021	0.973	0.908	1.022	1.091	0.97	0.791	1.085	0.961	0.962	0.827	0.776	0.81	0.778	0.902	1.011
Q12907	LMAN2	1.304	1.488	1.479	1.529	1.598	1.731	1.387	1.3	1.175	1.505	1.315	0.998	1.08	1.068	1.241	1.257	1.108	1.137	1.151	1.062
P28070	PSMB4	0.664	0.808	0.738	0.786	0.771	0.916	0.775	0.666	0.663	0.789	0.617	0.677	0.836	0.779	0.675	0.639	0.568	0.681	0.746	0.784
P48449	LSS	0.968	0.786	1.119	0.875	0.949	0.962	0.863	0.889	0.939	0.983	0.861	0.935	1.101	1.019	0.888	0.881	0.886	0.897	0.961	1.077
Q9Y6F6	MRVI1	0.364	0.678	0.339	0.343	0.322	0.392	0.393	1.25	1.441	0.376	0.345	1.501	0.36	0.402	0.365	0.34	0.971	0.32	0.479	0.361
P10636	MAPT	1.73	1.944	3.269	4.778	3.184	3.282	3.501	3.388	2.994	2.925	3.705	3.553	2.236	1.956	2.754	3.326	4.136	3.99	3.118	2.367
P22392	NME2	0.914	0.993	0.923	0.932	1.015	0.99	0.924	0.783	0.766	0.847	0.937	0.917	1.011	1.045	0.948	0.956	0.769	0.971	0.943	0.996
O00391	QSOX1	1.765	1.012	1.654	1.313	2.035	1.38	1.566	1.456	1.754	1.603	1.723	1.531	2.888	2.329	2.077	1.763	1.624	1.658	1.653	1.949
P20020	ATP2B1	0.789	0.827	0.823	0.723	0.762	0.986	0.745	0.883	0.934	0.756	0.611	0.741	0.777	0.776	0.655	0.657	0.599	0.653	0.818	0.891
O14841	OPLAH	1.181	1.054	1.461	1.368	1.323	1.356	1.242	1.35	1.374	1.361	1.169	1.306	1.624	1.259	1.162	1.129	1.145	1.165	1.359	1.497
Q96HY6	DDRGK1	2.428	2.562	2.633	2.773	3.003	2.572	2.66	2.533	2.376	2.685	2.505	2.036	1.894	1.95	2.563	2.448	2.355	2.398	2.094	2.338
P05141	SLC25A5	0.378	0.562	0.59	0.45	0.66	0.446	0.474	0.485	0.555	0.486	0.359	0.613	0.758	0.758	0.432	0.363	0.38	0.399	0.6	0.63
P22528	SPRR1B	6.491	1.551	3.026	3.413	3.248	1.127	2.731	1.361	1.271	3.262	2.725	2.161	3.427	3.594	3.672	5.245	4.462	4.695	2.678	1.419
Q96Q06	PLIN4	0.45	0.598	0.382	0.392	0.339	0.375	0.415	1.676	2.163	0.45	0.357	1.465	0.37	0.364	0.394	0.344	0.929	0.345	0.489	0.34
P32320	CDA	4.868	0.899	1.593	1.777	1.651	1.671	2.432	2.091	1.623	2.31	2.489	1.086	3.768	2.204	2.321	3.904	2.792	2.992	1.546	2.325
Q9NQR4	NIT2	0.712	0.87	0.888	0.866	0.87	0.978	0.795	0.821	0.786	0.868	0.925	0.986	0.991	1.028	0.884	0.902	0.826	0.885	1.006	0.911
O75165	DNAJC13	0.425	0.519	0.485	0.447	0.456	0.529	0.442	0.497	0.54	0.531	0.513	0.597	0.625	0.616	0.533	0.519	0.502	0.497	0.604	0.691
O94875	SORBS2	0.398	0.502	0.438	0.398	0.436	0.479	0.424	1.148	1.328	0.463	0.479	1.401	0.402	0.583	0.449	0.413	0.856	0.436	0.578	0.468
Q13501	SQSTM1	1.345	0.998	1.519	1.392	1.705	1.092	1.506	1.069	0.961	1.61	1.811	1.099	1.202	1.233	1.727	1.601	1.744	1.668	1.261	1.121
Q13618	CUL3	0.678	0.651	0.752	0.622	0.703	0.726	0.661	0.668	0.759	0.737	0.648	0.82	1.061	1.028	0.746	0.755	0.786	0.776	0.918	0.946
Q8WXX5	DNAJC9	1.167	1.844	1.278	1.22	1.252	1.252	1.293	0.935	0.945	1.052	1.271	1.019	1.05	1.215	1.191	1.132	0.95	1.21	1.269	1.346
Q15907	RAB11B	0.964	1.293	1.145	1.157	1.183	1.235	1.033	1.107	0.997	1.102	1.236	0.944	1.034	0.969	1.07	0.839	0.905	1.012	1.139	1.089
Q8NI35	PATJ	1.364	1.332	1.508	1.345	1.304	1.558	1.5	1.351	1.269	1.581	1.626	1.414	1.466	1.608	1.582	1.434	1.367	1.573	1.525	1.849
P52943	CRIP2	0.419	0.41	0.464	0.37	0.549	0.471	0.541	0.52	0.629	0.481	0.555	0.592	0.551	0.589	0.534	0.685	0.65	0.558	0.701	0.537
Q14254	FLOT2	0.564	0.872	0.691	0.684	0.614	0.701	0.56	0.598	0.642	0.534	0.647	0.853	0.624	0.691	0.622	0.533	0.632	0.633	0.812	0.796
P61019	RAB2A	1.098	0.862	1.144	1.033	1.161	1.175	1.032	1.064	0.983	1.23	0.893	0.818	1.076	1.008	0.993	0.864	0.826	0.846	0.948	1.003
P62805	H4-16	0.247	0.674	0.332	0.302	0.335	0.376	0.286	0.27	0.367	0.281	0.259	0.421	0.335	0.382	0.268	0.274	0.273	0.273	0.465	0.493
Q9NRD9	DUOX1	1.13	1.144	1.307	1.161	1.139	1.009	1.182	1.081	1.097	0.942	0.926	1.206	1.273	1.48	0.908	0.919	0.969	1.038	1.283	1.443
O94760	DDAH1	1.109	0.848	1.954	1.487	1.243	1.627	1.275	1.472	1.262	1.38	1.658	1.312	1.281	1.579	1.326	1.518	1.572	1.451	1.438	1.462
P04004	VTN	0.332	0.751	0.315	0.328	0.346	0.495	0.325	0.582	0.79	0.355	0.405	0.431	0.451	0.346	0.377	0.374	0.387	0.267	0.437	0.312
Q15436	SEC23A	0.356	0.374	0.391	0.354	0.34	0.369	0.337	0.363	0.416	0.43	0.337	0.409	0.423	0.434	0.37	0.341	0.346	0.342	0.437	0.432
Q9H0U4	RAB1B	1.176	1.124	1.237	1.195	1.29	1.383	1.175	1.278	1.141	1.377	1.319	1.205	1.504	1.385	1.358	1.144	1.103	1.126	1.327	1.444
P55809	OXCT1	0.747	0.733	0.824	0.761	0.861	0.867	0.708	0.848	0.849	0.789	0.8	0.891	1.025	0.992	0.936	0.815	0.861	0.918	0.899	0.851
Q9Y277	VDAC3	0.536	0.655	0.653	0.638	0.693	0.742	0.565	0.589	0.664	0.539	0.374	0.478	0.513	0.475	0.369	0.406	0.445	0.424	0.478	0.457
Q9NVA2	SEPTIN11	0.48	0.533	0.447	0.426	0.431	0.474	0.434	0.487	0.532	0.455	0.356	0.47	0.446	0.443	0.376	0.374	0.398	0.38	0.51	0.42
P55735	SEC13	1.112	1.108	1.071	1.208	1.183	0.928	1.1	0.807	0.79	1.129	1.704	1.145	1.314	1.293	1.417	1.398	1.35	1.405	1.357	1.105
Q15661	TPSAB1	0.248	0.645	0.195	0.252	0.253	0.256	0.235	0.274	0.446	0.309	0.346	0.381	0.295	0.358	0.272	0.287	0.736	0.346	0.919	0.263
Q12965	MYO1E	0.647	0.797	0.782	0.717	0.838	0.762	0.701	0.837	0.868	0.767	0.538	0.728	0.755	0.743	0.593	0.576	0.543	0.546	0.67	0.77
Q8N271	PROM2	1.895	1.365	1.915	1.933	1.726	1.982	1.84	1.743	1.72	1.415	1.851	1.691	1.989	2.129	1.958	1.742	1.63	1.861	1.87	2.397
Q99623	PHB2	0.496	0.716	0.605	0.53	0.665	0.801	0.543	0.585	0.64	0.586	0.661	0.853	0.88	0.877	0.661	0.592	0.66	0.575	0.768	1.02
O15371	EIF3D	0.656	0.816	0.77	0.705	0.775	0.783	0.71	0.711	0.74	0.731	0.562	0.73	0.828	0.796	0.62	0.579	0.528	0.594	0.73	0.872
Q9UMS4	PRPF19	0.591	0.907	0.724	0.653	0.794	0.742	0.682	0.598	0.703	0.624	0.576	0.683	0.722	0.776	0.596	0.535	0.475	0.57	0.732	0.836
P21397	MAOA	0.475	0.699	0.609	0.649	0.499	0.652	0.536	0.768	0.767	0.56	0.581	0.861	0.71	0.785	0.594	0.529	0.601	0.555	0.735	0.835
Q15185	PTGES3	2.07	1.758	1.962	2.483	2.242	1.795	2.31	1.524	1.344	1.79	1.716	1.158	1.364	1.462	1.409	1.542	1.466	1.474	1.275	1.045
Q15042	RAB3GAP1	0.945	0.89	0.935	0.873	0.941	0.972	0.871	0.895	0.937	0.947	0.933	0.951	1.116	1.108	1.043	0.954	0.947	1.123	1.042	1.181
O95865	DDAH2	0.724	0.894	1.051	0.97	0.816	0.76	0.812	0.824	0.894	1.119	0.774	0.98	0.648	0.602	0.803	0.841	0.895	0.618	0.924	0.657
Q8N3F8	MICALL1	1.486	2.095	1.925	1.879	1.993	2.111	1.96	1.773	1.77	1.758	1.978	1.902	1.91	2.064	2.01	1.906	1.739	2.089	1.965	1.897
Q08AI8	MAB21L4	1.576	1.213	2.151	1.657	1.715	1.975	1.515	1.76	1.457	2.129	1.792	1.697	2.465	2.088	1.974	1.545	1.833	1.924	1.768	1.521
O75489	NDUFS3	0.975	1.288	1.152	1.056	1.362	1.457	0.993	1.331	1.229	1.296	1.723	1.564	1.635	1.816	1.652	1.472	1.488	1.551	1.576	1.76
Q00169	PITPNA	0.821	0.873	0.944	1.183	1.001	1.02	0.972	0.854	0.768	0.895	1.065	1.195	1.369	1.3	1.101	1.012	0.954	1.331	1.284	1.119
P25786	PSMA1	0.913	1.148	0.878	1.017	0.992	0.983	0.91	0.795	0.814	0.86	0.903	0.989	1.193	1.196	0.976	0.961	0.806	1.028	1.099	1.158
Q5SYE7	NHSL1	2.087	1.47	2.181	1.892	2.138	1.81	2.166	1.702	1.655	1.967	3.5	2.411	2.624	2.924	3.494	3.533	3.223	3.782	2.612	2.678
Q15833	STXBP2	0.835	0.816	0.874	0.799	0.817	1.004	0.794	0.859	0.809	0.951	0.658	0.697	0.899	0.837	0.695	0.679	0.654	0.72	0.789	0.909
P51888	PRELP	0.206	0.604	0.218	0.256	0.214	0.273	0.224	0.362	0.396	0.34	0.204	0.304	0.198	0.214	0.222	0.219	0.266	0.198	0.409	0.216
Q13442	PDAP1	2.843	2.117	2.252	2.421	2.298	1.897	2.417	1.612	1.545	2.029	2.263	1.757	1.875	2.226	2.317	2.559	2.343	3.24	2.166	2.032
Q9UMR2	DDX19B	0.717	0.839	0.866	0.952	0.737	0.873	0.854	0.748	0.796	0.87	0.777	0.769	0.795	0.862	0.687	0.762	0.691	0.816	0.847	0.908
P02748	C9	0.431	1.001	0.397	0.403	0.411	0.719	0.38	0.56	0.765	0.435	0.418	0.398	0.33	0.323	0.518	0.395	0.341	0.297	0.378	0.311
P18754	RCC1	0.792	0.822	0.808	0.719	0.824	0.793	0.72	0.688	0.722	0.733	0.752	0.765	0.818	0.866	0.819	0.756	0.765	0.757	0.797	0.903
P18031	PTPN1	0.812	1.137	0.839	0.894	0.943	1.015	0.966	0.873	0.939	0.911	0.903	1.116	1.185	1.361	1.044	0.956	0.878	1.123	1.187	1.138
Q13451	FKBP5	0.865	1.292	0.962	0.83	0.88	1.209	0.777	0.904	0.832	0.821	0.77	0.764	0.779	0.854	0.696	0.679	0.586	0.752	0.97	0.862
P35269	GTF2F1	1.613	2.447	1.873	1.871	2.12	1.585	1.878	1.315	1.361	1.348	1.793	1.594	1.461	1.788	1.918	1.855	1.481	2.076	1.814	1.878
P30154	PPP2R1B	0.972	1.129	0.924	0.773	0.924	0.929	0.849	0.836	0.833	0.815	1.072	0.951	0.953	0.907	1.088	1.029	0.862	0.994	0.998	1.32
P50895	BCAM	0.674	0.953	0.576	0.589	0.597	0.709	0.772	0.963	1.087	0.684	0.617	0.826	0.473	0.807	0.503	0.488	0.632	0.54	0.862	0.504
Q12792	TWF1	1.062	0.951	0.934	1.18	0.902	1.121	0.894	0.872	0.847	1.051	0.81	0.942	1.309	1.171	0.905	0.86	0.813	0.916	1.018	1.089
P19404	NDUFV2	1.657	2.175	2.016	2.063	2.177	1.594	1.761	2.003	1.771	2.061	1.957	1.597	1.461	1.643	1.818	1.727	1.899	1.823	1.679	1.715
O60216	RAD21	0.608	1.013	0.727	0.679	0.744	0.893	0.712	0.727	0.758	0.72	0.684	0.765	0.644	0.738	0.666	0.644	0.625	0.693	0.838	0.923
P82970	HMGN5	2.643	3.039	3.329	3.662	3.049	3.122	3.576	2.676	2.485	3.026	3.537	2.527	2.28	2.45	2.937	2.816	2.829	3.355	2.614	2.744
Q9UKK3	PARP4	0.79	1.205	0.898	1.041	0.871	0.937	0.705	0.869	0.871	0.83	0.909	0.922	0.85	0.894	0.767	0.737	0.746	0.785	0.998	0.98
P11498	PC	0.739	0.647	0.742	0.656	0.766	0.692	0.693	0.7	0.707	0.702	0.728	0.737	0.961	1.086	0.779	0.675	0.657	0.748	0.787	0.906
Q9NZT1	CALML5	1.064	0.777	1.36	1.223	1.041	1.273	3.586	1.658	1.267	2.479	1.453	1.473	1.377	1.039	1.265	1.565	1.517	1.379	1.828	1.262
Q8TBC4	UBA3	1.13	1.154	1.215	1.129	1.173	1.22	1.198	1.113	1.131	1.221	1.067	1.062	1.068	1.092	1.031	0.962	0.88	0.98	1.11	1.182
Q7Z3Y7	KRT28	2.887	0.735	2.272	1.198	1.379	1.937	1.324	1.96	2.236	12.56	2.549	0.903	2.564	1.005	1.866	2.871	1.905	2.2	2.448	5.97
Q9NQT8	KIF13B	0.95	0.933	1.093	0.975	0.993	1.12	0.996	1.065	1.068	1.203	1.13	1.122	1.199	1.213	1.255	1.069	1.121	1.05	1.114	1.257
P05166	PCCB	0.513	0.788	0.699	0.664	0.718	0.694	0.571	0.771	0.844	0.666	0.801	0.993	1.02	0.922	0.896	0.775	0.817	0.871	0.911	0.931
Q05639	EEF1A2	0.687	0.626	0.711	0.666	0.636	0.609	0.688	0.568	0.588	0.634	0.906	1.028	1.173	1.133	0.923	0.877	0.952	1.012	0.954	1.222
O15173	PGRMC2	1.224	1.22	1.392	1.323	1.271	1.066	1.305	1.051	0.992	1.235	1.387	1.07	1.083	1.04	1.316	1.201	1.252	1.205	1.22	1.003
Q13620	CUL4B	0.867	0.886	1.012	0.847	0.918	1.024	0.904	0.843	0.902	1.129	0.881	1.13	1.364	1.351	0.984	0.876	0.865	0.894	1.137	1.217
Q99747	NAPG	1.484	1.48	1.524	1.479	1.553	1.324	1.559	1.404	1.259	1.533	1.502	1.152	1.22	1.169	1.435	1.406	1.405	1.34	1.217	1.285
P30050	RPL12	1.323	1.444	1.487	1.372	1.568	1.349	1.377	1.145	1.146	1.317	1.218	1.448	1.594	1.651	1.331	1.346	1.194	1.388	1.493	1.798
P15170	GSPT1	0.96	0.943	0.941	0.993	1.143	0.946	0.964	0.855	0.864	0.955	0.744	0.853	1.043	1.085	0.837	0.808	0.718	0.887	0.991	0.954
O60502	OGA	1.207	1.1	1.305	1.349	1.214	1.353	1.275	1.152	1.071	1.421	1.4	1.37	1.632	1.663	1.521	1.34	1.284	1.382	1.568	1.667
O00232	PSMD12	0.747	0.736	0.779	0.683	0.767	0.78	0.679	0.668	0.678	0.728	0.62	0.874	1.112	1.066	0.751	0.672	0.593	0.697	0.912	1.077
P98095	FBLN2	0.159	0.203	0.159	0.155	0.142	0.178	0.155	0.238	0.292	0.177	0.224	0.293	0.228	0.235	0.242	0.227	0.292	0.21	0.373	0.247
Q15369	ELOC	1.227	1.034	1.09	1.163	1.116	0.915	1.113	0.885	0.852	1.145	1.164	0.834	0.896	0.828	1.037	1.03	1.003	1	0.893	0.784
Q9UHA7	IL36A	1.381	1.182	3.28	2.172	2.387	1.625	2.761	2.651	2.878	6.258	3.54	2.039	2.088	2.824	2.884	4.555	4.336	2.508	2.193	2.336
P49959	MRE11	1.027	1.68	1.256	1.227	1.237	1.338	1.239	1.051	1.099	1.095	1.313	1.282	1.17	1.368	1.236	1.185	1.043	1.272	1.385	1.449
P08754	GNAI3	0.806	0.736	0.87	0.799	0.881	0.767	0.788	0.857	0.859	0.95	0.616	0.711	0.816	0.777	0.726	0.598	0.563	0.588	0.776	0.827
P63208	SKP1	1.634	1.605	1.762	1.851	1.733	1.334	1.815	1.235	1.112	1.596	1.783	1.156	1.203	1.241	1.408	1.534	1.409	1.608	1.357	1.179
P00736	C1R	0.333	0.635	0.343	0.363	0.377	0.503	0.333	0.406	0.505	0.385	0.344	0.345	0.308	0.28	0.412	0.318	0.265	0.241	0.389	0.316
P50479	PDLIM4	0.655	0.572	0.681	0.514	0.774	0.732	0.781	0.923	1.019	0.639	0.636	0.943	0.658	0.623	0.529	0.682	0.688	0.503	0.715	0.739
P48739	PITPNB	0.656	0.768	0.761	0.791	0.795	0.898	0.785	0.745	0.725	0.798	0.638	0.795	0.825	0.816	0.687	0.635	0.57	0.677	0.763	0.821
P11678	EPX	0.184	0.417	0.167	0.173	0.188	0.205	0.162	0.18	0.229	0.185	0.18	0.25	0.167	0.166	0.19	0.175	0.171	0.17	0.204	0.213
Q16401	PSMD5	0.625	0.768	0.798	0.744	0.74	0.865	0.687	0.776	0.751	0.789	0.712	0.883	0.775	0.879	0.77	0.634	0.622	0.707	0.914	0.899
P61026	RAB10	1.303	0.869	1.122	1.218	1.248	1.132	1.148	1.101	1.031	1.275	1.159	1.147	1.656	1.355	1.367	1.112	1.076	1.133	1.29	1.595
O75312	ZPR1	2.134	2.024	1.874	2.107	2.145	1.955	2.062	1.654	1.535	1.925	2.18	1.558	1.636	1.721	1.998	1.863	1.838	2.135	1.706	1.906
P15531	NME1	0.834	0.938	0.817	0.886	0.886	0.904	0.838	0.714	0.675	0.808	0.824	0.676	0.771	0.749	0.827	0.761	0.643	0.771	0.745	0.773
P41240	CSK	0.646	0.626	0.71	0.727	0.694	0.702	0.626	0.624	0.651	0.706	0.584	0.693	0.81	0.817	0.644	0.651	0.622	0.707	0.751	0.857
P29350	PTPN6	0.376	0.899	0.497	0.458	0.477	0.521	0.42	0.406	0.461	0.437	0.492	0.605	0.576	0.633	0.502	0.479	0.444	0.529	0.672	0.657
Q14847	LASP1	0.802	1.238	0.821	1.005	0.833	0.88	0.917	0.76	0.875	0.67	0.986	1.14	0.784	0.972	0.805	0.928	0.972	1.065	1.1	0.877
Q9Y6G9	DYNC1LI1	0.673	0.873	0.726	0.67	0.763	0.839	0.709	0.693	0.707	0.757	0.765	0.761	0.887	0.824	0.756	0.776	0.755	0.736	0.822	0.842
P18859	ATP5PF	2.066	2.595	2.271	2.366	2.706	2.012	2.149	2.009	1.71	2.016	2.294	1.508	1.495	1.588	1.92	1.848	1.973	1.878	1.642	1.691
Q96S59	RANBP9	1.387	0.89	1.376	1.162	1.334	1.221	1.206	1.382	1.336	1.477	1.39	1.16	1.694	1.396	1.491	1.332	1.409	1.275	1.218	1.467
Q9NP72	RAB18	1.025	1.144	1.21	1.166	1.37	1.596	1.185	1.564	1.073	1.365	1.589	1.337	1.599	1.475	1.528	1.309	1.347	1.543	1.401	1.718
Q04828	AKR1C1	0.931	0.448	0.926	0.437	0.708	0.92	0.509	0.551	0.442	0.509	0.388	0.72	0.877	0.719	0.562	0.437	0.349	0.546	0.398	0.728
Q02252	ALDH6A1	0.515	0.615	0.68	0.599	0.563	0.713	0.512	0.675	0.718	0.547	0.627	0.823	0.702	0.811	0.649	0.556	0.681	0.639	0.709	0.781
Q13162	PRDX4	0.485	0.545	0.573	0.545	0.634	0.807	0.551	0.65	0.592	0.634	0.707	0.689	0.755	0.725	0.726	0.619	0.59	0.624	0.713	0.797
P40925	MDH1	0.829	0.932	0.9	0.929	0.925	0.903	0.832	0.822	0.861	0.813	0.622	0.876	0.762	0.84	0.615	0.614	0.543	0.68	0.809	0.735
P11171	EPB41	1.007	1.014	0.983	0.865	1.201	1.327	0.927	0.843	0.982	0.982	1.003	1.086	1.194	1.106	1.268	1.074	0.924	0.967	1.231	1.411
P28161	GSTM2	0.531	0.463	0.563	0.507	0.352	0.543	0.388	0.467	0.488	0.379	0.569	0.62	0.399	0.431	1.227	0.617	0.422	0.423	0.527	0.924
P09382	LGALS1	0.37	1.036	0.293	0.364	0.295	0.358	0.368	1.353	1.058	0.394	0.371	1.373	0.367	0.481	0.368	0.365	0.963	0.395	0.843	0.341
P16157	ANK1	1.129	1.143	0.987	1.001	1.951	2.336	0.833	1.09	1.304	1.013	1.158	1.36	1.286	1.209	1.729	1.16	0.99	1.048	1.829	1.687
P23284	PPIB	0.344	0.479	0.383	0.347	0.463	0.354	0.35	0.34	0.302	0.375	0.386	0.426	0.391	0.45	0.412	0.384	0.325	0.393	0.463	0.473
Q3SY84	KRT71	3.327	1.283	3.606	3.515	2.526	3.015	3.661	2.572	2.245	3.863	NA	NA	NA	NA	NA	NA	NA	NA	NA	NA
Q9UBB4	ATXN10	0.552	0.689	0.68	0.616	0.724	0.8	0.684	0.602	0.65	0.619	0.772	0.748	0.788	1.005	0.65	1.025	0.545	0.724	0.768	0.884
Q13123	IK	1.428	1.997	1.537	1.586	1.663	1.569	1.574	1.15	1.204	1.222	1.673	1.284	1.271	1.38	1.514	1.492	1.305	1.766	1.555	1.598
Q6IQ23	PLEKHA7	2.007	2.006	2.361	2.276	2.154	2.191	2.047	1.876	1.93	2.05	2.265	2.11	2.233	2.338	2.132	2.161	2.102	2.353	2.126	2.609
Q9UNH7	SNX6	0.678	0.809	0.746	0.72	0.78	0.953	0.72	0.737	0.735	0.753	0.714	0.739	0.809	0.808	0.705	0.643	0.594	0.679	0.829	0.834
Q04323	UBXN1	2.016	2.081	2.038	2.094	2.097	1.834	2.206	1.676	1.666	1.893	1.951	1.598	1.562	1.679	1.78	1.807	1.767	1.906	1.594	1.726
Q96D71	REPS1	1.821	1.733	1.871	1.875	1.732	1.747	1.891	1.476	1.401	1.764	2.078	1.393	1.471	1.58	1.816	1.796	1.641	1.856	1.637	1.773
O75976	CPD	1.679	1.59	1.576	1.62	1.88	1.741	1.597	1.574	1.528	1.512	1.53	1.383	1.433	1.505	1.652	1.502	1.249	1.676	1.554	1.909
O95433	AHSA1	0.626	0.721	0.658	0.669	0.758	0.692	0.672	0.577	0.617	0.628	0.742	0.782	0.789	0.817	0.726	0.683	0.616	0.719	0.763	0.777
P84085	ARF5	1.178	1.076	1.364	1.353	1.403	1.478	1.313	1.262	1.116	1.332	1.31	1.539	1.735	1.775	1.385	1.308	1.254	1.404	1.484	1.672
Q9BYX7	POTEKP	0.73	0.778	0.806	0.97	0.876	0.662	0.712	0.826	0.798	0.664	0.58	1.503	0.537	0.522	0.57	0.467	1.155	0.477	0.618	0.616
P50402	EMD	1.25	1.278	1.269	1.238	1.271	1.101	1.311	1.277	1.244	1.265	1.303	1.281	1.077	1.102	1.261	1.221	1.244	1.272	1.233	1.3
Q14155	ARHGEF7	0.786	1.103	0.95	0.957	0.959	1.15	0.93	0.883	0.919	0.86	0.778	0.833	0.774	0.859	0.813	0.742	0.723	0.78	0.942	0.823
O76031	CLPX	0.842	0.967	0.819	1.035	1.002	0.823	1.238	0.738	0.855	1.529	0.824	0.914	1.099	1.014	0.927	1.039	0.861	0.958	1.133	0.97
Q8IWE2	FAM114A1	1.331	1.058	1.336	1.267	1.355	1.16	1.373	1.041	1.045	1.281	1.285	1	1.007	1.036	1.213	1.231	1.189	1.252	1.163	1.098
P20674	COX5A	1.555	1.781	1.887	1.885	2.025	1.691	1.66	1.738	1.446	1.871	2.335	1.582	1.486	1.687	1.872	1.891	1.967	2.011	1.551	1.718
Q16576	RBBP7	1.623	2.084	1.8	1.746	1.934	1.695	1.829	1.356	1.281	1.549	2.13	1.461	1.433	1.575	1.733	1.656	1.535	1.877	1.726	1.691
Q8NEV8	EXPH5	1.658	1.247	1.959	1.936	1.687	1.589	2.013	1.658	1.707	2.44	3.131	2.318	2.678	2.853	3.804	3.342	3.549	3.598	2.903	2.937
P18124	RPL7	0.482	0.593	0.575	0.485	0.605	0.432	0.507	0.43	0.512	0.457	0.43	0.671	0.813	0.768	0.493	0.499	0.434	0.529	0.668	0.869
Q9UKR3	KLK13	2.581	1.073	1.721	1.866	4.799	1.136	2.571	1.726	1.268	2.31	2.505	2.053	3.992	2.346	3.162	2.891	2.221	2.75	2.401	1.637
O75396	SEC22B	0.459	0.588	0.533	0.506	0.535	0.608	0.492	0.526	0.594	0.52	0.492	0.571	0.676	0.624	0.538	0.509	0.524	0.537	0.641	0.683
P31689	DNAJA1	0.941	0.919	1.235	1.082	0.923	1.659	0.71	1.005	0.757	0.995	1.933	1.631	1.975	2.381	1.813	2.696	1.78	3.636	1.183	4.013
Q9BUQ8	DDX23	0.626	1.091	0.783	0.704	0.857	0.874	0.684	0.693	0.729	0.661	1.062	1.244	1.178	1.334	1.202	1.017	0.906	1.082	1.355	1.17
P43652	AFM	1.037	1.516	0.939	1.011	0.768	0.779	0.658	1.009	1.18	0.75	0.968	0.81	0.63	0.788	1.112	1.319	0.693	0.75	0.77	0.629
Q8TF05	PPP4R1	1.384	1.209	1.331	1.353	1.328	1.347	1.235	1.173	1.107	1.479	1.142	1.046	1.368	1.202	1.143	1.053	0.99	1.062	1.176	1.292
P05386	RPLP1	2.743	2.411	2.558	2.992	2.778	2.046	2.722	1.709	1.46	2.468	2.177	1.372	1.666	1.636	2.005	2.096	1.945	2.207	1.752	1.531
Q9UPT8	ZC3H4	1.415	2.033	1.696	1.599	1.614	1.585	1.641	1.325	1.342	1.434	1.741	1.296	1.317	1.526	1.568	1.523	1.526	1.651	1.636	1.708
Q9UBQ5	EIF3K	1.734	1.754	1.675	1.633	1.774	1.635	1.647	1.514	1.413	1.683	1.93	1.468	1.654	1.638	1.868	1.594	1.491	1.698	1.667	1.771
Q9UGP8	SEC63	0.575	0.718	0.631	0.603	0.672	0.646	0.542	0.615	0.654	0.627	0.604	0.639	0.703	0.689	0.648	0.544	0.562	0.573	0.693	0.729
O14818	PSMA7	0.633	0.761	0.689	0.684	0.705	0.755	0.643	0.643	0.634	0.653	0.59	0.728	0.847	0.829	0.668	0.627	0.535	0.672	0.768	0.855
Q9NXV6	CDKN2AIP	1.431	1.946	1.802	1.695	1.748	1.612	1.612	1.365	1.505	1.625	1.77	1.799	1.778	2.153	1.934	1.778	1.554	1.728	1.787	2.187
Q15293	RCN1	0.556	1.069	0.611	0.714	0.66	0.707	0.623	0.697	0.676	0.681	0.77	0.629	0.617	0.595	0.738	0.608	0.664	0.653	0.739	0.635
P36873	PPP1CC	0.372	0.656	0.496	0.458	0.477	0.556	0.449	0.449	0.506	0.462	0.456	0.652	0.578	0.649	0.487	0.418	0.405	0.468	0.625	0.739
Q9H8Y8	GORASP2	1.743	1.579	1.603	1.742	1.684	1.492	1.608	1.345	1.26	1.648	1.9	1.302	1.296	1.378	1.621	1.387	1.382	1.652	1.435	1.4
O43896	KIF1C	1.456	1.217	1.528	1.395	1.462	1.52	1.483	1.466	1.482	1.605	1.671	1.459	1.94	1.783	1.61	1.745	1.651	1.722	1.613	1.895
Q9BX40	LSM14B	1.359	1.409	1.452	1.604	1.499	1.755	1.591	1.369	1.32	1.578	1.789	1.526	1.69	1.638	1.823	1.76	1.647	1.801	1.655	2.019
Q9H910	JPT2	2.09	1.6	2.094	2.027	1.888	1.92	2.008	1.552	1.489	1.911	2.945	1.862	1.945	2.332	2.462	2.61	2.473	3.463	2.512	2.445
Q8IX12	CCAR1	0.817	1.476	1.038	0.913	1.073	1.169	0.971	0.882	0.964	0.856	0.941	1.068	1.041	1.13	0.869	0.813	0.755	0.879	1.115	1.242
Q9Y5Z4	HEBP2	1.769	1.236	1.657	1.793	1.662	1.477	1.739	1.477	1.182	1.91	2.731	1.424	1.496	1.587	2.058	2.182	2.01	1.918	1.56	1.719
Q96AQ6	PBXIP1	0.851	1.042	0.853	0.953	0.814	0.914	0.86	1.32	1.461	0.855	0.943	1.388	0.755	0.851	0.892	0.891	1.479	0.932	1.028	0.808
P51648	ALDH3A2	0.753	0.778	1.128	0.995	0.929	1.005	0.902	1.185	1.218	0.994	0.845	1.229	1.506	1.597	0.975	0.91	0.898	0.937	1.187	1.665
P16333	NCK1	0.977	1.187	1.075	0.967	1.177	1.012	0.988	0.996	0.866	0.978	1.147	0.971	1.042	0.963	1.159	1.062	0.947	0.99	1.094	1.046
Q13642	FHL1	0.095	0.123	0.08	0.079	0.069	0.089	0.092	0.416	0.632	0.085	0.132	0.751	0.135	0.175	0.139	0.125	0.286	0.125	0.286	0.125
Q96JB5	CDK5RAP3	1.569	1.501	1.565	1.742	1.624	1.282	1.577	1.307	1.168	1.597	1.681	1.133	1.23	1.205	1.458	1.317	1.289	1.366	1.3	1.292
Q96C19	EFHD2	0.83	1.795	0.835	1.186	1.239	1.332	0.913	1.644	0.817	0.971	1.037	0.848	0.757	0.817	0.809	0.903	0.786	0.889	0.862	1.004
Q9UJS0	SLC25A13	0.565	0.573	0.601	0.554	0.661	0.82	0.513	0.562	0.584	0.629	0.57	0.597	0.742	0.663	0.651	0.526	0.543	0.493	0.635	0.819
Q99590	SCAF11	1.302	1.836	1.469	1.393	1.612	1.393	1.459	1.24	1.266	1.302	1.446	1.195	1.162	1.326	1.367	1.313	1.172	1.437	1.375	1.518
Q9H0E2	TOLLIP	1.857	1.444	1.91	2.026	1.937	2.008	2.053	1.743	1.62	1.948	2.079	1.704	1.8	1.826	1.914	1.872	1.891	1.976	1.834	1.927
Q6YN16	HSDL2	0.634	0.75	0.695	0.697	0.677	0.657	0.604	0.731	0.753	0.719	0.838	0.932	0.958	0.964	0.902	0.739	0.852	0.808	0.964	1.041
P48506	GCLC	0.621	0.615	0.822	0.605	0.936	1.092	0.682	0.712	0.725	0.674	0.67	1.004	0.963	1.003	0.699	0.628	0.607	0.712	0.857	0.909
Q9NQX3	GPHN	1.037	1.105	1.166	1.132	1.166	1.166	1.167	1.057	1.04	1.15	1.163	1.153	1.149	1.226	1.143	1.094	1.063	1.197	1.184	1.205
Q13564	NAE1	0.677	0.687	0.744	0.654	0.723	0.867	0.707	0.802	0.843	0.756	0.76	0.867	0.893	0.89	0.857	0.728	0.694	0.753	0.92	1.02
Q8N6T3	ARFGAP1	1.791	2.027	1.695	1.686	1.764	1.669	1.765	1.345	1.303	1.492	1.338	1.066	1.156	1.21	1.189	1.189	1.047	1.342	1.251	1.322
P10599	TXN	2.439	1.702	2.533	3.36	2.211	2.601	3.651	2.249	1.925	3.517	2.968	1.777	2.325	2.384	2.356	3.015	2.439	3.561	2.557	2.186
Q9BQL6	FERMT1	0.636	0.66	0.724	0.628	0.691	0.753	0.65	0.595	0.682	0.624	0.713	1.003	1.155	1.178	1.232	0.722	0.754	0.802	1.016	1.241
Q9Y224	RTRAF	0.928	1.162	0.969	1.036	1.05	1.032	1.026	0.842	0.849	0.973	0.952	0.795	0.877	0.871	0.893	0.85	0.851	0.93	0.92	0.869
Q92688	ANP32B	0.903	1.177	0.957	0.932	0.95	0.706	0.993	0.561	0.601	0.651	1.098	0.832	0.796	0.994	0.953	0.954	0.755	1.101	1.065	0.883
P31949	S100A11	3.174	1.848	2.86	3.043	2.183	2.021	2.774	1.945	1.671	2.503	2.465	1.676	2.006	2.151	2.294	2.486	2.524	2.421	1.973	2.039
P62491	RAB11A	1.596	1.409	1.673	1.557	1.927	2.156	1.6	1.824	1.493	1.831	2.186	1.5	1.828	1.604	1.929	1.484	1.366	1.594	1.623	1.887
Q9P2B2	PTGFRN	0.93	1.043	1.006	0.934	0.957	1.078	1.021	0.986	1.033	0.82	0.84	1.028	0.963	1.069	0.959	0.772	0.79	0.954	1.204	1.096
P62873	GNB1	0.998	1.206	1.052	1.17	1.069	1.076	1.037	1.177	1.259	1.188	0.834	1.052	0.844	0.8	0.795	0.781	0.956	0.864	1.034	0.938
Q9UBS4	DNAJB11	1.075	1.221	1.092	1.084	1.302	1.188	1.186	1.009	0.99	1.18	1.186	0.799	0.953	0.906	1.157	1.06	1.023	1.031	1.03	0.971
P52294	KPNA1	0.735	0.74	0.831	0.763	0.8	0.801	0.786	0.831	0.846	0.798	1.038	1.03	1.158	1.189	1.153	0.951	0.918	1.014	1.08	1.163
P21399	ACO1	0.546	0.614	0.712	0.621	0.644	0.623	0.561	0.647	0.722	0.599	0.527	0.86	0.697	0.79	0.546	0.537	0.546	0.545	0.752	0.679
Q9H0L4	CSTF2T	1.875	1.618	2.019	1.91	1.738	1.814	1.673	1.943	1.929	1.694	1.394	1.398	1.01	1.069	1.274	1.298	1.48	1.162	1.414	1.146
P10643	C7	0.424	0.532	0.3	0.398	0.316	0.469	0.329	0.382	0.514	0.347	0.422	0.524	0.398	0.415	0.512	0.491	0.373	0.334	0.422	0.413
Q07960	ARHGAP1	0.751	0.827	0.789	0.779	0.755	0.853	0.753	0.809	0.869	0.836	0.816	1.063	0.901	0.89	0.757	0.774	0.781	0.736	0.88	0.885
Q8WXF1	PSPC1	1.456	2.115	1.542	1.61	1.689	1.607	1.553	1.22	1.211	1.439	1.361	1.169	1.097	1.191	1.326	1.183	1.105	1.242	1.272	1.347
Q08170	SRSF4	0.772	1.194	0.927	0.901	0.978	0.769	0.856	0.668	0.749	0.694	0.709	0.821	0.761	0.917	0.776	0.775	0.671	0.887	0.904	0.91
Q8WW12	PCNP	1.508	2.043	1.79	1.722	1.705	1.654	1.758	1.269	1.258	1.428	2.024	1.446	1.431	1.675	1.768	1.704	1.458	1.958	1.693	1.734
O75150	RNF40	1.01	1.301	1.224	1.073	1.275	1.39	1.131	1.124	1.146	1.148	1.489	1.503	1.686	1.652	1.512	1.386	1.401	1.504	1.599	1.744
P04003	C4BPA	0.326	0.644	0.311	0.311	0.414	0.728	0.347	0.422	0.66	0.348	0.432	0.453	0.358	0.359	0.431	0.375	0.397	0.305	0.421	0.369
Q9NUU7	DDX19A	0.497	0.633	0.584	0.567	0.59	0.622	0.575	0.533	0.616	0.527	0.644	0.753	0.781	0.829	0.64	0.617	0.584	0.671	0.779	0.853
P00325	ADH1B	0.131	0.378	0.157	0.195	0.129	0.146	0.134	0.227	0.362	0.158	0.132	0.537	0.14	0.267	0.134	0.144	0.171	0.16	0.423	0.155
Q9H3S7	PTPN23	0.521	0.69	0.674	0.623	0.631	0.751	0.679	0.671	0.699	0.642	0.7	0.998	0.843	0.876	0.729	0.703	0.729	0.69	0.808	0.904
Q9HCC0	MCCC2	0.765	0.912	0.992	0.865	0.957	0.984	0.856	0.885	0.876	0.804	0.891	1.022	1.145	1.035	0.928	0.92	0.85	1.018	1.016	1.25
Q8NFW8	CMAS	0.971	0.636	1.033	0.864	0.991	0.847	0.948	0.805	0.855	1.016	1.028	1.004	1.566	1.292	1.196	1.106	1.083	1.042	1.069	1.346
P04217	A1BG	0.945	1.469	0.902	0.876	0.83	1.336	0.809	0.964	1.193	0.806	0.949	0.729	0.682	0.65	1.101	0.938	0.767	0.629	0.688	0.645
P04181	OAT	0.889	1.833	1.095	0.941	1.153	1.47	1.364	0.931	0.996	0.753	0.728	0.99	1.798	1.345	0.938	0.893	0.71	0.839	1.125	1.114
P05165	PCCA	1.029	0.836	1.04	1.194	0.936	1.052	0.866	1.091	1.22	1.233	1.209	1.076	1.428	1.184	1.196	1.324	1.199	1.2	1.14	1.245
P25398	RPS12	1.843	1.734	1.784	1.937	2.047	1.314	1.763	1.182	1.102	1.499	1.723	1.194	1.387	1.406	1.603	1.704	1.49	1.703	1.48	1.206
P30626	SRI	0.928	1.077	0.83	0.987	0.911	1.05	0.913	0.838	0.763	0.785	0.997	0.739	0.748	0.749	0.84	0.868	0.817	0.895	0.936	0.803
P08240	SRPRA	0.521	0.652	0.58	0.536	0.653	0.606	0.546	0.519	0.566	0.573	0.377	0.485	0.51	0.525	0.423	0.36	0.357	0.375	0.506	0.577
P02760	AMBP	0.503	0.814	0.539	0.503	0.464	0.589	0.497	0.541	0.742	0.456	0.504	0.524	0.368	0.4	0.551	0.488	0.435	0.35	0.495	0.36
Q09028	RBBP4	0.864	1.065	0.942	1.009	1.031	0.835	0.956	0.646	0.666	0.906	1.119	0.717	0.798	0.856	0.978	0.929	0.851	1.004	0.97	0.859
Q9H2M9	RAB3GAP2	0.828	0.878	0.902	0.807	0.866	0.94	0.829	0.861	0.908	0.855	0.936	0.935	1.105	1.019	0.958	0.85	0.794	0.893	0.975	1.234
P0CG38	POTEI	1.059	1.187	1.124	1.074	1.108	1.278	1.11	1.796	1.626	1.366	1.289	1.478	1.058	1.06	1.194	0.995	1.345	0.977	1.14	1.19
P53367	ARFIP1	1.048	1.23	1.129	1.199	1.297	1.374	1.111	1.088	1.035	1.115	1.3	1.034	1.07	1.148	1.137	1	0.957	1.086	1.19	1.368
Q7L2H7	EIF3M	0.826	0.823	0.945	0.833	0.986	0.926	0.866	0.712	0.723	0.845	0.713	0.807	1.044	1.012	0.82	0.73	0.673	0.769	0.887	0.879
O75955	FLOT1	0.599	0.949	0.777	0.73	0.734	0.931	0.669	0.826	0.905	0.663	0.804	0.985	0.773	0.85	0.785	0.666	0.748	0.702	0.955	0.934
P62241	RPS8	0.493	0.573	0.595	0.504	0.554	0.49	0.518	0.435	0.516	0.468	0.403	0.676	0.739	0.768	0.496	0.516	0.446	0.537	0.654	0.848
Q92734	TFG	1.222	1.458	1.285	1.371	1.217	1.313	1.308	1.026	1.014	1.131	1.251	1.106	1.216	1.212	1.189	1.262	1.108	1.415	1.3	1.272
P30837	ALDH1B1	0.2	0.367	0.213	0.182	0.218	0.255	0.198	0.979	0.631	0.229	0.203	0.689	0.208	0.229	0.208	0.191	0.429	0.193	0.271	0.231
O60645	EXOC3	0.804	0.897	0.902	0.823	0.826	0.98	0.835	0.94	1.031	0.837	0.806	1.09	0.938	0.986	1.008	0.839	0.826	0.808	1.015	1.047
P98175	RBM10	2.354	2.594	2.466	2.465	2.457	2.405	2.584	2.058	2.106	2.519	1.967	1.553	1.7	1.872	1.992	1.927	1.786	2.006	1.892	1.915
O94919	ENDOD1	1.199	1.012	1.194	1.121	1.142	1.402	1.157	1.263	1.169	1.32	1.055	1.006	1.132	1.045	1.053	1.05	1.136	0.995	1.107	1.171
P23786	CPT2	0.985	0.677	1.009	0.818	0.982	0.883	0.778	0.846	0.861	0.881	1.071	1.148	1.283	1.38	1.266	1.102	1.102	1.112	1.169	1.417
Q9UIJ7	AK3	0.969	1.44	1.161	1.285	1.05	1.005	1.19	0.998	1.085	1.018	1.133	1.029	0.903	0.937	1.024	1.025	1.043	1.06	1.136	1.037
Q9NR46	SH3GLB2	1.896	1.3	2.021	1.812	1.976	1.764	1.994	1.584	1.454	1.721	2.158	1.258	1.791	1.681	2.004	2.046	2.185	2.13	1.681	1.692
O43615	TIMM44	1.049	1.303	1.089	0.989	1.312	1.047	1.062	1.013	1.03	0.966	0.881	0.983	1.01	1	0.979	0.885	0.82	0.941	1.023	1.152
P02765	AHSG	1.3	1.113	1.22	1.148	0.795	0.876	0.843	0.817	1.019	0.973	1.127	0.795	0.801	0.796	1.101	1.388	0.758	0.876	0.783	0.713
Q96L46	CAPNS2	1.604	1.5	1.744	1.902	1.766	1.554	1.919	1.525	1.324	1.772	1.758	1.307	1.599	1.417	1.548	1.543	1.523	1.56	1.562	1.364
P13747	HLA-E	1.149	2.817	1.315	2.03	1.26	1.6	1.437	1.217	1.206	1.323	1.316	1.195	1.413	1.116	1.329	1.342	1.198	1.267	1.376	1.242
Q9BRF8	CPPED1	0.939	0.89	1.248	1.027	1.072	1.074	1.015	1.105	1.032	1.256	1.005	1.1	0.884	1.046	0.93	0.888	0.954	0.935	1.016	0.981
P27695	APEX1	0.377	0.547	0.456	0.418	0.426	0.44	0.424	0.367	0.419	0.378	0.387	0.504	0.448	0.509	0.415	0.401	0.374	0.42	0.514	0.486
P02511	CRYAB	1.592	0.845	1.743	3.131	1.234	1.349	2.611	1.694	1.677	1.671	1.438	1.431	2.185	2.25	2.419	2.947	2.773	1.977	2.15	1.236
Q9UBG0	MRC2	0.621	0.758	0.758	0.676	0.715	0.821	0.731	0.819	0.88	0.713	0.775	0.767	0.804	1.035	0.898	0.768	0.748	0.929	1.265	0.98
O60547	GMDS	0.903	0.639	1.349	0.969	1.199	0.902	0.825	1.076	0.934	1.103	1.482	1.354	1.825	1.556	1.322	1.513	1.323	1.5	1.28	1.442
Q14005	IL16	0.528	1.93	0.635	0.703	0.618	0.732	0.624	0.629	0.725	0.609	0.609	0.657	0.628	0.642	0.61	0.612	0.589	0.843	1.051	0.809
Q96B97	SH3KBP1	0.573	1.866	0.686	0.763	0.678	0.747	0.661	0.633	0.691	0.678	0.712	0.619	0.663	0.662	0.67	0.676	0.632	0.852	1.186	0.822
Q8WU90	ZC3H15	1.775	2.056	1.68	1.774	1.787	1.767	1.751	1.346	1.386	1.433	2.758	2.155	2.138	2.358	2.198	2.354	1.969	2.788	2.403	2.819
O96005	CLPTM1	1.119	1.215	1.217	1.034	1.466	1.268	1.077	1.252	1.21	1.214	0.941	1.057	1.293	1.157	1.106	0.974	0.833	0.924	1.06	1.416
Q9BT78	COPS4	0.877	0.806	0.885	0.91	0.959	1.047	0.864	0.89	0.819	0.878	0.876	0.863	0.968	0.974	0.883	0.847	0.737	0.858	0.944	0.963
O43765	SGTA	1.905	1.544	1.75	1.895	1.819	1.575	1.796	1.327	1.268	1.671	2.024	1.319	1.331	1.407	1.698	1.671	1.531	1.707	1.445	1.312
Q16630	CPSF6	0.868	1.206	0.988	0.902	1.035	1.09	0.928	0.881	0.91	0.861	1.003	1.177	1.106	1.307	1.035	1.024	0.897	1.086	1.202	1.289
O76027	ANXA9	1.321	1.164	3.189	1.486	1.931	1.491	3.15	2.033	1.682	3.326	3.61	1.714	2.136	2.355	3.273	2.181	2.852	1.586	2.214	2.018
O43493	TGOLN2	4.383	4.959	4.325	4.403	5.139	4.389	3.908	3.615	3.288	4.328	4.428	2.713	2.84	3.037	3.748	3.568	3.464	3.917	3.446	3.409
P06454	PTMA	1.934	2.971	2.358	2.169	2.325	1.984	2.274	1.552	1.564	1.802	2.101	1.738	1.37	1.721	1.665	1.621	1.359	1.942	1.88	1.772
P39060	COL18A1	0.313	0.443	0.282	0.305	0.271	0.338	0.324	0.442	0.51	0.333	0.248	0.365	0.271	0.382	0.252	0.237	0.278	0.278	0.486	0.256
P61201	COPS2	0.922	0.926	0.965	0.957	0.931	1.029	0.89	0.891	0.875	0.973	1.03	0.945	0.994	1.003	0.996	0.94	0.87	0.94	1.007	1.088
Q96SB3	PPP1R9B	1.496	2.603	1.576	1.777	1.753	1.827	1.605	1.416	1.409	1.5	1.699	1.403	1.275	1.441	1.545	1.29	1.341	1.588	1.667	1.512
O75400	PRPF40A	1.032	1.496	1.181	1.155	1.337	1.312	1.156	1.011	0.989	1.113	1.058	1.071	1.129	1.177	1.029	0.98	0.879	1.028	1.172	1.351
P51114	FXR1	0.605	0.821	0.746	0.67	0.809	0.793	0.707	0.659	0.724	0.638	0.619	0.742	0.771	0.809	0.636	0.585	0.549	0.664	0.766	0.776
Q15020	SART3	0.756	1.056	0.921	0.757	0.864	1	0.866	0.8	0.847	0.844	0.803	0.921	0.89	0.924	0.855	0.716	0.65	0.804	0.953	0.947
P41091	EIF2S3	0.604	0.588	0.604	0.612	0.667	0.6	0.601	0.523	0.573	0.559	0.54	0.641	0.906	0.824	0.602	0.579	0.509	0.592	0.712	0.795
P50453	SERPINB9	0.452	0.69	0.54	0.41	0.583	0.491	0.43	0.52	0.529	0.656	0.373	0.534	0.458	0.461	0.47	0.412	0.367	0.373	0.488	0.484
Q9GZY8	MFF	1.367	1.764	1.626	1.526	1.672	1.944	1.572	1.554	1.488	1.603	1.743	1.553	1.498	1.652	1.698	1.599	1.488	1.552	1.591	1.713
P78318	IGBP1	1.684	1.669	1.636	1.72	1.656	1.642	1.705	1.489	1.415	1.579	2.203	1.515	1.584	1.713	1.775	1.803	1.743	1.966	1.726	1.8
P05155	SERPING1	0.433	1.048	0.396	0.429	0.402	0.799	0.386	0.539	0.709	0.41	0.442	0.438	0.374	0.379	0.531	0.435	0.32	0.309	0.452	0.39
P02750	LRG1	1.137	2.991	1.112	1.262	1.188	2.092	0.925	0.981	1.086	1.096	1.539	0.722	0.789	0.714	1.266	1.023	0.939	0.968	0.891	0.784
P62820	RAB1A	1.825	1.825	1.795	1.723	1.984	1.987	1.717	1.64	1.569	1.856	1.296	1.192	1.602	1.447	1.413	1.166	1.052	1.172	1.363	1.644
P10644	PRKAR1A	0.557	1.013	0.631	0.676	0.713	0.672	0.616	0.766	0.766	0.627	0.877	1.051	0.733	0.897	0.815	0.726	0.811	0.834	0.966	0.856
Q8WUM0	NUP133	0.665	0.912	0.756	0.711	0.781	0.82	0.69	0.784	0.809	0.72	0.836	0.976	1.019	1.04	0.925	0.803	0.794	0.839	0.99	1.139
A0FGR8	ESYT2	0.482	0.678	0.531	0.527	0.515	0.645	0.492	0.664	0.742	0.54	0.57	0.729	0.68	0.689	0.649	0.578	0.597	0.559	0.7	0.723
Q14978	NOLC1	1.236	2.593	1.749	1.73	2.051	1.294	1.706	1.153	1.214	1.273	1.885	1.812	1.612	1.881	2.116	1.877	1.716	2.178	1.978	2.15
P39656	DDOST	0.671	0.778	0.741	0.668	0.808	0.744	0.64	0.604	0.63	0.727	0.636	0.708	0.858	0.85	0.738	0.663	0.61	0.605	0.772	0.801
Q6IBS0	TWF2	0.499	0.717	0.656	0.578	0.725	0.752	0.652	0.576	0.633	0.543	0.513	0.631	0.571	0.677	0.494	0.512	0.507	0.561	0.682	0.626
P34913	EPHX2	0.823	0.972	1.364	0.691	1.044	1.369	1.104	1.172	1.331	1.495	0.995	1.119	1.329	1.217	1.103	0.973	1.12	0.943	1.363	1.577
Q9BPX5	ARPC5L	1.922	1.84	1.745	1.865	1.887	1.68	1.759	1.597	1.57	1.633	1.962	1.437	1.561	1.565	1.883	1.739	1.806	1.935	1.655	1.517
Q969G3	SMARCE1	1.257	2.016	1.518	1.444	1.605	1.755	1.461	1.3	1.276	1.399	2.955	2.166	2.022	2.171	2.326	2.08	1.941	2.226	2.339	2.662
O75436	VPS26A	0.794	0.857	0.979	0.814	0.936	0.936	0.871	0.882	0.872	0.938	0.823	1.023	1.156	1.191	0.964	0.858	0.8	0.864	1.087	1.307
Q86V48	LUZP1	1.09	1.457	1.074	1.084	1.14	1.259	1.07	1.058	1.064	1.034	0.815	0.855	0.748	0.795	0.824	0.788	0.746	0.821	0.926	0.916
Q9NP74	PALMD	1.931	1.397	1.86	2.298	1.657	1.877	2.127	1.543	1.476	1.643	2.684	1.947	2.428	2.472	2.124	2.499	2.279	3.337	3.043	2.297
P09871	C1S	0.411	0.937	0.404	0.401	0.441	0.687	0.392	0.516	0.69	0.413	0.561	0.491	0.446	0.416	0.673	0.512	0.422	0.408	0.559	0.503
P11217	PYGM	0.332	0.384	0.319	0.302	0.302	0.394	0.32	0.882	1.044	0.386	0.463	1.093	0.359	0.4	0.472	0.425	0.524	0.37	0.499	0.416
Q8IZ21	PHACTR4	1.979	1.283	1.812	1.722	1.696	1.589	1.805	1.628	1.602	2.034	1.704	1.28	1.479	1.739	1.86	1.874	1.802	1.59	1.38	1.536
P08648	ITGA5	0.349	0.597	0.31	0.318	0.31	0.383	0.355	1.487	1.752	0.388	0.285	1.524	0.301	0.347	0.344	0.29	1.109	0.282	0.442	0.33
P0DOX8	NA	0.48	0.921	0.489	0.625	0.519	0.787	0.482	0.626	0.71	0.54	0.9	0.712	0.6	0.617	1.256	0.985	0.77	0.935	0.984	0.614
O00273	DFFA	1.885	2.144	1.86	2.19	1.911	1.618	1.925	1.318	1.293	1.626	1.795	1.457	1.15	1.41	1.358	1.45	1.465	1.601	1.453	1.089
O00330	PDHX	1.098	1.409	1.21	1.172	1.448	1.335	1.258	1.391	1.321	1.237	1.734	1.59	1.404	1.418	1.72	1.476	1.679	1.534	1.621	1.679
Q96A33	CCDC47	0.76	0.972	0.864	0.917	1.041	0.868	0.872	0.767	0.751	0.869	1.076	0.896	1.049	1.034	1.132	1.006	0.928	0.974	1.102	1.126
P08621	SNRNP70	0.859	1.456	1.031	1.033	1.122	1.008	0.994	0.827	0.903	0.861	0.906	0.965	0.905	1.045	0.874	0.92	0.751	0.953	1.01	1.164
Q9UKK9	NUDT5	1.144	1.188	1.069	1.083	1.058	0.999	1.172	0.882	0.791	1.075	1.192	0.849	0.959	1.06	1.073	1.126	1.022	1.112	1.067	1.006
A7KAX9	ARHGAP32	1.54	1.55	1.702	1.68	1.615	1.685	1.625	1.426	1.413	1.575	2.991	2.375	2.634	2.777	2.807	2.596	2.755	2.685	2.561	3.213
Q9C0C9	UBE2O	0.966	1.035	1.011	0.941	1.105	1.054	0.941	0.993	1.009	0.935	0.945	0.991	1.064	1.073	1.045	0.942	0.854	0.997	1.054	1.243
P11310	ACADM	1.026	1.006	1.09	0.767	0.797	0.72	0.72	0.939	0.825	1.15	0.965	0.649	0.748	0.943	0.673	0.728	0.768	0.721	0.823	0.879
Q08257	CRYZ	0.511	0.575	0.569	0.618	0.575	0.553	0.592	0.594	0.667	0.596	0.489	0.783	0.544	0.632	0.496	0.492	0.57	0.527	0.693	0.563
P04424	ASL	0.812	0.734	0.945	0.877	0.894	0.95	0.829	0.942	0.905	0.992	0.79	0.871	0.907	0.87	0.856	0.763	0.783	0.728	0.81	0.919
P27338	MAOB	0.244	0.422	0.269	0.294	0.297	0.297	0.286	0.575	0.627	0.286	0.459	0.825	0.483	0.565	0.47	0.478	0.561	0.449	0.588	0.552
P62993	GRB2	1.232	1.454	1.211	1.421	1.288	1.381	1.286	1.201	1.108	1.154	1.182	0.982	0.928	0.953	0.988	0.911	0.939	1.014	1.016	0.883
P49257	LMAN1	0.828	0.872	0.723	0.785	0.814	0.983	0.759	0.83	0.835	0.818	0.857	0.788	0.957	0.925	0.843	0.749	0.78	0.805	0.91	0.9
Q9BR76	CORO1B	1.195	1.173	1.339	1.398	1.229	1.234	1.236	1.102	1.189	1.189	0.877	1.071	1.005	1.104	0.865	0.881	0.864	0.981	1	1.029
P30520	ADSS2	0.51	0.631	0.558	0.53	0.587	0.665	0.499	0.585	0.627	0.505	0.603	0.732	0.691	0.742	0.569	0.519	0.486	0.578	0.693	0.799
Q9Y6D6	ARFGEF1	0.784	0.918	0.954	0.802	0.911	0.881	0.806	0.809	0.845	0.828	0.873	1.025	1.182	1.188	0.927	0.833	0.81	0.869	1.107	1.171
Q6E0U4	DMKN	11.432	5.096	5.874	2.887	6.641	4.91	7.147	3.732	3.427	4.576	6.558	4.779	4.457	4.132	5.851	8.131	6.627	3.624	2.95	5.725
P18827	SDC1	2.855	2.248	3.002	3.354	2.834	3.16	3.738	2.166	1.923	2.398	3.519	2.715	2.34	3.716	3.072	2.886	2.402	4.186	3.389	3.961
P61163	ACTR1A	0.817	0.774	0.877	0.807	0.879	0.842	0.803	0.798	0.829	0.874	0.697	0.917	1.058	0.98	0.768	0.707	0.703	0.746	0.866	0.897
O94776	MTA2	0.722	1.322	0.944	0.775	1.049	1.067	0.851	0.875	1.007	0.853	0.889	1.101	1.066	1.191	0.93	0.819	0.725	0.842	1.041	1.349
Q8N8S7	ENAH	0.86	0.916	0.651	0.58	0.608	0.722	0.683	1.101	1.279	0.625	0.677	1.259	0.544	0.647	0.668	0.679	0.837	0.705	0.859	0.687
Q6UN15	FIP1L1	1.243	1.856	1.413	1.506	1.537	1.292	1.422	1.133	1.157	1.198	1.261	1.055	1.065	1.123	1.311	1.224	1.09	1.308	1.27	1.56
Q7Z2K6	ERMP1	0.69	0.801	1.008	0.83	1.054	1.215	0.803	0.934	0.907	0.859	0.944	0.948	1.059	1.042	0.951	0.801	0.828	0.921	0.971	1.163
Q15404	RSU1	0.411	0.562	0.376	0.389	0.394	0.44	0.384	0.881	1.066	0.425	0.356	1.061	0.412	0.415	0.385	0.359	0.588	0.365	0.456	0.379
Q9UIA9	XPO7	0.634	0.696	0.733	0.664	0.693	0.739	0.651	0.661	0.694	0.668	0.587	0.734	0.844	0.837	0.694	0.579	0.585	0.588	0.826	0.902
Q6P996	PDXDC1	1.124	1.103	1.205	1.081	1.263	1.241	0.986	1.07	0.988	1.112	1.226	1.025	1.196	1.197	1.075	0.966	0.895	1.143	1.182	1.377
Q9P2R7	SUCLA2	0.603	0.727	0.661	0.641	0.673	0.635	0.642	0.679	0.734	0.605	0.696	0.854	0.768	0.781	0.77	0.65	0.708	0.71	0.853	0.851
Q16890	TPD52L1	2.757	1.994	2.427	3.122	2.514	2.705	2.728	1.989	1.697	2.232	2.131	1.401	1.526	1.713	1.808	1.917	1.776	2.08	1.6	1.914
Q92696	RABGGTA	0.978	0.92	0.97	0.921	1.03	0.981	0.943	0.863	0.874	0.964	1.008	1.056	1.392	1.419	1.113	1.024	0.926	1.049	1.206	1.334
O76003	GLRX3	1.261	1.088	1.092	1.099	1.236	1.116	1.178	0.924	0.854	1.066	1.138	0.89	1.131	1.033	1.109	1.142	0.964	1.137	1.04	1.164
P47985	UQCRFS1	0.989	1.306	1.23	1.271	1.385	1.237	1.114	1.183	1.061	1.127	1.071	1.112	1.107	1.152	1.084	1.07	1.021	1.095	1.058	1.129
Q8TAT6	NPLOC4	1.06	1.022	1.045	1.07	1.035	1.067	1.024	0.911	0.951	1.052	0.794	0.813	0.986	0.956	0.865	0.846	0.765	0.874	0.907	0.929
P10768	ESD	0.367	0.492	0.457	0.413	0.433	0.477	0.406	0.425	0.551	0.376	0.361	0.731	0.484	0.485	0.399	0.408	0.362	0.389	0.484	0.461
P27361	MAPK3	0.769	0.685	0.845	0.772	0.819	0.804	0.767	0.807	0.795	0.865	0.845	0.952	1.23	1.104	0.963	0.916	0.87	0.887	0.959	1.177
P78406	RAE1	1.194	1.422	1.341	1.328	1.319	1.253	1.259	1.053	1.054	1.192	1.366	1.206	1.362	1.358	1.345	1.293	1.244	1.351	1.337	1.229
O00148	DDX39A	0.469	0.535	0.49	0.418	0.565	0.51	0.436	0.413	0.498	0.455	1.104	1.01	1.097	1.122	1.016	1.074	1.026	1.004	1.05	1.121
P41218	MNDA	0.145	0.394	0.167	0.172	0.173	0.219	0.165	0.172	0.24	0.157	0.129	0.167	0.144	0.155	0.14	0.135	0.127	0.129	0.221	0.175
Q07955	SRSF1	1.044	1.413	1.151	1.179	1.217	1.043	1.132	0.902	0.9	0.938	0.993	0.995	0.929	1.052	1.088	1.067	0.924	1.162	1.074	1.113
O94992	HEXIM1	1.55	1.959	1.788	1.686	1.82	1.723	1.703	1.327	1.323	1.483	2.07	1.5	1.383	1.497	1.725	1.584	1.447	1.772	1.656	1.805
P41236	PPP1R2	1.644	1.158	1.536	1.565	1.482	1.297	1.596	1.392	1.217	1.69	1.794	1.189	1.275	1.244	1.597	1.571	1.604	1.573	1.239	1.364
Q8N7H5	PAF1	1.31	1.966	1.46	1.494	1.728	1.49	1.51	1.126	1.133	1.258	1.589	1.219	1.227	1.334	1.449	1.231	1.137	1.394	1.436	1.535
Q5TAA0	TTC22	1.87	1.176	1.937	1.905	1.927	1.736	1.388	1.643	1.324	1.864	2.2	1.835	2.721	2.553	2.349	2.29	1.955	2.325	2.087	2.266
O95721	SNAP29	2.016	2.046	2.102	2.053	2.091	1.952	2.129	2.036	1.797	2.262	2.432	1.63	1.803	1.866	2.215	2.047	2.116	2.253	1.931	2.023
Q9UK41	VPS28	1.936	1.513	1.797	1.893	1.977	1.851	1.805	1.776	1.674	2.073	1.527	1.161	1.375	1.328	1.414	1.369	1.411	1.336	1.298	1.172
P36507	MAP2K2	1.268	1.085	1.284	1.271	1.286	1.213	1.305	1.138	1.064	1.318	1.383	1.386	1.615	1.623	1.485	1.459	1.384	1.426	1.46	1.585
Q9NTX5	ECHDC1	0.807	1.048	0.759	0.74	0.785	0.839	0.66	0.774	0.841	0.706	0.683	0.874	0.794	0.821	0.761	0.668	0.639	0.68	0.802	0.8
Q9UBE0	SAE1	0.512	0.768	0.611	0.565	0.624	0.721	0.614	0.575	0.619	0.573	0.617	0.616	0.567	0.662	0.574	0.5	0.44	0.564	0.694	0.749
P31153	MAT2A	0.798	1.152	0.92	0.86	1.005	0.984	0.85	0.782	0.847	0.849	0.875	1.188	1.07	1.223	0.876	0.869	0.742	0.928	1.096	1.296
P57735	RAB25	1.817	1.451	2.021	1.925	2.207	2.376	1.791	1.954	1.762	1.956	1.78	1.7	2.194	2.028	1.873	1.61	1.458	1.614	1.899	2.31
P14209	CD99	2.394	2.074	1.837	1.566	2.139	2.596	2.053	1.618	1.944	1.777	0.793	1.147	0.897	0.704	0.996	1.027	1.208	0.735	0.972	0.748
P39687	ANP32A	1.316	1.819	1.498	1.534	1.334	1.41	1.381	1.169	1.156	1.258	1.044	0.805	0.698	0.817	0.904	0.851	0.746	0.932	0.941	0.825
Q16186	ADRM1	2.765	2.318	2.465	2.684	2.637	1.928	2.579	1.797	1.683	2.467	2.164	2.203	1.971	2.031	2.006	2.077	1.73	2.212	1.951	1.898
Q99873	PRMT1	0.614	0.739	0.643	0.544	0.722	0.575	0.576	0.492	0.55	0.495	0.562	0.708	0.751	0.785	0.624	0.581	0.507	0.606	0.72	0.759
P14317	HCLS1	0.584	2.619	0.712	0.923	0.842	0.884	0.777	0.671	0.701	0.728	0.562	0.565	0.482	0.526	0.519	0.589	0.519	0.674	0.743	0.61
O15305	PMM2	0.937	0.888	0.985	0.965	1.023	0.839	0.837	0.832	0.817	0.907	1.119	0.908	0.977	0.961	1.136	0.997	1.026	1.061	1.037	1.113
Q86V81	ALYREF	1.385	1.885	1.459	1.508	1.494	1.794	1.432	1.452	1.507	1.699	1.904	1.716	1.552	1.787	1.701	1.687	1.392	1.797	1.712	2.002
P46782	RPS5	1.372	1.592	1.556	1.517	1.708	1.187	1.536	1.173	1.206	1.387	0.699	0.687	0.768	0.811	0.66	0.752	0.619	0.921	0.618	0.579
Q9BRP8	PYM1	3.035	2.12	2.609	3.193	2.766	2.311	2.939	2.077	1.798	2.552	3.046	1.831	2.02	2.14	2.626	2.706	2.484	2.996	2.065	2.383
E9PAV3	NACA	1.556	1.661	1.54	1.661	1.733	1.526	1.627	1.392	1.268	1.571	2.438	1.661	1.959	1.946	2.179	2.138	1.736	2.227	1.899	2.187
Q9Y2H0	DLGAP4	1.73	1.371	1.756	1.693	1.621	1.251	1.698	1.352	1.293	1.524	2.045	1.575	1.572	1.526	1.759	2.052	1.975	1.985	1.62	1.47
P20618	PSMB1	0.645	0.694	0.662	0.681	0.657	0.735	0.644	0.615	0.639	0.655	0.472	0.564	0.694	0.67	0.541	0.525	0.451	0.536	0.626	0.678
Q8NC56	LEMD2	1.045	1.45	1.291	1.234	1.368	1.004	1.163	0.983	1.067	1.057	1.018	0.962	0.984	1.066	1.02	0.981	0.942	0.969	1.145	0.982
O95292	VAPB	1.317	1.247	1.366	1.374	1.449	1.279	1.383	1.173	1.193	1.339	1.672	1.228	1.285	1.313	1.674	1.578	1.463	1.481	1.439	1.371
P22033	MMUT	1.01	1.131	1.171	1.059	1.131	1.097	1.074	1.103	1.067	1.102	1.207	1.15	1.274	1.298	1.225	1.088	1.037	1.096	1.198	1.365
A5YKK6	CNOT1	0.574	0.839	0.72	0.645	0.754	0.788	0.654	0.694	0.786	0.656	0.709	0.884	0.982	0.996	0.77	0.687	0.657	0.705	0.835	1.026
Q86XP3	DDX42	0.528	0.749	0.644	0.562	0.613	0.666	0.595	0.532	0.582	0.567	0.608	0.716	0.695	0.791	0.616	0.575	0.545	0.614	0.754	0.844
P33121	ACSL1	0.535	0.592	0.591	0.588	0.629	0.662	0.592	0.629	0.685	0.623	0.755	0.995	0.988	0.943	0.763	0.695	0.707	0.72	0.893	0.98
Q9BXK5	BCL2L13	1.744	1.818	1.88	1.934	1.768	1.819	1.788	1.509	1.438	1.761	1.513	1.25	1.228	1.319	1.448	1.263	1.228	1.432	1.438	1.33
P13688	CEACAM1	2.644	1.979	2.427	2.464	3.085	1.847	2.095	1.469	1.622	2.43	3.957	1.967	2.388	2.193	3.631	3.235	3.085	3.042	2.681	1.918
Q9BW30	TPPP3	0.595	0.769	0.772	0.429	0.719	1.222	2.221	1.144	1.737	1.565	1.277	1.918	1.107	2.383	1.041	1.804	1.543	0.775	4.216	1.003
P48047	ATP5PO	0.449	0.811	0.63	0.527	0.627	0.589	0.516	0.537	0.581	0.472	0.49	0.658	0.647	0.694	0.524	0.508	0.558	0.546	0.62	0.639
O60361	NME2P1	1.532	1.743	1.553	1.651	1.828	1.917	1.726	1.504	1.322	1.839	2.093	1.619	1.613	1.659	1.797	1.812	1.596	1.721	1.606	2.104
Q8TD19	NEK9	0.704	0.849	0.791	0.711	0.719	0.848	0.757	0.789	0.869	0.757	0.754	0.868	0.851	0.829	0.762	0.708	0.718	0.76	0.837	0.86
P56199	ITGA1	0.489	0.761	0.408	0.436	0.406	0.477	0.474	1.337	1.522	0.472	0.3	0.947	0.283	0.335	0.308	0.275	0.921	0.265	0.439	0.299
Q9BVJ6	UTP14A	1.402	1.985	1.57	1.452	1.858	1.572	1.547	1.288	1.279	1.357	1.174	1.045	1.093	1.083	1.233	1.11	0.931	1.131	1.192	1.382
Q15819	UBE2V2	0.85	0.862	0.849	0.852	0.881	0.812	0.828	0.739	0.717	0.735	0.914	1.117	0.787	0.869	0.896	0.898	0.848	0.941	0.852	0.879
Q9BWD1	ACAT2	1.069	0.97	1.068	0.972	1.016	1.18	0.973	0.854	0.942	0.969	0.677	0.867	1.043	1.131	0.815	0.663	0.687	0.607	0.836	1.029
P31323	PRKAR2B	0.476	0.955	0.482	0.497	0.503	0.635	0.502	1.326	1.452	0.525	0.626	1.815	0.673	0.818	0.641	0.568	1.12	0.615	1.135	0.701
Q5TDH0	DDI2	1.879	1.433	1.656	1.666	1.759	1.876	1.767	1.612	1.397	1.933	1.58	1.164	1.343	1.364	1.6	1.448	1.315	1.364	1.396	1.582
P33991	MCM4	0.521	0.846	0.652	0.498	0.699	0.707	0.63	0.462	0.54	0.457	0.635	0.801	0.866	1.021	0.621	0.629	0.536	0.686	0.823	0.95
O14579	COPE	1.713	1.622	1.674	1.795	1.852	1.629	1.689	1.525	1.305	1.845	1.674	1.239	1.36	1.269	1.525	1.268	1.271	1.372	1.395	1.444
Q13137	CALCOCO2	1.195	1.281	1.413	1.439	1.492	1.639	1.338	1.241	1.195	1.239	1.999	1.501	1.434	1.63	1.868	1.619	1.362	1.976	1.777	1.788
P38159	RBMX	1.682	2.572	1.732	1.594	1.937	1.999	1.638	1.458	1.504	1.522	1.962	1.991	1.788	2.274	1.601	1.834	1.638	2.241	1.813	2.459
P05156	CFI	0.584	0.641	0.53	0.557	0.545	0.949	0.568	0.762	0.979	0.618	0.533	0.446	0.413	0.417	0.564	0.586	0.43	0.377	0.451	0.421
P62330	ARF6	1.001	0.75	1.079	0.947	1.099	1.019	1.024	0.964	0.881	1.127	1.203	1.248	1.636	1.539	1.326	1.199	1.272	1.177	1.214	1.413
P50213	IDH3A	1.333	1.772	1.272	1.329	1.708	1.258	1.308	1.207	1.103	1.209	1.655	1.317	1.452	1.344	1.526	1.254	1.311	1.409	1.687	1.163
O43684	BUB3	1.238	1.695	1.48	1.399	1.56	1.449	1.41	1.23	1.258	1.261	0.954	1.081	1.104	1.164	0.999	0.921	0.849	1.006	1.13	1.197
P05107	ITGB2	0.389	1.073	0.469	0.468	0.504	0.554	0.414	0.41	0.518	0.44	0.426	0.387	0.378	0.43	0.43	0.39	0.36	0.468	0.677	0.457
P08697	SERPINF2	0.871	1.484	0.653	0.803	0.758	1.037	0.798	1.076	1.461	0.825	0.738	0.861	0.554	0.574	0.76	0.979	0.65	0.501	0.615	0.567
Q9H0B6	KLC2	0.74	0.915	0.738	0.741	0.745	0.725	0.667	0.788	0.813	0.754	1.002	0.881	0.875	0.909	1.044	0.892	0.826	0.967	1.001	1.169
P84095	RHOG	0.677	0.951	0.734	0.765	0.742	0.77	0.705	0.705	0.725	0.759	0.654	0.71	0.783	0.778	0.725	0.669	0.589	0.665	0.826	0.783
P00918	CA2	0.659	0.545	0.387	0.41	0.487	0.766	0.365	0.417	0.413	0.378	0.413	0.36	0.501	0.491	0.59	0.477	0.318	0.369	0.53	0.552
Q9GZS3	WDR61	0.758	0.856	0.82	0.819	0.91	0.99	0.855	0.812	0.746	0.971	1.044	0.817	0.925	0.84	0.98	0.81	0.868	0.881	0.905	1.019
P30876	POLR2B	0.501	0.656	0.564	0.509	0.57	0.598	0.494	0.552	0.608	0.535	0.626	0.842	0.817	0.877	0.668	0.623	0.625	0.625	0.861	0.882
Q9Y5M8	SRPRB	0.513	0.665	0.596	0.498	0.73	0.681	0.532	0.561	0.511	0.54	0.577	0.657	0.964	0.744	0.728	0.594	0.512	0.578	0.644	0.878
Q13492	PICALM	0.61	0.794	0.725	0.669	0.664	0.707	0.672	0.682	0.682	0.712	0.839	0.829	0.924	0.952	0.911	0.845	0.79	0.875	0.943	0.966
Q9NYB0	TERF2IP	1.093	1.894	1.316	1.264	1.293	1.356	1.31	1.222	1.264	1.226	1.353	1.101	0.982	1.092	1.156	1.035	1.015	1.223	1.225	1.213
Q96RP9	GFM1	0.878	1.248	1.003	0.889	1.188	1.07	1.034	1.014	1.078	0.924	0.722	0.831	0.948	0.825	0.755	0.679	0.535	0.616	0.841	0.91
Q9HCE6	ARHGEF10L	1.077	0.903	1.341	1.187	1.36	1.32	1.237	1.184	1.138	1.339	1.206	1.391	2.03	1.751	1.327	1.239	1.256	1.192	1.344	1.593
P62879	GNB2	1.141	0.998	1.152	1.297	1.14	0.792	1.082	0.854	0.89	1.071	1.298	1.487	1.358	1.376	1.3	1.312	1.436	1.378	1.423	1.248
P29466	CASP1	0.99	1.458	1.103	1.066	1.031	1.178	0.963	0.97	0.903	1.022	1.179	0.9	1.001	1.029	1.122	1.045	0.963	1.088	0.895	1.134
Q7Z4V5	HDGFL2	1.072	1.612	1.31	1.237	1.221	1.066	1.213	0.941	1.022	0.995	1.589	1.612	1.324	1.683	1.54	1.507	1.416	1.857	1.848	1.661
P12236	SLC25A6	0.273	0.405	0.417	0.339	0.434	0.323	0.337	0.367	0.415	0.292	0.347	0.584	0.615	0.667	0.426	0.38	0.407	0.387	0.533	0.63
Q02539	H1-1	1.7	1.493	1.324	1.028	1.595	1.741	1.355	1.386	1.337	1.554	1.897	1.291	1.257	1.81	1.518	1.179	1.208	1.687	1.531	2.086
P43405	SYK	0.659	0.813	0.796	0.735	0.815	0.806	0.689	0.631	0.676	0.662	0.517	0.671	0.736	0.775	0.55	0.545	0.536	0.57	0.689	0.793
Q06124	PTPN11	0.838	0.976	0.873	0.802	0.845	1.03	0.903	0.958	1.041	0.878	0.809	1.102	0.9	0.967	0.845	0.794	0.803	0.835	0.952	1.003
Q9GZV4	EIF5A2	0.312	0.487	0.296	0.271	0.284	0.322	0.309	0.443	0.515	0.31	0.249	0.413	0.242	0.221	0.211	0.238	0.253	0.237	0.34	0.291
Q6ZMI0	PPP1R21	0.902	0.93	0.855	0.93	0.879	1.059	0.904	0.921	0.942	0.918	1.088	1.033	1.131	1.171	1.096	0.997	0.957	1.026	1.047	1.242
P20742	PZP	0.402	0.877	0.39	0.425	0.54	0.649	0.474	1.129	1.627	0.855	0.192	0.765	0.148	0.202	0.275	0.159	0.664	0.135	0.693	0.152
Q5VZ89	DENND4C	1.073	1.153	1.11	1	1.039	1.195	1.099	1.06	1.151	1.071	1.078	1.088	1.136	1.274	1.06	1.073	1.103	1.074	1.268	1.203
Q96CX2	KCTD12	0.443	1.031	0.448	0.506	0.511	0.676	0.474	0.616	0.758	0.581	0.539	0.832	0.505	0.768	0.562	0.834	0.563	0.562	1.269	0.604
P49354	FNTA	2.081	1.788	1.847	2.016	1.943	1.911	1.732	1.698	1.552	1.999	1.474	1.071	1.228	1.199	1.342	1.272	1.262	1.323	1.518	1.26
P24928	POLR2A	0.688	0.797	0.762	0.674	0.781	0.784	0.696	0.709	0.793	0.841	0.637	0.809	0.809	0.819	0.667	0.6	0.601	0.63	0.775	0.959
Q7Z460	CLASP1	0.92	1.245	1.044	0.927	1.022	1.07	0.963	1.031	1.135	0.91	0.875	1.022	1.298	1.046	0.941	0.862	0.845	0.884	1.168	1.301
Q9UI12	ATP6V1H	0.77	0.935	0.806	0.718	0.81	0.972	0.808	0.789	0.811	0.818	0.777	0.849	1.126	1.057	0.903	0.827	0.747	0.827	0.945	1.046
P61586	RHOA	1.054	0.932	1.17	1.141	1.188	0.912	1.061	0.786	0.762	1.021	1.249	0.911	1.117	1.105	1.18	1.233	1.209	1.197	1.168	1.001
Q8N6H7	ARFGAP2	1.21	1.315	1.28	1.233	1.281	1.204	1.287	1.014	1.033	1.138	1.637	1.539	1.669	1.865	1.634	1.7	1.513	2.044	1.751	1.81
P0CAP1	MYZAP	1.362	0.733	1.681	1.426	1.438	1.095	1.534	1.716	1.227	2.336	1.691	1.064	1.467	1.29	1.568	1.799	2.186	1.45	1.122	1.31
Q05655	PRKCD	0.609	0.624	0.739	0.679	0.668	0.709	0.625	0.656	0.666	0.753	0.724	0.831	0.935	0.98	0.75	0.767	0.799	0.717	0.825	0.971
Q9Y2Q3	GSTK1	0.927	1.741	1.323	1.449	1.276	1.286	1.17	1.003	1.029	1.113	1.343	1.126	1.158	1.209	1.126	1.202	1.197	1.277	1.359	0.87
P52895	AKR1C2	2.814	1.001	1.919	1.138	2.695	1.345	1.512	1.566	1.065	1.686	NA	NA	NA	NA	NA	NA	NA	NA	NA	NA
P09661	SNRPA1	1.078	1.604	1.225	1.22	1.335	1.232	1.269	0.999	0.986	1.12	1.171	1.006	0.976	1.077	1.122	1.077	0.918	1.128	1.172	1.26
O43795	MYO1B	0.441	0.631	0.4	0.358	0.441	0.464	0.4	0.376	0.434	0.403	0.289	0.317	0.381	0.42	0.355	0.27	0.263	0.279	0.397	0.433
O60884	DNAJA2	0.992	1.012	0.901	1.029	1.053	0.928	0.987	0.807	0.846	0.936	1.068	0.939	1.077	1.042	1.1	1.067	1.041	1.107	1.021	1.08
Q6P1M0	SLC27A4	0.868	0.727	0.993	0.803	0.871	0.891	0.799	0.859	0.817	0.906	1.022	0.896	1.371	1.152	0.979	1.002	0.943	0.972	0.926	1.215
P30042	GATD3A	0.782	1.105	1.022	1.022	1.15	1.198	0.999	1.012	0.983	0.983	0.952	0.897	0.898	0.999	0.904	0.865	1.009	0.95	1.108	0.978
P60981	DSTN	0.763	0.54	0.728	0.762	0.741	0.702	0.74	0.769	0.833	0.64	0.635	1.11	0.716	0.711	0.609	0.709	0.77	0.684	0.678	0.554
O14787	TNPO2	1.374	1.363	1.433	1.391	1.403	1.497	1.392	1.441	1.401	1.511	1.36	1.259	1.465	1.385	1.352	1.252	1.162	1.312	1.459	1.438
A8MUU1	FABP5P3	1.51	1.109	1.702	1.446	1.443	1.448	1.345	1.504	1.33	2.069	NA	NA	NA	NA	NA	NA	NA	NA	NA	NA
Q14498	RBM39	0.645	1.102	0.796	0.749	0.835	0.753	0.718	0.608	0.649	0.648	0.544	0.693	0.635	0.708	0.575	0.541	0.501	0.585	0.727	0.78
Q9H4A6	GOLPH3	1.891	2.009	1.992	1.86	2.003	2.12	1.834	1.612	1.523	2.013	2.151	1.685	1.892	1.971	1.998	1.929	1.81	2.012	1.924	1.996
P25787	PSMA2	0.707	0.904	0.757	0.827	0.793	0.815	0.746	0.699	0.7	0.755	0.744	0.857	0.991	1.002	0.834	0.815	0.684	0.839	0.929	0.994
Q9Y2U8	LEMD3	1.675	1.836	1.763	1.582	1.897	1.67	1.686	1.563	1.573	1.649	1.72	1.461	1.579	1.656	1.677	1.645	1.618	1.636	1.671	1.65
Q8IVD9	NUDCD3	1.003	0.951	1.076	1.092	1.135	1.477	1.125	1.111	1.098	1.123	1.534	1.339	1.385	1.452	1.382	1.261	1.259	1.275	1.302	1.537
Q96JJ7	TMX3	0.867	1.285	0.97	1.099	1.108	1.147	0.998	1.03	0.982	1.078	0.952	0.896	0.876	0.955	1.035	0.83	0.84	0.916	1.035	1.073
O15067	PFAS	1.078	1.18	1.043	0.896	1.064	1.074	0.943	0.954	0.965	0.959	1.114	1.229	1.249	1.298	1.19	1.095	0.968	1.119	1.174	1.31
Q92520	FAM3C	0.756	1.069	0.882	0.863	1.096	0.924	0.721	0.676	0.698	0.67	1.469	0.908	0.985	0.985	1.202	0.96	0.849	0.921	1.049	1.064
Q8IZL8	PELP1	0.748	0.946	0.817	0.761	0.871	0.836	0.757	0.758	0.786	0.745	1.232	1.318	1.227	1.3	1.234	1.098	1.07	1.177	1.3	1.602
Q9Y624	F11R	1.233	1.299	1.395	1.409	1.438	1.389	1.45	1.061	1.006	1.229	1.466	1.058	1.17	1.256	1.318	1.207	1.13	1.291	1.275	1.209
Q3LXA3	TKFC	0.722	1.062	1.015	0.938	0.902	0.997	0.921	0.82	0.89	0.841	0.82	0.988	0.705	1.067	0.816	0.766	0.707	0.844	1.034	1.08
Q14694	USP10	0.898	0.987	0.965	0.879	0.982	1.031	0.887	0.952	0.899	0.897	0.89	1.118	0.988	1.028	0.892	0.858	0.861	0.894	1.02	1.199
P27105	STOM	0.43	0.834	0.475	0.472	0.506	0.627	0.455	0.567	0.661	0.498	0.507	0.695	0.594	0.626	0.555	0.493	0.51	0.456	0.697	0.683
Q13480	GAB1	1.841	1.423	1.798	1.812	1.8	1.627	1.798	1.692	1.685	1.724	2.388	2.227	1.856	2.025	2.183	1.999	2.301	2.289	2.148	1.961
Q14669	TRIP12	1.548	2.206	1.893	1.451	2.023	1.854	1.742	1.711	1.752	1.656	1.682	1.729	1.797	1.868	1.725	1.431	1.452	1.616	1.729	2.172
Q15717	ELAVL1	0.594	0.836	0.712	0.682	0.766	0.808	0.696	0.598	0.635	0.658	0.749	0.846	0.89	0.967	0.781	0.762	0.678	0.807	0.897	1.016
Q14966	ZNF638	1.338	2.17	1.55	1.473	1.688	1.846	1.603	1.417	1.439	1.446	1.434	1.452	1.435	1.49	1.457	1.337	1.269	1.482	1.517	1.713
Q96SI9	STRBP	0.919	1.127	1.212	1.039	1.336	1.236	1.096	0.969	0.987	1.068	1.707	1.986	1.873	2.108	1.752	1.534	1.544	1.618	1.748	2.432
Q6NVY1	HIBCH	1.28	1.631	1.28	1.547	1.092	1.578	1.352	1.445	1.333	1.748	1.34	1.333	1.463	1.327	1.27	1.145	1.146	1.406	1.288	1.242
Q9NP81	SARS2	0.588	0.84	0.66	0.639	0.669	0.721	0.618	1.388	1.422	0.66	0.582	1.421	0.578	0.637	0.579	0.524	1.197	0.538	0.642	0.687
Q9Y6I3	EPN1	1.957	1.717	1.861	1.932	1.758	1.717	1.968	1.553	1.493	1.829	1.895	1.442	1.583	1.628	1.739	1.785	1.688	1.915	1.652	1.696
O94901	SUN1	0.575	0.672	0.637	0.579	0.614	0.785	0.601	0.655	0.723	0.673	0.595	0.728	0.7	0.77	0.602	0.598	0.622	0.56	0.846	0.833
O43639	NCK2	1.514	1.34	1.445	1.394	1.547	1.362	1.505	1.443	1.513	1.505	1.556	1.491	1.559	1.44	1.579	1.639	1.435	1.385	1.41	1.516
Q9H299	SH3BGRL3	2.439	2.055	2.279	2.506	2.239	1.94	2.463	2.092	1.805	2.455	2.584	1.818	2.084	2.266	2.577	2.71	2.352	2.76	2.156	2.143
P25325	MPST	1.487	1.228	1.591	1.389	1.31	1.638	1.49	1.454	1.367	1.531	1.719	1.418	1.449	1.675	1.806	1.8	1.653	1.674	1.548	1.618
Q9NZL9	MAT2B	0.843	1.229	0.938	0.963	0.98	1.078	0.894	0.783	0.82	0.876	1.014	1.271	1.086	1.319	0.968	1.084	0.915	1.129	1.229	1.008
P50148	GNAQ	0.782	0.906	0.847	0.84	0.815	1.012	0.816	1.239	1.316	0.894	0.699	1.025	0.875	0.825	0.837	0.706	0.803	0.718	0.861	0.993
P36543	ATP6V1E1	0.954	1.223	0.934	0.929	1.069	0.966	1.037	0.807	0.854	0.852	0.709	0.659	0.685	0.696	0.711	0.675	0.617	0.737	0.741	0.71
O00267	SUPT5H	0.705	0.883	0.789	0.722	0.827	0.881	0.756	0.754	0.78	0.743	0.657	0.809	0.834	0.893	0.756	0.677	0.661	0.703	0.838	0.897
Q92805	GOLGA1	1.685	1.846	1.719	1.677	1.855	1.801	1.737	1.759	1.84	1.677	1.484	1.277	1.396	1.325	1.411	1.413	1.407	1.401	1.283	1.531
O14497	ARID1A	1.283	1.781	1.409	1.313	1.453	1.569	1.364	1.247	1.253	1.298	1.087	1.227	1.175	1.279	1.149	1.029	0.976	1.08	1.272	1.345
P18054	ALOX12	1.904	0.652	1.486	1.324	1.451	1.399	3.443	1.613	1.427	1.461	1.645	1.302	4.308	2.614	1.723	2.235	2.072	1.461	1.478	2.538
P51531	SMARCA2	0.744	1.171	0.93	0.798	0.902	0.957	0.826	0.777	0.883	0.823	0.943	0.981	0.882	1.079	0.887	0.844	0.872	1.004	1.085	1.224
Q9UBF2	COPG2	0.753	0.768	0.792	0.759	0.772	0.899	0.684	0.733	0.769	0.81	0.626	0.659	1.04	0.936	0.625	0.616	0.613	0.592	0.733	0.746
Q8WZA9	IRGQ	1.547	1.266	1.288	1.485	1.332	1.334	1.334	1.221	1.215	1.26	1.306	1.104	1.064	1.131	1.215	1.216	1.211	1.297	1.178	1.131
Q9UHR4	BAIAP2L1	0.868	0.723	0.919	0.87	0.932	0.997	0.887	0.836	0.814	0.965	1.036	0.942	1.116	1.171	1.11	0.968	0.937	1.032	1.044	1.192
Q96CT7	CCDC124	2.121	1.88	1.732	1.937	1.796	1.623	2.06	1.488	1.375	1.681	2.083	1.465	1.599	1.633	1.861	1.945	1.674	2.098	1.684	1.736
P27635	RPL10	0.54	0.656	0.64	0.564	0.615	0.443	0.544	0.394	0.472	0.485	0.545	0.726	0.798	0.824	0.589	0.649	0.544	0.663	0.734	0.788
Q9BWU0	SLC4A1AP	1.808	2.27	1.975	1.902	2.185	1.939	1.981	1.656	1.599	1.76	2.303	1.9	1.96	2.065	2.327	2.011	1.805	2.333	2.2	2.138
Q14376	GALE	1.949	1.509	1.873	1.882	2.091	1.954	1.704	1.901	1.624	2.149	2.314	1.904	2.974	2.618	2.311	2.294	2.134	2.103	2.167	2.401
P42025	ACTR1B	0.8	1.394	1.131	1.078	1.16	1.273	0.991	1.146	1.29	1.146	1.235	1.591	1.504	1.597	1.261	1.186	1.147	1.293	1.629	1.497
Q9BZK7	TBL1XR1	0.626	0.789	0.715	0.655	0.746	0.719	0.646	0.592	0.615	0.614	0.659	0.633	0.637	0.681	0.73	0.559	0.533	0.639	0.715	0.665
O00461	GOLIM4	0.781	1.105	0.749	0.699	0.925	0.978	0.796	0.821	0.846	0.83	0.95	0.756	0.827	0.804	0.854	0.744	0.761	0.833	0.9	1.103
Q04206	RELA	0.791	0.819	0.908	0.903	0.882	0.879	0.863	0.766	0.802	0.837	0.938	1.035	1.14	1.15	0.995	0.958	0.959	1.034	1.119	1.231
Q9UPT5	EXOC7	0.868	0.808	0.844	0.851	0.831	0.999	0.836	0.91	0.908	0.934	0.86	0.86	0.935	0.898	0.867	0.81	0.798	0.799	0.902	1.004
O00264	PGRMC1	1.039	1.081	1.034	0.981	1.034	1.009	1.029	1.152	1.163	1.08	1.196	1.01	0.853	0.837	1.116	1.096	1.216	0.999	0.985	0.921
O60524	NEMF	1.036	1.171	1.201	1.1	1.18	1.129	1.134	1.027	1.063	1.11	0.944	1.136	1.218	1.191	0.978	0.88	0.86	0.926	1.114	1.32
Q86UX7	FERMT3	0.244	0.523	0.273	0.267	0.282	0.324	0.247	0.277	0.338	0.267	0.286	0.351	0.346	0.377	0.333	0.316	0.283	0.309	0.492	0.391
P28074	PSMB5	1.014	0.797	0.94	0.855	1.043	0.971	0.971	0.919	0.952	0.933	0.771	1.038	1.022	1.116	0.949	0.913	0.809	0.89	0.936	1.267
P12235	SLC25A4	0.836	0.459	0.834	0.766	0.701	0.545	0.768	0.923	1.013	0.727	0.439	0.993	0.525	0.551	0.443	0.447	0.629	0.489	0.558	0.467
Q03001	DST	0.749	0.583	0.747	0.767	0.649	0.785	0.828	0.621	0.708	0.801	0.482	0.445	0.525	0.626	0.44	0.439	0.459	0.541	0.592	0.655
Q8TEX9	IPO4	2.057	1.686	1.311	1.381	1.48	1.321	1.527	1.145	1.099	1.295	1.213	1.174	1.455	1.402	1.243	1.226	1.091	1.39	1.352	1.57
P42330	AKR1C3	0.837	0.641	1.049	0.782	1.01	1.09	0.808	0.762	0.743	0.717	0.62	0.78	0.909	0.863	0.786	0.704	0.648	0.678	0.617	0.798
P41227	NAA10	1.542	1.572	1.406	1.464	1.694	1.427	1.518	1.144	1.124	1.381	1.477	1.165	1.39	1.334	1.328	1.311	1.116	1.443	1.302	1.296
P61758	VBP1	1.848	2.118	1.909	1.902	1.946	1.834	1.939	1.552	1.478	1.694	2.011	1.692	1.536	1.681	1.87	1.817	1.659	1.859	1.733	1.663
P51570	GALK1	1.474	1.579	1.73	1.718	1.728	1.687	1.561	1.544	1.407	1.583	1.68	1.747	1.522	1.684	1.612	1.686	1.608	1.535	1.739	1.599
P11233	RALA	1.517	1.238	1.612	1.525	1.777	1.902	1.69	1.657	1.536	1.781	1.506	1.319	1.468	1.666	1.506	1.476	1.393	1.406	1.451	1.461
P07686	HEXB	0.39	0.883	0.531	0.456	0.497	0.538	0.51	0.494	0.512	0.473	0.497	0.491	0.408	0.439	0.503	0.434	0.432	0.41	0.612	0.511
P41219	PRPH	0.35	0.682	0.356	0.36	0.335	0.426	0.372	1.211	1.429	0.435	0.66	1.028	0.578	0.595	0.648	0.653	0.952	0.543	0.627	0.601
P19838	NFKB1	1.066	1.468	1.222	1.129	1.163	1.248	1.062	1.076	1.043	1.133	0.904	0.932	0.917	0.972	0.86	0.754	0.744	0.844	0.984	1.037
Q9BY32	ITPA	0.595	1.138	1.805	0.657	1.669	1.067	1.56	1.074	1.033	1.298	1.326	1.146	1.146	1.097	1.31	1.401	0.993	1.149	1.495	1.336
Q9Y5A9	YTHDF2	0.756	1.005	0.889	0.832	0.923	0.965	0.841	0.743	0.792	0.783	0.779	0.891	0.916	1.007	0.803	0.774	0.712	0.877	0.879	1.008
O75923	DYSF	0.484	0.587	0.495	0.503	0.468	0.558	0.498	0.763	0.911	0.51	0.47	0.921	0.496	0.562	0.496	0.464	0.554	0.439	0.567	0.578
O76021	RSL1D1	0.663	1.089	0.818	0.667	1.009	0.967	0.796	0.686	0.753	0.641	0.758	0.909	0.979	1.043	0.759	0.677	0.618	0.707	0.927	1.112
Q9BY43	CHMP4A	1.366	1.554	1.281	1.623	1.365	1.281	1.3	1.063	0.996	1.164	1.298	0.912	1.092	1.012	1.211	1.191	1.14	1.29	1.1	1.078
P62633	CNBP	2.542	2.106	2.282	3.034	2.57	1.745	2.555	1.823	1.907	2.03	2.272	1.738	1.652	1.995	1.686	2.82	2.082	3.318	1.958	1.649
Q14244	MAP7	2.136	2.235	2.593	2.304	2.666	2.322	2.609	2	1.915	2.592	2.542	1.805	2.164	2.189	2.532	2.604	2.374	2.743	1.992	2.806
Q13308	PTK7	0.776	1.094	0.88	0.759	0.76	0.969	0.812	0.762	0.87	0.82	0.7	0.72	0.681	0.854	0.649	0.601	0.588	0.697	0.828	0.778
P30499	HLA-C	0.236	0.184	0.475	0.237	0.218	0.586	0.408	0.419	0.684	0.451	NA	NA	NA	NA	NA	NA	NA	NA	NA	NA
Q9P270	SLAIN2	1.446	1.727	1.695	1.521	1.834	1.611	1.671	1.319	1.305	1.342	1.724	1.396	1.25	1.517	1.591	1.551	1.373	1.865	1.495	1.793
O43768	ENSA	2.357	1.686	2.277	2.773	2.21	1.871	2.49	1.715	1.477	2.168	2.935	1.744	1.811	2.017	2.416	2.371	2.345	2.633	2.088	2.061
Q9UMD9	COL17A1	2.227	2.95	2.867	2.955	2.102	2.311	3.438	1.612	2.211	2.408	1.88	1.221	1.722	2.254	1.478	1.136	1.12	1.97	2.313	1.55
P54105	CLNS1A	1.067	1.32	1.065	1.104	1.014	1.334	1.062	1.067	1.019	1.042	1.425	1.087	1.153	1.159	1.333	1.154	1.142	1.251	1.16	1.502
Q14118	DAG1	0.716	0.983	0.822	0.832	0.744	0.836	0.869	1.487	1.597	0.723	0.783	1.387	0.613	0.755	0.734	0.681	1.213	0.763	0.852	0.736
Q7Z3B4	NUP54	0.695	1.088	0.792	0.746	0.843	0.966	0.789	0.863	0.876	0.77	1.477	1.197	1.296	1.322	1.401	1.235	1.212	1.288	1.416	1.395
P33992	MCM5	0.566	0.923	0.719	0.554	0.709	0.732	0.663	0.588	0.719	0.558	0.582	0.806	0.838	1.034	0.592	0.579	0.524	0.58	0.775	0.938
Q96QR8	PURB	0.972	1.193	1.177	1.32	1.109	1.214	1.314	0.954	1.002	1.063	1.151	1.065	0.965	1.12	1.049	1.017	1.032	1.167	1.213	1.008
P04196	HRG	0.562	1.263	0.631	0.562	0.502	0.759	0.584	0.65	0.853	0.631	0.685	0.837	0.546	0.664	0.747	0.679	0.588	0.636	0.713	0.606
Q8N766	EMC1	0.594	0.697	0.711	0.614	0.743	0.931	0.62	0.698	0.734	0.663	0.667	0.914	1.017	0.964	0.75	0.667	0.644	0.638	0.815	0.978
Q15005	SPCS2	0.624	0.815	0.771	0.621	0.884	0.812	0.626	0.601	0.638	0.744	0.718	0.824	1.006	1	0.783	0.76	0.693	0.728	0.888	0.862
O43488	AKR7A2	0.668	0.792	0.911	0.938	0.836	1.025	0.766	0.876	0.886	0.815	0.966	1.079	0.983	1.063	0.893	0.876	0.918	1.019	0.977	1.046
Q96ED9	HOOK2	2.995	2.749	3.047	3.029	3.019	3.252	3.011	2.405	2.331	2.791	3.859	2.783	3.047	2.914	3.386	3.48	3.145	3.906	3.033	3.139
Q6ZUM4	ARHGAP27	1.934	1.312	2.227	1.806	2.173	1.765	1.992	1.82	1.877	2.19	2.357	1.804	2.305	2.495	2.437	2.324	2.217	2.094	2.017	2.128
O76070	SNCG	2.669	0.903	0.856	1.214	0.668	0.947	1.721	1.785	1.795	2.039	0.923	1.569	0.779	1.041	0.985	1.102	1.406	0.785	0.862	0.661
Q9BZE9	ASPSCR1	1.389	1.486	1.577	1.609	1.555	1.405	1.626	1.33	1.302	1.374	1.868	1.578	1.511	1.673	1.707	1.766	1.618	1.809	1.79	1.694
P26368	U2AF2	0.982	1.388	1.101	1.043	1.178	1.15	1.046	0.842	0.983	0.983	0.873	1.048	1.038	1.158	0.886	0.871	0.769	0.911	1.101	1.234
P34949	MPI	1.351	0.732	1.021	0.945	0.913	1.212	0.933	0.961	0.968	1.062	1.024	0.883	1.004	1.026	0.889	0.935	0.959	1.141	0.961	1.057
O00204	SULT2B1	2.789	0.94	2.449	1.841	2.449	1.82	2.362	2.086	1.793	2.808	2.146	1.511	2.847	2.359	2.356	2.374	1.994	1.653	1.66	2.312
O00170	AIP	1.291	1.185	0.961	0.94	1.038	1.303	0.923	1.001	1.005	0.934	1.05	1.025	0.935	1.053	0.96	0.963	0.924	0.999	1.186	1.062
P51532	SMARCA4	0.529	0.763	0.623	0.531	0.676	0.656	0.57	0.613	0.662	0.584	0.743	0.862	0.866	0.927	0.766	0.7	0.672	0.692	0.866	0.996
Q8N335	GPD1L	0.846	0.735	1.018	1.02	0.926	1.311	0.958	1.091	1.046	1.02	0.954	1.335	1.091	1.104	0.922	1.007	0.967	1.003	1.05	1.253
Q15847	ADIRF	9.419	1.699	2.409	3.296	1.786	2.033	4.625	4.041	2.633	7.66	3.511	2.622	3.451	3.423	4.544	6.612	6.549	3.702	2.762	2.13
O00194	RAB27B	1.78	1.595	1.744	1.69	1.9	1.79	1.893	1.574	1.42	1.867	2.047	1.459	1.832	1.907	2.006	1.825	1.707	1.709	1.845	1.807
O95479	H6PD	0.466	0.964	0.675	0.621	0.587	0.677	0.524	0.626	0.634	0.622	0.711	0.883	0.831	0.929	0.764	0.726	0.694	0.703	0.95	0.95
P46087	NOP2	0.718	1.026	0.852	0.741	0.964	0.986	0.815	0.787	0.808	0.746	0.708	0.706	0.744	0.746	0.726	0.65	0.582	0.671	0.747	1.006
P51452	DUSP3	0.554	0.559	0.542	0.546	0.585	0.63	0.559	0.827	0.852	0.583	0.686	0.973	0.672	0.598	0.651	0.669	0.663	0.653	0.641	0.668
P22087	FBL	0.464	0.85	0.629	0.551	0.665	0.714	0.574	0.542	0.628	0.523	0.476	0.616	0.655	0.677	0.493	0.465	0.464	0.471	0.619	0.753
P36955	SERPINF1	0.372	0.571	0.411	0.379	0.319	0.519	0.348	0.442	0.511	0.43	0.401	0.375	0.419	0.415	0.457	0.472	0.39	0.367	0.403	0.362
P63167	DYNLL1	1.259	0.856	1.273	1.186	1.288	1.06	1.273	0.966	0.921	1.292	1.288	1.032	1.562	1.359	1.282	1.349	1.251	1.298	1.168	0.852
Q9NQ29	LUC7L	1.205	1.503	1.192	1.061	1.358	1.148	1.151	0.901	0.94	0.973	1.256	1.192	1.159	1.339	1.312	1.102	0.955	1.123	1.246	1.638
O60885	BRD4	0.992	1.411	1.245	1.113	1.15	1.109	1.129	0.953	1.039	1.054	1.044	0.912	0.926	1.023	1.058	1.002	0.933	1.061	1.123	1.06
P49441	INPP1	0.965	1.367	1.602	1.433	1.522	1.219	1.314	1.315	1.268	1.338	1.455	1.479	1.502	1.61	1.413	1.254	1.25	1.425	1.374	1.847
O95208	EPN2	1.352	1.258	1.536	1.441	1.407	1.517	1.431	1.227	1.204	1.257	1.778	1.581	1.553	1.738	1.697	1.618	1.663	1.833	1.801	1.835
Q9NQG5	RPRD1B	0.938	1.287	1.079	1.076	1.109	1.113	1.063	0.848	0.852	1.066	0.936	0.793	0.837	0.867	0.924	0.878	0.805	0.886	0.977	0.997
P83916	CBX1	1.258	1.357	1.381	1.349	1.221	1.408	1.458	1.197	1.206	1.353	1.616	1.121	1.209	1.283	1.486	1.403	1.408	1.458	1.355	1.276
Q9UHL4	DPP7	0.904	1.08	0.818	1.262	1.293	1.029	1.271	0.877	0.931	1.094	1.137	1.102	1.194	1.117	1.588	1.357	1.338	1.312	1.358	1.21
P55145	MANF	1.034	1.053	1.048	1.027	1.282	0.848	0.956	0.704	0.685	0.873	1.034	0.724	0.782	0.844	1.016	1.027	0.893	0.945	0.886	0.826
Q53LP3	SOWAHC	2.357	1.459	2.214	2.402	2.173	1.994	2.431	1.852	1.79	2.455	2.271	1.777	2.069	1.959	2.081	2.396	2.427	2.273	1.925	1.843
P80188	LCN2	0.518	0.852	0.695	0.871	0.865	0.557	0.566	0.586	0.53	0.76	0.7	0.674	0.587	0.926	0.716	0.845	0.516	0.869	0.815	0.743
P61011	SRP54	0.454	0.625	0.546	0.5	0.564	0.557	0.498	0.441	0.508	0.444	0.576	0.695	0.78	0.794	0.622	0.592	0.537	0.615	0.712	0.783
Q7Z4W1	DCXR	0.678	0.694	0.832	0.827	0.78	0.8	0.791	0.676	0.799	0.819	0.816	0.903	1.025	0.982	0.841	0.8	0.856	0.792	0.917	1.048
P62829	RPL23	0.55	0.699	0.651	0.592	0.651	0.593	0.594	0.474	0.533	0.609	0.551	0.688	0.762	0.761	0.551	0.578	0.534	0.605	0.678	0.73
Q96E39	RBMXL1	2.556	3.91	3.005	3.104	3.305	3.369	2.752	2.539	2.531	2.95	2.571	2.189	2.394	3.09	2.512	2.517	2.486	2.727	2.423	2.616
P01112	HRAS	1.941	1.526	1.72	1.872	1.876	1.821	1.78	1.53	1.345	1.735	1.83	1.299	1.846	1.645	1.863	1.882	1.722	1.804	1.753	1.916
P62888	RPL30	0.999	1.159	1.221	0.992	1.351	1.161	1.016	0.951	1.022	1.016	1.096	1.554	1.625	1.635	1.112	1.15	0.972	1.093	1.369	1.734
O00116	AGPS	0.546	0.581	0.529	0.542	0.575	0.5	0.453	0.5	0.548	0.468	0.518	0.671	0.751	0.847	0.604	0.558	0.524	0.562	0.703	0.815
P62753	RPS6	1.113	1.407	1.32	1.135	1.275	1.02	1.152	0.844	0.957	1.071	0.84	1.179	1.36	1.428	0.957	0.982	0.849	1.028	1.179	1.463
Q15785	TOMM34	1.216	1.786	1.358	1.464	1.753	1.438	1.546	1.222	1.211	1.238	1.469	1.485	1.491	1.666	1.494	1.567	1.268	1.513	1.527	1.626
Q96DB5	RMDN1	0.932	0.87	0.805	0.942	0.94	1.047	0.81	0.935	0.879	0.927	1.163	0.895	0.961	1.131	1.005	0.791	0.836	0.951	0.931	1.112
Q9NWV8	BABAM1	2.554	2.23	2.106	2.257	2.08	2.079	2.313	4.122	3.367	2.133	2.442	2.258	1.712	1.745	2.093	2.036	2.764	2.152	1.957	1.875
Q9UI08	EVL	0.821	4.086	1.166	1.244	1.083	1.252	1.017	0.934	0.916	1.016	0.75	0.663	0.743	0.772	0.708	0.735	0.68	1.023	1.521	0.906
Q92544	TM9SF4	0.711	0.769	0.846	0.736	0.937	0.936	0.74	0.876	0.859	0.796	0.816	0.839	1.023	0.974	0.907	0.84	0.845	0.804	0.894	1.037
Q9UN86	G3BP2	1.115	1.44	1.197	1.175	1.392	1.462	1.28	1.151	1.134	1.194	1.114	0.998	1.079	1.102	1.09	1.033	1.008	1.186	1.082	1.247
O60739	EIF1B	0.903	1.006	0.936	1.022	1.054	0.954	0.924	0.84	0.744	0.844	NA	NA	NA	NA	NA	NA	NA	NA	NA	NA
Q92621	NUP205	0.44	0.526	0.494	0.412	0.475	0.49	0.424	0.438	0.487	0.462	0.513	0.65	0.8	0.767	0.602	0.534	0.554	0.552	0.681	0.81
Q9Y6E2	BZW2	0.555	0.735	0.625	0.543	0.638	0.729	0.58	0.569	0.615	0.568	0.596	0.847	0.894	0.915	0.662	0.63	0.595	0.713	0.795	1.045
Q9BQG0	MYBBP1A	0.667	1.073	0.83	0.705	0.872	0.869	0.675	0.729	0.798	0.82	0.656	0.687	0.815	0.761	0.719	0.617	0.561	0.644	0.808	1.284
Q9HD20	ATP13A1	0.475	0.541	0.553	0.494	0.544	0.604	0.493	0.507	0.559	0.54	0.462	0.566	0.708	0.63	0.515	0.459	0.456	0.465	0.568	0.666
O75477	ERLIN1	2.418	1.2	1.564	1.711	1.775	1.597	1.694	1.362	1.313	1.658	1.034	1.121	1.186	1.163	1.019	1.047	1.038	1.2	1.184	1.226
Q9NZT2	OGFR	1.446	1.623	1.379	1.356	1.272	1.319	1.304	1.193	1.219	1.273	1.011	0.911	0.948	0.9	0.933	0.908	0.928	0.983	1.062	0.982
O15127	SCAMP2	2.204	1.63	2.173	2.199	2.401	2.265	2.02	1.926	1.816	1.953	1.674	1.367	1.761	1.654	1.603	1.709	1.535	1.616	1.623	1.795
P0CG39	POTEJ	1.604	1.664	1.512	1.605	1.808	1.369	1.655	1.393	1.346	1.933	2.036	2.057	1.796	1.818	2.025	1.808	2.225	1.742	1.979	1.23
P52888	THOP1	1.077	1.058	1.127	0.956	1.127	1.183	1.069	1.037	1.026	1.09	1.049	1.188	1.342	1.39	1.146	1.016	0.929	1.066	1.27	1.397
Q9Y376	CAB39	0.824	0.761	0.903	0.806	0.893	0.858	0.851	0.864	0.935	0.976	0.621	0.884	1.136	1.035	0.771	0.756	0.67	0.729	0.946	0.995
A8MQ03	CYSRT1	2.28	1.411	1.54	1.256	2.113	1.591	1.844	1.665	1.478	1.504	1.215	1.083	1.397	1.766	1.389	1.756	1.832	1.423	1.079	1.191
Q15008	PSMD6	1.061	1.036	1.076	1.008	1.108	1.19	1.051	0.985	0.979	1.13	0.704	0.901	1.088	1.017	0.777	0.745	0.659	0.756	0.898	1.053
P36542	ATP5F1C	0.764	1.113	1.072	0.884	1.173	1.059	0.88	0.953	1.008	0.886	0.98	1.149	1.164	1.206	0.862	0.714	0.79	0.743	0.987	1.09
Q13151	HNRNPA0	1.699	2.576	1.978	1.936	2.046	2.221	2.06	1.261	1.394	1.436	1.739	1.756	1.617	2.057	1.528	1.851	1.466	2.084	2.015	2.166
P35326	SPRR2A	5.034	1.663	2.141	3.478	2.295	1.111	1.725	1.164	0.927	2.094	2.211	1.597	2.473	2.133	2.786	4.747	3.252	3.101	2.045	1.634
P52815	MRPL12	1.23	1.514	1.381	1.233	1.518	1.356	1.084	1.187	1.094	1.341	1.507	1.072	1.182	1.201	1.456	1.33	1.137	1.458	1.227	1.356
Q9Y5P4	CERT1	1.113	0.995	1.144	1.098	1.239	1.194	1.132	1.024	0.995	1.193	1.646	1.356	1.535	1.526	1.574	1.46	1.409	1.462	1.498	1.57
Q7KZ85	SUPT6H	0.729	0.993	0.724	0.699	0.874	1.129	0.712	0.856	0.886	0.752	1.031	1.039	0.975	0.953	1.143	0.927	0.854	0.945	1.163	1.358
P52565	ARHGDIA	1.247	1.267	1.13	1.268	1.23	1.164	1.187	1.203	1.095	1.224	1.152	0.839	0.886	0.897	0.927	0.917	0.833	0.933	0.972	0.902
Q13185	CBX3	1.23	1.862	1.277	1.232	1.344	1.526	1.309	1.067	1.058	1.029	1.249	1.053	0.83	1.006	1.02	1.005	0.896	1.216	1.192	1.116
Q92615	LARP4B	1.663	1.758	1.813	1.708	1.894	1.672	1.776	1.511	1.405	1.671	1.922	1.498	1.709	1.745	1.863	1.837	1.589	1.919	1.696	1.974
Q9H0A0	NAT10	0.465	0.874	0.603	0.504	0.709	0.704	0.562	0.522	0.565	0.495	0.651	0.784	0.806	0.815	0.668	0.585	0.572	0.616	0.749	1.03
P61224	RAP1B	0.626	0.847	0.599	0.633	0.615	0.596	0.601	0.682	0.728	0.597	0.57	0.727	0.534	0.594	0.577	0.516	0.575	0.573	0.699	0.54
Q9BTC0	DIDO1	0.97	1.422	1.154	1.085	1.099	1.154	1.125	1	1.028	1.146	1.367	1.259	1.132	1.332	1.293	1.175	1.095	1.328	1.36	1.596
Q7L1Q6	BZW1	0.738	0.734	0.67	0.625	0.714	0.676	0.63	0.584	0.619	0.711	0.588	0.734	1.1	0.935	0.691	0.652	0.561	0.667	0.779	0.969
P10253	GAA	1.056	1.335	1.097	1.301	1.073	1.005	0.982	0.898	0.895	0.885	0.819	0.668	0.763	0.707	0.611	0.805	0.719	0.708	0.944	0.748
Q9H2K8	TAOK3	0.791	0.964	0.883	0.831	0.878	0.919	0.819	0.836	0.872	0.873	1.115	1.227	1.26	1.255	1.045	0.986	1.03	0.981	1.214	1.218
P33993	MCM7	0.616	1.183	0.828	0.599	0.841	0.875	0.753	0.596	0.717	0.612	0.574	0.814	0.86	1.05	0.586	0.557	0.491	0.613	0.809	1.059
Q9NXG2	THUMPD1	0.645	0.977	0.747	0.748	0.787	0.867	0.697	0.627	0.671	0.655	0.675	0.63	0.626	0.7	0.627	0.589	0.562	0.784	0.866	0.705
Q13619	CUL4A	0.749	0.951	0.868	0.723	0.855	0.954	0.766	0.904	1.026	0.706	0.688	1.095	0.977	1.027	0.787	0.707	0.714	0.749	0.983	1.163
Q9UBQ7	GRHPR	0.837	1.297	1.149	1.188	1.087	1.059	1.097	1.022	1.13	1.005	0.868	0.675	0.536	0.811	0.851	0.775	0.788	0.849	0.677	0.892
P55263	ADK	0.916	0.839	1.028	0.983	1.01	1.106	0.993	0.913	0.923	0.941	0.992	1.143	1.397	1.485	1.065	1.096	0.928	1.153	1.226	1.268
P54725	RAD23A	1.186	1.452	1.241	1.469	1.182	1.336	1.324	1.112	1.108	1.203	1.58	1.234	1.017	1.113	1.284	1.277	1.202	1.359	1.264	1.151
O15254	ACOX3	1.815	1.273	1.814	1.685	1.523	1.557	1.546	1.711	1.592	1.886	1.313	1.185	1.813	1.51	1.606	1.308	1.415	1.246	1.425	1.649
P50452	SERPINB8	1.327	1.073	1.309	1.338	1.215	1.039	1.152	1.128	0.988	1.226	1.389	1.134	1.425	1.441	1.73	1.272	1.194	1.503	1.247	1.537
P22532	SPRR2D	4.764	2.284	2.329	4.574	3.125	1.13	1.874	1.344	1.162	2.229	3.501	1.981	2.714	2.656	3.548	6.451	5.623	4.311	2.724	1.755
Q86TU7	SETD3	1.159	1.605	1.374	1.297	1.425	1.64	1.314	1.46	1.516	1.243	1.521	1.728	1.685	1.757	1.547	1.397	1.301	1.514	1.697	1.887
Q15654	TRIP6	0.938	1.062	1.09	1.025	0.962	1.041	1.015	1.094	1.17	0.94	1.099	1.398	1.127	1.254	1.097	1.068	1.115	1.176	1.228	1.281
Q9Y617	PSAT1	0.578	0.673	0.698	0.647	0.633	0.672	0.596	0.582	0.654	0.537	0.69	1.054	1.23	1.156	0.71	0.727	0.673	0.789	0.935	1.06
Q9BWF3	RBM4	1.056	1.348	1.165	1.175	1.291	1.169	1.15	1.035	1.01	1.152	1.27	1.214	1.206	1.2	1.267	1.163	1.174	1.274	1.237	1.213
Q14165	MLEC	0.438	0.613	0.472	0.493	0.553	0.584	0.483	0.506	0.543	0.51	0.494	0.507	0.529	0.494	0.499	0.441	0.438	0.446	0.554	0.564
Q96MW1	CCDC43	2.234	1.869	2.035	2.222	1.95	2.135	2.115	1.857	1.724	2.075	2.282	1.642	1.688	1.819	1.895	1.983	2.026	2.274	1.792	1.875
Q15477	SKIV2L	0.643	0.7	0.766	0.71	0.747	0.805	0.698	0.726	0.759	0.728	0.635	0.726	0.807	0.784	0.714	0.602	0.607	0.622	0.735	0.89
A1L0T0	ILVBL	1.262	1.296	1.456	1.338	1.33	1.272	1.308	1.275	1.341	1.425	1.53	1.885	1.994	2.067	1.734	1.518	1.685	1.462	1.521	1.625
O96019	ACTL6A	1.037	1.46	1.097	1.144	1.331	1.399	1.19	1.105	1.12	1.162	1.218	1.206	1.264	1.357	1.264	1.185	1.088	1.195	1.319	1.36
O43252	PAPSS1	0.716	0.888	0.847	0.772	0.908	0.893	0.776	0.749	0.825	0.767	0.898	1.025	1.084	1.218	0.893	0.831	0.761	0.861	0.985	1.309
Q8TCT9	HM13	0.669	0.575	0.807	0.662	0.838	0.917	0.659	0.707	0.73	0.783	0.693	0.826	1.22	1.15	0.887	0.774	0.854	0.941	1.051	0.983
P0C0S8	H2AC11	1.936	4.873	2.763	2.056	2.522	2.644	2.116	2.171	2.332	2.21	2.418	2.933	2.778	3.32	2.546	2.094	1.888	2.224	3.208	3.276
O14976	GAK	1.024	1.223	1.253	1.177	1.221	1.182	1.075	1.102	1.089	1.186	1.011	1.115	1.183	1.169	0.994	0.949	0.952	1.019	1.105	1.318
P08294	SOD3	0.497	1.284	0.764	0.84	0.665	1.057	1.122	1.187	1.473	0.925	1.038	1.417	0.544	0.848	0.915	0.862	1.136	0.632	1.11	0.737
Q15738	NSDHL	1.747	0.986	1.295	1.201	1.289	1.174	1.122	1.047	1.06	1.324	1.159	1.079	1.548	1.299	1.306	1.124	1.095	1.285	1.229	1.543
Q9H4A5	GOLPH3L	1.649	1.241	1.713	2.023	1.763	1.543	1.722	1.539	1.44	1.593	2.689	1.523	1.982	1.847	2.101	2.084	2.21	2.423	2.076	1.755
Q9Y6D5	ARFGEF2	0.552	0.622	0.694	0.601	0.676	0.712	0.619	0.639	0.648	0.741	0.76	0.975	1.001	0.957	0.869	0.747	0.776	0.733	0.918	1.111
Q86Y82	STX12	2.023	2.031	2.349	2.066	2.222	1.907	1.99	1.665	1.544	1.78	2.199	1.543	1.864	1.774	2.144	2.053	1.839	2.074	1.768	1.814
Q9NTI5	PDS5B	0.392	0.696	0.518	0.416	0.491	0.569	0.451	0.508	0.587	0.471	0.478	0.577	0.556	0.592	0.508	0.455	0.444	0.47	0.622	0.656
Q9BTT0	ANP32E	0.986	1.449	1.037	1.015	1.022	0.889	0.997	0.697	0.695	0.913	0.984	0.743	0.72	0.771	0.794	0.781	0.746	0.932	0.959	0.791
O75113	N4BP1	1.413	1.508	1.385	1.395	1.342	1.492	1.339	1.287	1.246	1.407	1.229	1.146	1.219	1.252	1.314	1.204	1.079	1.12	1.166	1.399
Q92599	SEPTIN8	1.026	0.903	1.029	1.03	1.011	1.107	1.087	0.909	0.915	1.051	0.866	1.038	1.084	1.027	0.956	0.995	1.044	0.881	0.998	1.025
Q9P258	RCC2	0.815	0.976	0.988	0.741	1.019	0.868	0.791	0.688	0.812	0.689	0.694	0.973	0.971	1.074	0.786	0.724	0.604	0.801	0.961	1.104
P62906	RPL10A	0.558	0.681	0.698	0.614	0.773	0.623	0.606	0.523	0.605	0.54	0.504	0.715	0.82	0.836	0.582	0.606	0.536	0.628	0.767	0.877
A0AV96	RBM47	1.192	1.034	1.1	1.149	1.481	1.055	1.1	0.944	0.965	1.199	1.82	1.645	2.006	1.97	1.978	1.922	1.744	1.754	1.708	2.302
P67870	CSNK2B	0.863	0.877	0.903	0.918	0.937	0.666	0.826	0.609	0.619	0.809	0.949	0.773	0.831	0.836	1.002	0.956	0.96	0.909	0.911	0.759
O00303	EIF3F	1.63	1.565	1.622	1.624	1.745	1.402	1.669	1.35	1.281	1.586	1.798	1.376	1.581	1.529	1.696	1.527	1.524	1.603	1.569	1.791
P18085	ARF4	0.975	0.875	1.081	0.99	1.138	1.013	0.93	0.953	0.878	1.074	0.733	0.821	1.041	0.994	0.842	0.756	0.694	0.772	0.851	1.067
O75390	CS	0.492	0.625	0.587	0.53	0.646	0.553	0.513	0.55	0.583	0.597	0.626	0.737	0.863	0.802	0.682	0.625	0.628	0.596	0.749	0.834
P35659	DEK	0.597	1.181	0.789	0.75	0.819	0.693	0.737	0.575	0.683	0.636	0.612	0.7	0.558	0.725	0.656	0.638	0.567	0.681	0.804	0.763
O95834	EML2	1.064	0.795	1.101	1.123	1.082	1.093	1.097	1.018	1.023	1.115	1.217	1.298	1.423	1.343	1.094	1.112	1.017	1.055	1.159	1.189
P62917	RPL8	0.637	0.836	0.791	0.65	0.808	0.623	0.672	0.558	0.694	0.654	0.6	0.884	1.059	1.024	0.691	0.696	0.59	0.719	0.895	1.202
P57737	CORO7	0.601	1.084	0.736	0.752	0.717	0.815	0.633	0.754	0.783	0.774	1.052	1.135	1.194	1.141	0.973	1.018	0.97	1.062	1.193	1.275
O00193	SMAP	2.725	2.182	1.996	2.03	2.028	2.087	2.144	1.345	1.343	1.543	2.063	1.535	1.422	1.784	1.639	1.787	1.516	2.278	1.891	1.587
Q92797	SYMPK	0.462	0.717	0.591	0.49	0.578	0.606	0.515	0.663	0.728	0.529	0.592	0.912	0.704	0.789	0.658	0.582	0.567	0.583	0.725	0.846
P01116	KRAS	1.602	1.25	1.485	1.487	1.533	1.491	1.406	1.353	1.301	1.468	1.379	1.179	1.398	1.307	1.399	1.326	1.291	1.293	1.319	1.387
Q15172	PPP2R5A	0.916	0.816	0.997	0.888	1.009	1.132	0.961	0.998	0.991	1.092	0.936	1.114	1.249	1.219	1.068	0.986	0.911	0.96	1.102	1.349
O95571	ETHE1	1.082	1.34	1.212	1.261	1.233	0.996	1.196	1.03	0.965	1.384	1.502	0.993	1.118	1.107	1.218	1.096	1.177	0.986	1.203	1.02
Q9Y6K5	OAS3	0.449	0.725	0.539	0.507	0.484	0.635	0.437	0.455	0.494	0.471	0.38	0.386	0.719	0.579	0.428	0.387	0.368	0.369	0.503	0.566
O75694	NUP155	0.443	0.589	0.543	0.491	0.544	0.576	0.485	0.729	0.761	0.557	0.788	1.153	1.067	1.189	0.876	0.775	0.918	0.769	1.017	1.13
P68036	UBE2L3	1.693	1.567	1.589	1.677	1.573	1.159	1.545	1.088	1.075	1.248	1.397	1.3	1.184	1.26	1.331	1.384	1.273	1.463	1.293	1.127
Q00796	SORD	0.796	0.91	1.372	1	1.097	1.187	1.081	1.017	0.891	0.998	0.83	1.088	1.177	1.257	0.776	0.852	0.833	0.892	1.075	1.198
Q9HAV7	GRPEL1	1.569	2.004	1.39	1.167	1.827	1.423	1.106	1.274	1.234	1.349	2.197	1.54	1.707	1.649	2.032	1.924	1.704	1.948	1.561	1.764
P35637	FUS	1.084	1.043	0.803	0.706	0.767	0.763	0.766	0.55	0.636	0.707	0.692	0.677	0.691	0.818	0.655	0.695	0.593	0.79	0.791	0.84
Q9H0D6	XRN2	0.504	0.732	0.579	0.519	0.525	0.681	0.564	0.526	0.554	0.565	0.363	0.532	0.528	0.587	0.418	0.403	0.356	0.406	0.555	0.581
Q08752	PPID	0.968	1.276	1.081	1.138	1.267	1.18	0.842	1.037	0.988	1.031	1.186	1.054	1.153	1.151	1.137	1.079	0.965	1.09	1.18	1.171
Q8NCW5	NAXE	0.774	0.967	0.802	0.891	0.79	0.735	0.782	0.74	0.797	0.68	1.131	1.074	1.054	1.137	1.137	1.134	1.015	1.121	1.168	1.049
Q9UNS2	COPS3	0.807	0.935	0.9	0.826	0.883	0.94	0.811	0.928	0.996	0.853	0.765	1.03	0.953	1.053	0.845	0.758	0.777	0.764	1.111	0.958
Q9Y2W2	WBP11	1.167	1.594	1.29	1.239	1.319	1.211	1.295	1.058	1.056	1.11	1.286	1.018	0.944	1.077	1.182	1.09	1.029	1.257	1.191	1.318
Q9NVI7	ATAD3A	0.923	1.059	1.042	0.836	1.057	1.109	0.896	0.967	1.028	0.993	1.053	0.973	1.235	1.143	0.963	0.951	0.97	1.003	1.083	1.208
Q9BRK5	SDF4	1.301	1.955	1.373	1.613	1.766	1.533	1.314	1.283	1.174	1.4	1.821	1.287	1.177	1.127	1.501	1.317	1.22	1.579	1.483	1.475
Q9UEY8	ADD3	0.616	1.02	0.77	0.69	0.739	0.761	0.698	0.723	0.81	0.723	0.546	0.659	0.58	0.711	0.609	0.54	0.566	0.52	0.84	0.734
Q9UKM9	RALY	0.437	0.814	0.572	0.56	0.642	0.684	0.551	0.492	0.549	0.484	0.455	0.62	0.526	0.558	0.443	0.481	0.393	0.503	0.643	0.796
Q9Y5X3	SNX5	0.688	0.812	0.72	0.685	0.735	0.983	0.695	0.684	0.71	0.647	0.757	0.93	0.97	1.042	0.758	0.687	0.618	0.759	0.962	0.961
O15400	STX7	1.203	1.186	1.373	1.242	1.162	1.246	1.267	1.164	1.086	1.242	1.569	1.181	1.237	1.154	1.492	1.402	1.422	1.354	1.363	1.3
Q96EP5	DAZAP1	0.994	1.173	1.068	1.019	1.17	1.296	1.052	1.034	0.998	1.041	1.131	1.202	1.253	1.322	1.209	1.178	1.004	1.119	1.232	1.31
P82650	MRPS22	1.144	1.524	1.254	1.094	1.461	1.446	1.061	1.279	1.165	1.217	1.619	1.394	1.596	1.592	1.6	1.376	1.175	1.506	1.444	1.659
P18621	RPL17	1.565	2.079	1.773	1.48	1.774	1.597	1.665	1.223	1.362	1.717	1.378	1.494	1.79	1.729	1.574	1.446	1.202	1.503	1.625	2.028
Q9NVZ3	NECAP2	1.456	2.007	1.681	1.695	1.743	1.983	1.706	1.392	1.409	1.591	1.907	1.574	1.58	1.709	1.806	1.684	1.772	1.752	1.853	1.761
Q9NSB2	KRT84	NA	NA	NA	NA	NA	NA	NA	NA	NA	NA	0.91	1.114	1.246	1.292	1.697	2.009	1.236	1.731	1.71	1.859
Q9UDY4	DNAJB4	1.168	0.582	0.786	0.792	0.98	0.883	0.968	1.283	1.281	0.751	1.128	1.294	1.052	1.024	1.04	0.979	1.154	0.954	0.979	0.926
Q99567	NUP88	0.659	0.774	0.714	0.674	0.698	0.937	0.729	0.741	0.815	0.769	0.721	0.799	0.94	0.901	0.763	0.704	0.641	0.705	0.876	0.898
Q8IZ83	ALDH16A1	0.649	0.758	0.696	0.687	0.673	0.689	0.662	0.658	0.696	0.702	0.622	0.715	0.664	0.685	0.607	0.626	0.582	0.583	0.724	0.723
Q14525	KRT33B	0.524	0.52	3.616	0.497	0.859	0.576	0.675	0.612	0.592	0.874	NA	NA	NA	NA	NA	NA	NA	NA	NA	NA
P33527	ABCC1	1.135	0.866	1.227	0.908	1.094	1.258	1.1	1.204	1.288	1.068	0.753	1.015	1.044	1.222	0.95	0.804	0.751	0.829	1.009	1.371
O15372	EIF3H	0.844	0.871	0.883	0.794	0.932	0.905	0.893	0.73	0.75	0.827	0.674	0.776	0.926	0.921	0.779	0.698	0.643	0.755	0.828	0.975
Q6ULP2	AFTPH	1.773	1.697	1.883	1.915	1.928	1.77	2.007	1.686	1.565	2.291	2.817	1.966	2.293	2.022	2.522	2.399	2.495	2.4	2.186	2.445
Q9Y2D4	EXOC6B	1.159	1.034	1.375	1.113	1.093	1.167	1.111	1.101	1.114	1.206	0.834	0.919	1.079	0.964	0.878	0.851	0.824	0.828	0.998	1.053
O75475	PSIP1	0.711	1.73	0.973	0.868	0.964	1.124	0.998	0.88	0.979	0.82	0.767	0.849	0.623	0.797	0.696	0.665	0.687	0.751	1.099	0.878
Q9Y371	SH3GLB1	1.489	1.563	1.647	1.586	1.68	1.552	1.581	1.401	1.311	1.52	1.658	1.261	1.358	1.354	1.491	1.31	1.345	1.473	1.41	1.523
O75146	HIP1R	0.815	1.018	0.932	0.759	0.879	0.978	0.874	0.882	0.884	0.97	1.079	1.254	1.224	1.283	1.095	1.086	1.088	1.004	1.204	1.465
Q9Y285	FARSA	0.851	1.004	0.856	0.862	0.891	0.892	0.865	0.708	0.759	0.852	1.092	1.137	1.274	1.226	1.143	1.107	0.997	1.073	1.149	1.289
O00423	EML1	0.528	0.565	0.519	0.493	0.495	0.579	0.527	1.007	1.252	0.542	0.539	1.418	0.598	0.611	0.538	0.537	0.635	0.509	0.623	0.626
Q9UN37	VPS4A	1.754	1.804	1.882	1.904	1.887	1.694	1.764	1.605	1.628	1.687	2.375	1.847	2.16	1.993	2.275	2.248	2.387	2.613	2.451	2.172
Q96I25	RBM17	1.022	1.443	1.176	1.133	1.264	1.325	1.173	1.189	1.177	1.108	1.291	1.124	1.049	1.219	1.202	1.055	1.068	1.157	1.215	1.251
Q9P2N5	RBM27	1.451	2.164	1.693	1.634	1.727	1.709	1.641	1.48	1.511	1.489	1.149	1.134	1.061	1.189	1.228	1.174	1.004	1.234	1.199	1.335
P14649	MYL6B	1.022	1.236	1.175	1.201	1.107	1.083	1.169	1.096	1.229	1.096	0.959	0.97	0.735	0.829	0.973	0.814	0.894	0.888	0.911	0.886
Q13098	GPS1	0.74	0.814	0.811	0.731	0.79	0.781	0.713	0.796	0.805	0.704	0.586	0.809	0.989	0.904	0.662	0.664	0.559	0.738	0.819	0.833
P18615	NELFE	1.042	1.288	1.2	1.33	1.178	1.075	1.192	0.903	0.951	1.013	1.209	1.014	0.968	1.054	1.097	1.142	1.035	1.205	1.127	1.166
Q12882	DPYD	0.619	1.087	0.855	0.873	0.762	0.59	0.603	0.727	0.644	0.667	0.76	0.882	0.893	0.981	0.732	0.696	0.697	0.809	0.828	1.052
Q14141	SEPTIN6	0.257	0.751	0.43	0.411	0.403	0.433	0.342	0.585	0.561	0.381	0.359	0.747	0.394	0.456	0.386	0.359	0.417	0.431	0.663	0.478
Q03426	MVK	1.519	0.868	1.243	1.173	1.106	1.082	1.156	1.126	1.039	1.274	1.204	1.179	1.707	1.493	1.458	1.286	1.295	1.28	1.314	1.412
Q7Z4S6	KIF21A	2.537	1.548	2.561	3.063	2.131	2.184	2.421	2.143	1.829	2.613	2.067	1.581	3.327	2.224	2.235	2.189	2.214	2.62	1.874	2.209
Q9NWU2	GID8	2.654	1.639	2.393	2.325	2.38	2.093	2.482	2.122	1.862	2.922	2.628	1.572	2.193	1.843	2.513	2.375	2.536	2.347	1.842	2.282
P53634	CTSC	0.624	1.918	0.798	0.743	0.805	0.716	0.622	0.661	0.598	0.701	0.737	0.643	0.686	0.635	0.944	0.695	0.594	0.784	0.764	0.671
O14828	SCAMP3	1.36	2.01	1.741	1.645	2.009	2.166	1.728	1.733	1.722	1.606	1.719	2.033	1.951	2.164	1.781	1.638	1.551	1.652	2.013	2.295
Q13217	DNAJC3	0.688	0.847	0.766	0.716	1.016	0.858	0.722	0.677	0.704	0.801	0.966	0.896	1.059	0.996	0.997	0.939	0.907	0.925	0.962	1.026
Q5TCZ1	SH3PXD2A	1.665	1.327	1.531	1.443	1.54	1.509	1.531	1.541	1.518	1.488	1.164	1.237	1.255	1.323	1.304	1.15	1.056	1.124	1.283	1.412
Q15418	RPS6KA1	0.52	0.749	0.588	0.498	0.531	0.648	0.527	0.534	0.594	0.482	0.39	0.434	0.507	0.643	0.425	0.413	0.328	0.416	0.526	0.578
Q93084	ATP2A3	0.444	0.754	0.531	0.479	0.529	0.668	0.519	0.542	0.618	0.573	0.384	0.444	0.41	0.441	0.433	0.365	0.378	0.392	0.544	0.446
Q9NS69	TOMM22	1.088	1.477	1.215	1.185	1.497	1.428	1.22	1.173	1.18	1.295	1.314	1.161	1.056	1.113	1.238	1.133	1.099	1.097	1.157	1.356
Q9Y3Q8	TSC22D4	1.795	1.174	1.426	1.54	1.399	1.411	1.542	1.431	1.347	1.713	1.592	1.047	1.131	1.195	1.312	1.413	1.405	1.381	1.189	1.171
Q14515	SPARCL1	1.458	1.159	1.177	1.175	1.404	1.202	1.358	1.393	1.225	1.296	1.53	1.318	1.109	1.029	1.921	1.404	1.63	1.386	1.512	1.321
P54886	ALDH18A1	0.542	0.678	0.722	0.533	0.726	0.632	0.596	0.569	0.61	0.532	0.447	0.563	0.631	0.587	0.468	0.486	0.408	0.522	0.575	0.708
Q0ZGT2	NEXN	0.35	0.587	0.298	0.305	0.287	0.342	0.338	1.351	1.67	0.345	0.214	1.135	0.222	0.254	0.239	0.205	0.892	0.203	0.32	0.245
Q9BZ29	DOCK9	0.806	0.778	0.999	0.805	0.888	0.897	0.788	0.828	0.89	1.048	0.938	1.07	1.473	1.287	0.994	0.97	1.048	0.875	1.123	1.279
P13674	P4HA1	0.408	0.473	0.391	0.416	0.45	0.546	0.399	0.392	0.464	0.403	0.364	0.312	0.319	0.336	0.391	0.359	0.328	0.347	0.396	0.335
O60341	KDM1A	0.45	0.591	0.546	0.459	0.606	0.535	0.482	0.496	0.547	0.489	0.837	0.995	1.067	1.158	0.975	0.919	0.783	0.868	1.02	1.182
Q9BUL8	PDCD10	0.881	0.924	0.959	0.91	0.958	0.953	0.906	0.94	0.887	1.105	0.869	0.81	0.865	0.881	0.878	0.794	0.736	0.785	0.905	0.986
Q99523	SORT1	2.634	1.518	2.72	2.049	3.258	2.279	2.341	2.055	1.818	2.491	2.64	2.163	2.402	2.189	2.364	2.548	2.122	2.556	1.97	2.035
P25311	AZGP1	1.007	1.453	1.063	1.148	0.8	1.069	0.903	0.937	1.114	0.837	0.97	0.795	0.723	0.656	1.094	0.978	0.643	0.599	0.727	0.591
Q6FI81	CIAPIN1	2.048	1.959	1.916	2.063	2.151	1.895	2.046	1.732	1.499	1.631	1.618	1.267	1.375	1.398	1.493	1.565	1.42	1.577	1.376	1.508
Q92667	AKAP1	0.861	1.171	1.115	0.97	1.084	1.022	1.076	1.059	1.055	0.994	1.443	1.468	1.242	1.326	1.413	1.273	1.216	1.297	1.286	1.537
P21283	ATP6V1C1	0.431	0.572	0.43	0.443	0.467	0.454	0.445	0.391	0.452	0.473	0.46	0.497	0.499	0.526	0.47	0.435	0.379	0.455	0.543	0.53
Q9Y281	CFL2	0.501	0.654	0.447	0.439	0.409	0.506	0.468	1.807	1.796	0.5	0.587	2.177	0.554	0.558	0.564	0.572	0.814	0.545	0.642	0.563
Q99729	HNRNPAB	4.454	5.32	4.606	4.754	5.297	5.346	5.065	3.996	3.666	4.619	5.145	3.829	3.904	4.118	4.228	4.765	3.925	4.955	4.051	4.136
Q9Y295	DRG1	0.547	0.665	0.677	0.552	0.697	0.673	0.612	0.561	0.651	0.549	0.563	0.699	0.789	0.826	0.637	0.585	0.535	0.621	0.743	0.796
P23219	PTGS1	0.421	0.492	0.47	0.431	0.488	0.449	0.533	0.862	0.996	0.515	0.582	1.558	0.749	0.704	0.664	0.683	0.948	0.574	0.805	0.764
Q96K17	BTF3L4	1.243	1.322	1.28	1.554	1.44	1.294	1.459	1.131	1.033	1.231	1.223	0.889	0.97	1.065	1.172	1.227	1.106	1.329	1.108	1.167
Q99816	TSG101	1.221	1.193	1.353	1.261	1.361	1.716	1.267	1.373	1.328	1.455	1.195	1.121	1.258	1.221	1.142	1.098	1.12	1.086	1.099	1.32
O76041	NEBL	2.091	1.381	1.962	1.947	1.895	1.767	2.175	1.679	1.536	1.835	2.083	1.62	1.884	1.942	2.082	2.268	2.351	2.076	1.989	1.869
Q13630	TSTA3	0.758	0.831	0.766	0.89	0.845	0.831	0.792	0.776	0.722	0.791	0.622	0.707	0.762	0.817	0.623	0.593	0.507	0.634	0.816	0.767
P23497	SP100	1.197	2.201	1.562	1.54	1.492	1.266	1.392	0.842	0.92	0.979	1.419	1.115	1.171	1.429	1.233	1.223	1.086	1.467	1.438	1.224
O95861	BPNT1	0.701	0.596	0.696	0.691	0.604	0.529	0.625	0.511	0.548	0.588	0.532	0.618	0.645	0.693	0.614	0.573	0.559	0.625	0.667	0.591
P20645	M6PR	2.636	2.772	2.269	2.602	3.068	2.184	2.372	1.653	1.59	2.231	2.842	1.81	1.701	1.949	2.378	2.05	1.939	2.284	1.847	1.621
Q13617	CUL2	0.452	0.543	0.531	0.473	0.532	0.571	0.484	0.485	0.552	0.495	0.599	0.866	0.916	0.905	0.676	0.587	0.599	0.589	0.796	0.899
Q15370	ELOB	1.331	1.138	1.197	1.305	1.22	0.988	1.309	0.986	0.908	1.152	1.272	0.977	0.959	0.973	1.134	1.116	1.09	1.134	1.015	0.975
O75832	PSMD10	1.488	1.428	1.459	1.581	1.438	1.463	1.557	1.323	1.264	1.498	1.434	1.085	1.268	1.151	1.347	1.205	1.184	1.255	1.262	1.238
Q03135	CAV1	0.573	0.897	0.427	0.43	0.387	0.618	0.589	1.652	2.112	0.505	0.549	1.619	0.469	0.723	0.454	0.368	1.056	0.419	1.032	0.482
O95218	ZRANB2	0.763	0.973	0.84	0.904	0.94	0.737	0.869	0.698	0.765	0.729	0.891	0.727	0.697	0.821	0.851	0.893	0.782	0.962	0.866	0.79
P05090	APOD	0.671	0.831	0.843	0.967	0.73	0.741	0.803	0.854	0.869	0.679	0.944	0.858	0.692	0.655	0.997	0.956	0.723	0.714	0.868	0.707
Q6YP21	KYAT3	0.613	0.474	0.647	0.624	0.613	0.592	0.515	0.776	0.738	0.603	0.413	0.793	0.616	0.792	0.644	0.897	1.249	0.531	1.059	0.986
P46527	CDKN1B	2.566	1.751	2.373	2.199	2.406	2.039	2.504	2.002	1.818	2.629	2.807	1.685	1.815	2.077	2.436	2.34	2.354	2.562	2.066	1.704
Q9NQ48	LZTFL1	1.066	1.381	1.272	1.369	1.112	1.232	1.358	1.162	1.138	1.202	1.815	1.427	1.298	1.36	1.466	1.501	1.39	1.577	1.669	1.476
P00492	HPRT1	0.526	0.667	0.532	0.565	0.535	0.727	0.48	0.563	0.533	0.566	0.594	0.511	0.546	0.592	0.595	0.525	0.478	0.571	0.638	0.557
Q16762	TST	1.137	0.747	1.185	0.805	1.055	1.071	0.805	1.077	0.984	1.125	0.867	0.757	0.977	0.969	0.929	0.875	0.812	0.885	0.874	1.08
P63096	GNAI1	0.415	0.477	0.429	0.441	0.423	0.471	0.389	0.524	0.613	0.45	0.441	0.609	0.496	0.523	0.469	0.468	0.474	0.461	0.543	0.493
Q13107	USP4	1.272	1.3	1.444	1.353	1.389	1.305	1.339	1.121	1.173	1.293	1.09	1.186	1.331	1.34	1.247	1.083	1.068	1.18	1.295	1.366
O43294	TGFB1I1	0.547	1.156	0.465	0.464	0.459	0.61	0.574	2.219	2.882	0.569	0.534	2.604	0.565	0.658	0.581	0.528	1.279	0.533	0.742	0.609
Q7Z3D6	DGLUCY	0.613	0.927	0.915	0.898	0.831	1.027	0.776	0.962	1.056	0.799	0.724	1.031	0.83	0.928	0.76	0.689	0.822	0.782	0.94	0.828
O15143	ARPC1B	0.262	0.574	0.288	0.281	0.268	0.309	0.244	0.26	0.358	0.241	0.225	0.324	0.317	0.392	0.238	0.239	0.198	0.264	0.423	0.332
A6ND36	FAM83G	2.859	2.325	3.18	3.233	3.142	2.977	3.108	2.303	2.242	2.394	2.341	2.294	2.84	2.805	2.5	2.392	2.115	2.908	2.713	3.292
P00441	SOD1	3.193	2.62	2.807	3.071	2.425	2.617	2.761	2.177	2.097	2.375	3.504	2.675	2.432	2.512	2.864	3.108	3.084	4.181	3.107	2.066
P04908	H2AC4	0.462	1.131	0.666	0.606	0.681	0.66	0.605	0.499	0.58	0.546	1.147	1.234	0.947	1.246	1.096	1.067	1.153	1.212	1.469	1.326
Q14344	GNA13	0.608	0.66	0.661	0.686	0.634	0.766	0.638	0.699	0.772	0.656	0.699	0.847	0.795	0.837	0.718	0.649	0.664	0.687	0.918	0.896
Q9HDC9	APMAP	0.422	0.56	0.504	0.445	0.549	0.582	0.444	0.467	0.499	0.484	0.508	0.594	0.632	0.663	0.55	0.507	0.482	0.509	0.678	0.675
O75054	IGSF3	1.081	1.222	1.37	1.15	1.308	1.634	1.337	1.326	1.252	1.511	1.328	1.378	1.62	1.446	1.455	1.126	1.146	1.36	1.411	1.679
P19652	ORM2	0.881	2.251	0.798	0.827	0.717	2.203	0.908	1.259	1.679	0.8	1.374	0.875	0.729	0.622	1.27	1.61	0.8	0.649	0.656	0.676
Q8WWA1	TMEM40	1.81	0.958	1.651	1.559	1.976	1.642	1.806	1.526	1.387	2.228	2.151	1.299	2.374	1.765	2.531	2.422	2.31	2.277	1.735	1.792
Q96KG9	SCYL1	0.537	0.66	0.596	0.567	0.588	0.58	0.578	0.575	0.639	0.572	0.703	0.613	0.809	0.693	0.716	0.74	0.753	0.773	0.736	0.834
Q96RU3	FNBP1	1.272	2.929	1.452	1.38	1.48	1.467	1.338	1.794	2.011	1.279	0.928	1.405	0.838	0.892	0.926	0.93	1.046	0.958	1.128	1
P25788	PSMA3	1.194	1.317	1.171	1.22	1.246	1.28	1.104	0.98	0.927	1.094	1.134	1.152	1.452	1.388	1.137	1.227	1.025	1.278	1.179	1.361
P53701	HCCS	1.27	1.399	1.349	1.454	1.443	1.335	1.35	1.175	1.176	1.288	1.247	1.049	1.144	1.147	1.263	1.246	1.092	1.148	1.213	1.138
O15160	POLR1C	0.852	1.012	0.915	0.933	0.916	1.028	0.881	0.889	0.896	0.92	0.899	0.771	0.893	0.834	0.962	0.846	0.744	0.868	0.905	0.983
O00764	PDXK	0.961	0.9	0.916	0.943	0.969	0.993	0.924	0.869	0.879	0.914	0.806	0.871	0.97	0.955	0.889	0.912	0.826	0.869	0.986	0.895
P13671	C6	0.513	1.161	0.491	0.547	0.543	0.949	0.509	0.602	0.875	0.527	0.906	0.966	0.801	0.878	1.142	1.179	0.859	0.794	0.922	0.738
Q9BQR3	PRSS27	2.045	1.147	2.406	2.799	3.001	1.304	2.482	1.854	1.356	2.765	3.588	1.968	2.334	2.457	2.822	2.806	2.669	2.519	2.084	1.808
Q14678	KANK1	1.638	1.582	1.81	2.023	1.959	1.937	1.942	1.702	1.787	1.659	1.731	1.962	2.07	1.795	1.784	1.718	1.62	2.422	2.033	2.067
Q99959	PKP2	1.225	3.188	1.673	1.14	1.399	1.812	1.449	1.33	1.363	1.376	2.16	2.341	1.5	1.964	1.648	1.783	1.724	1.822	1.835	3.092
Q9GZT3	SLIRP	1.16	1.827	1.449	1.428	1.606	1.317	1.27	1.037	1.123	0.979	1.512	1.437	1.352	1.568	1.576	1.516	1.237	1.624	1.529	1.634
P00326	ADH1C	0.928	0.761	1.428	2.073	0.874	0.699	0.549	0.882	0.693	0.835	1.033	0.847	1.301	1.67	0.928	0.754	0.675	1.748	0.782	1.845
P63098	PPP3R1	0.876	1.276	0.921	1.04	0.925	1.144	1.038	0.995	0.926	0.965	0.908	0.748	0.706	0.719	0.789	0.754	0.756	0.87	0.914	0.808
P50416	CPT1A	0.371	0.474	0.405	0.364	0.401	0.383	0.336	0.467	0.482	0.386	0.32	0.396	0.412	0.448	0.358	0.307	0.312	0.29	0.426	0.441
O60869	EDF1	2.745	2.587	2.955	2.976	3.084	2.426	3.056	1.868	1.794	2	2.35	1.919	2.069	2.385	2.637	2.674	2.124	3.165	2.26	2.444
Q9BQ04	RBM4B	0.626	0.959	0.827	0.732	0.742	0.898	0.776	0.612	0.768	0.56	1.226	2.141	1.398	1.355	1.988	1.465	1.648	1.307	1.469	1.455
P63092	GNAS	0.768	0.833	0.833	0.798	0.777	0.823	0.782	0.934	0.959	0.887	0.786	0.996	1.018	0.911	0.838	0.723	0.81	0.846	1.063	0.954
Q9UI10	EIF2B4	0.812	0.955	0.985	0.948	0.97	0.983	0.967	0.998	1.037	1.195	1.284	1.353	1.467	1.533	1.316	1.312	1.243	1.353	1.354	1.575
Q07666	KHDRBS1	1.337	1.892	1.484	1.463	1.53	1.378	1.499	1.061	1.142	1.218	1.295	1.375	1.181	1.306	1.233	1.29	1.236	1.403	1.359	1.357
P53041	PPP5C	0.643	0.641	0.698	0.604	0.718	0.663	0.651	0.551	0.595	0.631	0.897	1.039	1.114	1.21	0.957	0.934	0.83	0.929	1.097	0.977
P40199	CEACAM6	3.316	0.692	1.212	2.227	0.893	2.026	0.865	1.93	0.875	3.021	3.137	1.389	1.908	1.255	2.376	0.961	1.114	0.751	1.321	1.615
P37198	NUP62	1.232	1.664	1.371	1.361	1.397	1.373	1.362	1.165	1.141	1.328	1.955	1.433	1.501	1.541	1.766	1.672	1.705	1.695	1.675	1.672
P16949	STMN1	1.887	2.57	2.213	2.204	2.061	1.974	2.226	1.38	1.409	1.596	1.969	1.663	1.298	2.031	1.422	1.686	1.373	1.976	1.941	1.609
Q9BUP3	HTATIP2	0.748	0.857	0.945	0.915	1.005	1.031	0.88	0.837	0.88	0.765	0.657	0.72	0.988	0.919	0.76	0.767	0.557	0.749	0.849	1.013
Q8N5J2	MINDY1	1.94	1.246	1.617	1.67	1.458	1.627	1.638	1.509	1.601	1.542	2.347	1.697	2.032	2.021	2.318	2.086	1.88	2.005	2.071	2.383
O95232	LUC7L3	1.466	1.718	1.591	1.425	1.776	1.512	1.522	1.177	1.172	1.415	1.303	1.188	1.229	1.368	1.3	1.175	1.113	1.3	1.361	1.364
Q96LJ7	DHRS1	0.94	0.542	1.095	0.845	0.855	1.006	0.974	1.28	0.921	0.905	0.997	0.818	1.625	0.986	0.988	0.855	0.965	1.102	1.149	1.237
O75934	BCAS2	1.19	1.921	1.344	1.331	1.417	1.541	1.331	1.232	1.285	1.198	1.62	1.199	1.194	1.243	1.439	1.305	1.208	1.344	1.392	1.501
Q32P44	EML3	0.838	0.955	0.949	0.927	0.925	0.946	0.939	0.888	0.912	0.953	1.083	1.04	1.116	1.145	1.149	0.975	0.92	0.91	1.199	1.401
Q9H845	ACAD9	0.466	0.471	0.491	0.437	0.551	0.461	0.453	0.528	0.497	0.415	0.385	0.509	0.62	0.658	0.418	0.384	0.379	0.43	0.552	0.672
P30533	LRPAP1	1.026	1.15	0.948	0.895	0.987	0.946	0.875	0.833	0.78	0.752	0.893	0.758	0.777	0.813	0.948	0.782	0.733	0.799	0.95	0.813
P35813	PPM1A	1.107	0.994	1.175	1.113	1.077	1.156	1.127	1.063	1.016	1.227	1.254	1.258	1.02	1.3	1.138	1.128	1.232	1.098	1.075	0.999
O96000	NDUFB10	0.851	1.131	1.02	1.047	1.202	0.97	0.941	0.897	0.884	0.972	0.909	0.868	0.806	0.924	0.977	0.907	0.912	0.942	0.943	0.906
Q9UNN5	FAF1	1.661	1.941	1.859	1.755	1.945	2.082	1.916	1.864	1.766	1.885	1.65	1.672	1.543	1.663	1.556	1.461	1.303	1.583	1.658	2.001
Q9BVK6	TMED9	1.111	1.186	1.115	1.187	1.267	1.27	1.114	1.097	0.997	1.328	1.654	1.218	1.444	1.314	1.7	1.494	1.458	1.392	1.438	1.49
Q9NWV4	CZIB	1.217	1.368	1.071	1.3	1.136	1.135	1.176	1.113	1.164	1.06	1	1.076	0.863	0.879	0.941	1.004	1.004	1.026	1.025	0.89
Q02878	RPL6	0.429	0.563	0.567	0.434	0.574	0.41	0.464	0.383	0.459	0.399	0.381	0.619	0.745	0.718	0.45	0.455	0.392	0.477	0.652	0.813
Q9Y6D9	MAD1L1	1.185	1.538	1.38	1.241	1.378	1.725	1.317	1.729	1.824	1.399	1.464	1.6	1.357	1.462	1.458	1.231	1.195	1.345	1.511	1.502
P35556	FBN2	0.231	0.264	0.225	0.221	0.205	0.27	0.224	0.28	0.333	0.265	0.511	0.335	0.392	0.372	0.509	0.466	0.522	0.56	0.5	0.493
Q96CS3	FAF2	1.221	1.442	1.347	1.239	1.442	1.364	1.241	1.263	1.22	1.368	1.748	1.74	1.896	1.878	1.869	1.638	1.49	1.685	1.856	2.024
Q9H9H4	VPS37B	1.662	1.489	1.828	1.927	2.025	1.89	1.841	1.959	1.747	2.238	1.885	1.711	1.539	1.642	1.793	1.715	2.047	1.512	1.5	1.581
Q5EBL8	PDZD11	1.349	1.125	1.437	1.379	1.404	1.398	1.47	1.269	1.163	1.401	0.983	0.863	0.881	0.932	0.997	0.956	0.944	0.996	0.924	1.032
P01903	HLA-DRA	0.345	1.534	0.481	0.712	0.61	0.558	0.493	0.462	0.544	0.539	0.436	0.433	0.458	0.359	0.444	0.446	0.372	0.563	0.756	0.506
Q9NVD7	PARVA	0.218	0.373	0.224	0.21	0.222	0.262	0.242	0.782	1.003	0.231	0.221	0.913	0.253	0.265	0.224	0.2	0.351	0.232	0.33	0.241
P50440	GATM	0.788	0.7	0.922	0.836	0.854	0.867	1.053	0.967	0.915	1.013	0.841	1.098	0.913	1.01	0.986	0.87	0.853	0.778	0.919	1.002
O60333	KIF1B	1.123	0.919	1.069	1.061	1.049	1.201	1.14	1.098	1.173	1.255	1.007	0.974	1.083	1.115	1.07	0.988	1.004	0.967	1.047	1.277
Q96GG9	DCUN1D1	2.567	2.429	2.574	2.451	2.487	2.379	2.478	2.207	2.007	2.531	2.114	1.649	1.693	1.787	1.928	1.824	1.891	1.912	1.842	1.628
P24539	ATP5PB	0.675	0.894	0.896	0.76	0.955	1.021	0.777	0.844	0.919	0.785	0.63	0.881	0.932	0.989	0.703	0.627	0.649	0.637	0.798	0.845
Q99653	CHP1	1.493	1.5	1.559	1.536	1.578	1.7	1.566	1.583	1.449	1.763	2.394	1.699	1.755	1.855	2.148	1.954	2.074	1.996	1.798	1.967
O00505	KPNA3	1.196	0.999	1.064	1.265	1.219	1.238	1.283	1.17	1.088	1.54	1.327	1.091	1.276	1.157	1.395	1.326	1.21	1.243	1.245	1.441
Q9NVP1	DDX18	0.566	0.882	0.631	0.53	0.755	0.708	0.61	0.622	0.684	0.597	0.55	0.822	0.712	0.755	0.583	0.517	0.512	0.526	0.771	1.002
P52630	STAT2	0.404	0.531	0.461	0.427	0.438	0.521	0.409	0.453	0.512	0.464	0.415	0.495	0.537	0.48	0.442	0.406	0.364	0.395	0.5	0.537
Q9NZN5	ARHGEF12	1.066	1.104	1.2	1.112	1.111	1.257	1.122	1.259	1.275	1.122	0.811	0.896	0.841	0.93	0.756	0.696	0.749	0.742	0.937	0.84
Q8NFQ8	TOR1AIP2	1.896	1.549	1.839	1.997	2.072	1.827	2.074	1.655	1.585	2.156	2.264	1.465	1.657	1.739	2.124	1.858	1.913	1.737	1.794	1.621
Q9NR45	NANS	0.981	1.047	1.042	1.092	1.032	1.003	0.913	0.953	0.96	1.023	0.977	0.892	1.207	1.079	1.055	1.174	1.133	0.979	1.048	0.932
O60235	TMPRSS11D	2.062	1.31	1.79	1.402	2.117	1.191	1.636	1.488	1.398	2.006	1.561	1.313	2.389	2.101	2.19	2.037	1.862	1.718	1.748	1.504
Q9Y6K9	IKBKG	2.974	3.742	3.034	3.121	2.866	2.637	2.655	2.323	2.174	2.839	2.825	2.327	1.902	1.973	2.148	2.09	2.068	2.476	2.234	2.152
Q9NY27	PPP4R2	1.296	1.636	1.367	1.347	1.49	1.358	1.372	1.176	1.081	1.256	2.042	1.515	1.542	1.628	1.862	1.707	1.431	1.775	1.755	1.827
Q8TCS8	PNPT1	0.613	0.839	0.675	0.586	0.768	0.736	0.599	0.675	0.681	0.611	0.556	0.668	0.8	0.679	0.662	0.517	0.507	0.583	0.701	0.759
O14737	PDCD5	2.072	1.544	1.612	1.742	1.674	1.598	1.665	1.359	1.222	1.536	2.011	1.359	1.344	1.555	1.68	1.883	1.756	2.306	1.79	1.502
P08574	CYC1	1.155	1.553	1.412	1.539	1.595	1.3	1.485	1.308	1.25	1.377	1.538	1.423	1.277	1.398	1.43	1.543	1.568	1.45	1.381	1.298
P21709	EPHA1	1.955	1.396	2.323	1.733	2.242	2.447	2.047	2.117	1.928	2.151	1.253	1.169	1.439	1.409	1.452	1.291	1.249	1.224	1.201	1.755
P53597	SUCLG1	0.933	1.105	1.07	1.121	1.069	0.96	0.934	0.921	0.901	0.977	1.316	1.229	1.302	1.303	1.254	1.227	1.151	1.225	1.256	1.243
Q14571	ITPR2	0.506	0.62	0.543	0.478	0.545	0.586	0.531	0.579	0.63	0.601	0.885	1.133	1.433	1.308	0.9	0.873	0.911	0.872	1.141	1.45
Q9NX46	ADPRS	1.551	1.765	1.602	1.504	1.479	1.524	1.426	1.366	1.373	1.631	1.518	1.194	1.347	1.298	1.453	1.408	1.403	1.533	1.352	1.435
Q00325	SLC25A3	0.325	0.479	0.439	0.367	0.452	0.482	0.369	0.375	0.452	0.372	0.33	0.516	0.584	0.588	0.378	0.356	0.362	0.359	0.49	0.55
Q15836	VAMP3	1.196	1.228	1.373	1.222	1.346	1.632	1.256	1.206	1.141	1.143	1.337	1.205	1.214	1.324	1.27	1.247	1.215	1.234	1.332	1.464
Q93034	CUL5	0.412	0.545	0.554	0.488	0.486	0.602	0.495	0.514	0.618	0.529	0.415	0.586	0.595	0.62	0.459	0.417	0.411	0.439	0.609	0.647
Q3KQU3	MAP7D1	2.122	3.136	2.108	2.004	2.247	2.076	2.028	1.891	2.016	2.192	2.039	1.778	1.741	1.892	2.145	1.693	1.69	1.928	1.974	2.17
Q16134	ETFDH	0.836	0.652	0.854	0.828	0.862	0.686	0.755	0.834	0.793	0.723	0.86	0.897	1.027	1.015	0.91	0.887	0.923	0.858	0.93	0.947
P29992	GNA11	0.472	0.542	0.546	0.529	0.522	0.629	0.537	0.717	0.835	0.596	0.607	0.965	0.838	0.768	0.655	0.589	0.728	0.614	0.763	0.773
Q9H074	PAIP1	1.185	1.112	1.152	1.228	1.08	1.063	1.114	1.024	0.969	1.176	1.392	1.027	1.08	1.08	1.145	1.253	1.183	1.48	1.218	1.145
Q13404	UBE2V1	1.153	1.04	1.032	1.076	1.07	0.976	1.081	0.973	0.923	0.986	0.964	0.862	0.8	0.841	0.94	0.908	0.809	0.965	0.901	0.871
O15212	PFDN6	1.498	1.795	1.562	1.587	1.633	1.511	1.634	1.297	1.224	1.497	1.75	1.439	1.273	1.478	1.571	1.584	1.401	1.702	1.564	1.639
O95294	RASAL1	2.847	1.655	2.526	2.611	2.254	2.282	1.942	2.1	1.834	2.646	2.973	2.089	3.074	2.489	2.695	2.84	2.512	2.852	2.501	2.777
Q8IUI8	CRLF3	1.345	1.456	1.434	1.302	1.374	1.269	1.27	1.302	1.249	1.551	1.667	1.158	1.652	1.448	1.793	1.551	1.355	1.562	1.459	1.611
P15880	RPS2	0.408	0.499	0.504	0.419	0.468	0.389	0.446	0.314	0.394	0.387	0.407	0.676	0.804	0.797	0.49	0.527	0.436	0.538	0.666	0.87
P51003	PAPOLA	0.695	1.027	0.831	0.744	0.874	1.025	0.779	0.762	0.768	0.763	0.823	0.898	0.892	1.042	0.837	0.764	0.664	0.848	0.974	1.044
Q9NQS1	AVEN	2.201	2.431	2.42	2.525	2.639	2.413	2.519	2.01	1.913	2.458	2.332	2.287	1.757	1.92	2.054	2.204	2.474	2.162	1.957	2.192
P60953	CDC42	1.214	1.212	1.271	1.268	1.459	1.09	1.282	1.023	0.968	1.153	1.249	1.114	1.235	1.231	1.22	1.169	1.136	1.145	1.219	1.03
[truncated: 6,351 more rows]

## Sheet: B. Healthy4
Table S1. Proteomic data of 20 Healthy, 124 NATs, and 124 Tumor samples. (A) Healthy1 dataset. (B) Healthy4 dataset.
UniProtID	GeneSymbol	N1	N2	N3	N4	N5	N6	N7	N8	N9	N10	N11	N12	N13	N14	N15	N16	N17	N18	N19	N20
Q09666	AHNAK	0.369145	0.0271765	0.799831	0.414232	0.423337	0.476621	0.761074	0.284507	0.234195	0.152286	0.199276	0.109783	0.0363742	0.434778	0.0626298	0.393299	0.553342	0.539484	0.30433	0.378638
P35749	MYH11	-2.07989	-1.65583	-2.33736	-2.28621	-2.42101	-2.07036	-1.98725	0.668066	0.514918	-1.99184	-2.43922	0.69267	-2.38218	-2.06579	-2.31201	-2.37619	-0.518346	-2.48095	-1.85784	-2.42486
Q8IVF2	AHNAK2	0.73017	-0.0735027	0.490657	0.916482	0.508052	0.772598	0.937397	0.488495	0.401668	0.522175	0.562642	0.183784	0.289281	0.298143	0.415535	0.834679	0.666666	0.989132	0.514232	0.497232
P21333	FLNA	-1.84132	-1.37642	-2.19859	-2.1601	-2.19862	-2.03782	-1.89878	-0.0270795	0.28774	-1.99746	-2.16876	0.28647	-2.07866	-1.87178	-2.106	-2.14847	-0.775095	-2.19073	-1.72076	-2.24151
P15924	DSP	0.0942427	-0.847908	-0.198593	-0.171264	-0.317354	-0.0648865	-0.0233389	-0.494584	-0.565635	-0.125556	-0.19835	-0.459703	0.0637556	-0.182409	-0.142826	0.242027	0.136972	0.219487	-0.268248	0.13517
Q15149	PLEC	-0.757966	-0.683765	-0.847973	-0.757828	-0.900622	-0.445723	-0.736626	-0.459395	-0.390779	-0.529856	-0.692615	-0.478294	-0.675795	-0.658976	-0.83138	-0.680932	-0.452665	-0.590886	-0.574464	-0.504548
O60437	PPL	1.93074	0.391797	1.83834	1.58178	1.49749	1.34759	1.83267	1.56217	1.18581	1.94028	1.73813	0.97756	1.4982	1.32548	1.65705	1.77955	1.90689	1.78543	1.16631	1.28231
P35579	MYH9	-0.827976	-0.60916	-0.893139	-0.878123	-0.936627	-0.835485	-0.928586	-0.946368	-0.86054	-0.815067	-0.912424	-0.802095	-0.684447	-0.705045	-1.04897	-0.949054	-1.00882	-0.89599	-0.630819	-0.64669
P19013	KRT4	1.30517	-0.432871	1.17409	1.48757	0.805278	0.840546	1.37127	0.760512	0.754676	1.50785	1.18427	0.23718	1.14901	0.856319	1.04112	1.72832	1.88324	1.50477	0.741736	0.801621
P13646	KRT13	1.62006	0.117822	1.17713	1.41743	0.910357	0.925518	1.44391	1.05836	0.81412	1.62733	1.38923	0.485707	1.26758	0.869238	1.27519	1.61585	1.72238	1.48483	0.829334	0.777654
Q13813	SPTAN1	0.897787	0.689623	0.820961	0.904377	0.689412	0.616938	0.873676	0.59183	0.500515	0.843316	0.84275	0.321287	0.395723	0.453009	0.681269	0.807789	0.834743	0.76615	0.629571	0.443776
Q9Y490	TLN1	-1.26173	-0.728788	-1.39034	-1.35729	-1.37794	-1.27639	-1.23554	-0.198616	0.0578727	-1.35722	-1.43922	0.17191	-1.36122	-1.1589	-1.3772	-1.4064	-0.74284	-1.28	-0.953738	-1.3177
Q92817	EVPL	1.2306	0.132772	1.4838	0.944829	1.04832	1.1767	1.30878	1.11068	0.874938	1.38732	0.999105	0.764799	1.22605	1.15836	1.08063	1.24385	1.48008	1.19147	0.783971	1.08397
Q9UBG3	CRNN	2.11062	-0.0629816	1.72209	1.63449	1.51521	1.11653	1.8201	1.56455	1.06898	2.06492	1.71826	0.671743	1.54798	1.36047	1.70467	2.00649	2.1393	1.75828	0.896873	1.04495
P04114	APOB	-1.25457	-0.644018	-0.736301	-1.00081	-0.995087	-0.449285	-0.773029	-0.746972	0.0260473	-1.10568	-1.10544	-0.351205	-0.569805	-0.269409	-0.798103	-0.818897	-1.14161	-0.946523	-0.263632	-0.526081
P02768	ALB	-0.770678	-0.616834	-1.07201	-0.816722	-1.12853	-0.977424	-1.38153	-0.660064	-0.707793	-1.15511	-0.758358	-0.543361	-1.09299	-1.20631	-0.310329	-0.237325	-1.20105	-1.15589	-1.08333	-1.36866
O75369	FLNB	-0.406973	-0.498695	-0.449083	-0.514972	-0.419192	-0.395035	-0.54398	-0.662285	-0.987423	-0.552447	-0.638249	-0.693842	-0.565803	-0.628387	-0.702646	-0.631023	-0.558808	-0.684842	-0.483977	-0.686546
P02538	KRT6A	1.6039	0.147569	0.124594	0.634489	0.330092	-0.352724	0.627807	-0.0589156	-0.353672	0.497394	0.18969	-0.349493	1.17854	0.222968	0.556351	1.05025	0.555339	1.13951	0.19566	0.00109207
Q14204	DYNC1H1	-1.14791	-1.12866	-1.00989	-1.1506	-1.11079	-1.09805	-1.0815	-1.05599	-0.867996	-1.07562	-1.28758	-0.733491	-0.5839	-0.724324	-1.12651	-1.0708	-1.07523	-1.14653	-0.843992	-0.765447
P48668	KRT6C	1.34224	-1.28188	-0.415745	0.134887	-0.0947192	-0.625465	0.364028	-0.402589	-0.723487	0.0537474	-0.34913	-1.04098	0.992268	-0.51773	-0.0158041	0.605003	0.265722	1.2832	-0.215286	-0.462423
P04259	KRT6B	1.35166	-0.995153	-0.0792445	0.0672789	0.16395	-0.623451	0.515584	0.178035	-0.519894	-0.119411	-0.00984111	-0.322367	0.828606	0.0659863	0.215926	0.47637	0.734326	1.14333	-0.148509	-0.184759
P13647	KRT5	1.11305	0.253433	0.459057	0.71466	0.430421	0.535477	0.780462	0.0989284	-0.0119921	0.649097	0.494201	-0.042358	0.885248	0.486003	0.689671	0.979723	0.61782	1.07763	0.389841	0.160103
O43707	ACTN4	0.417012	-0.250208	0.285258	0.260094	0.265912	0.19792	0.42636	0.448911	0.356531	0.487361	0.43863	0.0732256	0.180325	0.101701	0.297354	0.227343	0.386162	0.190242	0.0549122	-0.0306168
Q7Z406	MYH14	0.211337	-0.105534	0.643441	0.311416	0.56342	0.52553	0.53854	0.573069	0.409912	0.835428	0.824284	0.412918	0.756924	0.518259	0.58095	0.665259	0.729028	0.363992	0.224426	0.765889
P12111	COL6A3	-2.59086	-1.21048	-2.78987	-2.56879	-2.8507	-2.55469	-2.54398	-1.39703	-0.947383	-2.17091	-2.75373	-1.3007	-2.70411	-2.45914	-2.69388	-2.68324	-1.70889	-2.72839	-1.37374	-2.83541
Q14315	FLNC	-1.97027	-1.79689	-2.15515	-2.1601	-2.23659	-1.94437	-1.94788	0.332147	0.194183	-1.94218	-2.22535	0.270969	-2.20368	-2.09338	-2.18983	-2.17423	-1.12873	-2.31103	-1.90979	-2.31458
P35555	FBN1	-2.61816	-1.83666	-2.92927	-2.77719	-3.05037	-2.83316	-2.78042	-2.06772	-1.64454	-2.64873	-2.99473	-1.88401	-3.03929	-2.7973	-2.92065	-2.93522	-2.29866	-2.99329	-1.4141	-3.17764
O95359	TACC2	1.46225	0.414562	1.36148	1.42486	1.32793	1.18764	1.43862	1.08111	0.853942	1.21564	1.47065	0.820622	0.854222	0.888404	1.16982	1.2781	1.29947	1.2225	0.930837	0.965531
Q01082	SPTBN1	-0.641322	-0.066918	-0.434171	-0.500818	-0.582764	-0.155084	-0.492487	-0.279846	-0.215692	-0.348205	-0.463589	-0.472692	-0.538096	-0.293203	-0.546471	-0.642215	-0.503721	-0.580348	-0.0658107	-0.396488
P98160	HSPG2	-1.44518	-1.12866	-1.71587	-1.6335	-1.85561	-1.64985	-1.51492	-0.536754	-0.273926	-1.49762	-1.77703	-0.248703	-1.75788	-1.42719	-1.72481	-1.78377	-0.815808	-1.76134	-1.27753	-1.87631
Q9C0C2	TNKS1BP1	1.15868	0.453556	1.07464	1.14585	1.07052	0.850721	1.2078	0.672479	0.539547	0.869045	1.07396	0.483788	0.663708	0.689904	0.94753	1.04747	0.913134	1.22611	0.708444	0.737556
P46940	IQGAP1	-0.740357	-0.792541	-0.483208	-0.61814	-0.64949	-0.492732	-0.652833	-0.609897	-0.585983	-0.552447	-0.708211	-0.408886	-0.177487	-0.383969	-0.729281	-0.589266	-0.56097	-0.744771	-0.466188	-0.45552
P18206	VCL	-0.964417	-0.825506	-1.27625	-1.26555	-1.24947	-1.27956	-1.04247	0.247123	0.56284	-1.14571	-1.17494	0.55774	-1.264	-1.17945	-1.15933	-1.16774	-0.384092	-1.18115	-0.926725	-1.3622
P19012	KRT15	0.886497	0.705864	0.922205	1.12384	0.6767	0.770303	1.03818	0.574013	0.443429	0.818722	1.25089	0.375098	0.86167	0.695557	0.939097	0.709075	0.751845	0.999004	0.679969	0.453894
A8K2U0	A2ML1	1.42818	-0.206131	1.35345	1.31256	1.31486	1.26576	1.38676	1.3901	0.887538	1.49889	0.933851	0.740887	1.42216	1.1953	1.24073	1.34481	1.29947	1.32696	1.02	1.03273
P02751	FN1	-2.55523	-2.05384	-2.80898	-2.73872	-2.91082	-2.52432	-2.69412	-1.93827	-1.251	-2.63114	-2.7172	-1.31399	-2.74877	-2.65076	-2.62557	-2.64672	-1.99415	-2.75659	-2.0618	-2.8
P12814	ACTN1	-1.47399	-1.36668	-1.76633	-1.6247	-1.63252	-1.47629	-1.59956	-0.276439	-0.164301	-1.39013	-1.63825	-0.384133	-1.71293	-1.64258	-1.53272	-1.70186	-1.0477	-1.7757	-1.42781	-1.63885
Q9P2E9	RRBP1	0.812582	0.714298	0.667835	0.776565	0.823844	0.453916	0.583384	0.468331	0.322	0.768239	0.939582	0.306158	0.570429	0.485071	0.863129	0.846739	0.818207	0.933595	0.517812	0.528902
Q08188	TGM3	1.17402	-0.634251	0.993559	1.04746	1.16395	0.269014	1.17122	0.826156	0.614581	1.44859	0.537356	0.755282	1.6457	1.23909	1.01662	1.13792	0.869665	1.07497	0.614604	0.880798
P07476	IVL	3.06646	0.165575	1.20061	1.43909	1.35849	1.41673	2.29859	1.7696	0.833402	2.04625	1.71451	0.899785	1.64656	1.79106	1.33426	2.55614	2.20914	2.0227	0.942204	1.95456
Q8WXH0	SYNE2	-0.303606	-0.0229221	-0.120425	-0.360938	-0.534669	0.195641	-0.225411	-0.160438	-0.181229	-0.137927	-0.270944	-0.121975	-0.0630674	-0.0767639	-0.23365	-0.344763	-0.318631	-0.251298	-0.0432162	0.128295
P0DMV9	HSPA1B	0.199655	0.280536	0.237163	1.16944	0.696145	0.508187	1.1776	0.405032	0.588488	0.62642	0.854932	0.688509	0.74005	0.879917	0.883782	0.953196	0.770014	0.79881	0.878891	0.377672
Q14789	GOLGB1	0.562949	0.273289	0.553725	0.353203	0.533654	0.3409	0.461252	0.390103	0.230709	0.50537	0.602923	-0.0702911	0.112019	0.0697222	0.387918	0.322526	0.306601	0.529789	0.0586035	0.527161
P01024	C3	-1.38531	-0.732952	-1.50252	-1.54786	-1.53073	-0.575951	-1.56085	-1.0855	-0.406979	-1.37175	-1.19364	-0.881529	-1.05043	-1.16767	-0.865441	-1.12315	-1.40724	-1.62947	-1.28686	-1.27454
P14923	JUP	0.204859	-0.505802	0.254524	-0.0633195	0.0789139	0.0531107	0.285963	-0.0825185	-0.159719	0.0332056	-0.103963	0.057823	0.596554	0.478528	0.109727	0.145098	0.0909102	0.138869	0.154858	0.377672
P63267	ACTG2	-0.70577	-0.702014	-0.855403	-0.796822	-0.867975	-0.8055	-0.71758	0.550229	0.382945	-0.618083	-0.767665	0.315902	-0.955749	-0.895868	-0.770179	-0.878532	0.127608	-0.901227	-0.75707	-0.966654
Q14980	NUMA1	0.252122	0.48616	0.300939	0.273096	0.297252	0.325348	0.288321	0.294849	0.198949	0.395929	0.327194	0.0225539	0.10576	-0.0373843	0.0819088	0.133331	0.234907	0.17415	0.0174699	0.230279
Q13835	PKP1	0.320835	-0.341032	0.33289	0.278968	0.22808	-0.0284631	0.567944	-0.143273	-0.182778	-0.0216136	-0.00158138	0.037027	0.361458	0.339993	0.280765	0.519196	0.399562	0.563442	0.166308	0.17797
O15061	SYNM	-1.18827	-0.63815	-1.74778	-1.66022	-1.8072	-1.45823	-1.39282	1.42191	1.11383	-1.38275	-1.78174	1.36627	-1.80427	-1.55944	-1.60077	-1.75433	1.00073	-1.80976	-1.37043	-1.78262
P11142	HSPA8	0.515576	0.166693	0.416502	0.402447	0.522331	0.255948	0.489186	0.230458	0.016631	0.289096	0.41002	0.00659767	0.267017	0.168263	0.22636	0.352156	0.237396	0.369438	0.0536796	0.151087
P02533	KRT14	0.609797	-1.00771	-1.17361	-1.12246	-1.47672	-1.22664	-0.856503	-1.48866	-1.37299	-0.886326	-0.812716	-1.68086	-0.835246	-0.698676	-0.938665	-0.737423	-0.920145	-1.00733	-0.658833	-1.47284
P12270	TPR	0.651365	0.807551	0.613255	0.60394	0.686033	0.58159	0.672709	0.38581	0.342602	0.530015	0.564498	0.179046	0.201611	0.224086	0.378594	0.363392	0.352108	0.465127	0.33712	0.344438
P60709	ACTB	-0.157897	-0.379678	-0.306478	-0.231759	-0.203312	-0.354393	-0.182343	-0.0840066	-0.18899	-0.0216136	-0.0490244	-0.0973379	-0.168356	-0.327189	-0.0199085	-0.0936631	0.148923	-0.189131	-0.191707	-0.389893
O15020	SPTBN2	0.564974	-0.102838	0.636395	0.40567	0.471231	0.632186	0.587218	0.482476	0.403734	0.71076	0.426438	0.351079	0.667113	0.56577	0.543428	0.587862	0.584964	0.436355	0.347216	0.651457
P78527	PRKDC	-1.55964	-1.2018	-1.31328	-1.59863	-1.3534	-1.35106	-1.44668	-1.52054	-1.31071	-1.42761	-1.5756	-1.0136	-0.854644	-0.876567	-1.39842	-1.4688	-1.48308	-1.45377	-1.08605	-0.754815
P04083	ANXA1	1.08157	-0.257687	1.00318	0.623455	0.826148	0.633029	0.976661	0.694345	0.528232	1.0585	0.907047	0.393621	0.979317	0.936255	0.919227	1.01292	0.929392	0.762842	0.503439	0.823068
P32926	DSG3	1.04939	0.417382	1.09084	1.03503	0.987864	0.668797	1.27412	0.689128	0.446438	0.858186	0.982546	0.540297	0.932696	0.827922	0.847444	1.07027	0.97262	1.14014	0.752411	0.950018
P17661	DES	-1.27979	-0.891456	-1.74778	-1.70588	-1.87046	-1.52057	-1.43109	1.0671	1.00443	-1.45443	-2.06758	1.09916	-2.07866	-1.81557	-1.91045	-2.03791	0.567262	-2.09163	-1.6548	-2.08418
O15231	ZNF185	1.86735	0.593971	1.73287	2.01792	1.59168	1.47098	1.82295	1.49349	1.20311	1.61126	1.79574	1.07769	1.57134	1.43478	1.57461	1.90403	1.95344	2.06963	1.3825	1.29669
P01023	A2M	-1.26173	-0.665743	-1.47174	-1.35365	-1.07023	-1.19639	-1.20206	-1.03282	-0.43439	-1.47783	-1.47307	-0.94476	-1.49942	-1.56329	-0.30031	-1.20709	-1.66639	-1.62947	-1.33448	-1.56641
P55072	VCP	0.476309	0.158849	0.410319	0.518172	0.509964	0.18534	0.478903	0.257735	0.13822	0.488368	0.456727	0.0681096	0.370884	0.20383	0.453529	0.406395	0.291107	0.431156	0.25048	0.222767
P34932	HSPA4	0.389854	-0.139674	0.338328	0.258906	0.418255	0.205869	0.447607	0.178035	0.118235	0.41828	0.124521	0.300716	0.662003	0.578938	0.320263	0.406395	0.0991464	0.334222	0.296015	0.533246
Q15075	EEA1	1.07803	0.583127	0.919305	1.1707	0.882584	0.6305	0.986131	0.705586	0.440414	0.934753	0.960167	0.337324	0.434197	0.306611	0.759981	0.801193	0.823188	0.8766	0.514232	0.497232
P49327	FASN	0.105416	-0.632305	0.037682	-0.305409	-0.0238456	-0.391604	-0.261161	-0.330167	-0.387204	-0.180478	-0.431798	-0.126367	0.410017	0.125827	-0.186754	-0.410224	-0.340742	-0.335629	-0.169946	0.260987
P02675	FGB	-1.40896	-0.206131	-1.70241	-1.52722	-1.35688	-1.1697	-1.45455	-1.48472	-0.668205	-1.5712	-1.33522	-1.69384	-1.82325	-2.0549	-1.12356	-1.25784	-1.70411	-1.84464	-1.61114	-1.98642
P08238	HSP90AB1	-0.0485984	-0.14799	-0.0676913	-0.0722618	0.238497	-0.0138836	0.0998757	-0.187376	-0.326026	-0.0244818	-0.115801	-0.221824	0.0030849	-0.0781411	-0.030911	-0.182375	-0.340742	-0.149646	-0.177163	-0.0604176
P30622	CLIP1	1.26899	0.607207	1.00864	1.29296	1.01908	0.514601	1.04726	0.778639	0.560064	1.16619	1.29794	0.577677	0.882322	0.632965	1.17162	1.1353	1.26938	1.2092	0.922758	0.705579
Q86UP2	KTN1	0.450255	0.527648	0.551854	0.581309	0.434454	0.380567	0.522609	0.361963	0.215504	0.492386	0.61282	-0.0368358	0.0663365	-0.0644272	0.229821	0.258972	0.260835	0.500305	0.0841817	0.0672936
Q6UWP8	SBSN	1.84377	0.395616	1.43337	1.0378	2.16	0.847821	1.58865	1.50294	1.00851	1.7732	1.37397	1.35055	1.4357	0.9253	1.89363	1.99606	1.66204	1.44721	1.30537	1.50256
P68133	ACTA1	-0.9615	-0.630362	-1.49477	-0.673764	-1.53073	-0.727738	-1.32279	0.0468495	-0.0244352	-1.10264	-1.0335	-0.113232	-1.04764	-1.08782	-0.951674	-0.965829	-0.231706	-1.01867	-0.993955	-1.06304
Q9Y4K1	CRYBG1	0.966799	0.22581	0.90545	0.748063	0.903827	0.627121	0.872891	0.719302	0.511091	1.00886	0.817297	0.435938	0.981369	0.776272	0.889628	1.0558	0.922447	0.962712	0.431242	0.7944
P02545	LMNA	-0.119994	0.11319	-0.102632	-0.0797564	-0.109321	0.0225763	0.103896	-0.0647802	-0.0411946	-0.014468	-0.0647137	-0.215572	-0.273755	-0.22449	-0.280479	-0.132594	-0.00146516	-0.311027	0.172	-0.297504
P07900	HSP90AA1	-0.290733	-0.269735	-0.135422	0.322829	0.261379	-0.0418463	0.259775	-0.324879	-0.176593	-0.025918	-0.0126049	-0.0858879	0.203957	0.239647	0.22636	0.150297	-0.172675	-0.1234	0.0363125	-0.266969
P08727	KRT19	0.0457681	0.322268	0.524445	0.819903	0.459406	0.514601	0.259775	0.336603	0.14811	0.36009	0.760153	0.039643	0.294794	0.141296	0.378594	0.21002	0.513842	0.372696	-0.280632	0.13059
Q00610	CLTC	-1.1446	-1.23389	-1.02657	-1.14116	-1.06168	-1.054	-1.09988	-1.17464	-1.05957	-1.08158	-1.28758	-0.960357	-0.514763	-0.881368	-1.30531	-1.23055	-1.03262	-1.26305	-0.809938	-0.883238
Q02487	DSC2	1.57756	0.0467388	1.33398	1.22037	1.11454	0.94668	1.60577	0.927855	0.704454	1.19175	1.24048	0.710017	1.37036	1.23577	1.30722	1.60878	1.47112	1.55343	0.921407	0.961023
P20810	CAST	1.57455	0.597291	1.42061	1.54132	1.23272	1.16277	1.51508	1.26769	0.92109	1.56096	1.92485	0.912686	1.08936	1.13418	1.49774	1.70422	1.77087	1.66526	1.01937	0.979606
P04075	ALDOA	0.177328	-0.229471	0.109408	0.00487488	0.20584	0.0952905	0.0141733	-0.0854962	-0.0999713	-0.0273557	0.0549494	0.0474625	0.2249	0.290693	0.0996731	0.323677	0.154202	0.18531	-0.0445355	-0.109688
P08779	KRT16	1.31543	-0.214839	-0.740881	-0.205287	-0.664507	-0.807784	-0.43497	-0.709739	-0.865506	-0.552447	-0.592045	-1.10888	0.650869	-0.732976	-0.159331	-0.116895	-0.440676	0.243413	-0.837117	-0.658531
Q05682	CALD1	-1.72791	-1.33786	-2.17361	-2.1349	-2.25595	-1.92937	-1.83582	0.504426	0.613689	-1.87334	-2.52343	0.444846	-2.59405	-2.22754	-2.38777	-2.55925	0.0390545	-2.53691	-1.78989	-2.69059
P06733	ENO1	-0.0657272	-0.245739	-0.11447	-0.0559096	-0.121111	-0.0910804	-0.156464	-0.259526	-0.3124	-0.193331	-0.139771	-0.0618542	0.0390045	0.0833385	-0.0364439	0.0647786	-0.159515	0.0178535	-0.0287825	-0.0191212
P11021	HSPA5	0.652317	0.387009	0.400995	0.567942	0.661298	0.459626	0.56503	0.336603	0.150572	0.659857	0.416199	-0.214013	0.00712041	-0.0657927	0.349193	0.364511	0.253475	0.224304	-0.101066	0.0648951
Q8WWI1	LMO7	1.16069	0.337239	1.38058	1.21915	1.31431	0.673718	1.23616	1.1574	0.9818	1.55665	1.25492	0.536598	0.938342	0.930788	1.40588	1.53369	1.60823	0.98275	0.606221	0.641029
P35221	CTNNA1	0.505068	0.206372	0.569533	0.484012	0.48782	0.447225	0.574719	0.315313	0.2202	0.495393	0.437618	0.329862	0.437191	0.454915	0.42261	0.363392	0.366964	0.39316	0.355242	0.466669
O95171	SCEL	1.75255	0.100377	1.64739	1.2222	1.2867	0.917243	1.6417	1.42505	1.05984	1.76492	1.29459	0.576777	1.33173	1.19815	1.32728	1.53419	1.888	1.34255	0.629571	0.801621
P10809	HSPD1	0.151958	0.0636408	-0.0576576	0.249367	0.247693	-0.168233	0.425289	-0.20346	-0.233238	-0.12248	0.125779	-0.33248	-0.270495	-0.144403	0.0483262	0.0620227	-0.0629295	-0.129533	-0.0983235	-0.323976
P24821	TNC	-2.46984	-1.80126	-2.57837	-2.40168	-2.60743	-2.2513	-2.38528	-1.94366	-1.66604	-2.13328	-2.6904	-2.45417	-2.67795	-2.51773	-2.5133	-2.71126	-2.45066	-2.76611	-1.36054	-2.87171
Q9NQ38	SPINK5	2.06055	0.433262	2.05331	1.84189	2.16638	1.21939	1.97885	1.50443	1.24633	1.6886	2.0246	1.19791	1.63052	1.7048	1.98897	2.45	2.0589	2.04125	1.06412	1.48383
P35580	MYH10	-1.12815	-1.68376	-1.50252	-1.67831	-1.63674	-1.49457	-1.49451	-1.18099	-0.990133	-1.37175	-1.40977	-0.825707	-1.38218	-1.26156	-1.41274	-1.39879	-1.17102	-1.43087	-1.15277	-1.30524
P68371	TUBB4B	-0.0814773	-0.230942	-0.173611	-0.122461	-0.115204	-0.428042	-0.166114	-0.406307	-0.385419	-0.342826	-0.275916	-0.235991	-0.311788	-0.315771	-0.301975	-0.198807	-0.295054	-0.13415	-0.288426	-0.37191
P14625	HSP90B1	-0.501274	-0.256188	-0.576318	-0.529266	-0.180004	-0.290698	-0.421423	-0.546979	-0.612873	-0.418146	-0.226951	-0.76282	-0.620789	-0.717869	-0.243215	-0.507165	-0.518346	-0.563645	-0.478617	-0.458967
Q99715	COL12A1	-2.47816	-2.17323	-2.61994	-2.50283	-2.72844	-2.49457	-2.5273	-2.18418	-1.92129	-2.2901	-2.63825	-2.16801	-2.66078	-2.62637	-2.59259	-2.61992	-2.45066	-2.65579	-1.9838	-2.61943
P08670	VIM	-1.21582	0.543226	-1.46037	-1.07675	-1.37794	-1.16091	-0.975892	-0.373182	0.0125766	-0.989033	-1.20624	-0.412457	-1.54596	-0.908063	-1.51717	-1.41022	-0.673386	-1.12187	0.229893	-1.53333
P11047	LAMC1	-1.62277	-0.992655	-1.95565	-1.81672	-2.05602	-1.75613	-1.62152	0.0764581	0.0152808	-1.61808	-1.90985	-0.263138	-1.9689	-1.65898	-1.88527	-2.06778	-0.668717	-1.9277	-1.33126	-2.05258
Q8N1N4	KRT78	1.48863	-0.248717	1.67774	1.50069	1.11768	0.792341	1.57858	1.23046	1.18581	2.57144	1.65958	0.449772	1.40595	1.05849	1.53692	2.2094	2.84946	1.38296	0.742501	0.866408
Q9UPN3	MACF1	-0.609004	-0.512944	-0.651935	-0.738719	-0.670991	-0.619433	-0.729454	-0.60348	-0.585983	-0.618083	-0.417077	-0.465255	-0.401662	-0.450191	-0.467741	-0.529853	-0.462733	-0.514666	-0.439909	-0.381691
P07237	P4HB	1.43151	0.638164	1.1227	1.3028	1.29504	0.96887	1.18331	0.932279	0.648943	1.30689	1.50535	0.506658	0.848235	0.731377	1.06328	1.24142	1.27423	1.38081	0.739438	0.635382
P14618	PKM	-0.482332	-0.716369	-0.502522	-0.504848	-0.590937	-0.760552	-0.780421	-0.852075	-0.753093	-0.75667	-0.758358	-0.452333	-0.0186306	-0.157446	-0.568345	-0.569901	-0.745296	-0.477037	-0.304142	-0.399797
O60716	CTNND1	0.507176	0.233299	0.538687	0.407816	0.3398	0.377554	0.521608	0.133912	0.176172	0.381917	0.279414	0.193213	0.367749	0.408466	0.181785	0.323677	0.373769	0.335336	0.277129	0.359195
Q13439	GOLGA4	0.656122	0.323271	0.573228	0.526094	0.62999	0.454869	0.774589	0.380424	0.313236	0.59966	0.674258	0.320212	0.575873	0.383669	0.610458	0.672504	0.707641	0.914349	0.393743	0.671302
P27797	CALR	1.11857	0.728752	0.83872	0.9813	1.0962	0.924142	0.953825	0.835632	0.500515	1.12666	1.48443	0.0997906	0.450095	0.237435	0.797005	0.879196	1.03405	0.802841	0.399576	0.325527
Q6ZN66	GBP6	1.10124	-0.214839	0.947333	0.701603	0.441484	0.763394	0.157749	0.638595	0.368213	0.748213	0.553329	0.489539	0.718061	0.462513	0.641108	0.197519	0.22365	0.903878	0.738671	1.18019
P35908	KRT2	1.51033	0.845742	0.666106	1.52214	0.783312	1.26684	1.27709	1.27931	1.32145	1.33009	1.88271	0.986401	0.918482	0.51278	1.37755	1.31386	1.10597	1.28377	0.344195	0.552207
P04792	HSPB1	1.29789	0.335251	1.11449	1.46456	1.05423	1.13865	1.09853	0.874458	0.686752	1.13889	1.41774	0.597343	0.948171	0.874232	1.10973	1.26976	1.35784	1.27973	0.809024	0.748059
P07437	TUBB	-0.247449	-0.0880956	-0.306478	-0.193857	-0.244625	-0.297103	-0.261161	-0.297	-0.250999	-0.437129	-0.723979	-0.553182	-0.73973	-0.683922	-0.657186	-0.648972	-0.844481	-0.576154	-0.522064	-0.572001
P02671	FGA	-1.19169	0.0660393	-1.52604	-1.37562	-1.15252	-0.704139	-1.18561	-1.15887	-0.209365	-1.26614	-1.00295	-1.37539	-1.56181	-1.82942	-0.791072	-1.086	-1.58937	-1.66466	-1.36383	-1.70689
P05787	KRT8	-0.918431	-1.09076	0.0201945	-0.134898	-0.215898	-0.529965	-0.680226	-1.0855	-0.833527	-1.07265	-0.328322	-1.27772	-0.680115	-1.0307	-0.996803	-1.00286	-0.847116	-0.432762	-0.94632	-0.878614
P27816	MAP4	0.606852	0.547524	0.461052	0.47176	0.520435	0.366453	0.510545	0.376102	0.316529	0.339045	0.527877	0.378202	0.162344	0.30872	0.234423	0.407481	0.457299	0.622107	0.441645	0.315473
P06576	ATP5F1B	0.193124	0.117822	0.238327	0.21057	0.442486	0.465313	0.290674	0.460186	0.286621	0.371045	0.294027	0.0745017	0.149013	0.127023	0.218251	0.137264	0.244839	0.128628	0.0536796	0.0981165
P02787	TF	-1.07673	-1.01783	-1.48321	-1.26555	-1.63674	-1.16677	-1.73663	-1.2067	-0.992847	-1.70744	-1.4025	-1.14704	-1.53418	-1.4167	-1.07436	-1.0468	-1.64789	-1.55743	-1.42094	-1.91366
Q14134	TRIM29	1.38585	0.578934	1.2024	1.37749	1.12456	1.17149	1.43862	0.915993	0.691832	1.24094	1.11885	0.644505	0.995657	0.94306	1.02262	1.13202	1.02903	1.36998	1.01937	0.909153
P13797	PLS3	0.778086	-0.0564447	0.64432	0.469707	0.489759	0.195641	0.519603	0.427138	0.13946	0.651795	0.520249	-0.0830395	0.422158	0.288557	0.533193	0.473262	0.434698	0.370525	0.2887	0.0945935
P13645	KRT10	0.986572	0.397522	0.144597	1.07067	0.155424	0.821457	0.592951	0.879048	0.850917	0.855848	1.75732	0.590222	0.411033	0.229663	1.25552	0.806966	0.783705	0.79881	-0.0287825	0.13059
P02679	FGG	-1.48233	-0.136913	-1.78987	-1.59433	-1.39216	-1.132	-1.4704	-1.48866	-0.594204	-1.59658	-1.21258	-1.67228	-1.86199	-2.13864	-1.12946	-1.34294	-1.77259	-1.93305	-1.58787	-2.10563
Q14CN2	CLCA4	1.21069	0.481676	1.83103	1.36374	1.80645	1.17149	1.50041	1.23165	1.15303	1.7262	1.92304	0.856673	1.2364	1.29549	2.2524	1.76479	1.80819	1.40435	1.00349	1.47708
P38646	HSPA9	0.777213	0.505729	0.516792	0.680465	0.795121	0.555167	0.943392	0.325437	0.197759	0.50039	0.866259	0.345804	0.482341	0.494366	0.693854	0.882324	0.680454	0.851911	0.633701	0.458469
Q9BVA1	TUBB2B	-0.488618	-1.0153	-0.70688	-0.512941	-0.578694	-0.531852	-0.562977	-0.305655	-0.326026	-0.59232	-0.749109	-0.561087	-0.585924	-0.604375	-0.650807	-0.462833	-0.49543	-0.477037	-0.628838	-0.583243
Q13885	TUBB2A	0.364503	-0.825506	0.132128	0.545709	0.0981075	0.149285	0.670903	0.114582	-0.0244352	0.579023	-0.209406	-0.456013	-0.177487	-0.306056	-0.16538	0.345372	0.205964	0.229105	-0.312065	-0.399797
P33176	KIF5B	-0.0194831	-0.336273	-0.130907	-0.185747	-0.0238456	-0.185953	-0.101423	-0.162009	-0.184328	-0.0130431	0.0309926	-0.0217576	0.170763	0.08457	-0.017171	0.029946	0.0275931	0.0709648	-0.0170797	0.0308906
P04264	KRT1	0.965266	0.771264	0.413414	1.15098	0.43546	0.834699	1.43968	0.95709	1.13138	1.01935	1.5145	0.621116	0.549367	0.444402	1.46238	0.992082	1.01676	0.744517	0.0890028	0.484726
Q07157	TJP1	0.92878	0.480777	1.02964	0.790608	0.965743	0.742468	1.00847	0.830112	0.797721	1.11172	0.666504	0.605311	0.616062	0.614327	0.672817	0.869772	0.87207	0.665257	0.483439	0.692432
P05023	ATP1A1	-0.620463	-0.373164	-0.26301	-0.587903	-0.411933	-0.100852	-0.419498	-0.624981	-0.529715	-0.785573	-0.834557	-0.340961	-0.415999	-0.147291	-0.763282	-0.918796	-1.10016	-0.612197	-0.453865	-0.391539
Q04695	KRT17	-1.98797	-2.43287	-2.79939	-3.04413	-2.79298	-2.98	-2.90416	-2.84449	-2.5616	-2.52986	-2.54728	-3.17406	-2.92211	-3.11019	-2.78407	-2.82909	-2.74284	-3.062	-2.69567	-2.44523
Q9UBC9	SPRR3	2.2612	0.0455239	1.9427	1.99314	1.69698	0.88931	2.25436	1.45405	0.973481	1.98802	1.64167	1.0891	1.66413	1.78008	1.77032	2.31762	2.21294	2.27306	1.32899	1.17797
Q16610	ECM1	1.52132	-0.365064	1.52921	1.21731	0.955957	0.676172	1.43649	1.11003	0.931865	1.67761	1.17943	0.446818	1.30739	1.58025	1.45353	1.70466	1.72593	1.2213	0.615439	0.580188
P22314	UBA1	-0.0783135	-0.174642	0.024249	-0.127112	0.104449	0.143385	0.0727821	0.0482086	-0.0355865	0.104514	-0.126239	-0.235991	-0.0254843	0.0408297	-0.110372	-0.145277	-0.268321	-0.181147	-0.0144919	-0.139803
Q32MZ4	LRRFIP1	0.972912	0.613779	0.770363	1.0895	0.633503	0.714087	0.972269	0.566445	0.407856	0.702111	1.17943	0.416948	0.49963	0.442482	0.873492	0.864246	0.84865	0.98275	0.655803	0.645851
P04406	GAPDH	0.199655	-0.176058	0.05496	-0.0842718	0.0891823	-0.182985	-0.0678701	-0.154173	-0.0383878	-0.12248	-0.407951	0.0770507	0.189825	0.225204	-0.166897	-0.0998219	-0.337033	-0.066405	-0.0353254	-0.100237
Q9NZM1	MYOF	-1.09261	-0.520122	-0.782769	-0.917869	-1.03635	-0.861353	-0.920397	-0.749331	-0.621249	-1.13948	-1.20941	-0.472692	-0.837656	-0.578805	-1.16538	-1.19057	-1.14161	-1.29716	-0.761403	-0.737966
P20930	FLG	2.76097	1.09099	3.56026	2.21609	2.92207	1.84455	3.77616	2.97167	2.17285	3.37785	2.47065	1.6031	3.15993	3.35385	3.24985	3.50151	3.81029	1.85113	1.65458	1.59065
O15230	LAMA5	-1.13142	-1.07218	-1.38316	-1.30717	-1.53862	-1.31486	-1.18234	-0.419397	-0.527746	-1.13018	-1.55935	-0.774261	-1.61045	-1.32555	-1.60899	-1.64221	-1.05682	-1.62947	-1.17572	-1.69872
P68104	EEF1A1	0.0544417	-0.482832	-0.170518	-0.287942	-0.034954	-0.42103	-0.143697	-0.582295	-0.496593	-0.25431	-0.328322	-0.0930335	0.354084	0.31922	-0.0900923	-0.00574843	-0.0236495	0.0302846	-0.0183753	0.16571
P04350	TUBB4A	-0.752913	-1.0153	-0.847973	-0.814219	-0.860545	-1.09526	-0.802827	-0.349723	-0.249375	-0.783142	NA	NA	NA	NA	NA	NA	NA	NA	NA	NA
P46939	UTRN	-0.526922	-0.177476	-0.351297	-0.430141	-0.622009	-0.248194	-0.275017	-0.141722	0.13822	-0.399409	-0.583801	-0.0987756	-0.522499	-0.377172	-0.606928	-0.644464	-0.386007	-0.536909	-0.215286	-0.403114
P13667	PDIA4	-0.9615	-0.781718	-0.969019	-0.986647	-0.666665	-0.631522	-0.942339	-0.914247	-0.971274	-0.83759	-0.920187	-1.24233	-1.06448	-1.08782	-0.923207	-1.20377	-1.19097	-1.15902	-0.938941	-0.94958
P13796	LCP1	-1.35054	0.793146	-0.924055	-0.712851	-0.962906	-0.916988	-1.12162	-1.20023	-1.14153	-1.11482	-1.26764	-1.2551	-1.29679	-1.18241	-1.2593	-0.940738	-1.45467	-0.763723	-0.365474	-1.00898
P09211	GSTP1	0.518713	-0.14938	0.472967	0.553481	0.48879	0.740906	0.694202	0.421905	0.0864419	0.623675	0.764196	0.0616891	0.318803	0.219609	0.490549	0.538159	0.386162	0.349735	0.17427	0.211969
Q04637	EIF4G1	0.306384	0.164456	0.265984	0.203178	0.313766	0.107465	0.289498	0.00406919	-0.0624215	0.122776	0.110619	0.136912	0.361458	0.325483	0.1407	0.165782	0.0742955	0.249333	0.164026	0.327529
P54652	HSPA2	-0.0210009	-0.624549	0.342664	0.400293	0.0529187	0.441466	0.349427	0.337715	0.365036	0.219284	0.562642	0.277632	0.00577649	0.251757	0.127154	0.321374	0.331283	0.363992	0.146789	-0.012774
P42704	LRPPRC	-0.604446	-0.304943	-0.434171	-0.529266	-0.363869	-0.327921	-0.514918	-0.465201	-0.443644	-0.596582	-0.677185	-0.1939	-0.199021	-0.111596	-0.507529	-0.690195	-0.785166	-0.666892	-0.375401	-0.101583
P0C0L5	C4B	-1.2944	-0.521922	-1.44908	-1.33201	-1.40291	-0.522441	-1.51492	-1.05892	-0.848198	-1.35	-1.18426	-1.36844	-1.42503	-1.43071	0.710466	-1.19715	-1.18763	-1.6165	-1.5387	-1.54062
P00558	PGK1	-0.555233	-0.781718	-0.680245	-0.573019	-0.673159	-0.740774	-0.625949	-0.849541	-0.737076	-0.728335	-0.661918	-0.510461	-0.439606	-0.327189	-0.682988	-0.365018	-0.661742	-0.4158	-0.585944	-0.69262
P02549	SPTA1	0.286888	0.052798	-0.248264	0.052272	0.908908	0.966199	-0.425281	-0.0559922	0.157933	-0.151972	0.391324	0.173102	0.0714843	-0.173549	0.936981	0.300482	0.00585446	-0.0200959	0.509744	0.535847
Q7Z6Z7	HUWE1	0.0209061	-0.156353	0.0390184	-0.060351	-0.034954	-0.099452	-0.0321359	-0.117139	-0.0897652	0.00956571	-0.311208	0.0642607	0.0778935	0.135366	-0.150305	-0.148465	-0.187625	-0.129533	0.0136717	0.0898826
O95817	BAG3	0.975959	0.696606	0.999063	1.68135	1.33063	0.831033	1.61519	0.771251	0.876426	1.05714	1.56589	0.95695	1.02912	1.14307	1.17522	1.61114	1.48375	1.14587	1.02755	0.657041
P0C0L4	C4A	-1.55084	-0.588264	-1.68907	-1.49479	-1.66666	-0.749531	-1.68947	-1.43071	-0.845743	-1.60944	-1.11729	-1.2109	-1.17291	-1.62637	-0.767877	-1.14528	-1.3168	-1.56157	-1.3442	-1.50455
P15311	EZR	0.466594	-0.0512364	0.559324	0.603004	0.606949	0.548038	0.590088	0.550229	0.457417	0.8002	0.448712	0.43196	0.590291	0.685041	0.418571	0.57825	0.420527	0.405937	0.378072	0.736803
Q07065	CKAP4	0.49342	-0.00267341	0.423682	0.158011	0.535532	0.243866	0.35506	0.235239	0.10179	0.520208	0.649996	-0.064661	0.298092	0.0255224	0.556351	0.57342	0.465817	0.356333	-0.00547098	0.14315
Q92945	KHSRP	0.440362	0.699698	0.526352	0.498176	0.48879	0.364425	0.566973	0.0331875	0.0657206	0.174966	0.528828	0.316981	0.187456	0.361488	0.400258	0.441807	0.325444	0.607433	0.425536	0.275581
P29508	SERPINB3	0.972149	0.318249	0.752551	0.697225	1.27718	0.622887	1.10256	0.631359	0.333963	0.722783	0.609229	0.699303	1.32582	0.703594	0.934155	0.609728	0.662967	0.822828	0.247249	1.22331
P20700	LMNB1	-0.191685	0.706633	0.0979121	0.0955021	0.192805	0.203602	0.0971892	-0.143273	-0.273926	0.0345842	0.206424	-0.266365	-0.157776	-0.167672	-0.0686764	0.0143491	-0.0876444	-0.00733487	0.0610592	0.0600861
P63104	YWHAZ	1.59104	0.500418	1.14211	1.38731	0.932625	0.73307	1.34886	0.879048	0.593926	1.33009	1.19689	0.500025	0.825563	0.68179	0.951029	1.34594	1.02543	1.32304	0.552258	0.612572
P13639	EEF2	-0.205425	-0.640103	-0.36184	-0.539564	-0.238192	-0.670489	-0.271541	-0.666738	-0.612873	-0.552447	-0.672806	-0.261527	0.194551	0.0968275	-0.351114	-0.353935	-0.528885	-0.348089	-0.191707	-0.0895105
Q9UMS6	SYNPO2	-1.34673	-0.919653	-1.71587	-1.64235	-1.81675	-1.44394	-1.42335	0.782727	1.04536	-1.46608	-1.85922	0.785987	-1.8522	-1.70505	-1.73827	-1.83422	0.281489	-1.90123	-1.46266	-1.85799
O95678	KRT75	0.557874	-0.710199	-0.363605	-0.000805024	-0.374412	-0.597528	-0.0291976	-0.551089	-0.674728	0.12148	-0.473074	-1.165	0.0124836	-0.845744	-0.403773	-0.0998219	-0.522553	-0.276594	-0.74415	-0.842146
P01009	SERPINA1	-0.116745	0.97261	-0.570192	-0.35729	-0.708294	0.527344	-0.691796	-0.395181	-0.305634	-0.684579	-0.21417	-0.804439	-1.22877	-1.56329	-0.0281525	-0.419823	-0.991228	-1.13107	-1.1358	-1.41478
P30101	PDIA3	0.249607	0.325274	0.254524	0.319415	0.466316	0.209262	0.192146	0.0386679	-0.0941304	0.236158	0.416199	-0.220259	-0.0644784	-0.0781411	0.241298	0.242027	0.232413	0.219487	0.0325636	-0.0696109
Q9H2G2	SLK	0.512431	-0.106884	0.460055	0.368704	0.437471	0.34193	0.498379	0.382581	0.295548	0.656279	0.460718	0.23718	0.498675	0.366559	0.385851	0.496922	0.473229	0.273935	0.156008	0.280757
O95425	SVIL	-0.339137	0.052798	-0.370686	-0.332011	-0.48622	-0.405377	-0.256	0.345475	0.433355	-0.403137	-0.452289	0.298533	-0.403446	-0.348636	-0.400202	-0.297988	0.0333352	-0.273195	-0.316839	-0.388249
P31947	SFN	1.88892	0.838044	1.42061	1.64635	1.42384	1.1616	1.59152	1.22025	0.849403	1.59733	1.61416	0.851471	1.34932	1.0858	1.59801	1.69669	1.56726	1.74577	1.08418	1.1063
P08603	CFH	-1.18147	-0.632305	-1.36537	-1.25194	-1.33269	-0.995538	-1.37406	-1.03569	-0.694476	-1.25599	-1.26434	-1.2487	-1.48801	-1.44841	-1.06868	-1.10137	-1.42288	-1.54508	-1.28063	-1.67447
P06396	GSN	-0.531242	-0.443066	-0.424929	-0.386734	-0.252708	-0.149279	-0.296053	0.380424	0.166473	-0.119411	-0.121756	0.296347	-0.488011	-0.469942	-0.382479	-0.385562	-0.162793	-0.555366	-0.392099	-0.474583
P68871	HBB	-0.219298	-0.352197	-0.806576	-0.45917	0.172426	0.382572	-1.0876	-0.903697	-0.685666	-0.997462	-0.640385	-0.577028	-0.563806	-0.681827	0.228668	0.086638	-0.823572	-0.707598	0.152558	0.0863394
P12109	COL6A1	-2.02404	-0.396091	-2.41575	-1.96984	-2.47294	-2.15508	-2.01605	-0.893224	-0.439936	-1.57961	-2.32488	-0.765101	-2.30677	-1.95032	-2.2723	-2.31759	-0.914607	-2.24963	-0.746296	-2.47983
Q9BX66	SORBS1	-1.45335	-1.08012	-1.78513	-1.79189	-1.92625	-1.64985	-1.49857	0.526047	0.726074	-1.42003	-1.82967	0.763217	-1.92211	-1.79277	-1.84588	-1.87061	0.097777	-2.04451	-1.62291	-2.00142
P07355	ANXA2	0.312423	-0.304943	0.180161	0.052272	-0.0252295	0.133893	0.175687	0.213598	0.0247058	0.332335	0.18969	-0.00818555	0.513881	0.479464	0.1794	0.296971	0.31723	0.0709648	0.311567	0.157854
P26038	MSN	-0.780928	-0.352197	-1.34431	-1.08277	-1.1955	-1.09805	-1.25944	-1.09447	-0.802241	-1.24927	-1.37735	-0.849713	-1.11621	-0.940262	-1.28871	-1.25784	-1.46678	-1.32503	-0.746296	-1.1607
P06702	S100A9	1.92603	0.647803	1.62754	1.91422	1.65656	1.18649	1.62174	1.46274	0.985941	1.94688	2.10712	0.967979	1.46533	1.45015	1.78451	2.00038	1.81529	1.8445	1.15428	1.11618
P07814	EPRS1	-0.898764	-0.924406	-0.773355	-0.875511	-0.797704	-0.914524	-0.882782	-0.943664	-0.785672	-0.936766	-1.04761	-0.63009	-0.345696	-0.546037	-0.933494	-0.974291	-0.970969	-0.919706	-0.685343	-0.465886
P52272	HNRNPM	-0.133065	0.181148	-0.181372	-0.128666	-0.0616844	-0.10506	-0.0784615	-0.449771	-0.374759	-0.325036	-0.39167	-0.272842	-0.263996	-0.166207	-0.386006	-0.257838	-0.365084	-0.208475	-0.200504	-0.0422048
Q14574	DSC3	1.04504	1.01046	1.26313	1.10743	1.01639	0.923454	1.39444	0.747185	0.539547	0.846459	0.974194	0.710017	0.745697	0.99703	0.849695	0.928445	0.817375	1.06762	0.784714	0.846298
P55268	LAMB2	-1.44111	-0.8638	-1.61153	-1.50687	-1.68405	-1.52057	-1.35554	0.17555	0.0220193	-1.36447	-1.64681	-0.100215	-1.71293	-1.39594	-1.67649	-1.72547	-0.565302	-1.70073	-1.13861	-1.74006
Q14764	MVP	0.058759	0.11319	-0.203326	0.123184	-0.104925	-0.136301	-0.340889	-0.38965	-0.414238	-0.167739	-0.190505	-0.375395	-0.39988	-0.28205	-0.546471	-0.296219	-0.378363	-0.337403	-0.157046	-0.435007
P22735	TGM1	1.39271	-0.0460468	1.10175	1.09617	1.12767	0.671259	0.982496	0.888183	0.755485	1.19113	0.84733	0.694331	1.32959	0.966629	1.14743	1.0907	0.915468	1.12606	1.15543	1.29771
O60763	USO1	0.155994	-0.309599	0.0824407	0.00770648	0.110763	0.0353776	0.149993	0.142845	-0.0796308	0.302891	-0.0561348	-0.290804	-0.0843779	-0.291605	-0.0419981	-0.175854	-0.162793	-0.146533	-0.187328	0.0443453
P58107	EPPK1	-0.871125	-0.554712	-1.41575	-1.07077	-1.36737	-1.05943	-1.35922	-0.885418	-0.845743	-1.1998	-1.21895	-0.937025	-1.39988	-1.38227	-1.34252	-1.43726	-1.16773	-1.49276	-1.14143	-1.19478
Q14152	EIF3A	0.641804	0.620322	0.660039	0.614195	0.652669	0.429878	0.670903	0.382581	0.331795	0.515279	0.827378	0.670899	0.768857	0.795952	0.684636	0.744742	0.664818	0.800423	0.633701	0.807371
Q6ZRV2	FAM83H	0.564974	0.0382129	0.372654	0.466624	0.375896	0.367466	0.500414	0.191628	0.140699	0.363386	0.328286	0.0278337	0.262523	0.253948	0.351313	0.468067	0.318407	0.526867	0.152558	0.397823
P27824	CANX	0.798882	0.588142	0.617734	0.758187	0.842174	0.697269	0.650891	0.554061	0.28326	0.689039	0.928098	0.204914	0.397774	0.239647	0.773483	0.826584	0.723711	0.762015	0.410209	0.347402
Q5T0Z8	C6orf132	1.24203	0.718878	1.38006	1.20688	1.34944	0.903344	1.57665	1.02216	0.885322	1.2205	1.46966	0.936041	1.03374	1.28802	1.37859	1.55981	1.39678	1.41913	1.00094	1.05284
P49792	RANBP2	-0.379455	-0.150772	-0.301395	-0.416791	-0.320748	-0.284322	-0.249146	-0.516519	-0.40517	-0.332126	-0.598259	-0.478294	-0.328643	-0.342003	-0.480882	-0.587101	-0.647892	-0.469239	-0.436441	-0.342959
Q9UDY2	TJP2	1.13638	0.714298	1.09213	1.06999	1.17785	0.856504	1.06042	0.785174	0.639334	0.892042	0.850376	0.59823	0.795546	0.784631	0.755185	0.992805	0.834743	0.968465	0.673564	0.720133
Q9Y4L1	HYOU1	0.149262	0.194363	0.232498	0.125793	0.568934	0.132703	0.348298	0.101549	-0.014748	0.497394	0.370263	0.0145978	0.238695	0.0433652	0.375472	0.279283	0.214834	0.182838	0.0225187	0.260987
P60174	TPI1	0.510331	0.0369908	0.313142	0.423804	0.366428	0.237233	0.367377	0.124924	-0.00512538	0.302891	0.263511	-0.0451271	0.0559852	0.0647388	0.200721	0.358908	0.14495	0.270446	0.0865942	-0.184759
Q8WUM4	PDCD6IP	0.0886236	-0.317394	0.283003	0.0780958	0.105714	0.0656451	0.178231	0.113284	-0.0341878	0.269325	0.190892	0.196734	0.475561	0.406498	0.227514	0.410734	0.324274	0.287807	0.168588	0.315473
P11532	DMD	-1.07043	-0.912552	-1.23367	-1.07976	-1.26247	-1.05671	-0.945106	0.555018	0.715305	-1.02018	-1.44667	0.566837	-1.4323	-1.2184	-1.32888	-1.29976	-0.192643	-1.44609	-1.20788	-1.57761
Q14974	KPNB1	0.602915	0.297986	0.370533	0.386218	0.345165	-0.0258013	0.433832	0.0831034	-0.0244352	0.385162	0.469657	0.0745017	0.251225	0.22632	0.507758	0.36003	0.277866	0.429071	0.254777	0.238815
Q9BUF5	TUBB6	0.169364	0.0185339	0.0824407	0.0357209	0.149303	-0.0553547	0.0782417	0.195313	0.236515	0.0207386	0.0991435	-0.00144712	-0.0241109	-0.125768	-0.0545737	-0.0115424	-0.00734772	-0.088635	-0.239256	-0.0709291
Q9HBL0	TNS1	-1.52477	-1.07218	-1.7757	-1.74347	-1.89555	-1.64576	-1.56085	-0.0385751	0.22488	-1.57961	-1.4355	0.562296	-1.43961	-1.2306	-1.41995	-1.44117	1.73526e-06	-1.36789	-0.948789	-1.61174
P12035	KRT3	2.30941	0.0980347	1.71333	0.788963	0.523278	0.791586	0.947127	1.01245	0.85696	0.910931	1.38294	0.555914	2.31934	1.02872	1.31864	1.76522	1.68091	1.9277	0.75393	0.989125
P55196	AFDN	0.796299	0.15322	0.820961	0.575595	0.736717	0.419173	0.833886	0.703862	0.614581	0.824312	0.784239	0.499075	0.744086	0.714772	0.775063	0.802845	0.819038	0.664371	0.532928	0.739813
Q00341	HDLBP	-0.613577	-0.673725	-0.52407	-0.590042	-0.446743	-0.69777	-0.54818	-0.768345	-0.723487	-0.596582	-0.619168	-0.670138	-0.387466	-0.51773	-0.556372	-0.555017	-0.645597	-0.477037	-0.585944	-0.452081
P34931	HSPA1L	0.795437	0.203107	0.671287	0.858059	0.706187	0.769537	0.957533	0.853622	0.726074	0.763258	-0.120265	-0.514293	-0.387466	-0.314147	-0.179084	-0.192211	-0.436701	-0.371519	-0.383726	-0.431616
Q92598	HSPH1	-0.422937	-0.286466	-0.452835	0.311416	0.106978	-0.591611	0.309365	-0.655631	-0.394363	-0.493636	-0.307809	-0.0987756	0.0271304	0.140112	-0.267408	0.0606428	-0.289668	-0.455692	-0.177163	-0.483331
Q71U36	TUBA1A	-0.499157	-0.657805	-0.526045	-0.457216	-0.550523	-0.547038	-0.500603	-0.395181	-0.367695	-0.460243	-0.655424	-0.403546	-0.480457	-0.451975	-0.534677	-0.437263	-0.52466	-0.536909	-0.534987	-0.572001
Q7KZF4	SND1	-0.7605	-0.699975	-0.51032	-0.669234	-0.44119	-0.65601	-0.650573	-0.666738	-0.585983	-0.615919	-0.812716	-0.441348	-0.172915	-0.348636	-0.665736	-0.723092	-0.828771	-0.669124	-0.572559	-0.464153
O00515	LAD1	1.42205	0.741563	1.21072	1.35931	1.33549	0.849997	1.47322	0.780275	0.697736	1.09991	1.2335	0.73121	0.760913	0.989818	1.14131	1.20378	1.20087	1.49583	0.883061	0.911825
P35222	CTNNB1	0.161357	-0.00644846	0.436923	0.255336	0.191614	0.332626	0.294197	0.17555	0.136979	0.131821	-0.0476065	0.245135	0.579491	0.60062	0.287423	0.198774	0.171229	0.275096	0.38004	0.634574
Q15746	MYLK	-2.2333	-1.96791	-2.46794	-2.39419	-2.56655	-2.37457	-2.24232	-0.347935	-0.0553111	-2.26275	-2.53133	0.128335	-2.38923	-2.23367	-2.38777	-2.43726	-1.34632	-2.43466	-2.01967	-2.51527
Q8TE68	EPS8L1	1.46984	0.20963	1.92871	1.32055	1.72648	0.905437	1.85789	1.4734	1.03474	1.64324	2.03535	1.12649	1.38129	1.32705	1.78058	1.60358	1.99596	1.43376	0.909192	1.08929
P49321	NASP	0.320835	0.623583	0.180161	0.230099	0.391538	0.135083	0.423145	-0.209944	-0.217279	0.00816299	0.26008	-0.192365	-0.270495	-0.154537	0.0535439	0.0186196	-0.156243	0.0261528	-0.0928535	-0.10563
Q08378	GOLGA3	0.662755	0.373516	0.516792	0.60581	0.679252	0.419173	0.608127	0.428182	0.261786	0.543635	0.214719	-0.0354585	-0.0365183	-0.135772	0.16018	0.231028	0.191914	0.206157	0.0174699	0.0148262
Q02388	COL7A1	0.186563	-0.00644846	-0.44534	0.369805	-0.572611	-0.190417	-0.383405	-0.761185	-0.0926739	-0.384593	-0.0237133	-1.22653	-0.132399	-0.0481407	-0.663593	-0.823986	-0.836604	-0.189131	-0.427807	-0.190478
P01040	CSTA	2.06914	-0.0473425	1.46901	1.84624	1.2693	1.00706	1.92381	1.31926	0.942559	1.77444	1.90668	0.747302	1.60634	1.21287	1.76317	1.80285	1.7922	1.92881	1.1346	1.23669
P00738	HP	-0.201978	1.75426	-1.33389	-0.61814	-0.536641	0.918625	-0.896104	-0.333703	0.161599	-1.16141	-0.0292997	-0.591123	-1.35085	-1.7395	0.0470188	-0.233935	-0.805522	-1.09163	-0.857842	-1.28368
P22626	HNRNPA2B1	0.0815689	0.411736	0.13463	0.166905	0.268174	0.399505	0.250133	-0.20832	-0.181229	-0.0711656	0.212354	0.134467	0.0138213	0.213994	0.123437	0.189965	0.0333352	0.236277	0.196777	0.0419083
O14745	SLC9A3R1	1.41589	0.741563	1.20657	1.36981	1.32413	1.06127	1.3906	0.864463	0.641961	1.13761	1.41414	0.69267	0.818691	0.977939	1.10345	1.36898	1.11277	1.42385	0.738671	0.92577
Q9UJU6	DBNL	1.19378	0.737054	1.12207	1.3234	1.11768	0.941248	1.17632	0.890458	0.716136	1.17622	1.24106	0.605311	0.618702	0.630437	0.974601	1.08935	1.16536	1.1465	0.665518	0.632146
P16615	ATP2A2	-0.985007	-1.06692	-0.969019	-0.97542	-0.853152	-0.854252	-1.07543	-0.872502	-0.741634	-0.955802	-1.00021	-0.356354	-0.459887	-0.551766	-0.84831	-1.02028	-0.88723	-0.971091	-0.754909	-0.713055
P22105	TNXB	-1.2944	-0.448192	-1.56612	-1.2351	-1.59504	-1.27639	-1.34454	-1.12172	-0.870489	-0.635518	-1.09955	-1.15002	-1.24467	-1.08505	-1.16235	-1.12944	-0.994146	-1.11577	-0.120413	-1.25643
P52209	PGD	0.592034	-0.460221	0.71542	0.482995	0.658715	0.530964	0.502446	0.27409	0.198949	0.408743	0.124521	0.344746	0.851231	0.705997	0.410461	0.257768	0.182901	0.4405	0.287652	0.571766
P49368	CCT3	-0.371688	-0.551031	-0.441607	-0.422497	-0.349929	-0.615425	-0.450609	-0.775541	-0.730266	-0.598718	-0.565423	-0.377138	-0.202123	-0.227544	-0.473358	-0.427548	-0.52466	-0.43846	-0.344197	-0.349342
P29966	MARCKS	1.07021	0.409848	0.680736	0.541807	0.962954	0.503588	0.915451	0.515277	0.42219	0.830675	0.88939	0.139353	0.258014	0.411414	0.747962	0.845137	0.688664	0.918813	0.283452	0.413932
Q5JRA6	MIA3	0.749884	0.567976	0.55746	0.577503	0.616742	0.468148	0.600559	0.560743	0.452437	0.609869	0.62265	0.188506	0.35514	0.25066	0.589956	0.420449	0.380542	0.557728	0.301218	0.426131
Q9BW04	SARG	1.72791	0.534592	1.92546	1.5496	1.7594	1.11412	1.96455	1.46274	1.07677	1.73046	1.59931	0.850727	1.08999	1.31083	1.52288	1.55834	1.70179	1.46513	0.89481	0.89437
Q96TA1	NIBAN2	0.6039	-0.142441	0.69437	0.576549	0.455442	0.660557	0.634308	0.667182	0.526338	0.922147	0.697274	0.467366	0.963482	0.779317	0.598013	0.792907	0.677707	0.657264	0.430293	0.584381
Q5T5P2	KIAA1217	0.620545	0.691954	0.792718	0.771576	0.599785	0.634712	0.868959	0.395453	0.393377	0.582797	0.825058	0.672586	0.66115	0.811654	0.72852	0.879979	0.727258	1.04056	0.630398	0.756258
P55786	NPEPPS	0.440362	-0.673725	0.184998	0.0398765	0.0103269	-0.0378183	-0.0189605	0.163059	0.0486626	0.289096	-0.139771	-0.00413872	0.469724	0.34514	0.0470188	-0.0275968	-0.0876444	-0.127997	-0.0029039	0.137455
Q14203	DCTN1	-0.151233	-0.453335	-0.272926	-0.268971	-0.290481	-0.243547	-0.23723	-0.0299448	-0.222048	-0.0287948	-0.0805756	-0.126367	-0.014534	-0.173549	-0.177555	-0.070799	-0.103309	-0.155891	-0.130185	-0.0801899
Q99798	ACO2	-1.03934	-0.545529	-0.568155	-0.613782	-0.56857	-0.840154	-0.861721	-0.573907	-0.488909	-0.822536	-0.983846	-0.593148	-0.755596	-0.724324	-1.03506	-0.926985	-0.849756	-0.909117	-0.710253	-0.708945
Q9Y446	PKP3	1.17534	0.224737	0.798253	0.98705	0.847476	0.617789	1.1119	0.61586	0.437393	0.67408	0.873761	0.511377	1.23181	0.979926	0.987607	1.32942	1.09091	1.39956	0.825728	0.942852
P50395	GDI2	-0.768126	-0.995153	-0.682446	-0.78943	-0.640978	-0.758341	-0.70815	-0.841968	-0.819003	-0.751909	-1.0335	-0.514293	-0.318506	-0.330467	-0.754137	-0.756756	-0.973846	-0.735388	-0.574464	-0.678486
P25705	ATP5F1A	-0.0485984	0.166693	0.208943	0.0273735	0.353708	0.156334	0.0890993	0.238815	0.239987	0.0659335	-0.015374	0.321287	0.311207	0.389659	0.0665062	-0.0602518	0.0853932	0.0330326	0.123482	0.219536
Q92616	GCN1	-0.509773	-0.523724	-0.402986	-0.743473	-0.476722	-0.465424	-0.390929	-0.549032	-0.492746	-0.446715	-0.760679	-0.452333	-0.22403	-0.315771	-0.621406	-0.756756	-0.713694	-0.60791	-0.568758	-0.0855086
P09972	ALDOC	-0.0814773	-0.578866	-0.0836009	-0.164873	-0.170786	0.164515	-0.161281	-0.147934	-0.165832	-0.0981046	-0.144311	-0.470829	-0.270495	-0.226016	0.0152809	-0.218775	-0.19432	-0.234677	-0.412395	-0.367044
Q4V328	GRIPAP1	0.637962	0.626836	0.607861	0.852557	0.548614	0.636394	0.710114	0.470361	0.368213	0.658069	0.793762	0.276524	0.411033	0.350269	0.659191	0.679713	0.612076	0.708872	0.410209	0.518423
P52907	CAPZA1	0.446965	0.133916	0.325242	0.416365	0.362201	0.31908	0.369605	0.26827	0.061802	0.428803	0.413113	-0.119055	0.126931	0.0709654	0.287423	0.243244	0.275445	0.284352	0.0829739	0.0394672
Q9BQE3	TUBA1C	-0.379455	-0.465408	-0.547949	-0.426314	-0.44119	-0.415794	-0.444724	-0.569731	-0.397957	-0.456365	-0.413419	-0.145554	-0.157776	-0.145846	-0.416342	-0.303309	-0.418951	-0.244626	-0.294692	-0.150911
Q02952	AKAP12	-1.24745	-0.303394	-1.60734	-1.36094	-1.69722	-1.47266	-1.28374	-0.0721447	0.223712	-1.13948	-1.38092	0.285368	-1.44695	-0.97833	-1.3772	-1.44117	-0.219705	-1.40089	0.0437812	-1.46242
P00450	CP	-1.099	-0.301847	-1.3167	-1.2351	-1.12556	-0.2513	-1.26981	-0.914247	-0.606623	-1.22267	-0.909845	-1.32069	-1.57382	-1.65486	-0.617255	-0.971465	-1.43472	-1.62081	-1.28374	-1.76545
P12110	COL6A2	-1.51618	-0.222137	-1.97171	-1.4868	-2.01145	-1.78285	-1.57793	-0.61419	-0.137022	-1.09057	-2.09661	-0.640521	-2.10746	-1.68392	-2.04897	-2.14847	-0.464755	-1.89077	-0.457375	-2.22381
P67809	YBX1	0.48275	0.363801	0.256824	0.052272	0.39568	0.30223	0.37516	-0.0270795	-0.134023	0.219284	0.21708	-0.272842	-0.0644784	0.0126411	0.124677	-0.070799	-0.242073	0.0480537	-0.0392654	0.0648951
P50990	CCT8	-0.0408793	-0.254691	-0.19074	-0.180903	-0.132997	-0.268503	-0.142109	-0.347935	-0.353672	-0.203046	-0.311208	-0.133716	0.0740514	0.0178075	-0.157823	-0.193857	-0.309518	-0.223155	-0.138613	0.00984707
P35527	KRT9	1.19378	1.39705	0.827936	1.63174	0.59078	1.23557	0.964183	1.5064	1.68336	1.39217	2.23816	1.4625	1.07725	0.817591	2.18446	1.31444	1.93822	1.36617	0.862795	1.19397
P68366	TUBA4A	0.095644	-0.649911	-0.16128	0.0147612	-0.0947192	-0.660132	-0.0189605	-0.728235	-0.760013	-0.150404	-0.35438	-0.432257	0.182706	-0.032036	-0.236831	0.0784795	-0.293257	0.0453342	-0.248349	-0.303689
P11277	SPTB	0.316034	0.138481	-0.0223821	0.150344	0.893611	1.15281	-0.0663634	0.287962	0.443429	0.257567	0.383988	0.358431	0.239838	0.121034	0.944022	0.410734	0.241123	0.127343	0.747083	0.700953
P30838	ALDH3A1	-0.222787	-0.414364	1.168	1.2038	0.711182	0.6431	1.1337	-0.00154442	0.0825792	0.743162	-0.314614	0.478977	1.14962	0.613474	0.313754	0.97387	0.537267	1.10008	0.401515	0.31749
P28331	NDUFS1	-0.342929	-0.241284	-0.208074	-0.248555	-0.121111	-0.431561	-0.381531	-0.129378	-0.242899	-0.18368	-0.415247	-0.240745	-0.303435	-0.125768	-0.335684	-0.366874	-0.322293	-0.276594	-0.260562	-0.173388
Q05707	COL14A1	-2.7835	-1.25769	-2.93977	-2.71986	-3.028	-2.87088	-2.8513	-2.66451	-2.25751	-2.39013	-2.82967	-2.68518	-2.79487	-2.64258	-2.7748	-2.73983	-2.70411	-2.88557	-1.81218	-2.7317
P62258	YWHAE	0.561935	0.105049	0.357737	0.514195	0.30057	0.323261	0.486109	0.29141	0.136979	0.504376	0.611923	-0.0479015	0.0880893	0.0331964	0.376513	0.441807	0.39845	0.456965	0.0708402	0.0898826
Q93052	LPP	-1.46157	-1.2517	-1.61153	-1.62909	-1.63252	-1.31812	-1.48643	-0.0414634	0.36079	-1.58807	-1.87422	0.297441	-1.84734	-1.52522	-1.81702	-1.86536	-0.939698	-1.90648	-1.5239	-1.89486
P36952	SERPINB5	0.858705	-0.0254733	0.651327	0.514195	0.726886	0.764163	0.914688	0.664526	0.3996	0.821919	0.705706	0.421969	0.756924	0.680976	0.726071	0.774507	0.728143	0.66171	0.507045	0.718608
P27348	YWHAQ	0.856227	0.0455239	0.363082	0.473809	0.365373	-0.063521	0.42636	-0.000138967	-0.0941304	0.354582	0.5383	0.039643	0.316637	0.273517	0.412493	0.529207	0.477447	0.574802	0.283452	0.0247331
P31948	STIP1	0.801461	0.470856	0.603351	0.872888	0.730991	0.305405	0.831463	0.32207	0.235356	0.566688	0.768227	0.258671	0.326359	0.357419	0.598906	0.718731	0.587894	0.683736	0.405385	0.16571
Q1KMD3	HNRNPUL2	-0.428969	-0.0787921	-0.31499	-0.263839	-0.259206	-0.0648865	-0.278502	-0.195395	-0.319197	-0.113291	-0.199925	-0.330789	-0.345696	-0.333754	-0.515234	-0.462833	-0.409183	-0.423314	-0.302563	-0.232635
O00410	IPO5	0.783314	0.649403	0.402034	0.434366	0.544888	0.210391	0.522609	0.306253	0.267468	0.349052	0.312915	0.152706	0.181516	0.246265	0.229821	0.234704	0.0742955	0.298125	0.222234	0.112123
P11216	PYGB	-1.11837	-1.60534	-1.26961	-1.35002	-1.46165	-1.41928	-1.28374	-0.528626	-0.255881	-1.17409	-1.39167	0.056532	-0.844912	-0.898299	-1.2593	-1.22381	-1.00293	-1.21988	-1.05913	-1.09486
P30740	SERPINB1	0.350485	-0.295675	0.505235	0.408887	0.606949	0.296924	0.344904	0.505416	0.221371	0.671423	0.288424	0.437922	0.804848	0.516435	0.42965	0.390007	0.212305	0.300407	0.324911	0.751792
O15031	PLXNB2	0.500843	-0.0656047	0.338328	0.277796	0.334415	0.152814	0.420998	0.270601	0.213151	0.397001	0.448712	0.170717	0.383357	0.392645	0.482834	0.488736	0.419431	0.450813	0.254777	0.252581
O75533	SF3B1	-0.700896	-0.486342	-0.576318	-0.685151	-0.505405	-0.460024	-0.634855	-0.664509	-0.62335	-0.675533	-0.683777	-0.587082	-0.596091	-0.555598	-0.687333	-0.756756	-0.787695	-0.812222	-0.613092	-0.358971
P08133	ANXA6	-1.97027	-0.730869	-2.11298	-2.11013	-2.19862	-1.91946	-2.07543	-0.524579	-0.348448	-1.94761	-2.23177	-0.190831	-2.05043	-1.90073	-2.23365	-2.31759	-1.43472	-2.24296	-1.05913	-2.08951
P49748	ACADVL	-0.882117	-0.963009	-0.449083	-0.888615	-0.317354	-1.00862	-0.805338	-0.346148	-0.579849	-0.771049	-0.742212	-0.476424	-0.311788	-0.253761	-0.774796	-0.563503	-0.587162	-0.638192	-0.471502	-0.153702
Q03252	LMNB2	0.0045875	0.522418	0.145838	0.0807874	0.208197	0.288394	0.200932	0.149193	0.119492	0.167445	0.228829	-0.0244874	-0.148769	-0.0467918	-0.0757798	-0.140508	0.0687145	-0.0445124	0.245091	-0.0026764
Q01518	CAP1	-0.662486	-0.671725	-0.689069	-0.703559	-0.730697	-0.882868	-0.768121	-0.807143	-0.674728	-0.723666	-0.983846	-0.472692	-0.5839	-0.610341	-0.923207	-0.849703	-0.84185	-0.893379	-0.650773	-0.786948
Q00839	HNRNPU	-1.25101	-0.768837	-1.10411	-1.22842	-1.01145	-1.10928	-1.18561	-1.48472	-1.23484	-1.40875	-1.45041	-1.01089	-1.08438	-0.91543	-1.48277	-1.47279	-1.51206	-1.32503	-0.966186	-0.876307
Q8TD16	BICD2	0.755214	0.494198	0.625761	0.93445	0.724418	0.418196	0.752562	0.501452	0.36927	0.512313	0.864754	0.438913	0.521425	0.582429	0.618402	0.759276	0.551343	0.929176	0.763008	0.668145
P51911	CNN1	-1.60445	-1.18174	-1.91368	-1.90983	-2.02246	-1.64168	-1.51492	1.28566	0.580294	-1.64431	-2.06758	1.01991	-2.23511	-1.86226	-1.80281	-1.93522	0.775164	-1.98771	-1.74201	-2.27151
Q99456	KRT12	1.54665	-0.194601	1.35398	1.18953	0.78647	1.21265	1.60435	1.15362	1.53437	2.1643	-0.664089	-0.820954	-0.708511	-0.291605	-0.507529	-0.511264	-0.259518	-0.603635	-0.243795	-0.802191
A1A5D9	BICDL2	1.45026	0.333262	1.25855	1.21976	1.27212	0.96887	1.13239	1.07379	0.731018	1.27283	1.31512	0.696819	0.955847	0.901739	1.21185	1.35722	1.30126	1.2511	0.769779	0.814528
P78371	CCT2	-0.189977	-0.323659	-0.272926	-0.262133	-0.201746	-0.232764	-0.220376	-0.397029	-0.381857	-0.33035	-0.42626	-0.209347	-0.0800906	-0.124345	-0.273929	-0.271677	-0.378363	-0.337403	-0.245312	-0.101583
Q92614	MYO18A	0.189191	-0.171813	0.205377	0.166905	0.177247	0.192216	0.258573	0.165566	0.100517	0.342388	0.162995	0.0846706	0.329586	0.119834	0.0232811	0.114835	0.139636	0.086921	0.0865942	0.319503
O60610	DIAPH1	0.320835	0.198742	0.326337	0.256527	0.320318	0.0928432	0.385106	0.145388	0.0902942	0.524139	0.394457	0.192038	0.571337	0.392645	0.435657	0.629408	0.468998	0.373781	0.4613	0.557335
P48643	CCT5	-0.025564	-0.26069	-0.19074	-0.131779	-0.0831428	-0.228167	-0.0678701	-0.360503	-0.394363	-0.225972	-0.231773	-0.158988	0.0151577	-0.00296978	-0.127983	-0.112219	-0.257764	-0.109697	-0.120413	-0.0801899
P31946	YWHAB	0.599956	0.185566	0.476917	0.6253	0.421306	0.224993	0.573753	0.307389	0.115717	0.600591	0.50003	-0.157489	0.0714843	-0.0905961	0.313754	0.470147	0.440111	0.431156	0.0499757	0.0624926
Q15365	PCBP1	0.216498	-0.0229221	0.193424	0.165638	0.135745	-0.214463	0.283602	0.00686782	-0.0383878	0.0591762	0.0296499	-0.129302	-0.12061	0.000948817	0.105965	0.198774	0.077078	0.189011	-0.0274775	-0.121932
Q16531	DDB1	-0.288903	0.0210085	-0.0879705	-0.105533	-0.0730891	0.0805439	-0.000139315	-0.267958	-0.292198	-0.290102	-0.34913	-0.0354585	-0.0434577	0.068478	-0.249627	-0.308649	-0.537371	-0.19555	0.0187337	0.0394672
P48594	SERPINB4	0.587061	1.69079	-0.133915	0.399215	0.304982	-0.395035	0.669096	0.332147	-0.303948	0.504376	-0.148864	0.52451	0.781478	0.326525	0.276308	0.458668	0.0447512	0.14777	-0.414099	0.646653
O75643	SNRNP200	-0.952783	-0.622616	-0.722648	-0.859942	-0.605354	-0.633547	-0.787851	-0.794906	-0.776288	-0.815067	-0.515566	-0.487681	-0.410606	-0.401103	-0.606928	-0.744643	-0.704108	-0.735388	-0.548026	-0.209224
P30153	PPP2R1A	0.373773	-0.116371	0.23016	0.276622	0.238497	-0.117759	0.276495	-0.025649	-0.126552	0.305177	0.369201	-0.042358	0.114515	0.0139345	0.232123	0.23959	0.214834	0.190242	0.0610592	-0.0696109
Q9Y520	PRRC2C	0.593027	0.994181	0.741101	0.703351	0.766615	0.520986	0.756824	0.395453	0.341525	0.55136	0.713252	0.52077	0.458961	0.562238	0.686316	0.667074	0.548338	0.823622	0.601167	0.670513
Q10567	AP1B1	-0.242128	-0.477582	-0.224016	-0.326651	-0.233385	-0.417537	-0.290765	-0.510504	-0.553562	-0.302233	-0.547275	-0.368442	-0.0199987	-0.12862	-0.436317	-0.46085	-0.552344	-0.425198	-0.262096	-0.349342
Q14247	CTTN	1.17667	0.360874	0.819406	1.02248	0.749722	0.444349	0.981768	0.416653	0.235356	0.875213	0.777855	0.037027	0.15023	0.288557	0.532259	0.747318	0.84294	0.852689	0.240765	0.124845
Q01995	TAGLN	-2.59086	-2.25469	-2.92927	-2.86771	-2.99509	-2.66634	-2.62152	-0.0989724	0.073526	-2.61376	-2.81031	0.175482	-2.86199	-2.58662	-2.73827	-2.77882	-1.29866	-2.83459	-2.39042	-2.89954
Q12906	ILF3	-0.629696	-0.207578	-0.576318	-0.552019	-0.478616	-0.470845	-0.514918	-0.680179	-0.498521	-0.626774	-0.523428	-0.356354	-0.434124	-0.337048	-0.550423	-0.534016	-0.647892	-0.524734	-0.337713	-0.253437
P16144	ITGB4	-0.346731	-0.222137	-0.44534	-0.353652	-0.666665	-0.436855	-0.429149	-0.69602	-0.449225	-0.531895	-0.629737	-1.03271	-0.688793	-0.462728	-0.872846	-1.00864	-1.01473	-0.76134	-0.475055	-0.791287
Q8NC51	SERBP1	1.05948	0.816126	0.892201	1.13294	0.94681	0.729135	1.08232	0.695213	0.533901	0.861297	1.10298	0.615867	0.717241	0.758636	0.970469	1.16321	0.962122	1.20433	0.698226	0.808089
P61978	HNRNPK	0.333956	0.429541	0.253374	0.346508	0.375896	0.266845	0.440206	0.0522783	-0.0300001	0.176216	0.455727	0.132017	0.0572832	0.169424	0.242441	0.313286	0.126266	0.409114	0.214534	0.260987
O60506	SYNCRIP	0.000104755	0.217203	0.0694199	0.0713448	0.167589	0.0656451	0.0645538	-0.171469	-0.140028	0.0137657	0.369201	0.539373	0.356195	0.624523	0.124677	0.372318	0.155519	0.481315	0.233163	0.561594
P0DOX5	NA	-1.86294	-1.57512	-1.95565	-1.78697	-1.82155	-1.19639	-1.89343	-1.48472	-1.1689	-1.70744	-1.74451	-1.52585	-1.61457	-1.54413	-1.0602	-1.28916	-1.74776	-1.64257	-1.60334	-2.03704
P13489	RNH1	0.821078	0.105049	0.757431	0.850981	0.532714	0.203602	0.796284	0.335491	0.183404	0.681139	0.639472	0.222289	0.425177	0.339993	0.341748	0.657977	0.781148	0.815665	0.297057	0.0540522
Q14157	UBAP2L	0.858705	1.00172	0.919305	0.889102	0.841415	0.833967	0.993373	0.57118	0.500515	0.737248	1.16361	0.877294	0.769649	0.91426	0.99169	1.14965	1	1.32472	0.932179	0.962957
P08729	KRT7	0.0443175	-0.695905	0.148317	0.274273	-0.548532	-0.032465	-0.154862	-0.56349	-0.640274	-0.328577	0.57374	-0.73126	-0.425033	-0.763673	-0.389542	-0.0305351	0.352108	0.201279	-0.402211	-0.367044
Q02790	FKBP4	-0.0563591	-0.222137	-0.0590867	0.298755	0.232719	-0.143496	0.320925	-0.30392	-0.300581	-0.0302353	-0.00432937	-0.165	0.0624634	0.0647388	0.0548454	0.025709	-0.202732	-0.0158297	-0.0644717	-0.0229429
P07384	CAPN1	-0.126515	-0.536403	0.0134118	-0.0194207	-0.151012	-0.185953	-0.0937283	-0.155736	-0.179682	-0.00310812	0.084993	0.424974	0.802528	0.653026	0.204244	0.23959	0.203419	0.280888	0.389841	0.393051
Q92597	NDRG1	0.481678	-0.254691	0.296476	0.716391	0.225755	0.0805439	0.202182	-0.0854962	-0.162772	0.0780176	0.109348	-0.240745	-0.12502	-0.134339	0.128391	0.133331	0.134303	0.394229	0.00731896	-0.380056
Q53SF7	COBLL1	0.51348	0.269131	0.496506	0.619758	0.501339	0.694043	0.634308	0.573069	0.371382	0.52512	0.570974	0.230327	0.419132	0.374636	0.444621	0.517185	0.453021	0.522963	0.249404	0.386343
P37802	TAGLN2	0.244562	0.344172	0.32305	0.104788	0.274936	-0.0744817	0.301218	-0.123245	-0.150597	-0.216102	0.0641595	-0.253498	-0.104556	0.0858004	0.0819088	0.316758	0.026154	0.261101	0.272898	-0.0801899
O14974	PPP1R12A	-0.0894173	0.103883	-0.299705	-0.185747	-0.320748	-0.38136	-0.120058	0.784359	0.95388	-0.302233	-0.299348	0.699303	-0.684447	-0.555598	-0.419953	-0.42175	0.289908	-0.274894	-0.367124	-0.535149
P53814	SMTN	-1.50339	-1.15915	-1.84797	-1.78697	-1.94708	-1.64168	-1.60392	0.665411	0.729372	-1.55452	-1.70374	0.664134	-1.73523	-1.63851	-1.58852	-1.62879	-0.0147348	-1.76611	-1.5239	-1.78262
Q9UQ35	SRRM2	0.866114	0.682606	0.717925	0.737867	0.858024	0.668797	0.796284	0.492494	0.407856	0.484338	0.839689	0.568649	0.536395	0.754773	0.914216	0.855519	0.697732	1.0102	0.729438	0.722417
P40939	HADHA	-0.860217	-0.779563	-0.766334	-0.95598	-0.758047	-0.929372	-1.06636	-0.732896	-0.571709	-0.925999	-0.930604	-0.595176	-0.450633	-0.448409	-0.84103	-0.913362	-0.792766	-0.847167	-0.658833	-0.644726
Q9P2M7	CGN	1.48916	0.701242	1.46454	1.2167	1.40599	1.02322	1.49123	1.17244	1.04072	1.51775	1.54536	0.933934	0.890355	1.0421	1.31321	1.49335	1.49836	1.2231	0.864905	1.03641
P17987	TCP1	-0.478156	-0.665743	-0.551968	-0.53132	-0.520939	-0.791868	-0.506721	-0.668969	-0.757703	-0.583834	-0.679379	-0.370177	-0.142795	-0.16182	-0.480882	-0.439214	-0.582763	-0.444182	-0.316839	-0.24003
P14866	HNRNPL	-0.606723	-0.394441	-0.549957	-0.596478	-0.408317	-0.372879	-0.533534	-0.768345	-0.653098	-0.735367	-0.640385	-0.567044	-0.545958	-0.525224	-0.720348	-0.633254	-0.757637	-0.54099	-0.509257	-0.479826
Q8WX93	PALLD	-2.19169	-2.08543	-2.20491	-2.3356	-2.29548	-2.16091	-2.20206	-1.01852	-0.755396	-2.19656	-2.38092	-0.871665	-2.16684	-2.22144	-2.22099	-2.18728	-1.57619	-2.35346	-2.05115	-2.27151
Q08379	GOLGA2	1.33929	0.936363	1.20419	1.39706	1.29504	1.10625	1.27531	1.03181	0.880139	1.16304	1.23874	0.622862	0.815626	0.702793	1.1116	1.02642	0.96588	1.16979	0.809024	0.959087
P48681	NES	-0.393148	0.212881	-0.947685	-0.533376	-0.666665	-0.318118	-0.306687	0.503435	0.871957	-0.442873	-0.457928	0.532889	-0.600178	-0.319024	-0.511376	-0.631023	0.209772	-0.482914	-0.063134	-0.68251
P05783	KRT18	0.534299	-0.171813	0.558393	0.375297	0.452463	0.36341	0.45602	0.276411	0.229545	0.606165	0.516419	-0.289162	0.179133	0.0496845	0.490549	0.695803	0.868059	0.50328	0.0363125	0.278689
P11586	MTHFD1	-0.604446	-0.458497	-0.520128	-0.510914	-0.505405	-0.560459	-0.519034	-0.718957	-0.606623	-0.723666	-0.594113	-0.335866	-0.29182	-0.21083	-0.600767	-0.496969	-0.616083	-0.448008	-0.365474	-0.232635
Q13428	TCOF1	0.69824	0.737054	0.470988	0.449023	0.528947	0.18534	0.520606	0.0193949	0.174963	0.333455	0.632413	0.379235	0.235258	0.532767	0.59175	0.69758	0.459433	0.776025	0.567883	0.471204
P07942	LAMB1	-1.4657	-1.34421	-1.93977	-1.80674	-1.82637	-1.71268	-1.64832	-0.484723	-0.362421	-1.70284	-1.80551	-0.760542	-1.88673	-1.64258	-1.73377	-1.90256	-0.720926	-1.74713	-1.45211	-1.94232
O60664	PLIN3	0.949078	0.403224	0.896631	1.15226	0.808389	0.374535	0.892392	0.456096	0.340447	0.999012	1.08629	0.498124	0.546597	0.68179	0.666871	0.976068	1.00512	1.05618	0.784714	0.394007
Q5TZA2	CROCC	0.731973	0.877497	0.827163	0.992063	0.716988	0.831033	0.991928	0.801384	0.807114	0.782258	0.789008	0.568649	0.5336	0.705997	0.641974	0.585944	0.703146	0.701118	0.709227	0.739061
P02788	LTF	-2.3814	-0.159152	-2.32355	-2.14744	-1.8507	-1.34441	-2.29782	-2.18418	-1.67909	-2.33925	-2.37379	-2.3007	-2.44695	-2.48083	-2.18983	-2.29622	-2.12873	-2.30407	-2.03533	-2.29596
P29401	TKT	-0.783502	-0.948412	-0.53596	-0.862526	-0.560521	-0.778364	-0.64157	-1.07067	-0.877997	-1.01447	-0.941096	-0.531663	-0.160791	-0.0576188	-0.84103	-0.813826	-1.08453	-0.744771	-0.566861	-0.45552
P46821	MAP1B	-1.08942	-0.667734	-1.43417	-1.28968	-1.50734	-1.22054	-1.22205	0.527996	0.427276	-1.10264	-1.18115	0.483788	-1.24467	-1.08782	-1.15031	-1.12315	-0.135158	-1.15589	-0.846292	-1.26546
Q13435	SF3B2	0.240767	0.476276	0.295358	0.330766	0.365373	0.148107	0.415617	0.119762	0.109403	0.16367	0.427458	0.056532	0.0676251	0.148379	0.282987	0.365629	0.238639	0.436355	0.222234	0.224918
Q16891	IMMT	-0.44926	-0.0867628	-0.415745	-0.44555	-0.200182	0.00576302	-0.33	-0.0603795	-0.141533	-0.274654	0.165443	0.210729	0.0416299	0.0113467	-0.145813	0.11084	-0.00146516	0.17788	-0.110707	0.191226
Q92841	DDX17	-0.638989	-0.376417	-0.528022	-0.533376	-0.48622	-0.505654	-0.381531	-0.854612	-0.579849	-0.863035	-0.494164	-0.299044	-0.382178	-0.16036	-0.528817	-0.378057	-0.516248	-0.241302	-0.342574	-0.256433
Q14160	SCRIB	0.95758	0.541503	0.84561	0.944829	0.667307	0.745588	1.03187	0.699544	0.646328	0.81311	0.906316	0.680988	0.732758	0.772456	0.873492	0.939748	0.988963	1.1344	0.779505	0.819516
Q9UQB8	BAIAP2	0.624434	0.291851	0.956556	0.742124	0.822306	0.780984	0.972269	0.680389	0.513006	0.715925	0.750405	0.628086	0.631829	0.627905	0.60247	0.743023	0.768294	0.758698	0.580776	0.742067
P43243	MATR3	-0.627382	-0.263698	-0.531986	-0.59433	-0.374412	-0.281144	-0.506721	-0.631494	-0.561599	-0.63991	-0.653266	-0.621798	-0.602226	-0.578805	-0.68082	-0.674024	-0.828771	-0.673597	-0.551773	-0.367044
P28838	LAP3	-0.915605	-0.247227	-0.86537	-0.620325	-0.910818	-0.858982	-0.828138	-1.02422	-0.987423	-0.870757	-0.765333	-0.820954	-0.510911	-0.74168	-0.729281	-0.708901	-0.67807	-0.649163	-0.57828	-0.932706
Q9H6S3	EPS8L2	0.626374	-0.287997	0.591559	0.669778	0.474173	0.425995	0.724113	0.425047	0.239987	0.0179535	0.864	0.34686	0.681494	0.667068	0.692182	0.780387	0.874471	0.943123	0.503439	0.564144
Q6P2Q9	PRPF8	-1.06416	-0.879868	-0.84304	-0.950473	-0.6602	-0.764985	-0.945106	-0.930218	-0.865506	-0.894174	-1.00295	-0.758269	-0.64803	-0.661038	-0.765577	-0.971465	-0.922922	-1.04162	-0.776669	-0.483331
Q08211	DHX9	-1.04551	-0.794715	-0.86537	-1.05887	-0.76035	-0.946889	-0.942339	-1.15887	-0.995567	-1.06968	-1.27426	-0.840063	-0.715144	-0.713582	-1.12651	-1.12944	-1.16444	-1.08863	-0.871827	-0.664489
P05091	ALDH2	-1.10221	-0.345806	0.0309811	-0.0737576	-0.255953	0.126734	-0.09834	0.00826511	-0.694476	-0.902065	-0.889381	0.375098	-0.467333	0.343084	-0.094414	-0.658032	0.0131371	-0.157457	0.24293	-0.127407
Q01813	PFKP	-0.90997	-1.22214	-0.78987	-0.964279	-0.816749	-0.964622	-0.917677	-0.888015	-0.714498	-0.891553	-1.13525	-0.607402	-0.551883	-0.618334	-0.912993	-0.862736	-0.988316	-0.984924	-0.759235	-0.650626
Q13045	FLII	-0.383354	-0.595828	-0.328713	-0.426314	-0.379713	-0.321378	-0.377788	-0.317859	-0.353672	-0.475861	-0.6255	-0.261527	0.0689127	-0.16182	-0.58244	-0.54658	-0.595999	-0.508659	-0.275976	-0.266969
Q9NYQ8	FAT2	0.481678	0.243931	0.435909	0.433313	0.366428	0.561376	0.594857	0.336603	0.257224	0.316555	0.437618	0.250791	0.357249	0.458719	0.366067	0.518191	0.287508	0.674966	0.283452	0.447463
Q9BQS8	FYCO1	0.45463	0.275363	0.561186	0.822317	0.477108	0.520076	0.677213	0.717594	0.721942	0.559044	0.716594	0.647938	0.437191	0.356399	0.535992	0.547055	0.658329	0.659933	0.497105	0.55135
P53621	COPA	-0.410947	-0.278837	-0.531986	-0.480835	-0.488127	-0.77389	-0.562977	-0.756432	-0.755396	-0.628955	-0.861709	-0.678713	-0.474818	-0.56909	-0.930915	-0.854902	-0.939698	-0.770895	-0.630819	-0.549777
P00734	F2	-0.645998	-0.187441	-1.04062	-0.849656	-0.954972	-0.73207	-0.877488	-0.852075	-0.425195	-0.997462	-0.874221	-0.849713	-1.26724	-1.26784	-0.817024	-0.593605	-1.27718	-1.29716	-1.14426	-1.50099
P21796	VDAC1	-0.16627	-0.451618	-0.335624	-0.0544322	-0.257579	-0.122017	-0.304909	-0.467141	-0.473662	-0.191718	-0.503853	-0.66374	-0.300107	-0.51773	-0.418147	-0.0982797	-0.180962	-0.233025	-0.518393	-0.438406
O95757	HSPA4L	0.487027	0.0648406	0.513911	0.357649	0.514733	0.387573	0.433832	0.32207	0.119492	0.299455	0.341333	0.273193	0.74005	0.453963	0.386885	0.339695	0.219879	0.241038	0.417893	0.269344
P35609	ACTN2	0.119261	-0.618758	-0.266308	-0.566687	-0.437501	-0.334494	-0.480397	0.0372997	0.140699	0.825906	0.125779	-0.25831	-0.315144	-0.549854	-0.243215	-0.276901	-0.438687	-0.295431	-0.302563	0.661017
P09960	LTA4H	-0.478156	-0.449904	-0.323552	-0.607269	-0.259206	-0.364447	-0.537703	-0.38414	-0.417881	-0.34641	-0.488382	-0.145554	-0.159283	-0.0055881	-0.371948	-0.317593	-0.613838	-0.557431	-0.190246	0.0957688
P12956	XRCC6	-1.01192	-0.580741	-0.713617	-0.986647	-0.69943	-0.736416	-0.820498	-0.968186	-0.835962	-1.02592	-0.87171	-0.491453	-0.528328	-0.394225	-0.718124	-0.905249	-1.02365	-0.719112	-0.548026	-0.19622
P12830	CDH1	1.08722	0.26078	0.967827	1.07742	0.903827	0.702094	1.06936	0.669833	0.453434	0.942118	1.15747	0.537524	0.668812	0.676899	0.984196	1.07575	0.981557	1.04805	0.613767	0.714023
Q9Y6U3	SCIN	0.230599	1.78552	0.882556	1.09284	1.03178	1.31436	1.15194	0.942547	0.80399	0.616328	1.06547	1.38696	0.728691	0.625369	0.814015	1.03065	1.09709	1.15851	1.04998	1.22438
Q13200	PSMD2	-0.139645	-0.500469	-0.289604	-0.342791	-0.251087	-0.27481	-0.247438	-0.312616	-0.367695	-0.142593	-0.326601	-0.251898	0.0546861	-0.0961664	-0.252843	-0.215428	-0.365084	-0.276594	-0.233226	-0.0722484
P02042	HBD	-0.437051	-0.443066	-0.913676	-0.61596	0.0397434	0.153989	-1.27676	-1.09147	-0.845743	-1.28666	-0.733067	-0.706938	-0.643805	-0.702919	0.0483262	-0.166128	-0.914607	-0.901227	0.169726	-0.024219
O95202	LETM1	0.374928	0.355982	0.428789	0.609543	0.584442	0.156334	0.477871	0.192857	0.0799984	0.428803	0.634181	0.221137	0.356195	0.29389	0.468256	0.400953	0.39845	0.447727	0.331029	0.268302
P23229	ITGA6	-0.341032	-0.421066	-0.566122	-0.364595	-0.695018	-0.577899	-0.366619	-0.880238	-0.646671	-0.716691	-0.448541	-1.19236	-0.688793	-0.491801	-0.798103	-0.801226	-0.8524	-0.597247	-0.516561	-0.937507
P17980	PSMC3	0.473078	0.0684339	0.298709	0.34986	0.348375	0.0731137	0.336956	-0.0156747	-0.137022	0.326719	0.454727	-0.0217576	0.222588	0.112608	0.343879	0.484626	0.346353	0.428028	0.143317	0.161227
Q8N3D4	EHBP1L1	0.26961	0.193267	0.0889073	0.277796	-0.0224631	0.111098	0.19968	0.32207	0.331795	0.196064	0.159317	0.340509	0.418122	0.312929	0.300649	0.256563	0.239882	0.283198	0.240765	0.31042
P02774	GC	-1.00589	-0.406029	-1.00437	-0.883359	-1.12853	-0.708401	-1.19217	-0.973692	-0.529715	-1.47783	-0.786463	-0.957746	-1.5225	-1.39251	-0.672181	-0.631023	-1.30952	-1.44993	-1.33126	-1.5889
Q5T4S7	UBR4	-0.363963	-0.556556	-0.316698	-0.480835	-0.435659	-0.412313	-0.423351	-0.347935	-0.282203	-0.276362	-0.397077	-0.0632569	0.14169	0.0433652	-0.283765	-0.297988	-0.309518	-0.311027	-0.125989	0.00610143
Q9UKV3	ACIN1	0.592034	0.96877	0.615944	0.679577	0.743234	0.458675	0.687966	0.43962	0.402701	0.455809	0.485413	0.150287	0.000388269	0.174059	0.278538	0.382295	0.236152	0.429071	0.296015	0.194521
Q9UBC2	EPS15L1	0.586065	0.246048	0.518709	0.6778	0.486849	0.409373	0.634308	0.398653	0.312137	0.590316	0.65523	0.2474	0.47847	0.320266	0.502044	0.575354	0.585941	0.635731	0.349227	0.441004
P35606	COPB2	-0.439079	-0.6878	-0.496701	-0.560382	-0.415558	-0.595553	-0.567233	-0.664509	-0.629673	-0.505608	-0.679379	-0.52006	-0.150266	-0.325552	-0.578399	-0.739826	-0.765093	-0.605771	-0.480402	-0.286743
Q96HE7	ERO1A	1.08015	-0.128661	0.76714	0.562175	1.34624	0.689191	0.948618	1.0325	0.511091	1.40075	1.01276	0.269855	1.01716	1.04463	0.977349	1.49284	0.997801	1.04397	0.245091	0.532379
Q86UE4	MTDH	-0.116745	0.0874482	-0.0676913	-0.0573886	-0.0155701	-0.254412	-0.0424672	-0.288397	-0.298901	-0.142593	0.0309926	-0.40177	-0.376909	-0.302832	-0.0240246	-0.156467	-0.201046	-0.0605344	-0.224228	-0.232635
Q14697	GANAB	-0.806876	-0.505802	-0.639053	-0.741094	-0.590937	-0.666337	-0.751077	-0.761185	-0.687863	-0.70514	-0.949016	-0.651029	-0.706307	-0.634453	-0.855627	-0.913362	-0.979617	-0.99889	-0.677134	-0.660515
Q9Y6C2	EMILIN1	-1.88488	-1.04864	-2.17982	-2.03245	-2.24301	-1.99554	-1.97589	-0.857155	-0.663872	-1.87852	-2.19992	-1.06607	-2.29347	-2.21537	-2.17756	-2.20046	-1.12553	-2.28342	-1.67509	-2.27758
P50851	LRBA	0.168033	-0.342622	0.175307	0.074049	0.03178	0.0135474	0.160325	0.0923557	0.0314005	0.184933	-0.193638	-0.0801968	0.30903	0.26159	-0.0616078	-0.0261299	-0.0923259	-0.121871	-0.045856	0.169064
P45880	VDAC2	0.260893	-0.424429	-0.0251726	0.204412	0.0814879	-0.00993282	0.0971892	-0.279846	-0.270628	0.0578209	-0.249595	-0.485799	-0.130921	-0.310905	-0.273929	-0.00430357	0.0145893	-0.115771	-0.350711	-0.49567
P07951	TPM2	0.367986	0.135059	-0.318408	-0.225096	-0.292146	-0.287507	0.00703472	2.25126	1.99966	-0.0244818	-0.0561348	2.05103	-0.342269	-0.134339	-0.103096	-0.151661	1.99523	-0.226437	-0.0901263	-0.488606
P45974	USP5	0.165366	-0.096118	0.15819	0.24817	0.20466	-0.0152029	0.280053	0.00686782	-0.0753092	0.12666	0.151931	-0.0562569	0.000388269	-0.0961664	0.0933538	0.112173	0.00731394	0.143962	0.00221658	0.0333463
Q99460	PSMD1	0.126134	-0.250208	-0.00437418	-0.105533	0.0633731	0.0122529	-0.0131432	-0.147934	-0.17351	0.0165589	-0.236612	0.0629755	0.420142	0.286418	-0.0872185	-0.072312	-0.214592	-0.0693493	0.0732751	0.180188
Q6WKZ4	RAB11FIP1	1.01943	0.459041	1.01477	0.840696	1.00356	0.782503	1.02905	0.843481	0.758716	1.06053	1.26864	0.785987	0.788529	0.808676	1.16078	1.01933	1.04191	0.858898	0.606221	0.878751
Q86VP6	CAND1	-1.13142	-1.20758	-1.04911	-1.16966	-1.15252	-1.24819	-1.12789	-1.25282	-1.06814	-1.19656	-1.29094	-0.901463	-0.830437	-0.799574	-1.17145	-1.17098	-1.23861	-1.18115	-0.924294	-0.952007
Q01469	FABP5	0.789388	-0.214839	0.935183	0.601131	0.818453	0.130318	0.742282	0.194086	-0.0767483	0.504376	0.677691	0.0655448	0.689886	0.647203	0.789989	0.881542	0.466878	0.977766	0.218939	0.154474
Q2M2I5	KRT24	0.254634	3.09965	0.110679	2.82372	1.18505	0.33055	0.237989	0.530916	0.57938	0.430899	1.92304	-0.40177	0.534532	-0.4167	-0.16538	0.554918	0.320756	1.35359	0.527611	-0.241514
Q16643	DBN1	0.531195	0.266005	0.689272	1.29644	0.951743	0.929638	0.775429	0.767955	0.602043	0.598728	0.909969	0.495268	0.0271304	0.0382897	0.25155	0.560786	0.757927	0.695058	0.360236	0.386343
Q9NYL9	TMOD3	1.14521	0.490631	1.02695	1.0727	0.908184	0.697269	1.14285	0.846609	0.519687	1.17871	1.0039	0.108538	0.539184	0.410432	0.851194	0.948728	1.05678	0.789902	0.375114	0.290028
Q15154	PCM1	0.938184	1.01233	1.0256	1.0975	1.11139	0.931694	1.08028	0.822983	0.738402	0.849596	1.1764	0.891845	0.893265	0.833793	1.05874	1.10081	0.952305	1.30212	1.00349	1.02041
P09651	HNRNPA1	0.457903	0.365749	0.344827	0.372004	0.549544	0.354244	0.557232	0.0290636	0.0864419	0.224126	0.153164	0.0330942	0.115762	0.25066	0.181785	0.280469	0.0617077	0.300407	0.128173	0.286945
P51659	HSD17B4	-0.0408793	-0.232415	0.0720335	0.134887	0.00219898	-0.107872	-0.145286	-0.219725	-0.273926	0.0699728	-0.265989	-0.267982	0.205129	-0.0307021	-0.182147	-0.142096	-0.221414	-0.151205	-0.193169	-0.010243
P19367	HK1	-1.03627	-1.23389	-0.86537	-0.909831	-0.83605	-0.674652	-1.03951	-1.04726	-0.939507	-0.986234	-1.12325	-0.687339	-0.482342	-0.702919	-1.03229	-1.00286	-0.857704	-0.976608	-0.895439	-0.592679
O00159	MYO1C	-1.8467	-1.49162	-1.7757	-1.84199	-1.88044	-1.67049	-1.77057	-0.998735	-0.676909	-1.82754	-1.63825	-0.499026	-1.16987	-1.04949	-1.5445	-1.46482	-1.17102	-1.56989	-1.1358	-1.27454
P23141	CES1	-1.07358	-1.15915	0.763103	-0.430141	0.951743	0.776416	0.665473	0.0936726	-0.0581511	0.363386	-0.284241	0.0997906	-1.56181	-0.74168	-1.0602	0.585944	-0.174328	-1.32856	-1.03009	-1.18333
P04080	CSTB	1.56041	-0.251701	1.13775	1.18203	0.869239	1.12194	1.19152	1.3761	0.670547	1.70211	1.29291	0.320212	1.10576	0.782356	1.14682	1.35046	1.38728	1.18901	0.524055	0.724698
P11717	IGF2R	0.301535	-0.00897065	0.0798459	0.00629137	0.215246	0.139833	0.184573	-0.0242199	-0.0825191	0.0290619	-0.257769	-0.136667	-0.139817	-0.207812	-0.168415	-0.0497812	-0.174328	-0.0387301	-0.0711788	-0.186187
Q15435	PPP1R7	0.500843	0.0234789	0.288632	0.348743	0.315953	0.425022	0.504475	0.35868	0.159156	0.502384	0.593867	0.173102	0.333876	0.291759	0.461402	0.455522	0.380542	0.415446	0.220038	0.229208
P06748	NPM1	0.701005	0.858943	0.565829	0.6253	0.696145	0.500821	0.66275	0.187933	0.127012	0.349052	0.577421	0.188506	0.0982135	0.160108	0.416548	0.53915	0.164704	0.54238	0.257992	0.373802
Q02218	OGDH	-1.27254	-0.924406	-0.947685	-1.18252	-0.936627	-1.16677	-1.22878	-0.852075	-0.77162	-1.00878	-1.10249	-0.510461	-0.614575	-0.681827	-1.08292	-1.04383	-0.797855	-1.06494	-0.772291	-0.89954
P19338	NCL	0.512431	0.874763	0.451047	0.542784	0.567098	0.458675	0.612838	0.127498	0.120748	0.321081	0.738127	0.42897	0.354084	0.472896	0.336407	0.467026	0.231164	0.68111	0.513335	0.514912
Q6YHK3	CD109	0.393277	0.289801	0.373714	0.359867	0.455442	0.605823	0.635234	0.284507	0.253793	0.306319	0.148224	0.213049	0.0753332	0.420219	0.207759	0.335136	0.152884	0.291255	0.474255	0.360173
Q01546	KRT76	1.37666	0.15322	1.21309	1.36484	0.821536	1.16626	1.33468	1.18361	1.06507	1.67098	1.02292	0.214207	1.32905	0.685853	1.02726	1.3231	1.41394	1.06157	0.659048	0.989757
Q12802	AKAP13	0.654221	0.441598	0.527305	0.570817	0.509964	0.368478	0.642623	0.332147	0.213151	0.559044	0.588406	0.299625	0.329586	0.299204	0.440644	0.529207	0.450878	0.432197	0.285553	0.29822
P55884	EIF3B	-0.270733	-0.389503	-0.251528	-0.324869	-0.244625	-0.277973	-0.290765	-0.353308	-0.351928	-0.274654	-0.535303	-0.25831	-0.0518293	-0.0989596	-0.464008	-0.464819	-0.563134	-0.427086	-0.280632	-0.163511
P23246	SFPQ	-0.348635	0.218282	-0.28458	-0.260429	-0.175388	-0.197889	-0.228778	-0.567648	-0.462332	-0.45443	-0.3439	-0.165	-0.283581	-0.127193	-0.318731	-0.261285	-0.35943	-0.266422	-0.184417	-0.00393475
P02647	APOA1	-0.331584	0.250272	-0.458481	-0.307167	-0.151012	-0.10506	-0.442768	0.334377	0.609221	-0.471941	-0.0547099	-0.124902	-0.677954	-0.626371	0.138247	0.522206	-0.420912	-0.293708	-0.561184	-0.690593
Q07954	LRP1	-0.926943	-0.859241	-1.13995	-1.07376	-1.28218	-0.97229	-1.12162	-0.981992	-0.858063	-1.14571	-0.975733	-0.891462	-0.99288	-0.850444	-0.872846	-0.999978	-0.911846	-0.911757	-0.531283	-0.920773
P0DOX7	NA	-1.11512	-0.783876	-1.44908	-0.978218	-1.25271	-0.433324	-1.22878	-0.707443	-0.631787	-0.934066	-1.02232	-1.31399	-1.42503	-1.48083	-0.200663	-0.589266	-1.0477	-1.0797	-1.14709	-1.5627
P11940	PABPC1	0.06163	0.220437	0.108135	-0.00365339	0.273811	0.115927	0.0659284	-0.209944	-0.137022	0.0713167	0.0589037	0.132017	0.265895	0.253948	0.0351988	0.142491	-0.0326197	0.132477	0.00986339	0.253634
P51858	HDGF	0.892959	0.977078	0.904717	0.94039	0.840655	0.446267	1.00632	0.152988	0.128262	0.74569	0.845042	0.255299	0.147795	0.41729	0.513449	0.500997	0.490029	0.71573	0.456644	0.185717
P50991	CCT4	-0.0210009	-0.286466	-0.0865125	-0.08729	-0.0377445	-0.37966	-0.129467	-0.415645	-0.367695	-0.23259	-0.559348	-0.223391	-0.0602497	-0.0508424	-0.391313	-0.378057	-0.468807	-0.375158	-0.221241	-0.108334
Q15181	PPA1	0.433729	0.191071	0.316452	0.499182	0.301674	0.34399	0.462297	0.0427645	-0.141533	0.326719	0.446701	-0.101655	0.271497	0.137741	0.352372	0.530205	0.364688	0.489341	0.160595	0.0382451
Q14195	DPYSL3	-2.51191	-2.06955	-2.68907	-2.47095	-2.70164	-2.46542	-2.45455	-1.02137	-0.734802	-2.34641	-2.57152	-0.753732	-2.71293	-2.37548	-2.61725	-2.47679	-1.81323	-2.6736	-1.72499	-2.70689
Q02413	DSG1	1.2875	-0.987671	0.318655	0.149062	-0.390373	0.168007	1.02482	0.401846	-0.0624215	0.638257	0.178829	-0.290804	1.00241	0.620283	0.694689	0.594552	0.668512	0.641144	-0.0471778	0.0792266
P69905	HBA1	-0.518322	-0.562101	-1.16435	-0.799295	-0.093267	-0.0112485	-1.43886	-1.32488	-0.957952	-1.58383	-0.915007	-0.749209	-0.767037	-0.903173	-0.00356052	-0.0905935	-1.01178	-0.92503	-0.0157852	-0.253437
Q13263	TRIM28	-0.0408793	0.227954	0.0201945	-0.0280942	0.214074	0.290531	0.095844	-0.0429097	-0.105836	-0.0418116	0.281672	0.241731	0.200437	0.34822	0.154121	0.0564951	-0.0860872	0.239849	0.327973	0.367977
P80303	NUCB2	1.50084	0.699698	1.51583	1.71249	1.67116	1.44243	1.58386	1.35704	1.09286	1.71893	1.60473	0.766379	0.977947	0.79068	1.43065	1.40368	1.47164	1.45389	0.966641	1.10339
Q96AE4	FUBP1	0.0457681	0.466323	0.120813	0.17826	0.0698688	-0.0364781	0.165464	-0.310872	-0.324316	-0.217742	0.00253082	-0.114685	-0.219308	-0.0603383	-0.0559778	0.0271227	-0.152979	0.157877	0.0805553	-0.0735689
P49588	AARS1	-0.320328	-0.751839	-0.647628	-0.722204	-0.490036	-0.674652	-0.664184	-0.622816	-0.604546	-0.664306	-0.619168	-0.595176	-0.359485	-0.450191	-0.458427	-0.580627	-0.740389	-0.599373	-0.43471	-0.40977
P60842	EIF4A1	-0.48652	-0.720497	-0.469841	-0.607269	-0.390373	-0.607443	-0.448645	-0.551089	-0.625455	-0.503606	-0.699278	-0.430446	-0.191293	-0.163281	-0.467741	-0.52363	-0.782641	-0.41019	-0.587866	0.116762
P49419	ALDH7A1	-0.696039	-0.4881	-0.31499	-0.333802	-0.520939	-0.424532	-0.689474	-0.54288	-0.819003	-0.579609	-0.629737	-0.315665	-0.333737	-0.145846	-0.544498	-0.619916	-0.558808	-0.644765	-0.329649	-0.362195
P16152	CBR1	0.647548	0.155474	0.854746	0.819903	0.47025	0.58159	0.625945	0.192857	0.159156	0.45478	0.667368	0.333065	0.608998	0.830861	0.461402	0.766912	0.32895	0.74116	0.206792	0.381532
P31943	HNRNPH1	0.377234	0.28569	0.264842	0.375297	0.414177	0.279813	0.40262	-0.0884801	-0.0883131	0.117582	0.111888	-0.144069	-0.00908982	0.0216701	0.0179526	0.191227	0.0881544	0.214654	-0.0170797	-0.0962051
Q9BZF9	UACA	0.479533	-0.206131	0.338328	0.129697	0.261379	0.209262	0.40805	0.44169	0.271998	0.457866	0.552394	0.313743	0.705699	0.418267	0.47702	0.564685	0.615908	0.593538	0.279239	0.461208
Q15424	SAFB	0.191814	0.548382	0.268265	0.213025	0.399811	0.233905	0.25255	0.0454891	-0.0244352	0.0318257	0.193293	0.052652	-0.116214	0.0547201	-0.0475737	0.0947506	-0.00734772	0.109228	0.102178	0.102801
P42566	EPS15	0.757872	0.500418	0.682447	0.684894	0.564341	0.425022	0.69864	0.43651	0.253793	0.812307	0.827378	0.157531	0.269259	0.171743	0.625427	0.572452	0.589843	0.613871	0.349227	0.352327
P23588	EIF4B	1.23823	0.873394	1.0805	1.18077	1.10508	0.814047	1.24407	0.740474	0.622583	0.950906	1.33374	0.860377	0.811786	1.0016	1.13333	1.17282	1.09572	1.39903	0.942204	0.989757
O94885	SASH1	1.69131	0.538052	1.6146	1.67112	1.50518	1.16626	1.63709	1.24594	1.16099	1.83345	1.53972	0.753689	1.14719	0.954556	1.55359	1.59789	1.67404	1.37053	0.917347	1.01296
Q9NYU2	UGGT1	-0.664857	-0.538224	-0.531986	-0.657972	-0.435659	-0.331203	-0.650573	-0.526601	-0.475559	-0.521728	-0.712699	-0.41783	-0.233521	-0.330467	-0.452868	-0.58494	-0.706499	-0.655786	-0.34908	-0.365426
Q9UQE7	SMC3	-0.459514	-0.0267506	-0.251528	-0.468978	-0.251087	-0.114927	-0.355535	-0.38414	-0.329453	-0.390131	-0.791201	-0.452333	-0.606331	-0.493638	-0.880289	-0.916076	-0.928492	-0.922365	-0.509257	-0.253437
Q15063	POSTN	-3.24036	-3.13416	-3.29633	-3.24518	-3.34993	-2.99034	-3.21536	-3.06184	-2.56968	-3.29702	-3.19364	-3.23599	-3.29347	-3.40975	-3.11768	-3.07383	-3.03562	-3.23633	-2.79876	-3.38497
P26640	VARS1	-0.568489	-0.74762	-0.469841	-0.673764	-0.560521	-0.670489	-0.606111	-0.65342	-0.604546	-0.605144	-0.701506	-0.40177	-0.139817	-0.244454	-0.515234	-0.565632	-0.687484	-0.603635	-0.445126	-0.225278
P12277	CKB	-1.67438	-1.6362	-1.89825	-1.89389	-1.88044	-1.65807	-1.56085	0.216019	0.603841	-1.52986	-1.94637	0.228035	-1.99557	-1.78376	-1.90033	-1.97996	-1.0177	-2.04451	-1.7463	-2.0422
Q9UHD9	UBQLN2	0.758756	0.458129	0.572305	0.690192	0.606949	0.626275	0.635234	0.377184	0.202512	0.448588	0.707386	0.23604	0.413062	0.447277	0.594438	0.574387	0.412838	0.791525	0.283452	0.506983
P31150	GDI1	-1.17807	-1.26973	-1.18605	-1.19548	-1.26247	-1.05943	-1.14688	-0.836941	-0.797488	-0.868179	-1.30781	-0.947348	-1.28687	-1.22754	-1.24002	-1.30331	-1.29505	-1.33209	-1.12459	-1.1579
O00299	CLIC1	0.518713	0.0827181	0.380055	0.43226	0.405985	-0.00993282	0.44444	-0.0647802	-0.214108	0.366673	0.549586	-0.181661	0.0337392	0.0697222	0.278538	0.41398	0.307786	0.298125	0.0938077	-0.0331839
Q9BSJ8	ESYT1	-1.18486	-0.834425	-1.09822	-1.24518	-1.16163	-1.01652	-1.17583	-0.831932	-0.714498	-1.10264	-1.35263	-0.842469	-1.03375	-0.97833	-1.31873	-1.36873	-1.30952	-1.37516	-0.958704	-1.08152
Q96I99	SUCLG2	-0.161241	0.039434	-0.0590867	0.0147612	-0.0773893	-0.032465	-0.208694	0.140299	-0.134023	0.0165589	0.0914422	0.0383356	0.117007	0.0572313	-0.111831	-0.0438319	-0.209497	0.0357754	0.00221658	-0.0153095
P06737	PYGL	-0.274349	-1.3538	-1.22081	-1.01798	-1.11079	-1.1121	-1.03361	-0.932897	-0.590088	-0.662071	-1.00021	-0.510461	-0.426847	-0.201794	-1.17145	-0.72547	-0.777606	-0.538948	-0.405598	-0.21213
Q5JSH3	WDR44	0.122014	-0.274279	-0.0154294	-0.0382797	0.00219898	0.00836247	0.00129835	0.0976162	0.00851078	0.13953	0.00663133	-0.142585	0.0244784	-0.130047	0.108474	0.100134	0.0131371	-0.0315346	-0.0901263	-0.0357555
P06744	GPI	-0.932645	-1.02292	-0.845504	-0.931365	-0.753453	-0.769431	-0.995831	-0.780358	-0.746207	-0.977871	-1.19678	-0.523917	-0.524439	-0.495477	-1.01035	-0.878532	-1.14161	-0.996086	-0.731345	-0.696684
P09493	TPM1	0.497667	0.556081	-0.0562299	0.0536428	-0.13449	-0.109281	0.207174	2.95274	2.07806	0.334575	-0.471172	2.05006	-0.790195	-0.584666	-0.494144	-0.600138	2.23397	-0.545083	-0.332869	-0.839897
O60841	EIF5B	0.230599	0.358919	0.21605	0.306825	0.429411	-0.0594321	0.310526	-0.0691944	-0.0272149	-0.00593971	-0.151908	-0.0492908	0.0676251	0.0280849	0.0470188	0.0327638	-0.162793	0.0371448	-0.063134	0.153346
P61158	ACTR3	-0.059475	-0.207578	-0.209661	-0.0767539	-0.172318	-0.289102	-0.250856	-0.360503	-0.401559	-0.0950864	-0.138262	-0.299044	-0.0630674	-0.154537	-0.189834	-0.145277	-0.1793	-0.19555	-0.174272	-0.344552
P67936	TPM4	1.27889	0.877497	0.880321	1.01898	0.931912	0.706103	1.10323	0.807015	0.669689	1.02282	1.55193	0.792981	0.859439	0.866377	1.25947	1.33514	1.3544	1.24992	0.961392	0.815955
Q53EL6	PDCD4	0.508228	0.465415	0.452051	0.898287	0.045028	0.118335	0.588176	-0.0185175	0.00307177	0.174966	0.315121	0.159937	-0.514763	0.0534628	-0.0743563	0.22118	0.346353	0.276256	0.464086	0.0768479
O75828	CBR3	0.77284	-0.226533	0.813952	1.10875	0.509008	0.681068	0.767002	0.208745	-0.150597	0.605237	0.64211	0.293062	0.765685	0.585911	0.631545	1.01791	1.01749	0.906878	0.475176	0.425196
Q99832	CCT7	-0.750393	-0.882178	-0.759348	-0.769901	-0.679682	-0.995538	-0.775488	-1.07067	-0.936891	-0.917977	-1.07046	-0.615611	-0.432301	-0.414959	-0.867905	-0.839361	-0.945333	-0.85223	-0.636776	-0.52247
P62937	PPIA	0.275804	0.149832	0.260265	0.245774	0.31486	0.224993	0.283602	0.0180084	-0.123574	0.12148	0.205236	-0.0437419	0.147795	0.0672327	0.157759	0.299313	0.247312	0.17415	0.0671801	-0.0788632
P43490	NAMPT	0.00160055	-0.455053	0.385319	0.45526	0.0993781	0.173808	-0.0618526	-0.0869874	-0.324316	0.168702	0.270348	-0.10888	-0.0213681	-0.157446	0.193649	-0.045317	0.167318	0.114427	0.0174699	-0.180484
P09874	PARP1	-1.35436	-0.530956	-1.02378	-1.25873	-1.03356	-1.02182	-1.13419	-1.28326	-1.04542	-1.18689	-1.34913	-0.896454	-1.04764	-0.874173	-1.28871	-1.35393	-1.39177	-1.20685	-0.834832	-0.804382
P31930	UQCRC1	-0.00589399	0.109707	0.13588	0.128397	0.269303	0.252663	0.0686738	0.228061	0.103061	0.193598	0.258934	0.310497	0.272615	0.312929	0.161389	0.216231	0.23366	0.197609	0.0853885	0.157854
Q92900	UPF1	-0.720492	-0.724637	-0.611532	-0.708198	-0.552517	-0.518694	-0.612693	-0.620655	-0.581891	-0.622422	-0.75604	-0.300697	-0.273755	-0.232136	-0.62557	-0.658032	-0.694585	-0.555366	-0.420937	-0.226747
Q8WUF5	PPP1R13L	0.856227	0.488845	0.970631	0.958797	0.934049	0.81256	0.993373	0.749693	0.550775	0.730459	0.708225	0.374062	0.529864	0.58765	0.671121	0.750744	0.75706	0.819649	0.419808	0.612572
Q96HC4	PDLIM5	0.248347	-0.0921012	0.177736	0.112701	0.226918	-0.0883007	0.305879	-0.0313796	-0.0883131	0.16241	0.153164	-0.0231218	0.231814	0.169424	0.279652	0.407481	0.305415	0.42175	0.109314	0.144287
P00367	GLUD1	-0.441109	-0.412693	-0.423087	-0.364595	-0.431984	-0.337791	-0.362915	-0.413772	-0.322608	-0.37358	-0.569487	-0.421423	-0.347412	-0.21083	-0.418147	-0.474789	-0.34446	-0.323276	-0.131586	-0.49567
Q9UJC3	HOOK1	1.09844	0.494198	0.813952	0.923246	0.80216	0.512771	1.03608	0.562646	0.492774	1.04898	1.27998	0.617619	1.03835	0.807185	1.18773	1.17219	1.09022	1.10597	0.796552	0.949368
O75534	CSDE1	-0.129786	0.0850851	-0.0168172	-0.0455994	0.296145	-0.124862	0.031163	-0.244471	-0.199925	-0.276362	-0.192071	0.128335	0.15872	0.150733	-0.114754	-0.193857	-0.389844	0.0736365	-0.0144919	0.273505
P14314	PRKCSH	0.258392	0.321264	0.237163	0.318275	0.27606	0.118335	0.294197	0.0777896	0.0206741	0.149743	0.346734	-0.198517	-0.333737	-0.215369	0.075511	0.106835	0.0826268	0.138869	-0.096954	-0.210676
Q99613	EIF3C	0.0659259	-0.110943	0.0785468	-0.050009	0.0814879	-0.367814	-0.0291976	-0.290114	-0.277231	-0.0890689	-0.117287	0.0655448	0.164754	0.187876	-0.0281525	-0.0188177	-0.0954554	0.0136858	0.00221658	0.0564688
Q15233	NONO	-0.740357	-0.406029	-0.628406	-0.750633	-0.5327	-0.566249	-0.632623	-0.930218	-0.78332	-0.881118	-0.685982	-0.589101	-0.555846	-0.473562	-0.655057	-0.678626	-0.787695	-0.631649	-0.512904	-0.344552
O43491	EPB41L2	-0.820027	-0.138293	-0.522097	-0.715184	-0.74203	-0.206906	-0.603923	-0.356901	-0.17505	-0.569101	-0.98928	-0.472692	-0.995569	-0.799574	-1.02678	-0.646716	-0.687484	-0.911757	-0.407294	-0.800004
O00151	PDLIM1	1.01351	0.877497	0.71709	0.822317	0.528947	0.733855	0.880723	0.375019	0.288858	0.605237	0.689643	0.0909899	0.277079	0.445361	0.356599	0.437561	0.491073	0.583263	0.65092	0.196714
Q14839	CHD4	-0.987972	-0.458497	-0.702407	-0.865113	-0.617827	-0.666337	-0.773029	-0.751694	-0.617055	-0.83759	-0.772342	-0.454172	-0.592016	-0.504707	-0.756417	-0.793719	-0.828771	-0.782927	-0.566861	-0.33819
Q641Q2	WASHC2A	0.905798	0.581451	0.639922	0.773241	0.598887	0.650608	0.788811	0.532859	0.555427	0.658069	0.771443	0.318059	0.294794	0.328605	0.560938	0.712594	0.740482	0.889545	0.539987	0.346414
O60271	SPAG9	-0.12815	-0.217754	-0.159746	-0.0994263	-0.135984	-0.178543	-0.0830246	-0.124776	-0.152114	-0.014468	-0.161077	-0.064661	0.0191597	-0.0781411	-0.0872185	-0.0921275	-0.100162	-0.0693493	-0.0684922	-0.0191212
P41252	IARS1	-0.735365	-0.737128	-0.624169	-0.767478	-0.607426	-0.664266	-0.675624	-0.723589	-0.625455	-0.664306	-1.01676	-0.553182	-0.262376	-0.484478	-0.821793	-0.86012	-0.836604	-0.849696	-0.630819	-0.322405
P04632	CAPNS1	0.792848	0.360874	0.673009	0.997771	0.614967	0.361378	0.887736	0.479456	0.33288	0.821121	1.03702	0.323436	0.5336	0.410432	0.663463	0.848339	0.938601	0.88651	0.537344	0.339485
P00352	ALDH1A1	-2.27616	-1.6401	-0.870379	-0.964279	-1.31905	-1.32465	-1.24915	-1.17781	-0.955303	-1.05788	-1.14128	-0.407103	-1.43595	-1.29962	-1.05738	-0.932471	-1.09389	-0.847167	-0.988866	-0.383328
Q9UNZ2	NSFL1C	1.16403	0.62927	0.768752	1.14328	0.71616	0.814047	1.02552	0.754697	0.528232	0.960366	0.824284	0.300716	0.438188	0.39165	0.592647	0.705548	0.673117	0.753709	0.42172	0.424261
Q8N163	CCAR2	-0.604446	-0.207578	-0.421248	-0.558287	-0.456044	-0.356064	-0.47439	-0.575999	-0.494668	-0.433312	-0.467376	-0.308993	-0.383938	-0.312525	-0.438146	-0.544478	-0.602663	-0.504668	-0.392099	-0.152306
P61981	YWHAG	1.27023	0.757232	0.922205	1.22402	0.869984	0.597215	1.10657	0.603895	0.474221	1.07935	1.02224	0.406852	0.47847	0.434778	0.701353	0.822518	0.742236	0.865079	0.557485	0.323522
Q16555	DPYSL2	-1.69362	-1.07747	-1.82834	-1.63792	-1.81675	-1.50937	-1.68947	-1.14327	-0.947383	-1.55867	-2.01676	-1.1411	-2.03929	-1.61034	-1.9995	-2.03201	-1.81839	-2.07378	-1.01708	-1.93751
Q9Y3Z3	SAMHD1	-1.66012	-0.675727	-1.81863	-1.70124	-1.82155	-1.31486	-1.71286	-1.47298	-1.34845	-1.726	-1.72625	-1.32069	-1.28687	-1.52522	-1.82658	-1.74464	-1.75764	-1.94923	-1.04322	-1.59647
P31939	ATIC	-0.801649	-1.19317	-0.960982	-1.14116	-0.981591	-0.873266	-1.03951	-1.00718	-0.942127	-1.09057	-1.22856	-0.611501	-0.982173	-0.806406	-0.978049	-0.811298	-1.03562	-1.15277	-0.958704	-1.01151
Q8IUD2	ERC1	0.279508	-0.0538382	0.05496	0.185781	0.196372	0.117132	0.194662	0.0563365	0.0486626	0.103201	0.416199	0.0185814	0.165958	0.0357453	0.256083	0.222415	0.251013	0.296982	0.10337	0.195618
P08865	RPSA	0.699162	0.294922	0.432862	0.506208	0.704518	0.661383	0.551355	0.438584	0.184605	0.733009	0.81963	0.38336	0.677279	0.605775	0.759981	0.712594	0.540295	0.756206	0.60538	0.519299
P13010	XRCC5	-0.763037	-0.386221	-0.48705	-0.784523	-0.410124	-0.607443	-0.603923	-0.785191	-0.6004	-0.825034	-1.06185	-0.619733	-0.581878	-0.435995	-0.949063	-1.12002	-1.27009	-0.82212	-0.648765	-0.367044
P49189	ALDH9A1	-0.0286141	-0.386221	0.0575998	0.287149	0.0304485	-0.114927	0.00129835	-0.130915	-0.242899	-0.111765	-0.179594	0.0513564	0.35514	0.101701	-0.256067	0.145098	-0.0860872	0.114427	-0.0119087	0.0345725
P42224	STAT1	-1.9355	-1.24574	-1.7757	-1.59004	-1.94184	-1.43686	-1.97589	-1.59073	-1.56968	-1.46608	-1.81996	-1.90901	-0.622866	-1.5556	-1.68516	-1.57633	-1.4913	-1.54919	-1.50199	-1.50099
Q8N283	ANKRD35	1.8743	0.580613	1.73534	1.31199	1.38113	1.29267	1.79089	1.4663	0.939003	1.30689	1.54724	0.901224	0.963482	1.05974	1.26342	1.26737	1.33652	1.5102	0.913275	1.33202
P43686	PSMC4	0.910583	0.409848	0.684156	0.777395	0.67073	0.497125	0.783807	0.498472	0.324182	0.726199	0.72076	0.257548	0.49963	0.352315	0.605138	0.754163	0.593734	0.695925	0.388864	0.467577
O43719	HTATSF1	0.956038	1.16446	0.999063	1.11139	1.16516	0.966867	1.10724	0.721007	0.635823	0.916176	1.48737	0.948623	0.885248	1.07469	1.14131	1.14314	1.08193	1.33032	1.19062	0.842103
P27482	CALML3	1.44696	0.110869	0.941628	1.25176	0.900187	0.962852	1.30005	0.902531	0.576637	1.16556	1.47559	0.690174	1.15145	0.878498	1.09967	1.40748	1.43632	1.51069	1.00222	0.821648
P40222	TXLNA	0.462255	0.672411	0.430827	0.64453	0.631748	0.452962	0.534574	0.220848	0.119492	0.220496	0.803222	0.384389	0.514826	0.535472	0.631545	0.664351	0.390643	0.889545	0.600323	0.622392
Q99961	SH3GL1	1.38069	0.461776	1.12207	1.27368	1.19578	0.736209	1.21277	0.797349	0.528232	1.21077	1.39914	0.683499	0.834675	0.755546	1.09841	1.28992	1.4249	1.49234	0.815583	0.612572
P21980	TGM2	-2.54646	-1.84115	-2.76167	-2.70124	-2.80244	-2.63355	-2.54398	-1.13092	-0.567657	-2.49762	-2.62128	-0.423223	-2.73074	-2.51027	-2.61725	-2.57633	-1.44267	-2.72839	-1.84859	-2.74006
P07339	CTSD	-1.37363	-0.1466	-0.0792445	-0.867706	-0.556514	-0.835485	-1.06335	-1.11258	-1.12357	-1.11788	-0.697054	-0.92933	-0.979509	-1.01215	-0.902851	-1.16129	-1.15135	-1.02437	-0.718653	-1.02677
Q93008	USP9X	-0.593112	-0.917282	-0.656254	-0.799295	-0.758047	-0.693539	-0.715217	-0.737573	-0.642403	-0.56075	-0.935841	-0.638429	-0.380419	-0.495477	-0.814646	-0.806253	-0.815808	-0.847167	-0.601395	-0.553458
Q9UHD8	SEPTIN9	-0.410947	0.387967	-0.558017	-0.228424	-0.44119	-0.37966	-0.431086	-0.146378	-0.0175091	-0.579609	-0.927993	-0.305669	-0.837656	-0.614332	-1.02953	-1.06175	-0.815808	-0.747127	-0.511079	-0.765447
Q12797	ASPH	-0.987972	-0.673725	-0.84058	-0.705876	-0.758047	-0.529965	-0.864337	-0.777947	-0.625455	-0.87334	-1.00295	-0.84488	-0.929801	-0.993843	-1.01035	-0.99423	-0.953828	-0.799943	-0.737734	-0.983932
P63010	AP2B1	-1.25815	-0.977756	-1.06338	-1.11937	-1.16467	-1.02182	-1.19546	-1.11562	-0.926474	-1.14884	-1.37024	-1.15002	-1.15477	-1.08782	-1.41274	-1.52156	-1.47899	-1.42709	-1.01191	-1.20343
Q96QK1	VPS35	-0.0424199	-0.176058	0.0824407	-0.00936704	-0.0773893	-0.0512889	0.0113221	-0.0213659	-0.00375595	0.0359614	-0.473074	-0.0506813	0.0178269	0.0446313	-0.335684	-0.372455	-0.35755	-0.400888	-0.121805	-0.0868413
O43815	STRN	0.54357	0.0862671	0.442993	0.476877	0.450473	0.31068	0.475804	0.328796	0.252647	0.612641	0.602923	0.305071	0.620459	0.378657	0.640241	0.617257	0.609195	0.575744	0.373139	0.547919
P08758	ANXA5	-0.671993	-0.178896	-0.845504	-0.712851	-0.838481	-0.68092	-0.724692	-0.182585	-0.322608	-0.698254	-0.726245	-0.405323	-1.02	-0.810979	-0.895291	-0.84194	-0.860364	-0.917052	-0.405598	-1.0319
Q14624	ITIH4	-0.426955	0.383166	-0.626286	-0.502831	-0.536641	0.204736	-0.560854	-0.21809	0.235356	-0.624596	-0.372017	-0.689503	-0.922107	-1.0307	0.0652152	-0.378057	-0.868371	-1.00451	-0.783262	-0.956873
Q562R1	ACTBL2	0.199655	-0.084101	0.0602349	0.103465	0.151755	0.223875	0.207174	0.806212	0.603841	0.341275	0.516419	0.700956	0.361458	0.352315	0.570979	0.47637	0.715699	0.383503	0.325933	0.445621
Q15643	TRIP11	0.672178	0.51892	0.52158	0.474832	0.456434	0.462472	0.438085	0.35539	0.295548	0.574291	0.68026	0.181417	0.465819	0.211741	0.511554	0.509114	0.366964	0.607433	0.279239	0.631335
Q9NZN4	EHD2	-1.91278	-1.3003	-2.06052	-1.92595	-2.09617	-1.80094	-1.70346	-0.700579	-0.179682	-1.93137	-2.38092	-0.470829	-2.28687	-1.78376	-2.36671	-2.35393	-1.65711	-2.36789	-1.55741	-2.31458
Q14683	SMC1A	-0.78608	-0.187441	-0.500579	-0.729259	-0.463529	-0.352724	-0.565104	-0.582295	-0.51014	-0.562833	-0.569487	-0.425025	-0.446948	-0.370406	-0.648687	-0.635489	-0.699339	-0.642571	-0.350711	-0.259435
P63244	RACK1	-0.329702	-0.563954	-0.313283	-0.344595	-0.160105	-0.395035	-0.333621	-0.68921	-0.666037	-0.515662	-0.539282	-0.339261	0.00173721	-0.0767639	-0.371948	-0.321186	-0.539501	-0.291987	-0.294692	-0.167736
Q99714	HSD17B10	-0.32407	-0.644018	-0.245007	-0.258727	-0.211165	-0.513091	-0.187247	-0.447853	-0.500451	-0.293558	-0.34913	-0.42683	-0.12061	-0.158902	-0.16538	-0.0998219	-0.115964	-0.177966	-0.240768	-0.346147
Q16363	LAMA4	-1.49916	-1.10149	-1.99888	-1.88336	-2.028	-1.74734	-1.72232	0.318695	0.454431	-1.60086	-1.81031	0.52077	-1.77164	-1.64666	-1.74279	-1.78874	-0.120739	-1.83961	-1.33126	-1.92792
O14639	ABLIM1	1.4519	0.116665	1.26997	1.09484	1.22459	0.909615	1.3545	0.807015	0.685904	1.10057	0.951685	0.373025	0.799429	0.841826	1.09778	1.17792	1.36355	1.15473	0.787683	0.638612
P29692	EEF1D	1.1082	0.481676	0.673009	0.895996	0.744859	0.464367	0.913162	0.529943	0.239987	0.689039	0.918699	0.362616	0.623967	0.575438	0.816319	0.879196	0.699539	0.889545	0.493473	0.533246
P04040	CAT	-0.445179	-0.576993	-0.908514	-0.607269	-0.419192	-0.0607938	-0.760792	-0.502522	-0.525779	-0.810109	-0.846836	-0.65314	-0.828038	-0.859888	-0.621406	-0.606701	-0.785166	-0.971091	-0.587866	-0.572001
Q15029	EFTUD2	-0.572935	-0.419387	-0.490903	-0.65573	-0.298825	-0.23123	-0.523162	-0.506508	-0.517938	-0.585951	-0.746807	-0.461551	-0.352574	-0.317397	-0.484659	-0.651232	-0.745296	-0.543035	-0.265169	-0.183333
Q06830	PRDX1	0.119261	-0.337858	0.0914858	0.275448	0.125804	0.427938	0.171862	0.00546918	-0.187434	0.0952956	0.288424	0.293062	0.207469	0.385668	0.109727	0.268566	0.255932	0.20859	0.0300589	0.0816014
Q9HCY8	S100A14	1.73242	0.192169	1.31314	1.53887	1.29614	0.942608	1.49123	0.915249	0.655891	1.48585	1.38136	0.419963	0.883054	0.773984	1.20483	1.39111	1.43578	1.19147	0.639464	0.485623
Q14BN4	SLMAP	-0.648342	-0.150772	-0.958312	-0.794354	-0.962906	-0.787353	-0.71758	1.43755	1.46634	-0.607293	-0.770002	1.4785	-0.84977	-0.84106	-0.663593	-0.768972	1.20533	-0.847167	-0.733472	-0.920773
Q15393	SF3B3	-0.30176	-0.0854313	-0.227226	-0.384876	-0.0574307	-0.0445379	-0.276758	-0.309131	-0.367695	-0.371753	-0.539282	-0.23441	-0.169874	-0.115833	-0.407353	-0.538192	-0.645597	-0.471185	-0.227221	-0.0855086
Q15084	PDIA6	0.947526	0.437899	0.448032	0.456297	0.759399	0.691619	0.557232	0.427138	0.32745	0.571445	0.636829	-0.0217576	0.142913	0.142479	0.502998	0.558833	0.532207	0.746193	0.354241	0.268302
Q13596	SNX1	0.0194302	-0.119093	-0.0720129	-0.010799	-0.00324516	0.0225763	-0.0498924	-0.130915	-0.239671	-0.0682031	-0.0690224	-0.392924	-0.295129	-0.317397	-0.243215	-0.225493	-0.217999	-0.0871423	-0.206398	-0.259435
Q14008	CKAP5	-0.433004	-0.36668	-0.365372	-0.577256	-0.367374	-0.303537	-0.480397	-0.467141	-0.369458	-0.505608	-0.679379	-0.295742	-0.350851	-0.294804	-0.542529	-0.624349	-0.567473	-0.449926	-0.382057	-0.245973
Q15417	CNN3	0.505068	-0.16899	0.338328	0.532006	0.491695	-0.0152029	0.483025	0.518222	0.452437	0.363386	0.154397	-0.308993	-0.179015	-0.20932	0.130861	0.222415	0.140967	0.331992	-0.124593	-0.231161
P40121	CAPG	0.293009	0.289801	0.436923	0.698102	0.265912	0.251566	0.357307	0.260083	-0.0300001	0.352373	0.3096	-0.000103202	0.0533858	0.0609899	0.0112641	0.242027	0.449805	0.360714	0.185567	0.00234604
Q9UM54	MYO6	-0.249226	-0.8434	-0.18761	-0.364595	-0.386811	-0.452856	-0.310249	-0.365924	-0.344975	-0.0785983	-0.294294	-0.320689	0.187456	0.0242395	-0.20533	-0.0768607	0.00731394	-0.333858	-0.340952	-0.132903
O95361	TRIM16	0.439259	-0.0241971	0.426749	0.435418	0.481987	0.27118	0.559185	0.282198	0.10179	0.649997	0.300722	0.249661	0.820221	0.470072	0.470208	0.378977	0.402892	0.354137	0.221136	0.498121
Q9Y4E1	WASHC2C	1.60587	1.54967	1.52015	1.77158	1.56802	1.08486	1.68975	1.29141	1.02471	1.49539	1.033	0.600889	0.718061	0.684229	0.917082	0.975335	1.01023	1.06561	0.78174	0.494561
P01008	SERPINC1	-0.0210009	0.785161	-0.354803	0.121877	-0.317354	0.0174238	-0.30136	-0.0429097	0.156709	-0.333903	0.153164	-0.0258542	-0.542022	-0.322284	0.0365169	0.195005	-0.350056	-0.157457	-0.178611	-0.360582
P55795	HNRNPH2	0.346959	-0.0551408	0.15696	0.121877	0.130783	0.0656451	0.20468	0.0644188	-0.0216608	0.216858	0.096581	-0.339261	-0.0786643	-0.157446	0.0179526	0.134643	0.204692	0.0602284	-0.131586	-0.0828468
Q9UKY7	CDV3	1.10681	0.306125	0.649579	0.802887	0.595289	0.351175	0.853122	0.480463	0.251501	0.573343	0.851896	0.0922504	0.613417	0.485071	0.721981	0.897862	0.693205	0.994076	0.485268	0.55135
P18669	PGAM1	0.307594	-0.653853	-0.286253	-0.262133	-0.0860282	-0.0431914	-0.202061	-0.209944	-0.272276	-0.0667242	-0.42995	-0.495234	-0.208348	-0.309287	-0.349392	-0.242426	-0.420912	-0.276594	-0.501989	-0.438406
Q15642	TRIP10	1.28074	0.318249	1.20359	1.30567	1.15481	0.879404	1.25556	0.970772	0.758716	1.40075	1.41723	0.634157	1.10073	0.904531	1.36292	1.51618	1.39344	1.2309	0.779505	0.763672
Q58FF7	HSP90AB3P	0.853744	0.736302	0.924376	0.743823	1.01033	0.961511	0.956792	1.23464	0.992132	1.11498	-0.664089	-1.26153	-1.20991	-1.39251	-0.938665	-1.34659	-1.16444	-1.31801	-1.0485	-0.509901
Q12959	DLG1	0.937402	0.489738	0.757431	0.987768	0.805278	0.805852	0.869746	0.643998	0.530124	0.846459	0.93672	0.712478	0.796323	0.676083	0.883049	0.990633	0.890377	1.02891	0.744794	0.921137
P35241	RDX	0.290563	-0.127291	0.0575998	-0.0514819	-0.115204	0.124339	-0.0380305	0.0263077	0.061802	-0.0389088	-0.0805756	0.139353	0.448117	0.298143	-0.0800587	-0.0890612	-0.0446673	0.0548301	0.0199965	0.0696881
O60701	UGDH	-0.342929	-0.673725	-0.0307699	0.283648	-0.11079	0.0793082	-0.174206	-0.174637	-0.3124	-0.274654	-0.488382	-0.22496	-0.270495	-0.337048	-0.394862	-0.452945	-0.235154	0.0330326	-0.123198	-0.0801899
Q8WVV4	POF1B	1.58856	0.611318	1.58059	1.48096	1.39361	0.974863	1.49685	1.29198	0.941138	1.72364	1.60878	0.717388	1.13002	0.943739	1.60469	1.68241	1.74004	1.29927	0.974478	0.744317
Q16658	FSCN1	-0.188271	-0.595828	-0.862871	-1.00365	-0.774245	-0.812364	-0.610496	-0.970936	-0.855591	-0.53803	-1.12325	-0.751469	-0.929801	-0.499162	-0.880289	-0.72547	-1.00293	-1.05032	-0.624886	-0.932706
P01876	IGHA1	-0.926943	-0.222137	-0.990673	-0.577256	-1.05602	-0.268503	-0.866957	-1.14327	-0.264055	-1.20305	-0.946371	-1.08589	-1.76704	-1.05762	-0.315364	-0.831653	-1.38409	-0.807298	-1.36712	-1.56641
P54920	NAPA	0.765816	-0.203239	0.307608	0.343149	0.490728	0.327431	0.428498	0.376102	0.168904	0.735554	0.304057	-0.315665	0.273732	0.000948817	0.25155	0.143795	0.0950342	0.129912	-0.0738704	-0.00645474
Q02880	TOP2B	-0.932645	-0.547361	-0.533971	-0.676034	-0.413744	-0.55086	-0.634855	-0.773138	-0.683471	-0.820042	-0.710453	-0.5375	-0.437776	-0.39938	-0.685159	-0.674024	-0.69696	-0.675839	-0.574464	-0.28063
P22695	UQCRC2	-0.183164	-0.1903	-0.0307699	-0.0767539	0.0633731	-0.106466	-0.200407	-0.0869874	-0.0327906	-0.0860696	-0.272599	0.0655448	0.0624634	0.0584853	-0.267408	-0.208756	-0.212892	-0.203614	-0.210835	-0.0962051
P46459	NSF	-0.849389	-0.967908	-0.752395	-0.745856	-0.809578	-0.899827	-0.765674	-0.836941	-0.819003	-0.64211	-0.751416	-0.559106	-0.27866	-0.448409	-0.670029	-0.615498	-0.578378	-0.707598	-0.570657	-0.488606
P20591	MX1	-1.35436	-0.360225	-0.960982	-0.579379	-0.960257	-0.212948	-1.45849	-1.14327	-1.18123	-1.34283	-1.25123	-1.19544	-0.0406779	-1.06853	-1.20845	-1.19057	-1.6251	-1.32856	-1.11347	-1.26244
Q8TAQ2	SMARCC2	0.199655	0.561191	0.313142	0.297599	0.331174	0.564912	0.314001	0.338826	0.329624	0.333455	0.162995	0.0922504	0.00712041	0.0659863	-0.048971	0.00146145	-0.0386309	0.00391427	0.109314	0.259939
O43396	TXNL1	0.59501	0.0098392	0.413414	0.525106	0.308282	0.3409	0.609071	0.335491	0.116976	0.594061	0.604728	0.113513	0.228361	0.332757	0.415535	0.511136	0.456231	0.474255	0.147945	0.180188
P47897	QARS1	-0.465701	-0.726711	-0.311579	-0.517005	-0.33098	-0.489061	-0.444724	-0.494584	-0.492746	-0.293558	-0.321452	-0.192365	0.270379	0.0968275	-0.259298	-0.0890612	-0.156243	-0.165311	-0.246829	0.0816014
Q9UHB6	LIMA1	0.0223805	0.738559	-0.0321726	0.227672	-0.0307783	-0.0938656	-0.0233389	-0.41752	-0.371223	-0.214463	0.0147975	-0.300697	-0.300107	-0.194307	-0.257682	-0.254399	-0.207803	0.191473	0.065958	-0.282156
P53618	COPB1	-0.887645	-0.958127	-0.799392	-0.907162	-0.833623	-0.787353	-0.856503	-0.951791	-0.823828	-0.825034	-0.846836	-0.638429	-0.325256	-0.453762	-0.84103	-0.907949	-0.847116	-0.81469	-0.599454	-0.533331
Q04917	YWHAH	-0.240359	0.043091	-0.318408	-0.0618345	-0.322449	-0.593581	-0.324587	-0.534718	-0.571709	-0.485709	-0.446671	-0.63009	-0.971545	-0.752635	-0.84831	-0.683242	-0.795308	-0.490787	-0.476835	-1.07621
P40926	MDH2	-0.298075	-0.314271	-0.0112737	-0.100951	0.045028	-0.182985	-0.150066	-0.288397	-0.268982	-0.150404	-0.404317	-0.0959017	-0.0518293	-0.0414086	-0.264159	-0.322986	-0.350056	-0.326795	-0.187328	-0.306791
P00751	CFB	-1.02404	-0.549195	-1.53	-1.22842	-1.11963	-0.361088	-1.37406	-1.01284	-0.319197	-1.2063	-1.28758	-1.31399	-1.45063	-1.38567	-1.05738	-1.35026	-1.48719	-1.58245	-1.49476	-1.63494
Q9H4A3	WNK1	0.555839	0.0933392	0.254524	0.260094	0.154202	0.127929	0.385106	0.0644188	0.047342	0.368861	0.525974	0.222289	0.471672	0.506362	0.527579	0.605949	0.563299	0.670561	0.441645	0.438227
P46060	RANGAP1	-0.377509	-0.301847	-0.439745	-0.552019	-0.334407	-0.537528	-0.417576	-0.69602	-0.714498	-0.550378	-0.192071	-0.324048	-0.156271	-0.221444	-0.254454	-0.290925	-0.501644	-0.244626	-0.25597	-0.108334
Q93009	USP7	-0.0830618	-0.33469	-0.0476932	-0.12401	-0.0197019	-0.0580717	-0.0799809	-0.216457	-0.209365	-0.128639	-0.668441	-0.380631	-0.110373	-0.180928	-0.492242	-0.561377	-0.652494	-0.449926	-0.357253	-0.342959
Q96NY8	NECTIN4	0.987327	0.280536	0.820961	0.70684	0.815364	0.757226	1.00417	0.604819	0.50437	0.666986	1.07526	0.629823	0.720521	0.798956	1.00185	1.09946	0.899052	1.14396	0.694277	0.923786
O75410	TACC1	0.678738	0.636551	0.693522	0.764897	0.771405	0.505429	0.708355	0.564547	0.555427	0.668762	1.20285	0.615867	0.460924	0.511865	0.778218	0.829017	0.879261	1.01924	0.697437	0.361151
O43290	SART1	0.0659259	0.277435	0.108135	0.138767	0.183251	0.0404665	0.226971	-0.0736221	-0.101435	0.0387121	0.175191	-0.00279229	-0.0574374	-0.0121548	0.0958848	0.0812041	0.0461719	0.191473	0.102178	0.160103
P53396	ACLY	-0.63666	-0.818852	-0.759348	-0.939523	-0.764967	-0.875661	-0.917677	-0.9627	-0.855591	-0.894174	-1.15343	-0.634253	-0.375157	-0.451975	-0.84831	-1.0232	-1.07833	-0.954666	-0.697744	-0.44865
P21810	BGN	-2.52047	-1.04346	-2.74318	-2.3646	-2.69282	-2.53943	-2.67562	-2.07362	-1.74621	-1.89417	-2.6045	-2.28098	-2.61045	-2.63445	-2.19601	-2.55925	-2.31316	-2.63819	-1.71235	-2.74847
Q15366	PCBP2	0.326814	0.258684	0.201801	0.242172	0.256832	-0.0869128	0.386207	-0.144825	-0.150597	0.0414574	-0.0419489	-0.196976	-0.150266	-0.0481407	-0.0378304	-0.00286015	-0.175984	0.0602284	-0.0617976	-0.0948637
P02452	COL1A1	-1.9241	-0.181738	-2.40117	-1.74824	-2.46541	-2.22054	-2.05736	-1.52054	-1.09705	-1.09962	-2.27094	-1.22026	-2.37516	-1.92531	-2.11768	-2.33929	-1.68985	-2.14653	-0.285304	-2.39154
O75874	IDH1	0.627343	0.182254	0.35022	0.594554	0.349443	0.512771	0.287143	0.426093	0.171331	0.138248	0.321719	0.47994	0.201611	0.282131	-0.000853776	-0.102911	0.156835	0.27161	0.247249	0.125996
O75351	VPS4B	1.37723	0.748299	1.33941	1.3582	1.27043	0.925518	1.33411	1.01036	0.802425	1.32052	1.35641	0.767958	1.05988	0.92736	1.23155	1.21994	1.31074	1.15662	0.843667	0.880116
P43304	GPD2	-0.159568	0.110869	-0.0349822	0.0509	0.0981075	-0.126287	-0.143697	-0.185777	-0.192106	-0.117878	-0.0604179	0.0872016	0.220272	0.383669	0.00589095	-0.0799012	-0.0860872	-0.137236	0.169726	0.259939
Q9H4G0	EPB41L1	0.253379	0.67791	0.326337	0.633573	0.20584	0.476621	0.370718	0.0617298	0.122003	0.3086	0.328286	0.483788	0.461904	0.616883	0.258345	0.22118	0.274233	0.516104	0.478854	0.473919
P38606	ATP6V1A	0.0428653	-0.292599	-0.130907	-0.0827651	-0.00734179	0.0568825	0.0113221	-0.0795469	-0.209365	0.117582	-0.04619	0.0795951	0.411033	0.281057	0.083185	0.0947506	-0.0537695	0.0696271	0.0262937	0.154474
Q86VS8	HOOK3	0.842938	0.392752	0.709557	0.823121	0.599785	0.503588	0.790475	0.684765	0.507254	0.80101	1.07396	0.499075	0.596554	0.497143	0.916366	0.876061	0.99044	0.936533	0.662287	0.668935
P26639	TARS1	-0.161241	-0.823284	-0.549957	-0.629095	-0.332693	-0.454645	-0.456518	-0.532684	-0.525779	-0.252628	-0.779385	-0.335866	0.0324198	0.169424	-0.484659	-0.321186	-0.657111	-0.561571	-0.372084	-0.0422048
Q13561	DCTN2	0.852087	0.330271	0.595198	0.673349	0.706187	0.509105	0.723242	0.504426	0.361853	0.637349	0.521204	0.037027	0.101992	0.0746885	0.379633	0.514164	0.518967	0.513155	0.111685	0.113285
Q9Y6N5	SQOR	-0.21408	-0.498695	-0.424929	-0.500818	-0.744307	-0.949409	-0.755926	-0.455538	-0.77162	-0.942179	-1.02232	-0.957746	-0.00502015	-0.118665	-1.00492	-0.476791	-0.75022	-0.319766	-0.243795	-0.485088
P54136	RARS1	-0.700896	-0.845652	-0.603169	-0.722204	-0.643101	-0.69989	-0.655096	-0.82694	-0.737076	-0.783142	-0.87171	-0.57103	-0.249481	-0.39251	-0.749585	-0.63997	-0.81323	-0.72839	-0.605283	-0.373536
O15355	PPM1G	1.053	0.813273	0.869845	0.710321	0.845206	0.493418	0.812753	0.456096	0.346902	0.774028	0.991539	0.38336	0.494848	0.434778	0.669423	0.704665	0.667589	0.866621	0.424583	0.52105
Q96K76	USP47	0.236963	-0.0894295	0.264842	0.174485	0.298359	0.0531107	0.180771	0.0630749	-0.0624215	0.136965	0.116955	0.181417	0.365655	0.292825	0.299551	0.182372	0.0333352	0.229105	0.215636	0.444699
Q9BXP5	SRRT	0.208749	0.425811	0.23133	0.249367	0.290594	0.0656451	0.239208	-0.154173	-0.137022	-0.0101975	-0.0405379	-0.153002	-0.214601	-0.0919867	-0.111831	-0.0349538	-0.201046	0.086921	-0.0379509	-0.011508
P56192	MARS1	-0.544278	-0.593933	-0.419412	-0.657972	-0.488127	-0.547038	-0.619306	-0.657846	-0.561599	-0.600857	-0.407951	0.0159269	0.270379	0.115021	-0.220994	-0.257838	-0.464755	-0.440365	-0.135798	0.0636944
P13861	PRKAR2A	0.262141	0.0098392	0.178949	0.23856	0.189229	0.176122	0.259775	0.313053	0.184605	0.351267	0.351041	0.199076	0.273732	0.236327	0.28853	0.280469	0.27302	0.299266	0.246171	0.232418
Q13423	NNT	-1.62277	-1.23389	-1.31328	-1.42059	-1.24301	-0.979998	-1.44668	-1.08252	-0.971274	-1.32504	-1.47689	-1.11469	-1.03375	-1.0549	-1.43815	-1.58063	-1.3168	-1.5207	-1.26517	-1.10293
P60660	MYL6	0.0238534	0.0767835	-0.19074	-0.0295449	-0.211165	-0.30515	-0.00590434	1.38527	1.19597	-0.0461768	0.0589037	1.26651	-0.36469	-0.290008	-0.156316	-0.0814238	1.17253	-0.0961217	-0.159903	-0.418133
P35998	PSMC2	-0.240359	-0.509369	-0.328713	-0.35547	-0.275582	-0.359411	-0.303134	-0.51853	-0.525779	-0.288378	-0.832114	-0.214013	-0.620789	-0.430707	-0.850745	-0.680932	-0.448657	-0.703018	-0.652784	-0.853443
P36871	PGM1	-0.820027	-0.970364	-0.782769	-0.705876	-0.712747	-0.8055	-0.85911	-0.631494	-0.62335	-0.865605	-0.758358	-0.289162	-0.305102	-0.444851	-0.672181	-0.608895	-0.772588	-0.642571	-0.677134	-0.546106
Q14166	TTLL12	0.31001	-0.156353	0.38111	0.205646	0.269303	0.240553	0.155168	0.164313	-0.00238782	0.198526	0.0456801	0.0317809	0.103249	-0.00952451	0.025938	0.0143491	-0.114376	0.0247729	-0.201975	0.0684914
Q6PKG0	LARP1	-0.0878258	0.0345435	-0.141465	-0.142726	-0.0503691	-0.032465	-0.081502	-0.135537	-0.138525	-0.167739	-0.0878436	-0.129302	0.0416299	-0.0174297	-0.0715136	0.035576	-0.167726	-0.0087472	-0.0551339	0.102801
P55060	CSE1L	-1.03934	-1.13416	-0.947685	-1.16966	-1.03914	-1.09805	-0.96743	-1.10349	-0.995567	-0.93947	-1.38092	-0.852136	-0.629116	-0.686021	-1.20533	-1.23393	-1.2078	-1.14343	-0.931599	-0.802191
P05120	SERPINB2	1.06735	0.805399	1.56815	0.676911	1.33657	1.16393	1.3053	1.2636	0.968605	1.26522	1.31677	1.05395	0.91419	1.50084	1.32836	0.993529	1.05608	0.651016	0.780995	1.26674
Q6DD88	ATL3	-0.401032	-0.634251	-0.52407	-0.523123	-0.548532	-0.3695	-0.46047	-0.0899743	-0.158194	-0.293558	-0.829675	-0.577028	-0.602226	-0.737322	-0.833786	-0.883836	-0.652494	-0.849696	-0.648765	-0.86483
P07737	PFN1	-0.325945	-0.355403	-0.365372	-0.39419	-0.401113	-0.332848	-0.385283	-0.242808	-0.280544	-0.519703	-0.54928	-0.320689	-0.543988	-0.502857	-0.588523	-0.503078	-0.578378	-0.502677	-0.498368	-0.638849
Q9H4A4	RNPEP	-0.157897	-0.611074	-0.0996879	-0.0782543	-0.324151	-0.352724	-0.494512	-0.478839	-0.488909	-0.23591	-0.318029	-0.084463	0.332805	0.323399	-0.179084	-0.154863	-0.616083	-0.25297	-0.147091	-0.048683
P01834	IGKC	-1.20543	-0.779563	-1.54594	-0.972626	-1.32586	-0.314865	-1.32639	-0.780358	-0.666037	-1.01732	-1.18426	-1.52972	-1.59813	-1.62637	-0.196012	-0.704202	-1.3426	-1.2101	-1.2621	-1.84891
P13928	ANXA8	0.671238	0.343184	0.264842	0.686662	0.51378	0.909615	0.572787	0.575899	0.0696285	0.911681	0.663044	0.355285	0.807165	0.732949	0.673664	0.554918	0.447656	0.683736	0.791385	0.720133
P50502	ST13	0.359845	0.195459	0.362015	0.589837	0.364316	0.239448	0.543482	0.137748	0.0799984	0.216858	0.328286	-0.0122438	-0.135362	-0.110187	0.117221	0.212508	0.184192	0.246968	0.0338143	-0.160702
A0MZ66	SHTN1	0.910583	0.402275	0.412383	0.686662	0.248839	0.41624	0.586261	0.443757	0.00170881	0.398073	0.724084	0.408877	0.696565	0.477591	0.631545	0.907873	0.866451	1.04125	0.550511	0.414875
O94979	SEC31A	-0.700896	-0.762439	-0.549957	-0.662466	-0.645228	-0.635575	-0.657362	-0.763568	-0.714498	-0.653166	-0.746807	-0.621798	-0.410606	-0.47901	-0.770179	-0.69252	-0.692214	-0.666892	-0.615051	-0.577611
O00468	AGRN	-0.849389	-0.720497	-0.939765	-0.806738	-0.952337	-0.931861	-0.751077	-0.839453	-0.737076	-0.830043	-0.881781	-0.986732	-1.01181	-0.886185	-1.04061	-1.06778	-0.917373	-1.00733	-0.855525	-1.01151
Q9UMX0	UBQLN1	0.34931	0.0515882	0.244133	0.34427	0.293927	0.390565	0.430634	0.275251	0.182201	0.322211	0.54113	0.134467	0.474589	0.186729	0.522885	0.550992	0.442271	0.574802	0.205683	0.483828
P14868	DARS1	-0.586355	-0.695905	-0.537951	-0.53132	-0.522892	-0.595553	-0.546079	-0.844488	-0.762327	-0.600857	-0.735348	-0.529723	-0.154767	-0.337048	-0.670029	-0.615498	-0.687484	-0.563645	-0.480402	-0.325548
Q9Y4G6	TLN2	0.441465	0.922532	0.628427	0.423804	0.545821	0.400494	0.558209	0.504426	0.736764	0.614485	0.144507	0.587543	0.394697	0.4804	0.294051	0.264975	0.108696	0.239849	0.516918	0.508749
Q07866	KLC1	0.418132	-0.124553	-0.00162356	0.199467	0.0489787	-0.347729	0.10924	-0.157302	-0.17505	0.0345842	0.108077	-0.253498	0.0363742	-0.207812	0.0483262	0.0852814	0.0964062	0.215864	-0.159903	-0.167736
Q5XKE5	KRT79	0.949078	0.272251	0.635512	0.822317	0.576253	0.88295	0.875245	0.545425	0.446438	0.824312	0.980462	0.389525	1.14291	0.757864	1.07487	1.26617	1.05608	1.35798	0.631225	0.63619
O75083	WDR1	-0.788663	-0.879868	-0.89569	-0.89389	-0.790626	-1.1121	-0.90685	-0.943664	-0.714498	-0.989033	-1.12924	-0.529723	-0.665053	-0.770337	-1.00221	-0.916076	-0.892664	-0.990494	-0.857842	-0.935105
O75822	EIF3J	0.9645	0.369638	0.623981	0.873664	0.674145	0.464367	0.894715	0.383658	0.188205	0.658963	0.896773	0.132017	0.337086	0.215119	0.647161	0.749032	0.670356	0.778484	0.311567	0.314464
P42166	TMPO	-0.0751566	0.432333	0.193424	0.0848154	0.135745	-0.0676215	0.12119	-0.160438	-0.178136	-0.0845722	0.0215676	-0.158988	-0.209909	-0.0617	-0.0199085	-0.0753429	-0.138382	0.0275314	-0.0261737	-0.016579
Q15459	SF3A1	0.109583	0.339223	0.13588	0.0767481	0.21055	0.207001	0.157749	-0.0721447	-0.0985088	-0.000282074	0.283926	0.101044	0.144135	0.154256	0.232123	0.268566	0.103247	0.225506	0.178799	0.272466
Q9Y678	COPG1	-0.604446	-0.685781	-0.584527	-0.657972	-0.628304	-0.747337	-0.599558	-0.814535	-0.757703	-0.742433	-0.668441	-0.478294	-0.283581	-0.36872	-0.590556	-0.674024	-0.675726	-0.561571	-0.439909	-0.265459
Q9UIV8	SERPINB13	0.714749	0.0098392	0.589737	0.452145	0.955255	0.30223	0.797112	0.429226	0.14811	0.861297	0.416199	0.406852	0.977947	0.584171	0.658335	0.532197	0.379415	0.567238	0.209008	0.608461
P49411	TUFM	-0.546462	-0.381311	-0.44534	-0.449429	-0.385033	-0.621441	-0.496539	-0.686947	-0.62335	-0.618083	-0.474979	-0.516212	-0.415999	-0.350299	-0.588523	-0.490886	-0.550195	-0.425198	-0.489357	-0.486846
P80723	BASP1	-0.73039	-0.0191038	-0.500579	-0.00936704	-0.939233	-0.114927	-0.705803	-0.707443	-0.467986	-1.02018	-0.539282	-0.674419	-0.963626	-0.724324	-0.650807	-0.429486	-0.571825	0.0289086	-0.236238	-0.9914
Q8NFC6	BOD1L1	0.642763	1.17116	0.831025	0.872111	0.791195	0.769537	0.911634	0.688256	0.658488	0.769895	1.32391	1.06298	0.736004	0.914953	1.01795	0.932222	0.944708	1.26461	1.15945	0.890989
P06753	TPM3	1.03046	0.987238	0.877335	0.927738	0.842174	0.682696	0.936645	0.654745	0.499549	0.844889	0.898981	0.470277	0.535464	0.56577	0.697192	0.856314	0.793889	0.797194	0.675969	0.576825
P36578	RPL4	-0.825322	-0.753952	-0.570192	-0.849656	-0.518988	-1.01652	-0.748658	-0.97922	-0.809401	-0.994647	-1.22856	-0.565056	-0.270495	-0.350299	-0.943854	-0.867982	-1.066	-0.864963	-0.568758	-0.331855
P37837	TALDO1	0.278275	-0.106884	0.36628	0.141347	0.551402	0.426967	0.365145	0.182993	0.0393933	0.275168	0.196886	0.290868	0.458961	0.545344	0.302841	0.141186	-0.0706075	0.347529	0.25048	0.389222
P17655	CAPN2	-0.537745	-0.712253	-0.766334	-0.375622	-0.638858	-0.447503	-0.310249	-0.406307	-0.555567	-0.0490943	-0.167223	-0.603315	0.0507816	-0.473562	-0.351114	-0.315799	-0.139996	-0.163736	-0.134393	-0.644726
Q9Y5K6	CD2AP	1.36799	1.05823	1.21132	1.21486	1.08854	0.969537	1.2765	0.809422	0.709472	1.15355	1.31292	0.518896	0.66456	0.740781	1.16018	1.11417	1.22616	1.16165	0.763008	0.716317
P22102	GART	-0.755438	-0.702014	-0.68465	-0.867706	-0.632517	-0.974854	-0.78537	-1.01001	-0.888068	-0.917977	-1.04477	-0.527785	-0.458032	-0.471751	-0.865441	-0.891829	-1.01178	-1.12187	-0.615051	-0.483331
Q14CN4	KRT72	1.41589	0.99166	1.2325	0.969729	1.07827	1.81627	1.29126	1.26535	1.08258	1.75784	0.75122	0.283162	0.806393	0.618584	0.896178	1.01221	0.692298	0.86893	0.56529	1.08811
P13746	HLA-A	-1.18827	0.606383	-0.549957	-0.0208627	-0.719452	-0.487229	-0.984403	-0.901072	-0.853122	-0.611599	-0.670622	-0.465255	0.577683	-1.1215	-0.182147	-0.557133	-0.233429	0.198834	0.493473	-0.540617
Q14112	NID2	-1.32407	-1.02547	-1.71137	-1.62032	-1.71498	-1.45823	-1.48643	-0.307392	-0.140028	-1.4125	-1.38092	-0.215572	-1.46547	-1.31577	-1.41634	-1.50104	-0.565302	-1.34274	-1.07792	-1.48333
Q96FW1	OTUB1	0.826152	0.147569	0.506201	0.70684	0.484906	0.22611	0.736251	0.150459	-0.0300001	0.474214	0.464697	0.0693903	0.265895	0.185582	0.317012	0.536175	0.441192	0.500305	0.124656	0.0085996
Q13510	ASAH1	0.58307	-0.0682325	0.441983	0.774904	0.465331	0.336769	0.59676	0.366328	0.210794	0.520208	0.706546	0.143007	0.370884	0.138927	0.477991	0.538159	0.532207	0.575744	0.144475	0.199996
Q13751	LAMB3	-0.80426	-0.536403	-0.924055	-0.762645	-1.18618	-0.819262	-0.85911	-1.12784	-0.795117	-0.953067	-0.866701	-1.34778	-1.10166	-0.801848	-1.0973	-1.17098	-1.24555	-0.935736	-0.770107	-0.839897
P20042	EIF2S2	-0.399057	-0.397742	-0.443473	-0.414894	-0.395733	-0.524318	-0.375921	-0.746972	-0.676909	-0.501607	-0.6045	-0.54532	-0.290168	-0.457342	-0.619329	-0.492911	-0.611596	-0.514666	-0.494757	-0.294421
P62333	PSMC6	0.289339	0.0839021	0.147078	0.194505	0.283904	-0.0799934	0.190887	-0.157302	-0.242899	0.0913267	-0.015374	-0.23441	0.00980449	-0.10316	0.0365169	0.201281	0.030467	0.138869	-0.0551339	-0.117839
P01861	IGHG4	-0.461573	-0.938762	-1.16743	-0.724552	-1.27558	-0.65807	-1.21202	-0.993132	-0.381857	-0.675533	-0.876737	-0.869209	-1.48801	-1.85752	-1.07436	-1.33202	-1.60712	-1.57825	-1.27133	-1.47633
P22307	SCP2	0.612736	0.200926	0.69945	0.952932	0.50326	0.388571	0.679011	0.51134	0.316529	0.847244	0.851136	0.184966	0.503444	0.387665	0.723619	0.767757	0.857578	0.74116	0.544381	0.461208
P78347	GTF2I	-0.507643	-0.281884	-0.28291	-0.512941	-0.476722	-0.18744	-0.339068	-0.582295	-0.469876	-0.548313	-0.703738	-0.465255	-0.419606	-0.319024	-0.663593	-0.715979	-0.802961	-0.547133	-0.431254	-0.248954
P24534	EEF1B2	1.35107	0.590643	0.866085	1.07067	0.987178	0.610964	1.15968	0.594624	0.343678	0.979818	0.873761	0.193213	0.554891	0.446319	0.788425	0.865827	0.774307	0.858898	0.364219	0.491885
P39023	RPL3	-0.849389	-0.803446	-0.662758	-0.896535	-0.643101	-1.00337	-0.807854	-1.06184	-0.843291	-0.925999	-1.13224	-0.40177	-0.0687195	-0.194307	-0.853184	-0.756756	-0.88723	-0.747127	-0.450363	-0.142572
Q5VT79	ANXA8L1	0.27704	-0.495155	0.217231	0.698978	0.463359	0.917243	0.6826	0.869085	0.479127	0.554247	0.386088	0.196734	0.263648	0.525531	0.173421	0.176014	0.188058	0.319666	0.382987	0.29822
Q15582	TGFBI	-3.00589	-2.15635	-3.14298	-2.96428	-3.13151	-2.77836	-2.94788	-2.39703	-1.85559	-2.73068	-2.87926	-2.52199	-2.83284	-2.76146	-2.82179	-2.89183	-2.6116	-2.96012	-1.92916	-2.95687
P12532	CKMT1A	0.254634	0.628459	0.620414	0.560247	1.2408	0.49805	0.918498	0.432352	0.209613	0.561916	0.820406	0.512319	0.557645	0.718743	0.584559	0.613498	0.606309	0.80686	0.663903	0.356255
Q15124	PGM5	-2.54646	-2.32838	-2.78041	-2.72926	-2.84092	-2.55469	-2.5273	-0.754061	-0.307323	-2.53803	-2.52343	-0.0576542	-2.64381	-2.36872	-2.49034	-2.48483	-1.70411	-2.63819	-2.16133	-2.63494
P12268	IMPDH2	-0.27616	0.016055	-0.235281	-0.308927	-0.0141955	-0.240458	-0.281995	-0.588618	-0.494668	-0.288378	-0.21417	-0.229678	-0.142795	-0.2048	-0.323796	-0.435315	-0.563134	-0.508659	-0.353978	-0.126036
Q9BZQ8	NIBAN1	-0.72296	-0.972823	-1.27957	-1.30015	-1.17079	-1.26379	-1.17908	-0.633672	-0.268982	-1.15197	-1.19992	-0.168015	-0.876783	-0.850444	-1.12356	-1.05875	-1.03562	-1.10365	-0.871827	-1.11104
P29144	TPP2	-0.645998	-0.697939	-0.594854	-0.613782	-0.576663	-0.6519	-0.63709	-0.65342	-0.653098	-0.550378	-0.627617	-0.452333	-0.244674	-0.427192	-0.58244	-0.548684	-0.607122	-0.629475	-0.471502	-0.479826
Q6ZVM7	TOM1L2	1.32979	0.641384	1.30816	1.31142	1.09493	1.12912	1.42529	1.12814	0.941138	1.25461	1.60878	0.997208	1.10388	1.10777	1.36187	1.47015	1.48375	1.48533	0.980976	1.18296
P54577	YARS1	-0.0532498	-0.369919	-0.368912	-0.362765	-0.215898	-0.27323	-0.244027	-0.421277	-0.385419	-0.360837	-0.361409	-0.251898	0.0817253	0.0268043	-0.241616	-0.137337	-0.395618	-0.237985	-0.187328	-0.109688
P78344	EIF4G2	-0.0179668	-0.317394	-0.22562	-0.337391	-0.236588	-0.245094	-0.250856	-0.387811	-0.351928	-0.0564139	-0.326601	-0.259917	0.0842743	-0.104562	-0.259298	-0.207093	-0.296854	-0.143427	-0.260562	-0.029335
Q9P2J5	LARS1	-0.727909	-0.836663	-0.641192	-0.794354	-0.658052	-0.866107	-0.734231	-0.940964	-0.730266	-0.847714	-0.869203	-0.495234	-0.219308	-0.322284	-0.781749	-0.699518	-0.772588	-0.72839	-0.772291	-0.440108
P06731	CEACAM5	1.71429	0.59812	1.52873	1.50721	1.72112	0.443388	1.1978	0.937422	0.97	1.58327	1.57972	0.541221	0.936933	0.824241	1.98351	1.34594	1.41779	1.28838	0.683161	0.758486
P08572	COL4A2	-1.58636	-1.70406	-1.93451	-1.92595	-2.08458	-1.87566	-1.80534	-0.957236	-0.828669	-1.31798	-2.03913	-1.36498	-2.11329	-1.86701	-2.08865	-2.00864	-1.54591	-2.11577	-1.71235	-2.0319
P04843	RPN1	-0.857502	-0.794715	-0.780409	-0.880738	-0.6095	-0.749531	-0.931326	-0.927544	-0.78332	-0.79289	-0.881781	-0.706938	-0.528328	-0.612335	-0.793412	-0.897182	-0.876424	-0.954666	-0.776669	-0.717177
Q02818	NUCB1	0.372618	1.08981	0.513911	0.551542	0.428401	0.396531	0.434896	0.244754	0.203698	0.387322	1.35212	0.845504	0.644838	0.798206	0.953822	0.848339	0.998535	0.915094	0.900991	0.683861
P09525	ANXA4	-0.73039	-0.379678	-0.428618	-0.401684	-0.628304	-0.132001	-0.562977	-0.425043	-0.37653	-0.442873	-0.612864	-0.539451	-0.555846	-0.604375	-0.772486	-0.754325	-0.728194	-0.756587	-0.438173	-0.58701
P46777	RPL5	-0.579629	-0.530956	-0.426772	-0.577256	-0.363869	-0.548948	-0.470399	-0.557276	-0.496593	-0.53803	-0.688189	-0.297392	-0.142795	-0.12862	-0.438146	-0.503078	-0.673386	-0.516674	-0.337713	-0.0617273
P14550	AKR1A1	0.248347	-0.0934389	0.0966291	0.206878	0.045028	0.346047	0.0918009	0.0193949	0.000344556	0.151015	0.0309926	0.00926933	0.125694	0.138927	-0.189834	0.117492	-0.00293356	-0.0272344	-0.0432162	-0.0617273
P25685	DNAJB1	0.982791	0.359897	0.795884	1.02318	0.876668	0.676989	0.913162	0.61586	0.477166	0.744848	1.12578	0.647081	0.981369	0.866377	1.02461	1.22426	1.03262	1.19454	0.720145	0.785687
P16989	YBX3	1.36276	0.811845	1.1315	1.02668	1.18744	1.01096	1.34547	0.983615	0.777952	1.20282	1.02089	0.401777	0.662003	0.588518	0.95452	0.872133	0.779441	0.919556	0.468717	0.748059
Q86VR7	VSIG10L	1.57706	0.140759	1.51151	0.9813	1.68561	0.842733	1.36849	1.07045	1.02605	1.47979	1.63595	0.816052	1.24098	1.0522	1.61134	1.46963	1.12962	1.45594	0.916669	1.22223
Q96G03	PGM2	-0.129786	-0.289529	-0.150577	-0.12556	-0.0831428	-0.255971	-0.212022	-0.312616	-0.399757	-0.0996161	-0.356134	-0.0299625	0.14169	0.0572313	-0.0973022	-0.223811	-0.405294	-0.140328	0.0781327	0.120232
Q13586	STIM1	0.48489	0.792422	0.724585	0.900574	0.597089	0.657248	0.672709	0.596483	0.515873	0.694282	0.627983	0.380267	0.325282	0.506362	0.469232	0.486683	0.553342	0.699389	0.789165	0.380568
Q9ULT8	HECTD1	0.46551	-0.32209	0.373714	0.224024	0.474173	0.176122	0.475804	0.369593	0.201325	0.59219	1.19209	0.579476	1.15205	0.898242	1.02991	1.04398	1.29171	1.20677	0.628744	0.939582
Q9UQ80	PA2G4	0.113739	-0.157752	-0.120425	-0.0179802	0.045028	-0.26693	0.059042	-0.444027	-0.475559	-0.190107	-0.473074	-0.294094	-0.0337519	-0.11442	-0.262537	-0.240724	-0.456683	-0.200383	-0.277526	-0.179062
P21128	ENDOU	2.10193	-0.271248	1.4695	1.54911	1.39775	1.091	1.76022	1.27757	1.06049	1.79329	1.39758	0.529171	1.65987	1.03256	1.78842	1.79871	1.85717	1.65949	1.14448	1.15109
Q16181	SEPTIN7	-0.735365	-0.683765	-0.745476	-0.784523	-0.802442	-0.798668	-0.80032	-0.817007	-0.604546	-0.822536	-0.846836	-0.518135	-0.469201	-0.510274	-0.765577	-0.708901	-0.6548	-0.689365	-0.478617	-0.654573
Q06323	PSME1	-0.337245	0.25238	-0.0676913	0.250563	-0.203312	-0.276391	-0.0952639	-0.48669	-0.567657	-0.209559	0.0862851	-0.346074	-0.0158982	-0.104562	-0.0686764	-0.0423484	-0.167726	0.166662	0.10694	-0.289809
Q9NY33	DPP3	0.433729	-0.076145	0.163101	0.20934	0.30388	0.28411	0.26816	0.30398	-0.0133694	0.397001	0.344576	-0.0149556	0.324205	0.136554	0.380671	0.0987899	0.0203832	0.259928	0.125829	0.25679
P19971	TYMP	-1.3814	-0.402709	-1.29296	-0.89389	-1.25595	-1.12629	-1.14688	-1.31786	-1.36946	-1.16774	-1.16876	-1.59721	-0.914453	-1.06306	-1.18368	-1.05277	-1.41504	-1.23964	-0.936489	-1.43841
Q16851	UGP2	-0.354364	-0.620686	-0.44721	-0.521081	-0.320748	-0.405377	-0.500603	-0.544928	-0.498521	-0.481762	-0.767665	-0.693842	-0.362953	-0.441302	-0.578399	-0.613293	-0.775095	-0.653575	-0.618977	-0.547941
Q5K651	SAMD9	-0.657756	-0.735038	-0.490903	-0.577256	-0.517039	-0.721263	-0.508766	-0.651213	-0.71226	-0.403137	-0.511651	-0.691671	0.00577649	-0.285228	-0.497956	-0.490886	-0.340742	-0.696175	-0.476835	-0.28063
Q92804	TAF15	-0.111885	0.100377	-0.201747	-0.197113	-0.189282	-0.460024	-0.0528731	-0.819484	-0.728002	-0.52782	-0.442939	-0.504732	-0.534181	-0.293203	-0.423574	-0.322986	-0.528885	-0.330322	-0.36218	-0.433311
Q14126	DSG2	0.68154	0.295944	0.468014	0.486044	0.16395	0.57897	0.547424	0.237624	0.190599	0.365578	0.50487	0.104796	0.245543	0.31922	0.341748	0.470147	0.483752	0.626663	0.487096	0.342459
O75116	ROCK2	-0.854793	-0.71431	-0.877926	-0.947728	-1.00597	-0.840154	-0.934072	-0.344364	-0.123574	-0.805169	-0.87171	-0.183185	-0.680115	-0.626371	-0.858074	-0.875887	-0.638732	-0.88817	-0.689465	-0.644726
P02730	SLC4A1	-0.36589	-0.628422	-0.797006	-0.653492	0.534593	0.653932	-0.987252	-0.646807	-0.350187	-0.83507	-0.494164	-0.221824	-0.389233	-0.51773	0.157759	-0.431426	-0.675726	-0.700734	0.105751	0.131736
Q16787	LAMA3	-0.579629	-0.341032	-0.686858	-0.478852	-0.944461	-0.529965	-0.484416	-0.987551	-0.596266	-0.657612	-0.480708	-0.94476	-0.684447	-0.363673	-0.814646	-1.06778	-0.939698	-0.698453	-0.302563	-0.808774
Q9NZB2	FAM120A	-0.638989	-0.518324	-0.722648	-0.671497	-0.728441	-0.65807	-0.666464	-0.737573	-0.661711	-0.742433	-0.834557	-0.615611	-0.573818	-0.547944	-0.786403	-0.742232	-0.760118	-0.530809	-0.595581	-0.560847
Q12931	TRAP1	-0.557433	-0.406029	-0.34083	-0.537498	-0.0889194	-0.503801	-0.333621	-0.691476	-0.617055	-0.535982	-0.406133	-0.0122438	-0.0104489	0.050945	-0.313684	-0.353935	-0.533122	-0.389805	-0.299409	-0.068294
P82094	TMF1	0.63218	0.626836	0.71709	0.740423	0.812268	0.574591	0.630597	0.553104	0.355464	0.741475	0.996358	0.309413	0.459943	0.327565	0.775852	0.60784	0.61973	0.736953	0.46037	0.572611
Q92499	DDX1	-0.841322	-0.903138	-0.81621	-0.880738	-0.781242	-0.7851	-0.830694	-0.981992	-0.843291	-0.961288	-0.730789	-0.587082	-0.428663	-0.418443	-0.742786	-0.664864	-0.673386	-0.524734	-0.566861	-0.502768
P07910	HNRNPC	-0.0393405	0.145303	-0.26301	-0.223435	-0.0489609	0.0755947	-0.167729	-0.44021	-0.462332	-0.364466	-0.282572	-0.272842	-0.37166	-0.296406	-0.436317	-0.417898	-0.537371	-0.242963	-0.263632	-0.0229429
P11413	G6PD	0.0529997	-0.720497	0.189819	-0.0722618	0.0993781	-0.0662533	-0.0876022	-0.239488	-0.655246	-0.416261	-0.492234	-0.0437419	0.507248	0.247365	-0.144319	-0.187285	-0.440676	0.0247729	-0.157046	-0.00645474
P27694	RPA1	-0.947	-0.268223	-0.607345	-0.729259	-0.666665	-0.668411	-0.680226	-0.882826	-0.755396	-0.904704	-0.851776	-0.310658	-0.480457	-0.294804	-0.80281	-0.878532	-0.965233	-0.733051	-0.417514	-0.564555
Q13464	ROCK1	-0.154561	-0.125921	-0.254799	-0.333802	-0.413744	-0.223584	-0.3174	0.228061	0.439408	-0.239238	-0.633987	0.127106	-0.505152	-0.53654	-0.64657	-0.644464	-0.444661	-0.653575	-0.551773	-0.493901
P01871	IGHM	-0.949889	-0.699975	-1.41209	-1.35365	-0.255953	-0.791868	-0.599558	-0.005769	0.268602	-0.92332	-0.644666	-1.16199	-1.27049	-1.4918	-0.0915314	-0.250968	-1.26303	-0.754216	-0.830274	-0.660515
P01892	HLA-A	-1.25101	-1.62842	-1.26301	-1.77719	-1.53073	-1.6295	-0.934072	-0.814535	-0.473662	-1.71669	-0.930604	-1.01631	-1.14877	-0.768112	-0.691692	-0.685556	-0.900854	-1.10667	-0.119022	-0.810975
P26641	EEF1G	-0.133065	-0.518324	-0.235281	-0.370098	-0.0990844	-0.252855	-0.242325	-0.47103	-0.447363	-0.291829	-0.525401	-0.161991	0.367749	0.279982	-0.200663	-0.261285	-0.387924	-0.32152	-0.142846	0.0636944
P17858	PFKL	0.127505	-0.177476	0.344827	0.195747	0.0840573	0.241659	0.102557	0.0400347	0.0539327	0.186174	-0.450414	-0.171036	0.174356	0.0306429	-0.295327	-0.319388	-0.386007	-0.319766	-0.0860451	0.0945935
P10586	PTPRF	-0.356279	-0.284937	-0.372461	-0.238454	-0.324151	-0.0418463	-0.252569	-0.25449	-0.287192	-0.242574	-0.159545	-0.0773596	-0.222454	-0.130047	-0.159331	-0.127867	-0.1793	-0.115771	-0.0942191	-0.121932
P04439	HLA-A	-0.0455058	-0.829958	-0.752395	0.815061	-0.781242	-0.456436	0.431701	0.279886	0.371382	-0.427606	NA	NA	NA	NA	NA	NA	NA	NA	NA	NA
P43121	MCAM	-1.32407	-0.882178	-1.87289	-1.74347	-1.90571	-1.55853	-1.50264	0.531888	0.564687	-1.36084	-1.93584	0.361571	-1.92723	-1.65898	-1.78407	-1.92425	-0.0985917	-1.91705	-1.42437	-1.90423
P02790	HPX	-0.901557	-0.269735	-1.22723	-1.0151	-1.18	-0.438624	-1.20869	-0.705151	-0.485082	-1.10264	-0.866701	-1.2487	-1.23194	-1.29962	-0.877804	-0.749476	-1.43869	-1.66466	-1.28686	-1.59647
P17844	DDX5	-0.985007	-0.355403	-0.838125	-0.901839	-0.58889	-0.8055	-0.802827	-1.23287	-0.995567	-1.04618	-0.798337	-0.63217	-0.542022	-0.606361	-0.685159	-0.606701	-0.849756	-0.484878	-0.603338	-0.330276
P06727	APOA4	-1.099	-0.936359	0.182581	-0.279288	-0.513151	-0.429801	-0.00301895	0.050923	-0.181229	-0.203046	0.158088	0.302895	0.0855471	-0.340349	-0.185217	0.380084	-0.0446673	-0.4158	-0.496561	-0.317703
P47755	CAPZA2	-0.535574	-0.592041	-0.580416	-0.547855	-0.572611	-0.467229	-0.500603	-0.28326	-0.298901	-0.442873	-0.786463	-0.489566	-0.76245	-0.705045	-0.731523	-0.744643	-0.613838	-0.72839	-0.607232	-0.826476
P23528	CFL1	0.641804	0.542365	0.396831	0.522138	0.505179	0.227226	0.519603	0.361963	0.184605	0.428803	0.471636	0.194388	0.149013	0.20383	0.184166	0.305151	0.17513	0.39316	0.182187	-0.0735689
P01859	IGHG2	-1.62277	-1.41939	-1.9771	-1.31422	-1.47294	-1.0405	-2.07543	-1.06184	-1.30058	-1.42381	-1.4318	-1.0916	-0.976849	-1.30283	-0.138357	-0.826537	-1.24207	-1.09762	-0.958704	-1.27151
P23526	AHCY	-0.645998	-1.04088	-0.578366	-0.726904	-0.622009	-0.919456	-0.680226	-0.854612	-0.746207	-0.747163	-0.876737	-0.290804	-0.0476374	-0.215369	-0.556372	-0.60451	-0.659424	-0.530809	-0.438173	-0.297504
O00571	DDX3X	-0.25994	-0.456774	-0.34431	-0.346402	-0.181547	-0.449285	-0.195458	-0.624981	-0.547563	-0.468031	-0.382703	-0.329101	-0.0872433	-0.12862	-0.389542	-0.252682	-0.35755	-0.160593	-0.328042	-0.189046
Q6KB66	KRT80	1.35107	0.0992062	1.28469	1.06388	0.928341	0.583335	1.27352	0.666297	0.690987	1.31201	0.833547	0.00123946	0.431197	0.385668	0.805535	1.00792	1.17708	0.672324	0.241848	0.0720787
P50570	DNM2	-0.806876	-0.693875	-0.662758	-0.733982	-0.69062	-0.704139	-0.812898	-0.847012	-0.718986	-0.723666	-0.772342	-0.535552	-0.347412	-0.488135	-0.765577	-0.76163	-0.730624	-0.834589	-0.557413	-0.553458
P42167	TMPO	-0.305454	0.276399	0.0575998	-0.131779	0.0224335	-0.206906	-0.0528731	-0.41752	-0.350187	-0.444792	-0.159545	-0.277719	-0.345696	-0.16036	-0.186754	-0.0936631	-0.226551	-0.0708237	-0.0432162	-0.197659
P10319	HLA-B	1.85912	4.06221	2.77799	1.75482	2.42283	2.32039	2.2078	1.68127	1.75022	2.52193	0.74959	0.378202	-0.014534	0.738436	0.284098	0.383399	0.510758	0.368351	1.55792	-0.126036
Q9NR30	DDX21	-1.26893	-0.373164	-0.969019	-1.1506	-0.518988	-1.04589	-0.961817	-1.20994	-1.14153	-1.21938	-1.34216	-1.05486	-0.929801	-1.0441	-1.21471	-1.22045	-1.33149	-1.28	-1.09969	-0.542445
P58876	H2BC5	-0.335356	0.461776	-0.299705	-0.213508	-0.135984	-0.0786135	-0.250856	-0.288397	-0.195228	-0.120945	-0.130736	-0.247107	-0.497508	-0.272559	-0.391313	-0.249256	-0.223124	-0.0782184	0.0237781	0.00610143
O60218	AKR1B10	0.510331	-1.03315	0.453054	-0.134898	0.156645	0.427938	-0.0952639	-0.461328	-0.606623	-0.297022	-0.642524	-0.527785	0.812555	0.113815	0.0665062	-0.324788	-0.689847	-0.268112	-0.609183	-0.45552
Q9H4M9	EHD1	-0.838643	-0.582618	-0.811385	-0.936798	-0.957612	-0.798668	-0.861721	-0.551089	-0.436236	-0.780716	-1.26764	-0.760542	-1.00367	-1.02272	-1.20533	-1.24072	-1.05073	-1.23964	-0.953738	-1.24449
O43776	NARS1	0.106806	-0.28036	-0.0293686	-0.108596	0.0410663	-0.26693	-0.161281	-0.271344	-0.244515	-0.150404	-0.225347	0.0909899	0.304664	0.337929	-0.0433899	2.23557e-05	-0.187625	0.0763032	0.210115	0.198903
Q9H223	EHD4	-0.987972	-0.614911	-1.00713	-0.814219	-0.981591	-0.909608	-0.956225	-1.02994	-0.843291	-0.75667	-0.683777	-0.508549	-0.488011	-0.427192	-0.548446	-0.671728	-0.636451	-0.680334	-0.441646	-0.553458
P08123	COL1A2	-1.66012	0.100377	-2.0778	-1.46309	-2.16163	-1.8055	-1.69878	-1.10954	-0.730266	-0.725999	-2.28424	-1.1771	-2.4918	-2.03872	-2.2723	-2.36131	-1.70411	-2.18434	-0.466188	-2.45208
P09110	ACAA1	0.421489	-0.186013	0.419584	0.496161	0.321408	0.272262	0.283602	0.271765	0.161599	0.448588	0.406921	0.0960254	0.541041	0.303441	0.402304	0.590733	0.763983	0.501297	0.290794	0.220614
O60313	OPA1	-0.655397	-0.318957	-0.456597	-0.470947	-0.379713	-0.217497	-0.494512	-0.298727	-0.293871	-0.377242	-0.361409	-0.267982	-0.255914	-0.360317	-0.471484	-0.509213	-0.363197	-0.516674	-0.357253	-0.438406
P55036	PSMD4	0.92878	0.453556	0.616839	0.820708	0.66902	0.414281	0.755973	0.384734	0.229545	0.631895	0.77064	0.297441	0.411033	0.382668	0.589956	0.791244	0.595676	0.799617	0.408281	0.369921
Q6NZI2	CAVIN1	-1.609	-0.948412	-1.85292	-1.66923	-1.92109	-1.56239	-1.37779	-0.234522	0.119492	-1.60944	-1.82481	-0.013599	-2.03375	-1.45198	-2.04339	-2.06778	-0.903594	-1.97661	-0.988866	-2.16633
Q8TEW0	PARD3	1.01129	0.678694	1.14398	0.978416	1.01841	0.886487	1.12053	0.837991	0.734304	0.934753	1.13267	0.959025	1.00846	1.08642	1.02859	1.11284	1.16274	1.19147	0.884448	0.960378
P18510	IL1RN	1.86324	0.110869	1.5062	1.3177	1.34517	1.38207	1.61237	1.30682	1.03806	1.72064	1.49566	0.402794	1.09569	0.941022	1.53459	1.85671	1.63208	1.33143	0.662287	0.938273
P17301	ITGA2	-0.258149	-0.504022	-0.264658	-0.35547	-0.247853	-0.178543	-0.340889	-0.132454	-0.357165	-0.341037	-0.328322	-0.423223	-0.604277	-0.373785	-0.322106	-0.425613	-0.522553	-0.508659	-0.387069	-0.331855
P12004	PCNA	-0.151233	0.218282	-0.0894299	-0.144297	0.0942892	-0.377962	0.0170188	-0.718957	-0.617055	-0.53803	0.0746138	-0.305669	-0.300107	-0.180928	-0.240019	-0.193857	-0.470838	-0.0087472	-0.197566	-0.113758
O95782	AP2A1	-0.76558	-0.590152	-0.750085	-0.726904	-0.721694	-0.796398	-0.73184	-0.751694	-0.598332	-0.744796	-1.15039	-0.767385	-0.510911	-0.592517	-1.04061	-1.03791	-1.066	-1.04451	-0.716548	-0.786948
P30038	ALDH4A1	0.385278	0.48795	0.739458	0.80533	0.791195	0.966867	0.737114	0.670715	0.552637	0.621841	0.886426	0.612357	0.552132	0.743123	0.875703	0.650659	0.782001	0.761186	0.617943	0.622392
Q9UH99	SUN2	0.0644953	0.269131	0.161875	-0.0165411	0.207019	0.203602	0.148696	0.174305	0.236515	0.120182	-0.0209282	-0.183185	0.0455592	-0.121502	-0.202217	-0.0572524	-0.0537695	-0.100633	0.0732751	-0.131527
Q7Z2W4	ZC3HAV1	-0.0378032	-0.0787921	-0.110019	-0.160098	-0.157068	0.0353776	-0.0484043	-0.221361	-0.126552	-0.12248	-0.00295472	0.153913	0.360407	0.388662	0.0417774	0.11084	0.0419057	0.326403	0.142158	0.207627
Q9H3U1	UNC45A	-0.484424	-0.6878	-0.353049	-0.496799	-0.397524	-0.429801	-0.408003	-0.504514	-0.399757	-0.397549	-0.463589	-0.141104	-0.0323706	-0.0617	-0.443649	-0.478796	-0.593785	-0.404602	-0.25903	-0.113758
O14950	MYL12B	-0.320328	-0.326802	-0.584527	-0.416791	-0.544558	-0.545131	-0.370332	0.829321	0.588488	-0.371753	-0.50191	0.391574	-0.89424	-0.867013	-0.68082	-0.60451	0.35555	-0.631649	-0.724985	-0.925535
P30453	HLA-A	-1.32782	0.233299	-0.952989	-0.476872	-1.43198	-1.21446	-1.37406	-1.38965	-1.03419	-0.698254	-0.640385	-1.16801	-0.686618	-0.930278	-1.07436	-1.27516	-1.30952	-1.13724	-0.407294	-1.27151
O43399	TPD52L2	0.422606	0.145303	0.290878	0.465594	0.21055	0.12314	0.378483	0.121054	0.0220193	0.36009	0.528828	-0.00413872	-0.139817	-0.0016624	0.274075	0.420449	0.474285	0.528815	0.143317	-0.016579
P0DP25	CALM3	1.01795	0.642991	0.617734	0.811825	0.649203	0.62119	0.810295	0.841914	0.651552	0.792887	0.986011	0.608838	0.390583	0.454915	0.619282	0.807789	0.842122	0.752876	0.514232	0.329529
P50993	ATP1A2	0.174678	-0.597725	-0.233666	-0.152176	-0.295482	-0.0165235	-0.346364	0.220848	0.154257	-0.180478	-1.60034	0.211889	-1.27702	-0.96808	-1.28212	-1.52156	-1.0477	-1.62081	-0.834832	-1.20343
Q9UHX1	PUF60	-0.514041	-0.145213	-0.31499	-0.470947	-0.190834	-0.245094	-0.306687	-0.512506	-0.514034	-0.475861	-0.444804	-0.279348	-0.273755	-0.219923	-0.441813	-0.511264	-0.67105	-0.380633	-0.288426	-0.141187
[truncated: 6,400 more rows]
