# Supplementary material for: Proteomic analysis across Healthy–NAT–Tumor tissues uncovers clinically relevant biological events in esophageal squamous cell carcinoma
Source: Brief Bioinform. 2026 Apr 24;27(2):bbag186. doi: 10.1093/bib/bbag186 (PMC13107185; doi:10.1093/bib/bbag186)
Supplement: bbag186_Supplementary_material [file bbag186_supplementary_material.zip › Table S2.xlsx]

## Sheet: Description
Table S2. Differential proteomic analysis of NAT and Tumor samples compared with Healthy samples.
(A) Differentially expressed (DE) proteins in NAT vs. Healthy.
(B) DE proteins in Tumor vs. Healthy.
(C) Two-dimensional annotation enrichment analysis.

## Sheet: A. DE proteins (NAT vs Healthy)
UniProtID	GeneSymbol	FC (NAT vs Healthy)	P value	BH adjusted P value	Label
P59666	DEFA3	48.085	4.46483e-11	1.95333e-10	Up-regulated in NAT
P20774	OGN	11.0936	8.05385e-13	1.43537e-11	Up-regulated in NAT
Q13361	MFAP5	9.93086	8.05385e-13	1.43537e-11	Up-regulated in NAT
P00325	ADH1B	8.98316	1.17528e-12	1.43537e-11	Up-regulated in NAT
Q05707	COL14A1	8.39239	8.05385e-13	1.43537e-11	Up-regulated in NAT
P02745	C1QA	7.72397	9.44044e-13	1.43537e-11	Up-regulated in NAT
Q92633	LPAR1	7.56826	1.11969e-12	1.43537e-11	Up-regulated in NAT
Q9UHF1	EGFL7	7.33797	9.44044e-13	1.43537e-11	Up-regulated in NAT
P02743	APCS	6.88965	9.13785e-13	1.43537e-11	Up-regulated in NAT
Q96AM1	MRGPRF	6.88735	8.05385e-13	1.43537e-11	Up-regulated in NAT
Q13642	FHL1	6.87514	1.50981e-12	1.49956e-11	Up-regulated in NAT
P23946	CMA1	6.82401	1.22548e-12	1.43537e-11	Up-regulated in NAT
P07585	DCN	6.80107	8.76149e-13	1.43537e-11	Up-regulated in NAT
P35555	FBN1	6.72712	8.05385e-13	1.43537e-11	Up-regulated in NAT
Q6UWY5	OLFML1	6.41102	8.05385e-13	1.43537e-11	Up-regulated in NAT
P00846	MT-ATP6	6.21552	1.46661e-11	7.60758e-11	Up-regulated in NAT
P02461	COL3A1	6.07949	8.05385e-13	1.43537e-11	Up-regulated in NAT
Q99571	P2RX4	6.07061	1.56193e-07	3.50478e-07	Up-regulated in NAT
Q96S86	HAPLN3	5.97481	2.18195e-07	4.69964e-07	Up-regulated in NAT
O14495	PLPP3	5.95964	1.56193e-07	3.50478e-07	Up-regulated in NAT
P51884	LUM	5.9397	8.40036e-13	1.43537e-11	Up-regulated in NAT
P02458	COL2A1	5.89226	8.76149e-13	1.43537e-11	Up-regulated in NAT
P34096	RNASE4	5.86154	1.56193e-07	3.50478e-07	Up-regulated in NAT
P00488	F13A1	5.82448	8.05385e-13	1.43537e-11	Up-regulated in NAT
P15088	CPA3	5.82101	3.59445e-12	2.47046e-11	Up-regulated in NAT
P51888	PRELP	5.80932	8.05385e-13	1.43537e-11	Up-regulated in NAT
P25189	MPZ	5.71636	1.96338e-07	4.2663e-07	Up-regulated in NAT
Q96AC1	FERMT2	5.67705	8.40036e-13	1.43537e-11	Up-regulated in NAT
P12111	COL6A3	5.64367	8.40036e-13	1.43537e-11	Up-regulated in NAT
Q9BXN1	ASPN	5.57618	8.05385e-13	1.43537e-11	Up-regulated in NAT
O94788	ALDH1A2	5.52027	1.2e-06	2.31154e-06	Up-regulated in NAT
P35625	TIMP3	5.48034	8.05385e-13	1.43537e-11	Up-regulated in NAT
P08311	CTSG	5.3926	8.40036e-13	1.43537e-11	Up-regulated in NAT
P48509	CD151	5.3884	2.10461e-12	1.76833e-11	Up-regulated in NAT
Q9HC84	MUC5B	5.38465	9.23305e-07	1.80537e-06	Up-regulated in NAT
P21810	BGN	5.24964	8.40036e-13	1.43537e-11	Up-regulated in NAT
P02144	MB	5.24626	4.86691e-08	1.18408e-07	Up-regulated in NAT
P20160	AZU1	5.22382	5.49876e-07	1.11123e-06	Up-regulated in NAT
P13727	PRG2	5.20575	1.38905e-12	1.48015e-11	Up-regulated in NAT
Q05315	CLC	5.03577	1.50981e-12	1.49956e-11	Up-regulated in NAT
P05413	FABP3	5.03306	1.17528e-12	1.43537e-11	Up-regulated in NAT
Q15124	PGM5	4.97974	2.92758e-12	2.17998e-11	Up-regulated in NAT
Q8NBQ5	HSD17B11	4.97481	8.05385e-13	1.43537e-11	Up-regulated in NAT
Q9UBX5	FBLN5	4.94369	8.05385e-13	1.43537e-11	Up-regulated in NAT
P11766	ADH5	4.80969	9.13785e-13	1.43537e-11	Up-regulated in NAT
Q07507	DPT	4.78866	9.13785e-13	1.43537e-11	Up-regulated in NAT
Q15582	TGFBI	4.77912	8.05385e-13	1.43537e-11	Up-regulated in NAT
A2A3N6	PIPSL	4.6824	3.68641e-07	7.64765e-07	Up-regulated in NAT
Q9BXR6	CFHR5	4.64164	8.40036e-13	1.43537e-11	Up-regulated in NAT
P98095	FBLN2	4.59326	8.05385e-13	1.43537e-11	Up-regulated in NAT
A0A0C4DH31	IGHV1-18	4.58983	8.05385e-13	1.43537e-11	Up-regulated in NAT
P01824	IGHV4-39	4.52091	3.3255e-12	2.36851e-11	Up-regulated in NAT
O95967	EFEMP2	4.47472	8.05385e-13	1.43537e-11	Up-regulated in NAT
A0A0C4DH34	IGHV4-28	4.44481	8.40036e-13	1.43537e-11	Up-regulated in NAT
P21291	CSRP1	4.43221	5.61359e-11	2.36556e-10	Up-regulated in NAT
A8TX70	COL6A5	4.43141	1.0312e-11	5.59828e-11	Up-regulated in NAT
Q13418	ILK	4.39825	8.40036e-13	1.43537e-11	Up-regulated in NAT
Q9H8H3	METTL7A	4.38618	8.05385e-13	1.43537e-11	Up-regulated in NAT
Q12791	KCNMA1	4.3752	1.56193e-07	3.50478e-07	Up-regulated in NAT
Q6UX06	OLFM4	4.34846	2.92758e-12	2.17998e-11	Up-regulated in NAT
P54868	HMGCS2	4.34684	4.75264e-06	8.53985e-06	Up-regulated in NAT
P55083	MFAP4	4.32915	1.04033e-09	3.23098e-09	Up-regulated in NAT
P02462	COL4A1	4.31243	1.03647e-12	1.43537e-11	Up-regulated in NAT
P01860	IGHG3	4.24348	8.05385e-13	1.43537e-11	Up-regulated in NAT
Q14511	NEDD9	4.2365	4.16598e-07	8.57783e-07	Up-regulated in NAT
P08567	PLEK	4.23125	8.05385e-13	1.43537e-11	Up-regulated in NAT
O95994	AGR2	4.22809	4.71113e-08	1.14944e-07	Up-regulated in NAT
Q15661	TPSAB1	4.22075	1.12709e-12	1.43537e-11	Up-regulated in NAT
Q8IZQ1	WDFY3	4.21768	1.56193e-07	3.50478e-07	Up-regulated in NAT
P50225	SULT1A1	4.2117	1.08085e-12	1.43537e-11	Up-regulated in NAT
P27449	ATP6V0C	4.19543	8.05385e-13	1.43537e-11	Up-regulated in NAT
Q12805	EFEMP1	4.19109	8.05385e-13	1.43537e-11	Up-regulated in NAT
Q01995	TAGLN	4.18175	1.63802e-10	6.06252e-10	Up-regulated in NAT
P21980	TGM2	4.14855	1.22548e-12	1.43537e-11	Up-regulated in NAT
Q7Z7A1	CNTRL	4.12909	3.50461e-06	6.40447e-06	Up-regulated in NAT
P60033	CD81	4.12386	8.76149e-13	1.43537e-11	Up-regulated in NAT
Q8TDQ7	GNPDA2	4.11582	1.56193e-07	3.50478e-07	Up-regulated in NAT
A0A0B4J1Y9	IGHV3-72	4.11579	8.05385e-13	1.43537e-11	Up-regulated in NAT
P55001	MFAP2	4.09667	8.40036e-13	1.43537e-11	Up-regulated in NAT
Q8TDL5	BPIFB1	4.07002	0.000236106	0.000357436	Up-regulated in NAT
Q8WU39	MZB1	4.04291	1.27779e-12	1.47106e-11	Up-regulated in NAT
Q9NRN5	OLFML3	4.03896	1.78304e-12	1.59985e-11	Up-regulated in NAT
P15153	RAC2	4.03319	3.45013e-12	2.40008e-11	Up-regulated in NAT
O15075	DCLK1	3.97408	8.40036e-13	1.43537e-11	Up-regulated in NAT
P13611	VCAN	3.96701	8.05385e-13	1.43537e-11	Up-regulated in NAT
Q15848	ADIPOQ	3.96576	8.76149e-13	1.43537e-11	Up-regulated in NAT
Q9NZN4	EHD2	3.96246	1.64086e-12	1.54722e-11	Up-regulated in NAT
P03950	ANG	3.95495	9.53006e-13	1.43537e-11	Up-regulated in NAT
Q15063	POSTN	3.94253	8.05385e-13	1.43537e-11	Up-regulated in NAT
Q14195	DPYSL3	3.92178	1.08085e-12	1.43537e-11	Up-regulated in NAT
P12109	COL6A1	3.91024	1.12709e-12	1.43537e-11	Up-regulated in NAT
P68431	H3C1	3.90724	1.33707e-12	1.48015e-11	Up-regulated in NAT
Q15746	MYLK	3.89444	3.38477e-11	1.52248e-10	Up-regulated in NAT
A0A0J9YX35	IGHV3-64D	3.88935	1.17377e-12	1.43537e-11	Up-regulated in NAT
Q9GIY3	HLA-DRB1	3.88642	1.14577e-05	1.97711e-05	Up-regulated in NAT
O15243	LEPROT	3.86296	9.44044e-13	1.43537e-11	Up-regulated in NAT
O14684	PTGES	3.86257	1.06019e-06	2.05722e-06	Up-regulated in NAT
Q92629	SGCD	3.85705	1.93729e-12	1.67274e-11	Up-regulated in NAT
Q9Y2Y8	PRG3	3.85444	1.64086e-12	1.54722e-11	Up-regulated in NAT
P02751	FN1	3.78851	8.40036e-13	1.43537e-11	Up-regulated in NAT
Q12999	TSPAN31	3.77183	2.34208e-07	5.01467e-07	Up-regulated in NAT
Q2UY09	COL28A1	3.76941	1.33228e-12	1.48015e-11	Up-regulated in NAT
P49913	CAMP	3.7636	2.11149e-11	1.02343e-10	Up-regulated in NAT
Q13976	PRKG1	3.73762	1.7105e-12	1.5738e-11	Up-regulated in NAT
Q8WX93	PALLD	3.73317	8.40036e-13	1.43537e-11	Up-regulated in NAT
Q14767	LTBP2	3.71784	8.05385e-13	1.43537e-11	Up-regulated in NAT
Q9UPQ3	AGAP1	3.70694	1.63527e-07	3.64455e-07	Up-regulated in NAT
Q7Z7L8	C11orf96	3.69484	1.87584e-07	4.10072e-07	Up-regulated in NAT
Q14315	FLNC	3.68663	2.66973e-10	9.34747e-10	Up-regulated in NAT
P01031	C5	3.67043	8.40036e-13	1.43537e-11	Up-regulated in NAT
P00747	PLG	3.66473	8.05385e-13	1.43537e-11	Up-regulated in NAT
O75251	NDUFS7	3.65803	8.05385e-13	1.43537e-11	Up-regulated in NAT
P15090	FABP4	3.64125	8.10158e-12	4.59803e-11	Up-regulated in NAT
Q96KA5	CLPTM1L	3.62585	1.56193e-07	3.50478e-07	Up-regulated in NAT
P49746	THBS3	3.62365	1.56193e-07	3.50478e-07	Up-regulated in NAT
P41218	MNDA	3.62163	8.40036e-13	1.43537e-11	Up-regulated in NAT
Q06828	FMOD	3.62157	8.05385e-13	1.43537e-11	Up-regulated in NAT
P10643	C7	3.61818	8.05385e-13	1.43537e-11	Up-regulated in NAT
Q7Z7G0	ABI3BP	3.61691	9.13785e-13	1.43537e-11	Up-regulated in NAT
Q99715	COL12A1	3.60922	8.05385e-13	1.43537e-11	Up-regulated in NAT
Q96DG6	CMBL	3.60457	8.05385e-13	1.43537e-11	Up-regulated in NAT
P14207	FOLR2	3.57063	8.05385e-13	1.43537e-11	Up-regulated in NAT
Q16854	DGUOK	3.56328	1.64119e-07	3.64455e-07	Up-regulated in NAT
O94911	ABCA8	3.55289	1.96338e-07	4.2663e-07	Up-regulated in NAT
P01782	IGHV3-9	3.54747	8.05385e-13	1.43537e-11	Up-regulated in NAT
O60565	GREM1	3.54289	1.33228e-12	1.48015e-11	Up-regulated in NAT
P39060	COL18A1	3.51857	8.05385e-13	1.43537e-11	Up-regulated in NAT
P17252	PRKCA	3.51777	8.05385e-13	1.43537e-11	Up-regulated in NAT
P22105	TNXB	3.50983	1.08085e-12	1.43537e-11	Up-regulated in NAT
Q96F07	CYFIP2	3.50486	1.79208e-07	3.94143e-07	Up-regulated in NAT
Q53FP2	TMEM35A	3.50366	1.23556e-06	2.37538e-06	Up-regulated in NAT
Q9NVD7	PARVA	3.50362	1.53754e-11	7.88618e-11	Up-regulated in NAT
Q16881	TXNRD1	3.49359	8.05385e-13	1.43537e-11	Up-regulated in NAT
P15121	AKR1B1	3.48441	8.05385e-13	1.43537e-11	Up-regulated in NAT
Q7Z5L7	PODN	3.4773	1.71194e-07	3.78699e-07	Up-regulated in NAT
P02787	TF	3.47032	8.05385e-13	1.43537e-11	Up-regulated in NAT
Q9H3H5	DPAGT1	3.47011	1.62349e-12	1.54722e-11	Up-regulated in NAT
Q99808	SLC29A1	3.46728	8.05385e-13	1.43537e-11	Up-regulated in NAT
O75953	DNAJB5	3.46404	2.82951e-05	4.67482e-05	Up-regulated in NAT
Q9BWM7	SFXN3	3.46136	8.05385e-13	1.43537e-11	Up-regulated in NAT
A0A075B6R2	IGHV4-4	3.45487	1.59257e-10	5.91342e-10	Up-regulated in NAT
P02747	C1QC	3.45458	8.05385e-13	1.43537e-11	Up-regulated in NAT
P0DOX5	NA	3.45311	8.05385e-13	1.43537e-11	Up-regulated in NAT
P35443	THBS4	3.43802	8.40036e-13	1.43537e-11	Up-regulated in NAT
P04003	C4BPA	3.43402	8.05385e-13	1.43537e-11	Up-regulated in NAT
P19827	ITIH1	3.43244	8.05385e-13	1.43537e-11	Up-regulated in NAT
P23297	S100A1	3.43194	8.10303e-06	1.4153e-05	Up-regulated in NAT
O00339	MATN2	3.42918	8.05385e-13	1.43537e-11	Up-regulated in NAT
Q16647	PTGIS	3.41848	1.07338e-11	5.7907e-11	Up-regulated in NAT
Q03591	CFHR1	3.41746	1.78304e-12	1.59985e-11	Up-regulated in NAT
Q14554	PDIA5	3.40014	8.05385e-13	1.43537e-11	Up-regulated in NAT
Q96BX8	MOB3A	3.38644	9.53006e-13	1.43537e-11	Up-regulated in NAT
O60237	PPP1R12B	3.37251	9.00004e-10	2.83489e-09	Up-regulated in NAT
P30837	ALDH1B1	3.34893	3.00944e-11	1.38354e-10	Up-regulated in NAT
P08253	MMP2	3.34037	8.05385e-13	1.43537e-11	Up-regulated in NAT
Q71UM5	RPS27L	3.33222	1.17377e-12	1.43537e-11	Up-regulated in NAT
O75487	GPC4	3.32771	8.05385e-13	1.43537e-11	Up-regulated in NAT
Q12884	FAP	3.32158	8.40036e-13	1.43537e-11	Up-regulated in NAT
P11678	EPX	3.31669	2.01925e-12	1.72187e-11	Up-regulated in NAT
P09471	GNAO1	3.29902	1.50981e-12	1.49956e-11	Up-regulated in NAT
P05546	SERPIND1	3.2918	1.03647e-12	1.43537e-11	Up-regulated in NAT
P0DOX4	NA	3.28596	2.15045e-07	4.63761e-07	Up-regulated in NAT
Q96CG8	CTHRC1	3.28534	9.93878e-13	1.43537e-11	Up-regulated in NAT
O00757	FBP2	3.28451	8.10158e-12	4.59803e-11	Up-regulated in NAT
P23142	FBLN1	3.28161	9.13785e-13	1.43537e-11	Up-regulated in NAT
P03952	KLKB1	3.27973	8.05385e-13	1.43537e-11	Up-regulated in NAT
Q16555	DPYSL2	3.24737	8.05385e-13	1.43537e-11	Up-regulated in NAT
Q96H79	ZC3HAV1L	3.23124	1.64119e-07	3.64455e-07	Up-regulated in NAT
P12110	COL6A2	3.22795	1.64086e-12	1.54722e-11	Up-regulated in NAT
P08123	COL1A2	3.22009	5.0151e-10	1.65556e-09	Up-regulated in NAT
P07996	THBS1	3.21791	8.05385e-13	1.43537e-11	Up-regulated in NAT
P04275	VWF	3.21305	1.17528e-12	1.43537e-11	Up-regulated in NAT
Q9Y324	FCF1	3.20665	1.56193e-07	3.50478e-07	Up-regulated in NAT
P21333	FLNA	3.18043	3.33868e-10	1.14505e-09	Up-regulated in NAT
P27338	MAOB	3.17851	1.22548e-12	1.43537e-11	Up-regulated in NAT
Q9Y2R4	DDX52	3.17014	1.56193e-07	3.50478e-07	Up-regulated in NAT
Q6UW78	UQCC3	3.16753	3.96434e-07	8.18962e-07	Up-regulated in NAT
Q969G5	CAVIN3	3.16421	3.45013e-12	2.40008e-11	Up-regulated in NAT
Q9P2F8	SIPA1L2	3.15592	6.94326e-07	1.38402e-06	Up-regulated in NAT
Q96F85	CNRIP1	3.15487	8.76149e-13	1.43537e-11	Up-regulated in NAT
Q9Y6C2	EMILIN1	3.13008	8.40036e-13	1.43537e-11	Up-regulated in NAT
P10301	RRAS	3.12981	2.80958e-12	2.13137e-11	Up-regulated in NAT
P0DP03	IGHV3-30-5	3.12099	9.27644e-11	3.6516e-10	Up-regulated in NAT
P03915	MT-ND5	3.11737	8.05385e-13	1.43537e-11	Up-regulated in NAT
P11217	PYGM	3.11731	3.12979e-11	1.42933e-10	Up-regulated in NAT
A6NMZ7	COL6A6	3.11373	2.47246e-11	1.17276e-10	Up-regulated in NAT
Q96S97	MYADM	3.08445	3.17834e-12	2.28981e-11	Up-regulated in NAT
P02452	COL1A1	3.08014	8.2531e-11	3.29788e-10	Up-regulated in NAT
P35749	MYH11	3.07878	2.60858e-08	6.56012e-08	Up-regulated in NAT
P04004	VTN	3.07697	1.03647e-12	1.43537e-11	Up-regulated in NAT
Q9UGI8	TES	3.07206	8.05385e-13	1.43537e-11	Up-regulated in NAT
P15502	ELN	3.06623	2.10461e-12	1.76833e-11	Up-regulated in NAT
O94875	SORBS2	3.06502	7.7814e-12	4.4568e-11	Up-regulated in NAT
A0A0B4J1V0	IGHV3-15	3.06103	5.83273e-07	1.17423e-06	Up-regulated in NAT
P49407	ARRB1	3.05371	1.93729e-12	1.67274e-11	Up-regulated in NAT
Q96Q06	PLIN4	3.03872	2.4545e-09	7.17559e-09	Up-regulated in NAT
O60443	GSDME	3.03101	1.56193e-07	3.50478e-07	Up-regulated in NAT
P98160	HSPG2	3.02895	1.27779e-12	1.47106e-11	Up-regulated in NAT
Q6AI08	HEATR6	3.02685	1.56193e-07	3.50478e-07	Up-regulated in NAT
O15143	ARPC1B	3.02637	8.40036e-13	1.43537e-11	Up-regulated in NAT
Q13228	SELENBP1	3.02525	1.38905e-12	1.48015e-11	Up-regulated in NAT
P08572	COL4A2	3.01809	1.08085e-12	1.43537e-11	Up-regulated in NAT
Q16853	AOC3	3.01201	2.57175e-11	1.21315e-10	Up-regulated in NAT
P29536	LMOD1	3.00765	4.45756e-09	1.24844e-08	Up-regulated in NAT
P08133	ANXA6	3.00404	7.7814e-12	4.4568e-11	Up-regulated in NAT
P07098	LIPF	2.99643	0.000163703	0.000250697	Up-regulated in NAT
P0C0L4	C4A	2.97945	7.1778e-12	4.17016e-11	Up-regulated in NAT
P05771	PRKCB	2.97811	8.05385e-13	1.43537e-11	Up-regulated in NAT
Q96IY4	CPB2	2.97617	1.17528e-12	1.43537e-11	Up-regulated in NAT
P10620	MGST1	2.97184	1.50981e-12	1.49956e-11	Up-regulated in NAT
O00159	MYO1C	2.97138	9.93878e-13	1.43537e-11	Up-regulated in NAT
Q9H3K2	GHITM	2.96708	8.05385e-13	1.43537e-11	Up-regulated in NAT
P02774	GC	2.96432	9.53006e-13	1.43537e-11	Up-regulated in NAT
P01023	A2M	2.95897	2.92758e-12	2.17998e-11	Up-regulated in NAT
Q04695	KRT17	2.95739	1.27779e-12	1.47106e-11	Up-regulated in NAT
P08246	ELANE	2.95214	1.57725e-10	5.8597e-10	Up-regulated in NAT
Q9UNN8	PROCR	2.94964	8.10158e-12	4.59803e-11	Up-regulated in NAT
Q08043	ACTN3	2.94816	1.51869e-10	5.66971e-10	Up-regulated in NAT
Q6NZI2	CAVIN1	2.94396	4.11451e-11	1.81625e-10	Up-regulated in NAT
Q9H4G4	GLIPR2	2.93252	1.12709e-12	1.43537e-11	Up-regulated in NAT
P02746	C1QB	2.93153	9.93878e-13	1.43537e-11	Up-regulated in NAT
P06241	FYN	2.92745	1.56193e-07	3.50478e-07	Up-regulated in NAT
A0A0C4DH68	IGKV2-24	2.92194	1.32491e-10	5.01161e-10	Up-regulated in NAT
Q14192	FHL2	2.9214	8.05385e-13	1.43537e-11	Up-regulated in NAT
Q9ULC3	RAB23	2.92055	1.50981e-12	1.49956e-11	Up-regulated in NAT
Q5T9L3	WLS	2.91778	8.76149e-13	1.43537e-11	Up-regulated in NAT
P01715	IGLV3-1	2.91686	2.20189e-06	4.12134e-06	Up-regulated in NAT
Q96ME7	ZNF512	2.91605	8.05385e-13	1.43537e-11	Up-regulated in NAT
O75915	ARL6IP5	2.91541	8.05385e-13	1.43537e-11	Up-regulated in NAT
P19823	ITIH2	2.91508	8.40036e-13	1.43537e-11	Up-regulated in NAT
P01718	IGLV3-27	2.91353	7.74781e-07	1.5346e-06	Up-regulated in NAT
O60831	PRAF2	2.91184	1.38905e-12	1.48015e-11	Up-regulated in NAT
Q9NRP0	OSTC	2.90777	1.78304e-12	1.59985e-11	Up-regulated in NAT
P14543	NID1	2.90651	1.4482e-12	1.48781e-11	Up-regulated in NAT
P00751	CFB	2.89841	1.27779e-12	1.47106e-11	Up-regulated in NAT
P01859	IGHG2	2.8967	3.17834e-12	2.28981e-11	Up-regulated in NAT
Q9Y6A9	SPCS1	2.89193	8.05385e-13	1.43537e-11	Up-regulated in NAT
Q8N126	CADM3	2.8899	1.05529e-06	2.04829e-06	Up-regulated in NAT
P31151	S100A7	2.88689	4.441e-06	8.00708e-06	Up-regulated in NAT
Q14739	LBR	2.8732	8.05385e-13	1.43537e-11	Up-regulated in NAT
P55268	LAMB2	2.86901	1.36436e-11	7.12016e-11	Up-regulated in NAT
P02748	C9	2.86706	2.69625e-12	2.07517e-11	Up-regulated in NAT
Q8IVN8	SBSPON	2.86631	9.14155e-12	5.07101e-11	Up-regulated in NAT
Q9HBL7	PLGRKT	2.85374	9.13785e-13	1.43537e-11	Up-regulated in NAT
Q8IXM6	NRM	2.85343	9.44044e-13	1.43537e-11	Up-regulated in NAT
Q7Z4I7	LIMS2	2.85299	2.60858e-08	6.56012e-08	Up-regulated in NAT
O95478	NSA2	2.84609	1.56193e-07	3.50478e-07	Up-regulated in NAT
P48426	PIP4K2A	2.84099	8.05385e-13	1.43537e-11	Up-regulated in NAT
P12277	CKB	2.83554	4.15741e-09	1.16819e-08	Up-regulated in NAT
P29762	CRABP1	2.8342	2.66905e-06	4.93792e-06	Up-regulated in NAT
O14494	PLPP1	2.83228	9.44044e-13	1.43537e-11	Up-regulated in NAT
P01861	IGHG4	2.82857	5.83502e-11	2.44388e-10	Up-regulated in NAT
P01024	C3	2.82843	1.17528e-12	1.43537e-11	Up-regulated in NAT
O43556	SGCE	2.82717	8.2531e-11	3.29788e-10	Up-regulated in NAT
A0A0J9YXX1	IGHV5-10-1	2.82632	0.00585962	0.00779732	Up-regulated in NAT
Q05682	CALD1	2.82493	5.7238e-08	1.37889e-07	Up-regulated in NAT
P09668	CTSH	2.81609	1.78304e-12	1.59985e-11	Up-regulated in NAT
Q8N0U8	VKORC1L1	2.81582	3.17834e-12	2.28981e-11	Up-regulated in NAT
P55789	GFER	2.80978	1.93177e-07	4.2096e-07	Up-regulated in NAT
P40424	PBX1	2.80662	1.17153e-12	1.43537e-11	Up-regulated in NAT
O15230	LAMA5	2.80659	1.50981e-12	1.49956e-11	Up-regulated in NAT
P00450	CP	2.80331	2.28608e-12	1.86385e-11	Up-regulated in NAT
P07451	CA3	2.79693	3.84745e-06	7.00305e-06	Up-regulated in NAT
P05164	MPO	2.79284	4.99748e-11	2.14942e-10	Up-regulated in NAT
Q96N66	MBOAT7	2.79282	8.05385e-13	1.43537e-11	Up-regulated in NAT
P01780	IGHV3-7	2.78805	1.50981e-12	1.49956e-11	Up-regulated in NAT
Q5VZL5	ZMYM4	2.78394	1.63527e-07	3.64455e-07	Up-regulated in NAT
Q9NR12	PDLIM7	2.78217	1.07879e-10	4.17249e-10	Up-regulated in NAT
P00736	C1R	2.77832	8.05385e-13	1.43537e-11	Up-regulated in NAT
P04839	CYBB	2.77528	2.80958e-12	2.13137e-11	Up-regulated in NAT
P22897	MRC1	2.77514	1.03647e-12	1.43537e-11	Up-regulated in NAT
Q53TN4	CYBRD1	2.77156	8.05385e-13	1.43537e-11	Up-regulated in NAT
P0DOX2	NA	2.77118	1.38905e-12	1.48015e-11	Up-regulated in NAT
P24821	TNC	2.76757	1.33228e-12	1.48015e-11	Up-regulated in NAT
Q13449	LSAMP	2.76225	3.08621e-07	6.47481e-07	Up-regulated in NAT
P05155	SERPING1	2.75851	3.59445e-12	2.47046e-11	Up-regulated in NAT
P06127	CD5	2.75504	1.04125e-06	2.02276e-06	Up-regulated in NAT
P08603	CFH	2.75324	8.76149e-13	1.43537e-11	Up-regulated in NAT
P0C0S5	H2AZ1	2.75144	1.22548e-12	1.43537e-11	Up-regulated in NAT
P53007	SLC25A1	2.74349	8.05385e-13	1.43537e-11	Up-regulated in NAT
Q96D96	HVCN1	2.7421	1.56193e-07	3.50478e-07	Up-regulated in NAT
P49747	COMP	2.73306	1.17528e-12	1.43537e-11	Up-regulated in NAT
P01033	TIMP1	2.72964	1.03647e-12	1.43537e-11	Up-regulated in NAT
P11216	PYGB	2.72957	2.92758e-12	2.17998e-11	Up-regulated in NAT
Q8IYU8	MICU2	2.72779	1.56193e-07	3.50478e-07	Up-regulated in NAT
Q9Y696	CLIC4	2.72188	1.03647e-12	1.43537e-11	Up-regulated in NAT
Q7Z7B0	FILIP1	2.72004	1.54877e-06	2.94622e-06	Up-regulated in NAT
P53814	SMTN	2.71949	2.06698e-08	5.25966e-08	Up-regulated in NAT
O75367	MACROH2A1	2.71381	8.05385e-13	1.43537e-11	Up-regulated in NAT
P28907	CD38	2.71286	9.53006e-13	1.43537e-11	Up-regulated in NAT
A0A087WSY4	IGHV4-30-2	2.70683	1.58989e-12	1.54123e-11	Up-regulated in NAT
P27987	ITPKB	2.70579	9.53006e-13	1.43537e-11	Up-regulated in NAT
Q4KMQ2	ANO6	2.69901	8.05385e-13	1.43537e-11	Up-regulated in NAT
P62805	H4-16	2.69862	8.76149e-13	1.43537e-11	Up-regulated in NAT
Q06033	ITIH3	2.67706	1.12709e-12	1.43537e-11	Up-regulated in NAT
Q63ZY3	KANK2	2.66878	1.63802e-10	6.06252e-10	Up-regulated in NAT
Q53GQ0	HSD17B12	2.66645	8.40036e-13	1.43537e-11	Up-regulated in NAT
P51636	CAV2	2.66509	3.87284e-10	1.30865e-09	Up-regulated in NAT
O60568	PLOD3	2.66339	8.05385e-13	1.43537e-11	Up-regulated in NAT
A0A0B4J1X8	IGHV3-43	2.65958	8.14594e-07	1.60882e-06	Up-regulated in NAT
P40261	NNMT	2.65823	1.22548e-12	1.43537e-11	Up-regulated in NAT
Q96F15	GIMAP5	2.65528	8.78113e-12	4.91472e-11	Up-regulated in NAT
Q8N2S1	LTBP4	2.65282	8.05385e-13	1.43537e-11	Up-regulated in NAT
Q687X5	STEAP4	2.65164	1.78304e-12	1.59985e-11	Up-regulated in NAT
Q0ZGT2	NEXN	2.6467	9.19531e-09	2.45816e-08	Up-regulated in NAT
Q68DH5	LMBRD2	2.63485	2.05486e-07	4.45241e-07	Up-regulated in NAT
Q14314	FGL2	2.63463	2.69625e-12	2.07517e-11	Up-regulated in NAT
P20742	PZP	2.63318	2.13706e-08	5.42193e-08	Up-regulated in NAT
Q9Y5U9	IER3IP1	2.63069	9.53006e-13	1.43537e-11	Up-regulated in NAT
P28906	CD34	2.62638	1.19436e-07	2.78359e-07	Up-regulated in NAT
P16284	PECAM1	2.62258	8.40036e-13	1.43537e-11	Up-regulated in NAT
P03897	MT-ND3	2.61321	3.06214e-07	6.43219e-07	Up-regulated in NAT
P02679	FGG	2.61098	1.80227e-11	8.96311e-11	Up-regulated in NAT
Q93052	LPP	2.60906	1.66001e-09	4.99311e-09	Up-regulated in NAT
P30536	TSPO	2.60901	1.17528e-12	1.43537e-11	Up-regulated in NAT
P46926	GNPDA1	2.60737	8.05385e-13	1.43537e-11	Up-regulated in NAT
P48059	LIMS1	2.60417	3.59445e-12	2.47046e-11	Up-regulated in NAT
Q02446	SP4	2.60168	5.82032e-07	1.17208e-06	Up-regulated in NAT
P04070	PROC	2.59884	2.69666e-07	5.71511e-07	Up-regulated in NAT
Q16585	SGCB	2.59684	2.02964e-11	9.93567e-11	Up-regulated in NAT
Q9Y2H1	STK38L	2.59531	8.40036e-13	1.43537e-11	Up-regulated in NAT
Q9BQA9	CYBC1	2.59216	1.53754e-11	7.88618e-11	Up-regulated in NAT
Q13425	SNTB2	2.59035	1.17528e-12	1.43537e-11	Up-regulated in NAT
O75112	LDB3	2.58917	2.2867e-09	6.72219e-09	Up-regulated in NAT
Q9HBL0	TNS1	2.58874	3.87284e-10	1.30865e-09	Up-regulated in NAT
P57678	GEMIN4	2.58823	1.56193e-07	3.50478e-07	Up-regulated in NAT
Q9BX66	SORBS1	2.58528	5.1936e-08	1.25822e-07	Up-regulated in NAT
Q15404	RSU1	2.57604	6.10504e-12	3.66783e-11	Up-regulated in NAT
P30273	FCER1G	2.57477	1.20941e-10	4.61281e-10	Up-regulated in NAT
Q8TB36	GDAP1	2.57144	8.05385e-13	1.43537e-11	Up-regulated in NAT
Q13576	IQGAP2	2.57122	8.05385e-13	1.43537e-11	Up-regulated in NAT
P31146	CORO1A	2.56835	4.99748e-11	2.14942e-10	Up-regulated in NAT
P11047	LAMC1	2.56669	3.87284e-10	1.30865e-09	Up-regulated in NAT
Q9Y6M1	IGF2BP2	2.56461	8.76149e-13	1.43537e-11	Up-regulated in NAT
P02768	ALB	2.56196	4.98298e-12	3.15069e-11	Up-regulated in NAT
Q9HCB6	SPON1	2.56041	8.05385e-13	1.43537e-11	Up-regulated in NAT
Q00325	SLC25A3	2.55943	8.05385e-13	1.43537e-11	Up-regulated in NAT
Q9BZQ8	NIBAN1	2.55919	9.93878e-13	1.43537e-11	Up-regulated in NAT
Q86VB7	CD163	2.55695	8.40036e-13	1.43537e-11	Up-regulated in NAT
P02760	AMBP	2.55643	1.4482e-12	1.48781e-11	Up-regulated in NAT
Q9UKU7	ACAD8	2.55545	1.33228e-12	1.48015e-11	Up-regulated in NAT
Q66LE6	PPP2R2D	2.54377	8.14594e-07	1.60882e-06	Up-regulated in NAT
P42677	RPS27	2.54274	8.05385e-13	1.43537e-11	Up-regulated in NAT
P05556	ITGB1	2.53628	7.64285e-11	3.0936e-10	Up-regulated in NAT
Q3YBM2	TMEM176B	2.53597	3.17638e-07	6.65588e-07	Up-regulated in NAT
P10768	ESD	2.52876	1.12709e-12	1.43537e-11	Up-regulated in NAT
P07195	LDHB	2.52843	8.05385e-13	1.43537e-11	Up-regulated in NAT
P02790	HPX	2.52556	4.06383e-12	2.69601e-11	Up-regulated in NAT
P78356	PIP4K2B	2.52145	2.80958e-12	2.13137e-11	Up-regulated in NAT
P00352	ALDH1A1	2.51941	2.5874e-12	2.02773e-11	Up-regulated in NAT
P55160	NCKAP1L	2.51786	9.93878e-13	1.43537e-11	Up-regulated in NAT
Q13325	IFIT5	2.51439	1.56193e-07	3.50478e-07	Up-regulated in NAT
Q9Y6F6	IRAG1	2.51193	3.87697e-09	1.09431e-08	Up-regulated in NAT
P09488	GSTM1	2.51191	1.41707e-05	2.41975e-05	Up-regulated in NAT
Q16527	CSRP2	2.51103	1.03647e-12	1.43537e-11	Up-regulated in NAT
P02788	LTF	2.509	4.49011e-10	1.50027e-09	Up-regulated in NAT
Q07820	MCL1	2.50589	2.57758e-10	9.05247e-10	Up-regulated in NAT
P02766	TTR	2.50154	8.43465e-12	4.76346e-11	Up-regulated in NAT
P22090	RPS4Y1	2.50137	7.7334e-07	1.53263e-06	Up-regulated in NAT
Q9NTM9	CUTC	2.50115	1.16288e-11	6.20054e-11	Up-regulated in NAT
P01834	IGKC	2.49581	8.10158e-12	4.59803e-11	Up-regulated in NAT
O00534	VWA5A	2.49513	8.05385e-13	1.43537e-11	Up-regulated in NAT
P01743	IGHV1-46	2.49337	1.14175e-06	2.20614e-06	Up-regulated in NAT
Q53GG5	PDLIM3	2.49147	5.91192e-08	1.42171e-07	Up-regulated in NAT
O60262	GNG7	2.48729	7.3749e-09	1.99637e-08	Up-regulated in NAT
P50238	CRIP1	2.48705	3.55539e-06	6.48691e-06	Up-regulated in NAT
Q9UGJ1	TUBGCP4	2.48268	1.56193e-07	3.50478e-07	Up-regulated in NAT
P00387	CYB5R3	2.47788	8.05385e-13	1.43537e-11	Up-regulated in NAT
Q9GZM7	TINAGL1	2.47654	2.48287e-12	1.98197e-11	Up-regulated in NAT
P07948	LYN	2.47535	3.17834e-12	2.28981e-11	Up-regulated in NAT
P09619	PDGFRB	2.4748	8.05385e-13	1.43537e-11	Up-regulated in NAT
P12724	RNASE3	2.47091	3.59445e-12	2.47046e-11	Up-regulated in NAT
Q9UBX3	SLC25A10	2.46934	8.05385e-13	1.43537e-11	Up-regulated in NAT
P47895	ALDH1A3	2.46795	1.38905e-12	1.48015e-11	Up-regulated in NAT
P35754	GLRX	2.4677	8.78113e-12	4.91472e-11	Up-regulated in NAT
Q02978	SLC25A11	2.46631	8.05385e-13	1.43537e-11	Up-regulated in NAT
P12236	SLC25A6	2.46329	9.13785e-13	1.43537e-11	Up-regulated in NAT
P50454	SERPINH1	2.46278	8.05385e-13	1.43537e-11	Up-regulated in NAT
Q9H0V1	TMEM168	2.46181	1.63527e-07	3.64455e-07	Up-regulated in NAT
P02675	FGB	2.45847	2.19657e-11	1.06168e-10	Up-regulated in NAT
Q9BWH2	FUNDC2	2.45842	8.05385e-13	1.43537e-11	Up-regulated in NAT
P25940	COL5A3	2.45299	5.19512e-11	2.21914e-10	Up-regulated in NAT
P56199	ITGA1	2.45255	1.54541e-09	4.6709e-09	Up-regulated in NAT
Q13423	NNT	2.45234	8.05385e-13	1.43537e-11	Up-regulated in NAT
Q9UKR5	ERG28	2.45219	8.05385e-13	1.43537e-11	Up-regulated in NAT
P01814	IGHV2-70	2.44959	1.88906e-07	4.12831e-07	Up-regulated in NAT
P32004	L1CAM	2.4494	5.61359e-11	2.36556e-10	Up-regulated in NAT
P04180	LCAT	2.44921	8.26053e-12	4.68437e-11	Up-regulated in NAT
Q969X5	ERGIC1	2.44875	8.05385e-13	1.43537e-11	Up-regulated in NAT
Q9Y3Z3	SAMHD1	2.44737	1.03647e-12	1.43537e-11	Up-regulated in NAT
P0C0L5	C4B	2.43547	1.2563e-10	4.77046e-10	Up-regulated in NAT
A0A0C4DH43	IGHV2-70D	2.42986	9.23305e-07	1.80537e-06	Up-regulated in NAT
P07358	C8B	2.42362	1.38905e-12	1.48015e-11	Up-regulated in NAT
Q9Y490	TLN1	2.42269	1.47755e-11	7.624e-11	Up-regulated in NAT
P16452	EPB42	2.42232	2.02964e-11	9.93567e-11	Up-regulated in NAT
O43772	SLC25A20	2.42009	1.574e-12	1.53014e-11	Up-regulated in NAT
P01876	IGHA1	2.41974	4.27792e-11	1.87514e-10	Up-regulated in NAT
Q9NQX4	MYO5C	2.41898	1.56193e-07	3.50478e-07	Up-regulated in NAT
P18428	LBP	2.41369	6.55081e-05	0.000104294	Up-regulated in NAT
O95503	CBX6	2.40996	5.18989e-12	3.24273e-11	Up-regulated in NAT
P32121	ARRB2	2.40961	1.56193e-07	3.50478e-07	Up-regulated in NAT
Q9BY50	SEC11C	2.40837	1.47755e-11	7.624e-11	Up-regulated in NAT
P02671	FGA	2.4046	7.64285e-11	3.0936e-10	Up-regulated in NAT
P35226	BMI1	2.40436	1.64119e-07	3.64455e-07	Up-regulated in NAT
P04844	RPN2	2.4039	8.05385e-13	1.43537e-11	Up-regulated in NAT
O75746	SLC25A12	2.40263	8.05385e-13	1.43537e-11	Up-regulated in NAT
Q9GZN8	C20orf27	2.39948	1.03647e-12	1.43537e-11	Up-regulated in NAT
Q9Y673	ALG5	2.39822	8.05385e-13	1.43537e-11	Up-regulated in NAT
Q8N5M9	JAGN1	2.39493	1.7105e-12	1.5738e-11	Up-regulated in NAT
Q4L180	FILIP1L	2.39264	2.13231e-10	7.68102e-10	Up-regulated in NAT
O43293	DAPK3	2.39078	1.03647e-12	1.43537e-11	Up-regulated in NAT
O15162	PLSCR1	2.38587	2.1935e-12	1.82077e-11	Up-regulated in NAT
P10909	CLU	2.38504	1.50981e-12	1.49956e-11	Up-regulated in NAT
P04114	APOB	2.38209	2.10461e-12	1.76833e-11	Up-regulated in NAT
Q9UMS6	SYNPO2	2.37843	2.94657e-07	6.2103e-07	Up-regulated in NAT
O43813	LANCL1	2.37559	8.05385e-13	1.43537e-11	Up-regulated in NAT
Q86UX7	FERMT3	2.37465	8.76149e-13	1.43537e-11	Up-regulated in NAT
Q9ULV4	CORO1C	2.3744	3.45013e-12	2.40008e-11	Up-regulated in NAT
P43121	MCAM	2.37218	6.7261e-08	1.60851e-07	Up-regulated in NAT
P20702	ITGAX	2.37179	1.79208e-07	3.94143e-07	Up-regulated in NAT
Q08AF3	SLFN5	2.36914	2.10461e-12	1.76833e-11	Up-regulated in NAT
Q14766	LTBP1	2.3634	1.08085e-12	1.43537e-11	Up-regulated in NAT
Q96PD5	PGLYRP2	2.36282	1.8586e-12	1.62935e-11	Up-regulated in NAT
Q9BXX0	EMILIN2	2.36049	9.61989e-11	3.77599e-10	Up-regulated in NAT
O60711	LPXN	2.35639	8.07053e-10	2.56207e-09	Up-regulated in NAT
Q96JX3	SERAC1	2.35465	2.8316e-07	5.98449e-07	Up-regulated in NAT
P61513	RPL37A	2.35228	3.45013e-12	2.40008e-11	Up-regulated in NAT
Q8NBX0	SCCPDH	2.35059	8.40036e-13	1.43537e-11	Up-regulated in NAT
Q02952	AKAP12	2.34933	2.78218e-11	1.30081e-10	Up-regulated in NAT
Q6P1A2	LPCAT3	2.34447	9.13785e-13	1.43537e-11	Up-regulated in NAT
P23458	JAK1	2.34305	8.05385e-13	1.43537e-11	Up-regulated in NAT
Q96HN2	AHCYL2	2.33501	8.40036e-13	1.43537e-11	Up-regulated in NAT
P06681	C2	2.33447	1.08085e-12	1.43537e-11	Up-regulated in NAT
Q13637	RAB32	2.33359	4.23326e-12	2.79224e-11	Up-regulated in NAT
Q9UL40	ZNF346	2.33221	9.01157e-12	5.03959e-11	Up-regulated in NAT
P54619	PRKAG1	2.33175	8.05385e-13	1.43537e-11	Up-regulated in NAT
O95197	RTN3	2.33155	4.27224e-08	1.05056e-07	Up-regulated in NAT
P61803	DAD1	2.32992	4.23326e-12	2.79224e-11	Up-regulated in NAT
Q96CW1	AP2M1	2.32868	8.05385e-13	1.43537e-11	Up-regulated in NAT
Q9Y6C9	MTCH2	2.32844	8.05385e-13	1.43537e-11	Up-regulated in NAT
O00423	EML1	2.32805	6.3038e-11	2.61473e-10	Up-regulated in NAT
Q9UKR0	KLK12	2.32611	3.93865e-06	7.15012e-06	Up-regulated in NAT
Q14112	NID2	2.324	5.86242e-12	3.56564e-11	Up-regulated in NAT
O75339	CILP	2.32135	5.18989e-12	3.24273e-11	Up-regulated in NAT
P62834	RAP1A	2.31915	1.22548e-12	1.43537e-11	Up-regulated in NAT
P01591	JCHAIN	2.31913	9.99478e-11	3.90086e-10	Up-regulated in NAT
P04216	THY1	2.31645	3.38477e-11	1.52248e-10	Up-regulated in NAT
P09936	UCHL1	2.30964	4.78418e-12	3.06446e-11	Up-regulated in NAT
O95340	PAPSS2	2.30951	4.4096e-12	2.85379e-11	Up-regulated in NAT
Q6UXV4	APOOL	2.30262	1.12709e-12	1.43537e-11	Up-regulated in NAT
P51911	CNN1	2.30193	1.23742e-06	2.37629e-06	Up-regulated in NAT
P36955	SERPINF1	2.30104	8.05385e-13	1.43537e-11	Up-regulated in NAT
P40123	CAP2	2.29959	2.54285e-09	7.40236e-09	Up-regulated in NAT
Q96BW5	PTER	2.29844	2.01925e-12	1.72187e-11	Up-regulated in NAT
O95319	CELF2	2.29612	1.87584e-07	4.10072e-07	Up-regulated in NAT
P63000	RAC1	2.2955	8.05385e-13	1.43537e-11	Up-regulated in NAT
P07357	C8A	2.29368	8.76149e-13	1.43537e-11	Up-regulated in NAT
Q14714	SSPN	2.29193	6.49308e-05	0.000103399	Up-regulated in NAT
O95707	POP4	2.28935	2.24417e-12	1.85834e-11	Up-regulated in NAT
P08236	GUSB	2.28689	8.05385e-13	1.43537e-11	Up-regulated in NAT
P26678	PLN	2.2836	2.29951e-06	4.29004e-06	Up-regulated in NAT
P52943	CRIP2	2.28349	1.38905e-12	1.48015e-11	Up-regulated in NAT
P18206	VCL	2.27759	1.72037e-09	5.16172e-09	Up-regulated in NAT
P0DOX7	NA	2.274	7.47363e-12	4.31287e-11	Up-regulated in NAT
P00915	CA1	2.2731	8.67916e-10	2.74136e-09	Up-regulated in NAT
P56377	AP1S2	2.27119	2.69625e-12	2.07517e-11	Up-regulated in NAT
O75323	NIPSNAP2	2.26747	1.59991e-11	8.13327e-11	Up-regulated in NAT
P01871	IGHM	2.26652	2.20704e-09	6.5075e-09	Up-regulated in NAT
P13591	NCAM1	2.26615	2.29851e-10	8.20232e-10	Up-regulated in NAT
P35580	MYH10	2.26381	8.40036e-13	1.43537e-11	Up-regulated in NAT
O00712	NFIB	2.26339	9.13785e-13	1.43537e-11	Up-regulated in NAT
Q14141	SEPTIN6	2.26073	1.4482e-12	1.48781e-11	Up-regulated in NAT
P01833	PIGR	2.2586	0.00150196	0.00210716	Up-regulated in NAT
Q03135	CAV1	2.25328	1.86986e-08	4.78108e-08	Up-regulated in NAT
P55084	HADHB	2.25143	8.05385e-13	1.43537e-11	Up-regulated in NAT
P11532	DMD	2.24944	1.69105e-08	4.34326e-08	Up-regulated in NAT
Q14643	ITPR1	2.24783	2.05367e-10	7.43281e-10	Up-regulated in NAT
Q5T5C0	STXBP5	2.2473	8.05385e-13	1.43537e-11	Up-regulated in NAT
Q6R327	RICTOR	2.24676	1.12709e-12	1.43537e-11	Up-regulated in NAT
Q93084	ATP2A3	2.24578	1.27779e-12	1.47106e-11	Up-regulated in NAT
Q15555	MAPRE2	2.24518	9.13785e-13	1.43537e-11	Up-regulated in NAT
O95070	YIF1A	2.24427	2.66398e-12	2.07517e-11	Up-regulated in NAT
Q9NRZ7	AGPAT3	2.23881	8.05385e-13	1.43537e-11	Up-regulated in NAT
Q9NZJ7	MTCH1	2.23769	8.05385e-13	1.43537e-11	Up-regulated in NAT
Q96NB2	SFXN2	2.23768	8.50657e-07	1.67523e-06	Up-regulated in NAT
P05156	CFI	2.23643	1.36436e-11	7.12016e-11	Up-regulated in NAT
Q9NZU5	LMCD1	2.2329	8.05385e-13	1.43537e-11	Up-regulated in NAT
Q00765	REEP5	2.23237	1.64086e-12	1.54722e-11	Up-regulated in NAT
Q9NUJ1	ABHD10	2.2319	8.05385e-13	1.43537e-11	Up-regulated in NAT
Q9BYG5	PARD6B	2.22931	7.33083e-07	1.45621e-06	Up-regulated in NAT
Q709C8	VPS13C	2.22886	8.05385e-13	1.43537e-11	Up-regulated in NAT
O60239	SH3BP5	2.22881	6.43997e-10	2.08783e-09	Up-regulated in NAT
Q8WWM9	CYGB	2.22797	1.33228e-12	1.48015e-11	Up-regulated in NAT
Q969Z3	MTARC2	2.22738	1.27779e-12	1.47106e-11	Up-regulated in NAT
P43358	MAGEA4	2.22573	9.3084e-05	0.000145832	Up-regulated in NAT
Q14019	COTL1	2.22422	4.27792e-11	1.87514e-10	Up-regulated in NAT
P35080	PFN2	2.2225	1.38905e-12	1.48015e-11	Up-regulated in NAT
P08648	ITGA5	2.22225	3.64932e-07	7.57758e-07	Up-regulated in NAT
P63096	GNAI1	2.22206	1.12709e-12	1.43537e-11	Up-regulated in NAT
Q15436	SEC23A	2.22123	8.05385e-13	1.43537e-11	Up-regulated in NAT
Q96AY3	FKBP10	2.22045	1.4482e-12	1.48781e-11	Up-regulated in NAT
O76074	PDE5A	2.22003	3.38477e-11	1.52248e-10	Up-regulated in NAT
P00740	F9	2.21941	7.7814e-12	4.4568e-11	Up-regulated in NAT
Q08431	MFGE8	2.21141	2.38248e-12	1.93099e-11	Up-regulated in NAT
P21397	MAOA	2.207	1.22548e-12	1.43537e-11	Up-regulated in NAT
O95674	CDS2	2.20642	3.25484e-11	1.47563e-10	Up-regulated in NAT
P09914	IFIT1	2.20444	1.22548e-12	1.43537e-11	Up-regulated in NAT
Q9NRW4	DUSP22	2.20015	1.80517e-07	3.96514e-07	Up-regulated in NAT
Q8WU79	SMAP2	2.19856	1.33228e-12	1.48015e-11	Up-regulated in NAT
P63302	SELENOW	2.19818	0.00214516	0.00296594	Up-regulated in NAT
Q9NX20	MRPL16	2.19676	1.63527e-07	3.64455e-07	Up-regulated in NAT
Q9BUT1	BDH2	2.19458	6.62016e-12	3.90561e-11	Up-regulated in NAT
Q9GZV4	EIF5A2	2.19283	2.31096e-11	1.10916e-10	Up-regulated in NAT
Q16363	LAMA4	2.18935	3.76207e-07	7.79051e-07	Up-regulated in NAT
Q9NR99	MXRA5	2.18851	9.13785e-13	1.43537e-11	Up-regulated in NAT
Q04656	ATP7A	2.1874	1.79208e-07	3.94143e-07	Up-regulated in NAT
P21266	GSTM3	2.18699	9.14155e-12	5.07101e-11	Up-regulated in NAT
Q99487	PAFAH2	2.1858	1.64119e-07	3.64455e-07	Up-regulated in NAT
Q3SY69	ALDH1L2	2.18381	3.45013e-12	2.40008e-11	Up-regulated in NAT
Q9P0M6	MACROH2A2	2.18041	8.05385e-13	1.43537e-11	Up-regulated in NAT
Q14956	GPNMB	2.17953	1.27779e-12	1.47106e-11	Up-regulated in NAT
O94973	AP2A2	2.17882	8.05385e-13	1.43537e-11	Up-regulated in NAT
P12814	ACTN1	2.17847	2.98597e-10	1.03754e-09	Up-regulated in NAT
O75110	ATP9A	2.17829	8.05385e-13	1.43537e-11	Up-regulated in NAT
Q9H553	ALG2	2.17703	8.05385e-13	1.43537e-11	Up-regulated in NAT
P42229	STAT5A	2.17359	1.72129e-07	3.80278e-07	Up-regulated in NAT
Q96EK6	GNPNAT1	2.1731	8.40036e-13	1.43537e-11	Up-regulated in NAT
O75718	CRTAP	2.17276	9.13785e-13	1.43537e-11	Up-regulated in NAT
P29622	SERPINA4	2.1724	1.40786e-10	5.28467e-10	Up-regulated in NAT
Q8IYM9	TRIM22	2.16852	3.17834e-12	2.28981e-11	Up-regulated in NAT
Q9NVA2	SEPTIN11	2.16639	8.76149e-13	1.43537e-11	Up-regulated in NAT
P27487	DPP4	2.16622	3.00944e-11	1.38354e-10	Up-regulated in NAT
Q99442	SEC62	2.16488	1.7105e-12	1.5738e-11	Up-regulated in NAT
Q14156	EFR3A	2.16203	8.05385e-13	1.43537e-11	Up-regulated in NAT
Q14146	URB2	2.16111	2.69659e-07	5.71511e-07	Up-regulated in NAT
P02100	HBE1	2.15956	0.000674336	0.000978335	Up-regulated in NAT
P62280	RPS11	2.15298	8.76149e-13	1.43537e-11	Up-regulated in NAT
P00918	CA2	2.15269	4.62403e-11	2.01018e-10	Up-regulated in NAT
P04899	GNAI2	2.14646	8.05385e-13	1.43537e-11	Up-regulated in NAT
Q13485	SMAD4	2.14526	9.53006e-13	1.43537e-11	Up-regulated in NAT
P98082	DAB2	2.14497	2.10461e-12	1.76833e-11	Up-regulated in NAT
Q7Z7L7	ZER1	2.14491	1.68532e-06	3.18832e-06	Up-regulated in NAT
Q92743	HTRA1	2.14404	2.28608e-12	1.86385e-11	Up-regulated in NAT
P50749	RASSF2	2.14151	1.87584e-07	4.10072e-07	Up-regulated in NAT
P28161	GSTM2	2.13479	3.21681e-10	1.10712e-09	Up-regulated in NAT
P80748	IGLV3-21	2.13418	1.65305e-06	3.12901e-06	Up-regulated in NAT
Q96GC9	VMP1	2.13383	9.56258e-06	1.66137e-05	Up-regulated in NAT
Q9Y4J8	DTNA	2.12995	9.84444e-09	2.61643e-08	Up-regulated in NAT
O15260	SURF4	2.12918	4.99748e-11	2.14942e-10	Up-regulated in NAT
P36969	GPX4	2.12727	8.40036e-13	1.43537e-11	Up-regulated in NAT
P08237	PFKM	2.12465	8.40036e-13	1.43537e-11	Up-regulated in NAT
P23284	PPIB	2.12438	8.05385e-13	1.43537e-11	Up-regulated in NAT
Q8TDB6	DTX3L	2.12346	8.05385e-13	1.43537e-11	Up-regulated in NAT
P61769	B2M	2.12308	2.20704e-09	6.5075e-09	Up-regulated in NAT
P00734	F2	2.11988	3.90105e-12	2.6031e-11	Up-regulated in NAT
Q02318	CYP27A1	2.1196	9.93878e-13	1.43537e-11	Up-regulated in NAT
O75907	DGAT1	2.11957	8.36945e-10	2.65084e-09	Up-regulated in NAT
Q9BZG1	RAB34	2.11827	8.05385e-13	1.43537e-11	Up-regulated in NAT
P31150	GDI1	2.11798	9.13785e-13	1.43537e-11	Up-regulated in NAT
P19367	HK1	2.11477	8.05385e-13	1.43537e-11	Up-regulated in NAT
P24844	MYL9	2.11345	6.86711e-07	1.36924e-06	Up-regulated in NAT
Q02543	RPL18A	2.11289	2.1935e-12	1.82077e-11	Up-regulated in NAT
Q86X76	NIT1	2.11014	9.53006e-13	1.43537e-11	Up-regulated in NAT
P50993	ATP1A2	2.1094	6.02605e-10	1.96289e-09	Up-regulated in NAT
P24310	COX7A1	2.10642	4.62388e-09	1.29187e-08	Up-regulated in NAT
P01911	HLA-DRB1	2.10479	1.06474e-05	1.84193e-05	Up-regulated in NAT
P07947	YES1	2.10358	8.40036e-13	1.43537e-11	Up-regulated in NAT
P62424	RPL7A	2.1011	1.22548e-12	1.43537e-11	Up-regulated in NAT
P11802	CDK4	2.09976	9.13785e-13	1.43537e-11	Up-regulated in NAT
Q9BT22	ALG1	2.0995	9.93878e-13	1.43537e-11	Up-regulated in NAT
Q09013	DMPK	2.09945	2.97843e-06	5.48667e-06	Up-regulated in NAT
Q15811	ITSN1	2.09826	8.76149e-13	1.43537e-11	Up-regulated in NAT
O75964	ATP5MG	2.09774	8.40036e-13	1.43537e-11	Up-regulated in NAT
P46776	RPL27A	2.09533	1.4482e-12	1.48781e-11	Up-regulated in NAT
P50416	CPT1A	2.09384	8.05385e-13	1.43537e-11	Up-regulated in NAT
P15880	RPS2	2.0915	9.93878e-13	1.43537e-11	Up-regulated in NAT
P48729	CSNK1A1	2.09144	1.27779e-12	1.47106e-11	Up-regulated in NAT
Q15286	RAB35	2.0907	1.33228e-12	1.48015e-11	Up-regulated in NAT
Q9H4Z3	PCIF1	2.08927	1.56193e-07	3.50478e-07	Up-regulated in NAT
Q9Y625	GPC6	2.08167	2.57762e-07	5.48482e-07	Up-regulated in NAT
Q02878	RPL6	2.08013	3.17834e-12	2.28981e-11	Up-regulated in NAT
P09913	IFIT2	2.07924	2.95066e-07	6.217e-07	Up-regulated in NAT
P51812	RPS6KA3	2.07896	8.05385e-13	1.43537e-11	Up-regulated in NAT
Q7Z3B1	NEGR1	2.07873	4.56554e-06	8.21653e-06	Up-regulated in NAT
Q9Y512	SAMM50	2.0778	1.12709e-12	1.43537e-11	Up-regulated in NAT
O75923	DYSF	2.07734	3.59445e-12	2.47046e-11	Up-regulated in NAT
Q01484	ANK2	2.07729	8.76149e-13	1.43537e-11	Up-regulated in NAT
P39059	COL15A1	2.07709	2.11149e-11	1.02343e-10	Up-regulated in NAT
Q8IXL7	MSRB3	2.07683	4.01481e-09	1.13182e-08	Up-regulated in NAT
P07093	SERPINE2	2.07452	7.3545e-11	2.99629e-10	Up-regulated in NAT
Q7Z4H8	POGLUT3	2.07444	8.05385e-13	1.43537e-11	Up-regulated in NAT
O00567	NOP56	2.0741	8.05385e-13	1.43537e-11	Up-regulated in NAT
Q15120	PDK3	2.07247	3.45013e-12	2.40008e-11	Up-regulated in NAT
Q9NY26	SLC39A1	2.07227	2.77192e-06	5.11722e-06	Up-regulated in NAT
P17661	DES	2.07226	3.36201e-06	6.15369e-06	Up-regulated in NAT
P28289	TMOD1	2.06736	1.29161e-09	3.95071e-09	Up-regulated in NAT
Q9Y2P4	SLC27A6	2.06663	6.55272e-07	1.31035e-06	Up-regulated in NAT
P17213	BPI	2.06662	4.0941e-05	6.65061e-05	Up-regulated in NAT
Q8N4A0	GALNT4	2.06546	5.26199e-07	1.06495e-06	Up-regulated in NAT
Q8NBJ4	GOLM1	2.06322	0.000439539	0.000648691	Up-regulated in NAT
A0A0B4J1U7	IGHV6-1	2.06235	1.33599e-08	3.47286e-08	Up-regulated in NAT
P05452	CLEC3B	2.0599	2.5874e-12	2.02773e-11	Up-regulated in NAT
P46063	RECQL	2.05769	8.05385e-13	1.43537e-11	Up-regulated in NAT
P09917	ALOX5	2.05649	2.5874e-12	2.02773e-11	Up-regulated in NAT
P23634	ATP2B4	2.05474	2.11149e-11	1.02343e-10	Up-regulated in NAT
P23368	ME2	2.05315	8.05385e-13	1.43537e-11	Up-regulated in NAT
P27658	COL8A1	2.04981	6.55272e-07	1.31035e-06	Up-regulated in NAT
P62826	RAN	2.04891	8.05385e-13	1.43537e-11	Up-regulated in NAT
Q13636	RAB31	2.04369	3.05043e-12	2.24231e-11	Up-regulated in NAT
P0DMN0	SULT1A4	2.0421	9.61989e-11	3.77599e-10	Up-regulated in NAT
Q13303	KCNAB2	2.04164	2.28501e-11	1.09747e-10	Up-regulated in NAT
Q9H7D0	DOCK5	2.04014	1.63527e-07	3.64455e-07	Up-regulated in NAT
Q08257	CRYZ	2.0384	9.53006e-13	1.43537e-11	Up-regulated in NAT
P48740	MASP1	2.03804	3.86391e-06	7.01931e-06	Up-regulated in NAT
Q9NVE7	PANK4	2.03553	8.05385e-13	1.43537e-11	Up-regulated in NAT
Q8WWP7	GIMAP1	2.03438	5.83502e-11	2.44388e-10	Up-regulated in NAT
Q13126	MTAP	2.03289	8.05385e-13	1.43537e-11	Up-regulated in NAT
P06239	LCK	2.03242	2.54285e-09	7.40236e-09	Up-regulated in NAT
Q03013	GSTM4	2.0323	3.31651e-05	5.43111e-05	Up-regulated in NAT
Q9BTY2	FUCA2	2.03061	9.93878e-13	1.43537e-11	Up-regulated in NAT
Q13683	ITGA7	2.02902	2.13706e-08	5.42193e-08	Up-regulated in NAT
Q6PKC3	TXNDC11	2.02854	1.64119e-07	3.64455e-07	Up-regulated in NAT
Q96BM9	ARL8A	2.02788	9.13785e-13	1.43537e-11	Up-regulated in NAT
Q02218	OGDH	2.02743	8.05385e-13	1.43537e-11	Up-regulated in NAT
P16219	ACADS	2.02623	8.05385e-13	1.43537e-11	Up-regulated in NAT
O95816	BAG2	2.02551	1.27396e-06	2.44306e-06	Up-regulated in NAT
Q13555	CAMK2G	2.02527	3.21681e-10	1.10712e-09	Up-regulated in NAT
Q9H0U3	MAGT1	2.02501	2.38248e-12	1.93099e-11	Up-regulated in NAT
Q5K4L6	SLC27A3	2.02421	1.59991e-11	8.13327e-11	Up-regulated in NAT
O14498	ISLR	2.02226	1.87584e-07	4.10072e-07	Up-regulated in NAT
Q9BTV4	TMEM43	2.02097	2.48287e-12	1.98197e-11	Up-regulated in NAT
Q15392	DHCR24	2.02093	3.12979e-11	1.42933e-10	Up-regulated in NAT
P27695	APEX1	2.01914	8.05385e-13	1.43537e-11	Up-regulated in NAT
P41219	PRPH	2.01819	4.77876e-09	1.33189e-08	Up-regulated in NAT
Q9BPW8	NIPSNAP1	2.01685	1.8586e-12	1.62935e-11	Up-regulated in NAT
Q9P2G1	ANKIB1	2.01501	2.57762e-07	5.48482e-07	Up-regulated in NAT
P26440	IVD	2.01239	8.40036e-13	1.43537e-11	Up-regulated in NAT
P41222	PTGDS	2.01111	2.26031e-06	4.22379e-06	Up-regulated in NAT
P43378	PTPN9	2.01062	3.08621e-07	6.47481e-07	Up-regulated in NAT
P78560	CRADD	2.00889	7.90884e-12	4.52225e-11	Up-regulated in NAT
O75083	WDR1	2.00887	8.05385e-13	1.43537e-11	Up-regulated in NAT
Q8TED1	GPX8	2.00738	2.13009e-09	6.29952e-09	Up-regulated in NAT
P69905	HBA1	2.00639	1.17791e-05	2.02749e-05	Up-regulated in NAT
P05154	SERPINA5	2.00636	3.17834e-12	2.28981e-11	Up-regulated in NAT
P32969	RPL9	2.00508	1.07338e-11	5.7907e-11	Up-regulated in NAT
P40939	HADHA	2.00197	8.05385e-13	1.43537e-11	Up-regulated in NAT
Q96N67	DOCK7	2.00184	8.05385e-13	1.43537e-11	Up-regulated in NAT
P09871	C1S	2.0004	5.4052e-12	3.33482e-11	Up-regulated in NAT
Q14204	DYNC1H1	2.00014	8.05385e-13	1.43537e-11	Up-regulated in NAT
Q9NPH2	ISYNA1	1.99994	1.0312e-11	5.59828e-11	Up-regulated in NAT
Q15061	WDR43	1.99904	8.40036e-13	1.43537e-11	Up-regulated in NAT
Q8NBL1	POGLUT1	1.99859	1.7105e-12	1.5738e-11	Up-regulated in NAT
P48047	ATP5PO	1.99858	9.53006e-13	1.43537e-11	Up-regulated in NAT
P49863	GZMK	1.99759	3.70933e-06	6.76059e-06	Up-regulated in NAT
P09417	QDPR	1.99722	9.53006e-13	1.43537e-11	Up-regulated in NAT
Q5TGY1	TMCO4	1.99655	1.61566e-06	3.06582e-06	Up-regulated in NAT
Q9H845	ACAD9	1.99603	9.13785e-13	1.43537e-11	Up-regulated in NAT
P78527	PRKDC	1.99537	8.05385e-13	1.43537e-11	Up-regulated in NAT
P14780	MMP9	1.99451	1.0538e-08	2.78676e-08	Up-regulated in NAT
P25391	LAMA1	1.99362	5.73443e-05	9.18712e-05	Up-regulated in NAT
P63010	AP2B1	1.99063	3.45013e-12	2.40008e-11	Up-regulated in NAT
P08670	VIM	1.98819	2.54285e-09	7.40236e-09	Up-regulated in NAT
A0A075B6I9	IGLV7-46	1.98761	3.21075e-07	6.72584e-07	Up-regulated in NAT
O75636	FCN3	1.98594	3.58728e-09	1.01798e-08	Up-regulated in NAT
P46821	MAP1B	1.98137	1.15718e-07	2.69969e-07	Up-regulated in NAT
Q8N4T8	CBR4	1.98125	2.5874e-12	2.02773e-11	Up-regulated in NAT
P49961	ENTPD1	1.97936	6.06498e-11	2.52941e-10	Up-regulated in NAT
Q96HF1	SFRP2	1.9788	2.35469e-07	5.04011e-07	Up-regulated in NAT
Q9NVV4	MTPAP	1.97613	8.76149e-13	1.43537e-11	Up-regulated in NAT
Q96C23	GALM	1.9732	1.4482e-12	1.48781e-11	Up-regulated in NAT
P29033	GJB2	1.97292	2.41685e-07	5.16351e-07	Up-regulated in NAT
Q9Y5X2	SNX8	1.97202	1.56193e-07	3.50478e-07	Up-regulated in NAT
P62341	SELENOT	1.97158	3.74753e-12	2.53263e-11	Up-regulated in NAT
Q8N5I2	ARRDC1	1.97117	2.18195e-07	4.69964e-07	Up-regulated in NAT
Q99575	POP1	1.97091	1.56193e-07	3.50478e-07	Up-regulated in NAT
P51692	STAT5B	1.97016	1.4482e-12	1.48781e-11	Up-regulated in NAT
Q9Y305	ACOT9	1.96852	1.03647e-12	1.43537e-11	Up-regulated in NAT
Q9UEY8	ADD3	1.96843	8.76149e-13	1.43537e-11	Up-regulated in NAT
Q96RL7	VPS13A	1.96778	8.05385e-13	1.43537e-11	Up-regulated in NAT
P08962	CD63	1.96538	9.53006e-13	1.43537e-11	Up-regulated in NAT
Q93034	CUL5	1.96514	8.05385e-13	1.43537e-11	Up-regulated in NAT
P55899	FCGRT	1.96507	2.38629e-10	8.4672e-10	Up-regulated in NAT
Q7L311	ARMCX2	1.96407	9.27452e-07	1.81245e-06	Up-regulated in NAT
Q70IA6	MOB2	1.96392	7.47363e-12	4.31287e-11	Up-regulated in NAT
Q00610	CLTC	1.96245	1.17528e-12	1.43537e-11	Up-regulated in NAT
P24752	ACAT1	1.96178	8.05385e-13	1.43537e-11	Up-regulated in NAT
P29728	OAS2	1.96135	9.51644e-12	5.24511e-11	Up-regulated in NAT
A0A0A0MRZ8	IGKV3D-11	1.96109	0.000295617	0.000444007	Up-regulated in NAT
A0A0A0MT36	IGKV6D-21	1.95975	1.45187e-05	2.47733e-05	Up-regulated in NAT
Q9UJK0	TSR3	1.95968	6.22188e-11	2.59327e-10	Up-regulated in NAT
Q9UGM6	WARS2	1.95967	1.72129e-07	3.80278e-07	Up-regulated in NAT
P25963	NFKBIA	1.95911	5.23832e-12	3.27002e-11	Up-regulated in NAT
P23381	WARS1	1.95784	2.02964e-11	9.93567e-11	Up-regulated in NAT
P01042	KNG1	1.95722	1.03839e-10	4.02986e-10	Up-regulated in NAT
Q9NWU1	OXSM	1.95477	6.75393e-09	1.83914e-08	Up-regulated in NAT
P52566	ARHGDIB	1.9536	3.21681e-10	1.10712e-09	Up-regulated in NAT
Q9P035	HACD3	1.95284	1.50981e-12	1.49956e-11	Up-regulated in NAT
P23219	PTGS1	1.95158	7.5036e-10	2.39759e-09	Up-regulated in NAT
P20292	ALOX5AP	1.95148	3.80579e-11	1.69193e-10	Up-regulated in NAT
Q9NRF8	CTPS2	1.95121	2.89363e-11	1.34287e-10	Up-regulated in NAT
P35556	FBN2	1.95084	1.09024e-08	2.87317e-08	Up-regulated in NAT
Q92845	KIFAP3	1.95025	1.71194e-07	3.78699e-07	Up-regulated in NAT
O43795	MYO1B	1.94983	9.93878e-13	1.43537e-11	Up-regulated in NAT
Q9Y4P3	TBL2	1.94785	9.53006e-13	1.43537e-11	Up-regulated in NAT
P26038	MSN	1.94713	2.48287e-12	1.98197e-11	Up-regulated in NAT
Q8NBA8	DTWD2	1.94583	8.13925e-06	1.42127e-05	Up-regulated in NAT
O75844	ZMPSTE24	1.94557	8.76149e-13	1.43537e-11	Up-regulated in NAT
Q16666	IFI16	1.94554	3.3115e-12	2.36099e-11	Up-regulated in NAT
P22087	FBL	1.94528	8.05385e-13	1.43537e-11	Up-regulated in NAT
P07099	EPHX1	1.94377	9.93878e-13	1.43537e-11	Up-regulated in NAT
P46781	RPS9	1.94199	2.48287e-12	1.98197e-11	Up-regulated in NAT
Q07954	LRP1	1.94198	8.76149e-13	1.43537e-11	Up-regulated in NAT
Q969N2	PIGT	1.93697	8.05385e-13	1.43537e-11	Up-regulated in NAT
Q9BSJ8	ESYT1	1.9353	8.05385e-13	1.43537e-11	Up-regulated in NAT
Q96A72	MAGOHB	1.9346	2.80958e-12	2.13137e-11	Up-regulated in NAT
P58335	ANTXR2	1.93422	6.55272e-07	1.31035e-06	Up-regulated in NAT
O60306	AQR	1.93411	8.05385e-13	1.43537e-11	Up-regulated in NAT
P39023	RPL3	1.93343	4.98298e-12	3.15069e-11	Up-regulated in NAT
Q96BJ3	AIDA	1.93086	1.12709e-12	1.43537e-11	Up-regulated in NAT
P07305	H1-0	1.92972	1.95089e-11	9.61181e-11	Up-regulated in NAT
P15144	ANPEP	1.92922	1.46225e-10	5.47387e-10	Up-regulated in NAT
P16615	ATP2A2	1.92822	8.05385e-13	1.43537e-11	Up-regulated in NAT
O75116	ROCK2	1.92811	8.76149e-13	1.43537e-11	Up-regulated in NAT
Q16836	HADH	1.92701	3.17834e-12	2.28981e-11	Up-regulated in NAT
Q9UNX4	WDR3	1.92698	2.1935e-12	1.82077e-11	Up-regulated in NAT
O00255	MEN1	1.92374	8.76149e-13	1.43537e-11	Up-regulated in NAT
Q7Z304	MAMDC2	1.92281	1.86974e-05	3.152e-05	Up-regulated in NAT
P17612	PRKACA	1.92208	2.44423e-05	4.06957e-05	Up-regulated in NAT
O15061	SYNM	1.91969	6.70174e-06	1.18075e-05	Up-regulated in NAT
O14966	RAB29	1.9194	9.6831e-07	1.89014e-06	Up-regulated in NAT
A0FGR8	ESYT2	1.91782	8.05385e-13	1.43537e-11	Up-regulated in NAT
P36269	GGT5	1.91724	1.7665e-10	6.48912e-10	Up-regulated in NAT
P31937	HIBADH	1.91719	5.86242e-12	3.56564e-11	Up-regulated in NAT
Q6PI78	TMEM65	1.91659	7.64285e-11	3.0936e-10	Up-regulated in NAT
O75396	SEC22B	1.91454	8.40036e-13	1.43537e-11	Up-regulated in NAT
P28068	HLA-DMB	1.91435	1.2e-06	2.31154e-06	Up-regulated in NAT
P21589	NT5E	1.9113	3.87284e-10	1.30865e-09	Up-regulated in NAT
Q8N4Q0	ZADH2	1.91055	1.11725e-11	5.99445e-11	Up-regulated in NAT
P31323	PRKAR2B	1.91055	3.18043e-08	7.9257e-08	Up-regulated in NAT
Q9H300	PARL	1.91023	2.09513e-05	3.51044e-05	Up-regulated in NAT
O94855	SEC24D	1.90973	9.93878e-13	1.43537e-11	Up-regulated in NAT
P16109	SELP	1.90948	6.8452e-07	1.36685e-06	Up-regulated in NAT
Q01813	PFKP	1.90786	1.08085e-12	1.43537e-11	Up-regulated in NAT
Q86X83	COMMD2	1.90511	2.26973e-10	8.12915e-10	Up-regulated in NAT
O15439	ABCC4	1.90309	1.63527e-07	3.64455e-07	Up-regulated in NAT
P68133	ACTA1	1.90257	2.36915e-09	6.94379e-09	Up-regulated in NAT
P42766	RPL35	1.90068	6.10504e-12	3.66783e-11	Up-regulated in NAT
Q15113	PCOLCE	1.90051	2.28608e-12	1.86385e-11	Up-regulated in NAT
P23396	RPS3	1.89881	9.13785e-13	1.43537e-11	Up-regulated in NAT
Q8NI36	WDR36	1.89857	8.05385e-13	1.43537e-11	Up-regulated in NAT
Q6UW68	TMEM205	1.89727	1.38905e-12	1.48015e-11	Up-regulated in NAT
Q15027	ACAP1	1.89531	4.21818e-07	8.66713e-07	Up-regulated in NAT
P50895	BCAM	1.89298	7.7814e-12	4.4568e-11	Up-regulated in NAT
P40429	RPL13A	1.89265	2.48287e-12	1.98197e-11	Up-regulated in NAT
P01706	IGLV2-11	1.89263	1.45075e-05	2.47603e-05	Up-regulated in NAT
Q00839	HNRNPU	1.88811	1.17528e-12	1.43537e-11	Up-regulated in NAT
P18077	RPL35A	1.88801	1.16682e-08	3.05508e-08	Up-regulated in NAT
P20839	IMPDH1	1.88759	9.53006e-13	1.43537e-11	Up-regulated in NAT
Q9UNQ2	DIMT1	1.8853	2.15045e-07	4.63761e-07	Up-regulated in NAT
Q8TDX7	NEK7	1.88495	7.1778e-12	4.17016e-11	Up-regulated in NAT
P61313	RPL15	1.88417	3.12979e-11	1.42933e-10	Up-regulated in NAT
P35573	AGL	1.8835	1.64086e-12	1.54722e-11	Up-regulated in NAT
O43747	AP1G1	1.88317	2.38248e-12	1.93099e-11	Up-regulated in NAT
P00750	PLAT	1.88241	8.39724e-05	0.000132463	Up-regulated in NAT
O14653	GOSR2	1.88227	3.05043e-12	2.24231e-11	Up-regulated in NAT
Q8N5K1	CISD2	1.88154	8.76149e-13	1.43537e-11	Up-regulated in NAT
Q8WWV3	RTN4IP1	1.88101	6.10504e-12	3.66783e-11	Up-regulated in NAT
P27169	PON1	1.88	5.19512e-11	2.21914e-10	Up-regulated in NAT
P38919	EIF4A3	1.87991	9.93878e-13	1.43537e-11	Up-regulated in NAT
P84157	MXRA7	1.87947	4.24761e-07	8.71979e-07	Up-regulated in NAT
P20851	C4BPB	1.87879	1.0538e-08	2.78676e-08	Up-regulated in NAT
Q9H6X2	ANTXR1	1.87877	3.85926e-07	7.98456e-07	Up-regulated in NAT
O43739	CYTH3	1.87843	4.21818e-07	8.66713e-07	Up-regulated in NAT
Q96AA3	RFT1	1.87718	4.21818e-07	8.66713e-07	Up-regulated in NAT
Q5T6V5	C9orf64	1.87663	1.17528e-12	1.43537e-11	Up-regulated in NAT
O43301	HSPA12A	1.87521	2.11149e-11	1.02343e-10	Up-regulated in NAT
Q9NS86	LANCL2	1.87419	8.05385e-13	1.43537e-11	Up-regulated in NAT
O00186	STXBP3	1.87379	2.1935e-12	1.82077e-11	Up-regulated in NAT
P06276	BCHE	1.87335	4.61544e-09	1.29003e-08	Up-regulated in NAT
A0A075B6I0	IGLV8-61	1.87309	2.92213e-05	4.8151e-05	Up-regulated in NAT
O95563	MPC2	1.87234	2.87669e-10	1.0021e-09	Up-regulated in NAT
Q96H20	SNF8	1.87212	4.98298e-12	3.15069e-11	Up-regulated in NAT
Q8IYB8	SUPV3L1	1.8717	8.05385e-13	1.43537e-11	Up-regulated in NAT
Q9ULC4	MCTS1	1.8671	8.05385e-13	1.43537e-11	Up-regulated in NAT
P05141	SLC25A5	1.86655	5.18989e-12	3.24273e-11	Up-regulated in NAT
Q08AM6	VAC14	1.86646	8.05385e-13	1.43537e-11	Up-regulated in NAT
A0A075B6J9	IGLV2-18	1.86567	0.000151741	0.00023321	Up-regulated in NAT
P60891	PRPS1	1.86533	9.93878e-13	1.43537e-11	Up-regulated in NAT
P18124	RPL7	1.86414	1.12709e-12	1.43537e-11	Up-regulated in NAT
Q9NTI5	PDS5B	1.86342	8.40036e-13	1.43537e-11	Up-regulated in NAT
P55058	PLTP	1.86299	1.66476e-11	8.41934e-11	Up-regulated in NAT
Q96Q05	TRAPPC9	1.8628	1.56193e-07	3.50478e-07	Up-regulated in NAT
P01009	SERPINA1	1.86144	3.51023e-08	8.70026e-08	Up-regulated in NAT
Q96CN7	ISOC1	1.86092	1.64086e-12	1.54722e-11	Up-regulated in NAT
P01742	IGHV1-69	1.86077	1.53316e-05	2.60569e-05	Up-regulated in NAT
Q9H7L9	SUDS3	1.86074	7.91008e-11	3.19223e-10	Up-regulated in NAT
P11215	ITGAM	1.85977	1.80227e-11	8.96311e-11	Up-regulated in NAT
Q9H4M9	EHD1	1.85972	2.10461e-12	1.76833e-11	Up-regulated in NAT
Q9Y277	VDAC3	1.85962	9.93878e-13	1.43537e-11	Up-regulated in NAT
Q9UI09	NDUFA12	1.85958	8.05385e-13	1.43537e-11	Up-regulated in NAT
Q86VP6	CAND1	1.85932	8.05385e-13	1.43537e-11	Up-regulated in NAT
P01019	AGT	1.85703	1.23269e-07	2.8671e-07	Up-regulated in NAT
P42356	PI4KA	1.85658	8.05385e-13	1.43537e-11	Up-regulated in NAT
O43414	ERI3	1.85596	2.47246e-11	1.17276e-10	Up-regulated in NAT
P60484	PTEN	1.85553	8.05385e-13	1.43537e-11	Up-regulated in NAT
Q8TCZ2	CD99L2	1.85509	1.25234e-06	2.40361e-06	Up-regulated in NAT
Q9UBQ0	VPS29	1.85435	1.8586e-12	1.62935e-11	Up-regulated in NAT
P61601	NCALD	1.85419	8.29896e-09	2.23506e-08	Up-regulated in NAT
Q02252	ALDH6A1	1.85348	2.1935e-12	1.82077e-11	Up-regulated in NAT
P60981	DSTN	1.8525	2.05367e-10	7.43281e-10	Up-regulated in NAT
P21283	ATP6V1C1	1.85206	8.05385e-13	1.43537e-11	Up-regulated in NAT
P56556	NDUFA6	1.85194	1.59991e-11	8.13327e-11	Up-regulated in NAT
P29992	GNA11	1.85116	1.574e-12	1.53014e-11	Up-regulated in NAT
P49908	SELENOP	1.85113	2.89363e-11	1.34287e-10	Up-regulated in NAT
O60331	PIP5K1C	1.84955	3.46505e-10	1.18308e-09	Up-regulated in NAT
Q9UK59	DBR1	1.84896	3.90105e-12	2.6031e-11	Up-regulated in NAT
P12821	ACE	1.84867	6.10504e-12	3.66783e-11	Up-regulated in NAT
Q9Y281	CFL2	1.84777	2.03455e-07	4.41118e-07	Up-regulated in NAT
P61006	RAB8A	1.84742	1.78304e-12	1.59985e-11	Up-regulated in NAT
Q99623	PHB2	1.84681	4.4096e-12	2.85379e-11	Up-regulated in NAT
Q15437	SEC23B	1.84645	8.76149e-13	1.43537e-11	Up-regulated in NAT
P61619	SEC61A1	1.84347	8.05385e-13	1.43537e-11	Up-regulated in NAT
O95696	BRD1	1.84347	6.55272e-07	1.31035e-06	Up-regulated in NAT
P07360	C8G	1.84311	3.14167e-09	8.98947e-09	Up-regulated in NAT
O60762	DPM1	1.84297	8.76149e-13	1.43537e-11	Up-regulated in NAT
O00182	LGALS9	1.84295	5.18989e-12	3.24273e-11	Up-regulated in NAT
Q8N4V1	MMGT1	1.84222	1.56297e-06	2.96994e-06	Up-regulated in NAT
Q9BS40	LXN	1.84164	2.10461e-12	1.76833e-11	Up-regulated in NAT
Q9NRX1	PNO1	1.83834	2.37693e-11	1.13291e-10	Up-regulated in NAT
P49221	TGM4	1.83823	0.000612956	0.000891985	Up-regulated in NAT
Q6PCB0	VWA1	1.83771	4.56554e-06	8.21653e-06	Up-regulated in NAT
P46778	RPL21	1.83714	6.89346e-12	4.04255e-11	Up-regulated in NAT
O43866	CD5L	1.83703	1.56043e-06	2.96594e-06	Up-regulated in NAT
Q9Y2D5	AKAP2	1.83661	1.4482e-12	1.48781e-11	Up-regulated in NAT
O43491	EPB41L2	1.83615	3.17834e-12	2.28981e-11	Up-regulated in NAT
Q9BVM4	GGACT	1.83543	0.000945582	0.00135367	Up-regulated in NAT
Q8TCJ2	STT3B	1.83432	9.90639e-12	5.41659e-11	Up-regulated in NAT
O75911	DHRS3	1.83325	6.72535e-10	2.16098e-09	Up-regulated in NAT
Q9H078	CLPB	1.83294	8.05385e-13	1.43537e-11	Up-regulated in NAT
P46779	RPL28	1.82927	1.66476e-11	8.41934e-11	Up-regulated in NAT
P27635	RPL10	1.82779	3.17834e-12	2.28981e-11	Up-regulated in NAT
O14791	APOL1	1.82692	3.13277e-07	6.5665e-07	Up-regulated in NAT
P15169	CPN1	1.82614	3.28033e-06	6.01059e-06	Up-regulated in NAT
P61009	SPCS3	1.82519	8.40036e-13	1.43537e-11	Up-regulated in NAT
Q9HD20	ATP13A1	1.82515	8.05385e-13	1.43537e-11	Up-regulated in NAT
P40306	PSMB10	1.82491	3.03312e-09	8.70422e-09	Up-regulated in NAT
P26447	S100A4	1.82443	2.92822e-09	8.43843e-09	Up-regulated in NAT
Q12860	CNTN1	1.82253	6.09021e-09	1.66765e-08	Up-regulated in NAT
P19525	EIF2AK2	1.82234	8.05385e-13	1.43537e-11	Up-regulated in NAT
Q9NQC3	RTN4	1.82152	3.05043e-12	2.24231e-11	Up-regulated in NAT
Q8IUX7	AEBP1	1.8214	1.78304e-12	1.59985e-11	Up-regulated in NAT
P50453	SERPINB9	1.82124	1.4482e-12	1.48781e-11	Up-regulated in NAT
Q16719	KYNU	1.82096	5.88342e-09	1.61424e-08	Up-regulated in NAT
Q96D15	RCN3	1.8202	3.80579e-11	1.69193e-10	Up-regulated in NAT
Q9UNA1	ARHGAP26	1.81996	1.2e-06	2.31154e-06	Up-regulated in NAT
P05543	SERPINA7	1.81962	5.49011e-09	1.51419e-08	Up-regulated in NAT
P61224	RAP1B	1.81887	9.93878e-13	1.43537e-11	Up-regulated in NAT
P62241	RPS8	1.81819	1.93729e-12	1.67274e-11	Up-regulated in NAT
O43390	HNRNPR	1.81552	8.05385e-13	1.43537e-11	Up-regulated in NAT
Q5JVF3	PCID2	1.81469	1.91458e-09	5.70886e-09	Up-regulated in NAT
Q92995	USP13	1.81445	3.08621e-07	6.47481e-07	Up-regulated in NAT
Q7L576	CYFIP1	1.8142	9.53006e-13	1.43537e-11	Up-regulated in NAT
Q00653	NFKB2	1.81379	8.05385e-13	1.43537e-11	Up-regulated in NAT
O43657	TSPAN6	1.81285	4.65885e-10	1.55212e-09	Up-regulated in NAT
Q8WU76	SCFD2	1.81221	1.311e-11	6.88876e-11	Up-regulated in NAT
Q9UBM7	DHCR7	1.81176	8.78113e-12	4.91472e-11	Up-regulated in NAT
Q9H0X4	FAM234A	1.80987	2.52353e-08	6.3532e-08	Up-regulated in NAT
Q92643	PIGK	1.80918	2.28501e-11	1.09747e-10	Up-regulated in NAT
Q8WXF7	ATL1	1.80819	1.311e-11	6.88876e-11	Up-regulated in NAT
P19086	GNAZ	1.80609	2.78182e-06	5.13412e-06	Up-regulated in NAT
Q8TB45	DEPTOR	1.80431	4.19181e-06	7.59166e-06	Up-regulated in NAT
P62266	RPS23	1.80262	3.87818e-07	8.01404e-07	Up-regulated in NAT
Q9NZM1	MYOF	1.80228	1.50981e-12	1.49956e-11	Up-regulated in NAT
P54840	GYS2	1.80184	0.00230905	0.00318449	Up-regulated in NAT
Q02809	PLOD1	1.80132	6.55182e-11	2.70454e-10	Up-regulated in NAT
P04066	FUCA1	1.8002	8.76149e-13	1.43537e-11	Up-regulated in NAT
Q06136	KDSR	1.79995	1.03647e-12	1.43537e-11	Up-regulated in NAT
Q14185	DOCK1	1.79829	8.05385e-13	1.43537e-11	Up-regulated in NAT
O94905	ERLIN2	1.7977	8.05385e-13	1.43537e-11	Up-regulated in NAT
Q9Y2T2	AP3M1	1.79744	1.93729e-12	1.67274e-11	Up-regulated in NAT
P41240	CSK	1.79724	1.4482e-12	1.48781e-11	Up-regulated in NAT
P48735	IDH2	1.79719	9.13785e-13	1.43537e-11	Up-regulated in NAT
Q9Y484	WDR45	1.79702	8.05385e-13	1.43537e-11	Up-regulated in NAT
O95470	SGPL1	1.79695	1.38905e-12	1.48015e-11	Up-regulated in NAT
O95810	CAVIN2	1.79519	1.44293e-07	3.31792e-07	Up-regulated in NAT
Q9H267	VPS33B	1.79398	1.64086e-12	1.54722e-11	Up-regulated in NAT
P27105	STOM	1.7934	1.08085e-12	1.43537e-11	Up-regulated in NAT
Q16181	SEPTIN7	1.79301	8.05385e-13	1.43537e-11	Up-regulated in NAT
P62701	RPS4X	1.79251	1.8586e-12	1.62935e-11	Up-regulated in NAT
P07942	LAMB1	1.79148	1.63522e-08	4.21404e-08	Up-regulated in NAT
Q9NZ01	TECR	1.79094	1.7665e-10	6.48912e-10	Up-regulated in NAT
Q9UPU7	TBC1D2B	1.78895	8.05385e-13	1.43537e-11	Up-regulated in NAT
Q9P0V9	SEPTIN10	1.78761	9.93878e-13	1.43537e-11	Up-regulated in NAT
Q3ZCM7	TUBB8	1.78688	5.48481e-10	1.79853e-09	Up-regulated in NAT
O00499	BIN1	1.78687	2.68716e-07	5.70732e-07	Up-regulated in NAT
P31939	ATIC	1.7866	8.05385e-13	1.43537e-11	Up-regulated in NAT
Q9H1A4	ANAPC1	1.78659	1.56193e-07	3.50478e-07	Up-regulated in NAT
P09874	PARP1	1.78572	1.22548e-12	1.43537e-11	Up-regulated in NAT
Q15942	ZYX	1.78493	5.20306e-10	1.71185e-09	Up-regulated in NAT
Q96FJ2	DYNLL2	1.78404	4.98298e-12	3.15069e-11	Up-regulated in NAT
Q6IAN0	DHRS7B	1.78361	1.38905e-12	1.48015e-11	Up-regulated in NAT
Q9UBP0	SPAST	1.78354	9.13785e-13	1.43537e-11	Up-regulated in NAT
Q32P28	P3H1	1.78194	2.28608e-12	1.86385e-11	Up-regulated in NAT
O43837	IDH3B	1.78192	6.62016e-12	3.90561e-11	Up-regulated in NAT
Q9UHQ9	CYB5R1	1.78069	1.41985e-11	7.38171e-11	Up-regulated in NAT
P00739	HPR	1.77861	9.02084e-06	1.57281e-05	Up-regulated in NAT
P28370	SMARCA1	1.77717	2.05486e-07	4.45241e-07	Up-regulated in NAT
Q96NY7	CLIC6	1.77668	2.16479e-07	4.66561e-07	Up-regulated in NAT
Q15208	STK38	1.77611	1.33228e-12	1.48015e-11	Up-regulated in NAT
Q5VTL8	PRPF38B	1.77516	1.21034e-11	6.43359e-11	Up-regulated in NAT
Q13616	CUL1	1.77468	8.05385e-13	1.43537e-11	Up-regulated in NAT
P29401	TKT	1.7739	4.98298e-12	3.15069e-11	Up-regulated in NAT
Q9UKM9	RALY	1.77383	1.17528e-12	1.43537e-11	Up-regulated in NAT
P21399	ACO1	1.77215	8.76149e-13	1.43537e-11	Up-regulated in NAT
O14744	PRMT5	1.77142	9.13785e-13	1.43537e-11	Up-regulated in NAT
Q969Q0	RPL36AL	1.77082	0.000107162	0.000166937	Up-regulated in NAT
P01714	IGLV3-19	1.77018	1.16733e-06	2.2524e-06	Up-regulated in NAT
Q15418	RPS6KA1	1.77001	2.01925e-12	1.72187e-11	Up-regulated in NAT
P02042	HBD	1.76893	1.70211e-05	2.87577e-05	Up-regulated in NAT
Q14624	ITIH4	1.76853	9.19531e-09	2.45816e-08	Up-regulated in NAT
Q9BZE4	GTPBP4	1.76599	1.22548e-12	1.43537e-11	Up-regulated in NAT
Q8TC12	RDH11	1.76535	9.13785e-13	1.43537e-11	Up-regulated in NAT
Q13641	TPBG	1.76427	2.47734e-10	8.74513e-10	Up-regulated in NAT
Q99570	PIK3R4	1.76304	8.05385e-13	1.43537e-11	Up-regulated in NAT
P13762	HLA-DRB4	1.76295	0.00108797	0.00155073	Up-regulated in NAT
Q92747	ARPC1A	1.76231	3.12979e-11	1.42933e-10	Up-regulated in NAT
P08240	SRPRA	1.76209	8.05385e-13	1.43537e-11	Up-regulated in NAT
P04196	HRG	1.76157	1.58118e-08	4.07938e-08	Up-regulated in NAT
A1X283	SH3PXD2B	1.76061	9.13785e-13	1.43537e-11	Up-regulated in NAT
Q49A26	GLYR1	1.76055	2.57175e-11	1.21315e-10	Up-regulated in NAT
P08294	SOD3	1.76034	3.26915e-06	5.99489e-06	Up-regulated in NAT
P09382	LGALS1	1.76007	3.09074e-06	5.67834e-06	Up-regulated in NAT
Q5QJ74	TBCEL	1.75926	1.8586e-12	1.62935e-11	Up-regulated in NAT
Q9H270	VPS11	1.75921	8.05385e-13	1.43537e-11	Up-regulated in NAT
P02652	APOA2	1.75629	2.28421e-08	5.7697e-08	Up-regulated in NAT
Q6IN84	MRM1	1.75629	6.91935e-06	1.21722e-05	Up-regulated in NAT
P09104	ENO2	1.75577	6.3038e-11	2.61473e-10	Up-regulated in NAT
P08697	SERPINF2	1.75575	7.64844e-08	1.82274e-07	Up-regulated in NAT
P19320	VCAM1	1.75552	9.25877e-11	3.64883e-10	Up-regulated in NAT
P00338	LDHA	1.75467	9.53006e-13	1.43537e-11	Up-regulated in NAT
Q9NRW7	VPS45	1.75415	8.10158e-12	4.59803e-11	Up-regulated in NAT
Q14938	NFIX	1.75257	1.73218e-11	8.67731e-11	Up-regulated in NAT
Q9NNX6	CD209	1.7521	1.32923e-05	2.27883e-05	Up-regulated in NAT
O00562	PITPNM1	1.75196	1.56193e-07	3.50478e-07	Up-regulated in NAT
P07738	BPGM	1.75189	2.57178e-10	9.03673e-10	Up-regulated in NAT
O43633	CHMP2A	1.75028	2.2867e-09	6.72219e-09	Up-regulated in NAT
Q8WY22	BRI3BP	1.74998	3.74467e-12	2.53263e-11	Up-regulated in NAT
P49796	RGS3	1.74912	0.000787827	0.00113588	Up-regulated in NAT
Q99798	ACO2	1.74906	1.33228e-12	1.48015e-11	Up-regulated in NAT
P43353	ALDH3B1	1.74717	2.78218e-11	1.30081e-10	Up-regulated in NAT
Q9H0R3	TMEM222	1.74685	1.7105e-12	1.5738e-11	Up-regulated in NAT
P61221	ABCE1	1.74655	1.8586e-12	1.62935e-11	Up-regulated in NAT
P00738	HP	1.74543	2.9217e-06	5.3836e-06	Up-regulated in NAT
Q92759	GTF2H4	1.74405	4.03487e-07	8.32034e-07	Up-regulated in NAT
Q13884	SNTB1	1.74358	1.29159e-08	3.36636e-08	Up-regulated in NAT
Q16795	NDUFA9	1.74321	1.311e-11	6.88876e-11	Up-regulated in NAT
P46977	STT3A	1.74233	1.574e-12	1.53014e-11	Up-regulated in NAT
P53999	SUB1	1.74142	1.87514e-11	9.2785e-11	Up-regulated in NAT
Q96EU7	C1GALT1C1	1.74024	1.25234e-06	2.40361e-06	Up-regulated in NAT
Q15345	LRRC41	1.74007	1.08085e-12	1.43537e-11	Up-regulated in NAT
Q12979	ABR	1.73948	8.76149e-13	1.43537e-11	Up-regulated in NAT
Q9NZD4	AHSP	1.73946	9.08839e-05	0.000142613	Up-regulated in NAT
Q01518	CAP1	1.73936	8.05385e-13	1.43537e-11	Up-regulated in NAT
Q9H488	POFUT1	1.73898	1.36436e-11	7.12016e-11	Up-regulated in NAT
P00390	GSR	1.73759	2.92758e-12	2.17998e-11	Up-regulated in NAT
Q96IX5	ATP5MD	1.73735	4.62403e-11	2.01018e-10	Up-regulated in NAT
Q14165	MLEC	1.73679	8.05385e-13	1.43537e-11	Up-regulated in NAT
O95396	MOCS3	1.73647	1.78304e-12	1.59985e-11	Up-regulated in NAT
Q8N5F7	NKAP	1.73614	8.50276e-06	1.48361e-05	Up-regulated in NAT
O15247	CLIC2	1.73571	2.10461e-12	1.76833e-11	Up-regulated in NAT
Q9BQB6	VKORC1	1.73534	0.00736876	0.00970592	Up-regulated in NAT
Q9Y2X3	NOP58	1.73357	1.95089e-11	9.61181e-11	Up-regulated in NAT
Q96I15	SCLY	1.7324	4.63319e-12	2.98724e-11	Up-regulated in NAT
Q03701	CEBPZ	1.73197	1.08085e-12	1.43537e-11	Up-regulated in NAT
P61011	SRP54	1.73147	8.76149e-13	1.43537e-11	Up-regulated in NAT
Q8TEM1	NUP210	1.7306	9.13785e-13	1.43537e-11	Up-regulated in NAT
Q9P2R3	ANKFY1	1.73047	8.05385e-13	1.43537e-11	Up-regulated in NAT
Q9NZ08	ERAP1	1.7303	6.62016e-12	3.90561e-11	Up-regulated in NAT
O75379	VAMP4	1.72829	2.8316e-07	5.98449e-07	Up-regulated in NAT
O95865	DDAH2	1.72818	4.4096e-12	2.85379e-11	Up-regulated in NAT
O43292	GPAA1	1.7277	3.90105e-12	2.6031e-11	Up-regulated in NAT
O15144	ARPC2	1.72611	8.76149e-13	1.43537e-11	Up-regulated in NAT
Q8N6L1	KRTCAP2	1.72605	4.97011e-09	1.38242e-08	Up-regulated in NAT
Q14699	RFTN1	1.72531	9.87454e-08	2.32424e-07	Up-regulated in NAT
Q9BXW6	OSBPL1A	1.72448	2.15045e-07	4.63761e-07	Up-regulated in NAT
O75881	CYP7B1	1.7242	1.86107e-06	3.50345e-06	Up-regulated in NAT
P35270	SPR	1.72369	1.17528e-12	1.43537e-11	Up-regulated in NAT
P49720	PSMB3	1.72356	5.40039e-11	2.28693e-10	Up-regulated in NAT
P62829	RPL23	1.72189	8.40036e-13	1.43537e-11	Up-regulated in NAT
Q13797	ITGA9	1.72157	0.000219279	0.00033262	Up-regulated in NAT
P17936	IGFBP3	1.72065	3.09929e-10	1.07204e-09	Up-regulated in NAT
P25311	AZGP1	1.72004	1.0538e-08	2.78676e-08	Up-regulated in NAT
P13807	GYS1	1.72004	1.64086e-12	1.54722e-11	Up-regulated in NAT
P61077	UBE2D3	1.71904	2.89333e-11	1.34287e-10	Up-regulated in NAT
Q5SSJ5	HP1BP3	1.7183	3.00944e-11	1.38354e-10	Up-regulated in NAT
P00505	GOT2	1.71794	3.74467e-12	2.53263e-11	Up-regulated in NAT
P12235	SLC25A4	1.71719	1.5853e-07	3.54795e-07	Up-regulated in NAT
O00203	AP3B1	1.71619	8.76149e-13	1.43537e-11	Up-regulated in NAT
Q9UP95	SLC12A4	1.716	2.25033e-07	4.8333e-07	Up-regulated in NAT
O75165	DNAJC13	1.71589	9.53006e-13	1.43537e-11	Up-regulated in NAT
Q5TEU4	NDUFAF5	1.71498	1.6579e-09	4.99311e-09	Up-regulated in NAT
Q9UH62	ARMCX3	1.71371	2.07919e-06	3.90021e-06	Up-regulated in NAT
P15924	DSP	1.7135	1.04033e-09	3.23098e-09	Up-regulated in NAT
Q01628	IFITM3	1.71231	2.0792e-06	3.90021e-06	Up-regulated in NAT
Q05084	ICA1	1.71219	2.09694e-11	1.02343e-10	Up-regulated in NAT
P22413	ENPP1	1.71114	6.09471e-07	1.22375e-06	Up-regulated in NAT
P49748	ACADVL	1.71106	2.5874e-12	2.02773e-11	Up-regulated in NAT
O15382	BCAT2	1.71091	5.4052e-12	3.33482e-11	Up-regulated in NAT
Q9BW60	ELOVL1	1.70998	2.77133e-10	9.68345e-10	Up-regulated in NAT
Q04446	GBE1	1.70925	8.05385e-13	1.43537e-11	Up-regulated in NAT
Q8NDH3	NPEPL1	1.7066	3.45013e-12	2.40008e-11	Up-regulated in NAT
O00443	PIK3C2A	1.70647	8.40036e-13	1.43537e-11	Up-regulated in NAT
Q9Y2A7	NCKAP1	1.70637	1.12709e-12	1.43537e-11	Up-regulated in NAT
O14874	BCKDK	1.7062	4.78418e-12	3.06446e-11	Up-regulated in NAT
P51452	DUSP3	1.7052	5.83502e-11	2.44388e-10	Up-regulated in NAT
P53618	COPB1	1.70519	9.53006e-13	1.43537e-11	Up-regulated in NAT
P07814	EPRS1	1.70462	9.13785e-13	1.43537e-11	Up-regulated in NAT
Q9NUQ7	UFSP2	1.70422	8.78113e-12	4.91472e-11	Up-regulated in NAT
P08185	SERPINA6	1.70396	4.86691e-08	1.18408e-07	Up-regulated in NAT
Q70UQ0	IKBIP	1.70368	2.67494e-11	1.25752e-10	Up-regulated in NAT
P61254	RPL26	1.70062	2.06698e-08	5.25966e-08	Up-regulated in NAT
Q9Y3Y2	CHTOP	1.70057	2.5874e-12	2.02773e-11	Up-regulated in NAT
P24557	TBXAS1	1.70024	1.05223e-07	2.46742e-07	Up-regulated in NAT
Q6NUK1	SLC25A24	1.70004	5.4052e-12	3.33482e-11	Up-regulated in NAT
O95299	NDUFA10	1.69866	1.78304e-12	1.59985e-11	Up-regulated in NAT
P63267	ACTG2	1.69839	4.51253e-07	9.21956e-07	Up-regulated in NAT
O95861	BPNT1	1.69785	8.05385e-13	1.43537e-11	Up-regulated in NAT
P09543	CNP	1.69781	8.76149e-13	1.43537e-11	Up-regulated in NAT
P06746	POLB	1.69767	7.1778e-12	4.17016e-11	Up-regulated in NAT
O43676	NDUFB3	1.69507	2.28744e-10	8.18833e-10	Up-regulated in NAT
O94901	SUN1	1.69462	1.50981e-12	1.49956e-11	Up-regulated in NAT
O60504	SORBS3	1.6946	1.8586e-12	1.62935e-11	Up-regulated in NAT
A1IGU5	ARHGEF37	1.69458	9.14155e-12	5.07101e-11	Up-regulated in NAT
O43175	PHGDH	1.69405	4.78418e-12	3.06446e-11	Up-regulated in NAT
Q9BW27	NUP85	1.69337	3.05043e-12	2.24231e-11	Up-regulated in NAT
P08729	KRT7	1.69233	0.000309093	0.000462731	Up-regulated in NAT
O43760	SYNGR2	1.69154	1.33888e-09	4.0844e-09	Up-regulated in NAT
P08637	FCGR3A	1.6904	4.77746e-10	1.59087e-09	Up-regulated in NAT
Q13227	GPS2	1.68934	7.74886e-08	1.84603e-07	Up-regulated in NAT
Q6IBS0	TWF2	1.68918	8.05385e-13	1.43537e-11	Up-regulated in NAT
Q8NBJ5	COLGALT1	1.68913	1.03647e-12	1.43537e-11	Up-regulated in NAT
Q8IWA4	MFN1	1.68898	6.62016e-12	3.90561e-11	Up-regulated in NAT
Q9UKM7	MAN1B1	1.68895	2.2012e-06	4.12118e-06	Up-regulated in NAT
Q9H993	ARMT1	1.68869	1.83438e-10	6.71694e-10	Up-regulated in NAT
O94822	LTN1	1.68826	1.71194e-07	3.78699e-07	Up-regulated in NAT
P11388	TOP2A	1.68817	7.64285e-11	3.0936e-10	Up-regulated in NAT
P00813	ADA	1.68806	8.29896e-09	2.23506e-08	Up-regulated in NAT
Q12974	PTP4A2	1.68795	2.34762e-06	4.37149e-06	Up-regulated in NAT
P06744	GPI	1.68723	1.22548e-12	1.43537e-11	Up-regulated in NAT
P43897	TSFM	1.68697	9.13785e-13	1.43537e-11	Up-regulated in NAT
P52790	HK3	1.68576	2.2867e-09	6.72219e-09	Up-regulated in NAT
Q9NYH9	UTP6	1.6848	1.96338e-07	4.2663e-07	Up-regulated in NAT
Q8TBR7	TLCD3A	1.684	3.79456e-10	1.2879e-09	Up-regulated in NAT
O95573	ACSL3	1.68342	3.17834e-12	2.28981e-11	Up-regulated in NAT
Q9BZE1	MRPL37	1.68291	4.4096e-12	2.85379e-11	Up-regulated in NAT
O94832	MYO1D	1.68276	9.93878e-13	1.43537e-11	Up-regulated in NAT
Q12824	SMARCB1	1.68232	9.53006e-13	1.43537e-11	Up-regulated in NAT
O14493	CLDN4	1.68231	0.00147427	0.00206957	Up-regulated in NAT
Q9BTT4	MED10	1.68229	5.67525e-07	1.14488e-06	Up-regulated in NAT
P62906	RPL10A	1.68212	1.07338e-11	5.7907e-11	Up-regulated in NAT
P43652	AFM	1.68095	2.30308e-07	4.93271e-07	Up-regulated in NAT
O60832	DKC1	1.68057	1.08085e-12	1.43537e-11	Up-regulated in NAT
O00160	MYO1F	1.68	3.09929e-10	1.07204e-09	Up-regulated in NAT
P46939	UTRN	1.67994	2.1935e-12	1.82077e-11	Up-regulated in NAT
Q9UM00	TMCO1	1.67949	5.19512e-11	2.21914e-10	Up-regulated in NAT
Q15059	BRD3	1.67901	1.99393e-06	3.74844e-06	Up-regulated in NAT
Q7Z3U7	MON2	1.67863	1.574e-12	1.53014e-11	Up-regulated in NAT
Q9P2R7	SUCLA2	1.67835	8.05385e-13	1.43537e-11	Up-regulated in NAT
Q9H490	PIGU	1.67835	1.73218e-11	8.67731e-11	Up-regulated in NAT
Q86UL3	GPAT4	1.6782	7.83176e-06	1.37141e-05	Up-regulated in NAT
Q86Y39	NDUFA11	1.67804	1.35545e-10	5.10188e-10	Up-regulated in NAT
Q9UBF8	PI4KB	1.6777	3.45013e-12	2.40008e-11	Up-regulated in NAT
Q5SRD1	TIMM23B	1.67739	1.11942e-11	6.00136e-11	Up-regulated in NAT
P13671	C6	1.67667	6.52523e-09	1.78251e-08	Up-regulated in NAT
Q96BW9	TAMM41	1.67636	1.13843e-06	2.20035e-06	Up-regulated in NAT
Q92621	NUP205	1.67635	1.4482e-12	1.48781e-11	Up-regulated in NAT
Q96P44	COL21A1	1.67586	6.27304e-06	1.11092e-05	Up-regulated in NAT
P26885	FKBP2	1.67554	6.35749e-12	3.78968e-11	Up-regulated in NAT
O60749	SNX2	1.67463	8.76149e-13	1.43537e-11	Up-regulated in NAT
P00746	CFD	1.67439	1.00842e-06	1.96454e-06	Up-regulated in NAT
O95822	MLYCD	1.67428	8.78113e-12	4.91472e-11	Up-regulated in NAT
Q9HCN8	SDF2L1	1.67386	5.30318e-09	1.46616e-08	Up-regulated in NAT
P46459	NSF	1.67211	9.13785e-13	1.43537e-11	Up-regulated in NAT
P0DOX8	NA	1.67189	5.74062e-07	1.15671e-06	Up-regulated in NAT
P28482	MAPK1	1.67081	1.22548e-12	1.43537e-11	Up-regulated in NAT
Q86XP6	GKN2	1.67051	0.00736876	0.00970592	Up-regulated in NAT
Q96C36	PYCR2	1.67024	9.08839e-05	0.000142613	Up-regulated in NAT
Q07092	COL16A1	1.66992	6.09471e-07	1.22375e-06	Up-regulated in NAT
Q9H3S7	PTPN23	1.66903	8.40036e-13	1.43537e-11	Up-regulated in NAT
P62312	LSM6	1.66892	1.59991e-11	8.13327e-11	Up-regulated in NAT
Q9NPY3	CD93	1.66847	6.79414e-06	1.19672e-05	Up-regulated in NAT
P02741	CRP	1.66801	0.000703935	0.00101834	Up-regulated in NAT
Q9H0D6	XRN2	1.6677	9.93878e-13	1.43537e-11	Up-regulated in NAT
P01011	SERPINA3	1.66657	1.47281e-06	2.80483e-06	Up-regulated in NAT
P68871	HBB	1.66655	3.57688e-05	5.84079e-05	Up-regulated in NAT
Q08211	DHX9	1.66533	8.05385e-13	1.43537e-11	Up-regulated in NAT
Q5VT25	CDC42BPA	1.66528	2.69659e-07	5.71511e-07	Up-regulated in NAT
O95466	FMNL1	1.66475	4.62403e-11	2.01018e-10	Up-regulated in NAT
Q14258	TRIM25	1.6636	2.80958e-12	2.13137e-11	Up-regulated in NAT
A0A0B4J1V6	IGHV3-73	1.66341	0.000499588	0.000733846	Up-regulated in NAT
P08631	HCK	1.66275	1.13366e-05	1.9572e-05	Up-regulated in NAT
Q13825	AUH	1.66191	1.48455e-06	2.82639e-06	Up-regulated in NAT
P55060	CSE1L	1.66189	1.03647e-12	1.43537e-11	Up-regulated in NAT
Q99717	SMAD5	1.66111	2.46372e-07	5.25222e-07	Up-regulated in NAT
P42898	MTHFR	1.65991	3.86391e-06	7.01931e-06	Up-regulated in NAT
P43235	CTSK	1.65957	2.17584e-05	3.64124e-05	Up-regulated in NAT
Q9BYX7	POTEKP	1.65915	3.31651e-05	5.43111e-05	Up-regulated in NAT
P35250	RFC2	1.65909	2.10461e-12	1.76833e-11	Up-regulated in NAT
P61964	WDR5	1.65876	8.05385e-13	1.43537e-11	Up-regulated in NAT
O15498	YKT6	1.65721	3.45013e-12	2.40008e-11	Up-regulated in NAT
Q9BU23	LMF2	1.65721	2.47734e-10	8.74513e-10	Up-regulated in NAT
Q03001	DST	1.6567	1.50981e-12	1.49956e-11	Up-regulated in NAT
P55287	CDH11	1.65648	6.62016e-12	3.90561e-11	Up-regulated in NAT
Q9NUB1	ACSS1	1.65645	1.7105e-12	1.5738e-11	Up-regulated in NAT
P20908	COL5A1	1.65635	2.09869e-07	4.53452e-07	Up-regulated in NAT
P20073	ANXA7	1.65524	8.43465e-12	4.76346e-11	Up-regulated in NAT
O14672	ADAM10	1.65485	1.38905e-12	1.48015e-11	Up-regulated in NAT
O15321	TM9SF1	1.65457	1.22548e-12	1.43537e-11	Up-regulated in NAT
Q9Y2Z4	YARS2	1.6529	1.8586e-12	1.62935e-11	Up-regulated in NAT
O95782	AP2A1	1.65268	8.05385e-13	1.43537e-11	Up-regulated in NAT
P51608	MECP2	1.65266	5.40039e-11	2.28693e-10	Up-regulated in NAT
P43405	SYK	1.65182	3.17834e-12	2.28981e-11	Up-regulated in NAT
P49841	GSK3B	1.65121	2.37693e-11	1.13291e-10	Up-regulated in NAT
Q9NYL4	FKBP11	1.65116	8.91091e-11	3.52792e-10	Up-regulated in NAT
P05388	RPLP0	1.65036	3.25484e-11	1.47563e-10	Up-regulated in NAT
P35610	SOAT1	1.64917	1.75786e-06	3.31825e-06	Up-regulated in NAT
Q9HDC9	APMAP	1.6475	1.03647e-12	1.43537e-11	Up-regulated in NAT
Q93008	USP9X	1.64544	8.40036e-13	1.43537e-11	Up-regulated in NAT
Q9Y2S2	CRYL1	1.64516	1.90481e-10	6.96369e-10	Up-regulated in NAT
Q9UG56	PISD	1.64504	1.20705e-08	3.1568e-08	Up-regulated in NAT
P53992	SEC24C	1.64499	8.40036e-13	1.43537e-11	Up-regulated in NAT
Q9P2J5	LARS1	1.64492	1.4482e-12	1.48781e-11	Up-regulated in NAT
Q6ZN28	MACC1	1.64403	4.56762e-06	8.21813e-06	Up-regulated in NAT
Q9NWX6	THG1L	1.6436	1.71194e-07	3.78699e-07	Up-regulated in NAT
Q12765	SCRN1	1.64313	8.43465e-12	4.76346e-11	Up-regulated in NAT
O95989	NUDT3	1.643	9.99478e-11	3.90086e-10	Up-regulated in NAT
P80511	S100A12	1.64243	0.00108797	0.00155073	Up-regulated in NAT
Q8WTT2	NOC3L	1.64225	7.7814e-12	4.4568e-11	Up-regulated in NAT
O00560	SDCBP	1.64221	3.74467e-12	2.53263e-11	Up-regulated in NAT
Q9UHD8	SEPTIN9	1.64176	2.21389e-10	7.93329e-10	Up-regulated in NAT
Q96FN4	CPNE2	1.64154	2.69625e-12	2.07517e-11	Up-regulated in NAT
Q96JM7	L3MBTL3	1.6413	1.97562e-08	5.04399e-08	Up-regulated in NAT
Q5GJ75	TNFAIP8L3	1.64109	3.03561e-05	4.99253e-05	Up-regulated in NAT
Q96SK2	TMEM209	1.64056	1.17528e-12	1.43537e-11	Up-regulated in NAT
P35611	ADD1	1.64052	5.62926e-12	3.45138e-11	Up-regulated in NAT
P16050	ALOX15	1.64043	1.00842e-06	1.96454e-06	Up-regulated in NAT
Q9Y3E1	HDGFL3	1.6391	1.66001e-09	4.99311e-09	Up-regulated in NAT
Q9UBR2	CTSZ	1.63794	2.88077e-08	7.20245e-08	Up-regulated in NAT
Q8WUD1	RAB2B	1.63738	5.4052e-12	3.33482e-11	Up-regulated in NAT
P36578	RPL4	1.63675	4.23326e-12	2.79224e-11	Up-regulated in NAT
Q8IWV7	UBR1	1.63648	3.37557e-07	7.03466e-07	Up-regulated in NAT
P50135	HNMT	1.63611	4.00195e-08	9.86211e-08	Up-regulated in NAT
P51809	VAMP7	1.63341	1.08085e-12	1.43537e-11	Up-regulated in NAT
Q9BTW9	TBCD	1.63321	2.02964e-11	9.93567e-11	Up-regulated in NAT
Q9BQ24	ZFYVE21	1.63265	3.08621e-07	6.47481e-07	Up-regulated in NAT
O95298	NDUFC2	1.6316	1.17528e-12	1.43537e-11	Up-regulated in NAT
Q8IXB1	DNAJC10	1.63159	2.28501e-11	1.09747e-10	Up-regulated in NAT
P29350	PTPN6	1.63081	2.78218e-11	1.30081e-10	Up-regulated in NAT
Q9UGT4	SUSD2	1.6308	3.37024e-09	9.59158e-09	Up-regulated in NAT
P16930	FAH	1.6304	1.4482e-12	1.48781e-11	Up-regulated in NAT
P46734	MAP2K3	1.63035	2.69625e-12	2.07517e-11	Up-regulated in NAT
P06727	APOA4	1.63007	4.95955e-06	8.88839e-06	Up-regulated in NAT
Q6PIU2	NCEH1	1.62895	4.65885e-10	1.55212e-09	Up-regulated in NAT
Q96CM8	ACSF2	1.62834	4.11451e-11	1.81625e-10	Up-regulated in NAT
P09455	RBP1	1.62737	1.39828e-07	3.22497e-07	Up-regulated in NAT
P42224	STAT1	1.62732	1.7665e-10	6.48912e-10	Up-regulated in NAT
Q13232	NME3	1.62716	1.35545e-10	5.10188e-10	Up-regulated in NAT
P62910	RPL32	1.62646	2.89363e-11	1.34287e-10	Up-regulated in NAT
P11226	MBL2	1.62602	0.00118019	0.00167627	Up-regulated in NAT
P04843	RPN1	1.62566	1.03647e-12	1.43537e-11	Up-regulated in NAT
Q96CX2	KCTD12	1.6254	1.00337e-09	3.13034e-09	Up-regulated in NAT
Q9H7F0	ATP13A3	1.62489	3.51978e-11	1.57496e-10	Up-regulated in NAT
Q15386	UBE3C	1.62445	1.12709e-12	1.43537e-11	Up-regulated in NAT
P10515	DLAT	1.62434	8.05385e-13	1.43537e-11	Up-regulated in NAT
Q68D91	MBLAC2	1.62432	4.27224e-08	1.05056e-07	Up-regulated in NAT
Q86SF2	GALNT7	1.62429	1.35497e-07	3.13244e-07	Up-regulated in NAT
Q96RQ3	MCCC1	1.624	1.574e-12	1.53014e-11	Up-regulated in NAT
P56589	PEX3	1.62329	2.21389e-10	7.93329e-10	Up-regulated in NAT
Q9NQC7	CYLD	1.62274	7.15023e-07	1.42321e-06	Up-regulated in NAT
O95479	H6PD	1.62258	3.3115e-12	2.36099e-11	Up-regulated in NAT
Q6YN16	HSDL2	1.62024	2.28608e-12	1.86385e-11	Up-regulated in NAT
P82675	MRPS5	1.61954	5.4052e-12	3.33482e-11	Up-regulated in NAT
P62917	RPL8	1.61853	1.16424e-10	4.47029e-10	Up-regulated in NAT
Q7Z3J2	VPS35L	1.6182	2.48287e-12	1.98197e-11	Up-regulated in NAT
Q13033	STRN3	1.61783	9.93878e-13	1.43537e-11	Up-regulated in NAT
Q8NCA5	FAM98A	1.61618	2.47246e-11	1.17276e-10	Up-regulated in NAT
Q8NF50	DOCK8	1.61589	1.57725e-10	5.8597e-10	Up-regulated in NAT
Q7LGA3	HS2ST1	1.61458	8.78113e-12	4.91472e-11	Up-regulated in NAT
Q7Z4W1	DCXR	1.61311	4.4096e-12	2.85379e-11	Up-regulated in NAT
Q9BZL4	PPP1R12C	1.61254	2.78711e-08	6.99118e-08	Up-regulated in NAT
Q9HAV0	GNB4	1.61214	3.28687e-08	8.17023e-08	Up-regulated in NAT
Q9HAV4	XPO5	1.61137	3.59445e-12	2.47046e-11	Up-regulated in NAT
Q5TAX3	TUT4	1.6113	2.89915e-06	5.3478e-06	Up-regulated in NAT
Q9UBB6	NCDN	1.60966	1.50981e-12	1.49956e-11	Up-regulated in NAT
Q8N3V7	SYNPO	1.6082	6.51292e-08	1.55807e-07	Up-regulated in NAT
Q8IXK2	GALNT12	1.60814	5.7238e-08	1.37889e-07	Up-regulated in NAT
Q6PGP7	TTC37	1.60806	8.05385e-13	1.43537e-11	Up-regulated in NAT
Q92989	CLP1	1.60762	3.32791e-07	6.94875e-07	Up-regulated in NAT
Q8NI08	NCOA7	1.60753	1.07338e-11	5.7907e-11	Up-regulated in NAT
Q96QU8	XPO6	1.60748	1.56193e-07	3.50478e-07	Up-regulated in NAT
Q96RQ1	ERGIC2	1.60737	9.51644e-12	5.24511e-11	Up-regulated in NAT
Q9NP81	SARS2	1.60668	6.09471e-07	1.22375e-06	Up-regulated in NAT
Q08426	EHHADH	1.60656	1.574e-12	1.53014e-11	Up-regulated in NAT
Q16850	CYP51A1	1.60648	1.07879e-10	4.17249e-10	Up-regulated in NAT
P35858	IGFALS	1.606	2.92822e-09	8.43843e-09	Up-regulated in NAT
Q9NYL2	MAP3K20	1.60536	3.8731e-08	9.56516e-08	Up-regulated in NAT
Q6P179	ERAP2	1.60507	0.00656891	0.0086957	Up-regulated in NAT
Q9NS00	C1GALT1	1.60461	9.90639e-12	5.41659e-11	Up-regulated in NAT
P49815	TSC2	1.60459	7.1778e-12	4.17016e-11	Up-regulated in NAT
P36871	PGM1	1.60386	3.3115e-12	2.36099e-11	Up-regulated in NAT
P05090	APOD	1.60377	1.99913e-08	5.09645e-08	Up-regulated in NAT
Q6JBY9	RCSD1	1.60332	1.88872e-05	3.17932e-05	Up-regulated in NAT
P42331	ARHGAP25	1.60328	4.83377e-10	1.60263e-09	Up-regulated in NAT
Q99832	CCT7	1.60314	2.28608e-12	1.86385e-11	Up-regulated in NAT
Q13617	CUL2	1.60202	9.14155e-12	5.07101e-11	Up-regulated in NAT
Q8N1G2	CMTR1	1.60191	1.50981e-12	1.49956e-11	Up-regulated in NAT
Q6P3W7	SCYL2	1.60163	4.4096e-12	2.85379e-11	Up-regulated in NAT
Q9Y217	MTMR6	1.60151	1.57725e-10	5.8597e-10	Up-regulated in NAT
Q9BZJ0	CRNKL1	1.60075	2.47246e-11	1.17276e-10	Up-regulated in NAT
P57088	TMEM33	1.60046	2.36142e-08	5.96036e-08	Up-regulated in NAT
Q9BRR6	ADPGK	1.5977	6.35749e-12	3.78968e-11	Up-regulated in NAT
O95831	AIFM1	1.59691	8.05385e-13	1.43537e-11	Up-regulated in NAT
Q86TI2	DPP9	1.59676	1.08085e-12	1.43537e-11	Up-regulated in NAT
O43242	PSMD3	1.59597	2.10461e-12	1.76833e-11	Up-regulated in NAT
Q9NSE4	IARS2	1.59556	8.76149e-13	1.43537e-11	Up-regulated in NAT
Q9NTJ4	MAN2C1	1.59484	1.09024e-08	2.87317e-08	Up-regulated in NAT
P43246	MSH2	1.59481	1.03647e-12	1.43537e-11	Up-regulated in NAT
P42768	WAS	1.59444	4.86691e-08	1.18408e-07	Up-regulated in NAT
Q07020	RPL18	1.59355	1.30496e-10	4.93885e-10	Up-regulated in NAT
P30520	ADSS2	1.5932	2.01925e-12	1.72187e-11	Up-regulated in NAT
Q5W0Z9	ZDHHC20	1.59312	1.49112e-10	5.57587e-10	Up-regulated in NAT
Q9NVH0	EXD2	1.59204	3.90105e-12	2.6031e-11	Up-regulated in NAT
Q7L5Y1	ENOSF1	1.59123	6.0984e-05	9.73619e-05	Up-regulated in NAT
Q9NYR9	NKIRAS2	1.59112	0.000127043	0.000196438	Up-regulated in NAT
Q99536	VAT1	1.5905	3.3115e-12	2.36099e-11	Up-regulated in NAT
Q3ZCV2	LEXM	1.59045	6.02877e-08	1.44931e-07	Up-regulated in NAT
Q14254	FLOT2	1.58996	1.7105e-12	1.5738e-11	Up-regulated in NAT
Q13363	CTBP1	1.58981	3.90105e-12	2.6031e-11	Up-regulated in NAT
Q9H4L4	SENP3	1.58969	1.73218e-11	8.67731e-11	Up-regulated in NAT
P36542	ATP5F1C	1.5892	1.20941e-10	4.61281e-10	Up-regulated in NAT
Q9Y5X3	SNX5	1.58912	1.4482e-12	1.48781e-11	Up-regulated in NAT
P19224	UGT1A6	1.589	4.15697e-05	6.74636e-05	Up-regulated in NAT
O95749	GGPS1	1.58856	2.5874e-12	2.02773e-11	Up-regulated in NAT
P19174	PLCG1	1.58814	1.574e-12	1.53014e-11	Up-regulated in NAT
Q00577	PURA	1.58741	1.80227e-11	8.96311e-11	Up-regulated in NAT
Q01082	SPTBN1	1.58725	1.50981e-12	1.49956e-11	Up-regulated in NAT
Q96MG8	PCMTD1	1.58622	3.38477e-11	1.52248e-10	Up-regulated in NAT
Q13144	EIF2B5	1.58612	1.0312e-11	5.59828e-11	Up-regulated in NAT
Q8N1F8	STK11IP	1.5861	1.04858e-05	1.81489e-05	Up-regulated in NAT
Q9NVH1	DNAJC11	1.58603	9.14155e-12	5.07101e-11	Up-regulated in NAT
Q12996	CSTF3	1.58537	1.25968e-11	6.64961e-11	Up-regulated in NAT
Q86XP3	DDX42	1.58445	8.05385e-13	1.43537e-11	Up-regulated in NAT
Q96IY1	NSL1	1.58431	4.37122e-06	7.89785e-06	Up-regulated in NAT
Q06210	GFPT1	1.58419	8.91091e-11	3.52792e-10	Up-regulated in NAT
O95786	DDX58	1.58364	1.40786e-10	5.28467e-10	Up-regulated in NAT
P55011	SLC12A2	1.5836	0.000142398	0.000219243	Up-regulated in NAT
Q12981	BNIP1	1.5834	2.69625e-12	2.07517e-11	Up-regulated in NAT
Q15019	SEPTIN2	1.58305	9.93878e-13	1.43537e-11	Up-regulated in NAT
Q9NYM9	BET1L	1.58084	1.33599e-08	3.47286e-08	Up-regulated in NAT
Q9UK61	TASOR	1.57996	5.49876e-07	1.11123e-06	Up-regulated in NAT
Q2M389	WASHC4	1.57904	1.17528e-12	1.43537e-11	Up-regulated in NAT
P20618	PSMB1	1.57875	3.74467e-12	2.53263e-11	Up-regulated in NAT
Q15149	PLEC	1.5784	8.05385e-13	1.43537e-11	Up-regulated in NAT
Q9BQE5	APOL2	1.57765	6.10602e-08	1.46481e-07	Up-regulated in NAT
Q9H7X7	IFT22	1.57759	4.05674e-09	1.14317e-08	Up-regulated in NAT
Q9GZR7	DDX24	1.5772	2.38629e-10	8.4672e-10	Up-regulated in NAT
P00742	F10	1.57696	8.70448e-07	1.71078e-06	Up-regulated in NAT
Q92499	DDX1	1.57679	8.05385e-13	1.43537e-11	Up-regulated in NAT
Q96PY6	NEK1	1.57656	1.96338e-07	4.2663e-07	Up-regulated in NAT
Q9UKV8	AGO2	1.5763	8.05385e-13	1.43537e-11	Up-regulated in NAT
Q9UHG3	PCYOX1	1.57594	3.74467e-12	2.53263e-11	Up-regulated in NAT
Q96A65	EXOC4	1.5759	1.33228e-12	1.48015e-11	Up-regulated in NAT
Q9Y3A5	SBDS	1.57556	8.78113e-12	4.91472e-11	Up-regulated in NAT
P50336	PPOX	1.57511	1.7105e-12	1.5738e-11	Up-regulated in NAT
Q9NVA1	UQCC1	1.57484	1.0538e-08	2.78676e-08	Up-regulated in NAT
Q6N069	NAA16	1.57308	8.91091e-11	3.52792e-10	Up-regulated in NAT
P12956	XRCC6	1.57285	4.98298e-12	3.15069e-11	Up-regulated in NAT
Q8NHV1	GIMAP7	1.57278	3.16343e-05	5.19156e-05	Up-regulated in NAT
P30260	CDC27	1.57207	6.89346e-12	4.04255e-11	Up-regulated in NAT
P08758	ANXA5	1.57187	6.97559e-10	2.23825e-09	Up-regulated in NAT
Q8N335	GPD1L	1.57178	8.91091e-11	3.52792e-10	Up-regulated in NAT
P28288	ABCD3	1.57171	8.29896e-09	2.23506e-08	Up-regulated in NAT
Q99735	MGST2	1.57164	5.53722e-09	1.52657e-08	Up-regulated in NAT
P84098	RPL19	1.57131	5.61359e-11	2.36556e-10	Up-regulated in NAT
Q9ULW8	PADI3	1.57117	9.29893e-06	1.61842e-05	Up-regulated in NAT
P10155	RO60	1.57093	1.574e-12	1.53014e-11	Up-regulated in NAT
Q13464	ROCK1	1.57083	2.13231e-10	7.68102e-10	Up-regulated in NAT
P0C7P0	CISD3	1.57003	1.34438e-05	2.30193e-05	Up-regulated in NAT
Q969X1	TMBIM1	1.56975	2.20599e-10	7.93329e-10	Up-regulated in NAT
P43034	PAFAH1B1	1.56968	9.13785e-13	1.43537e-11	Up-regulated in NAT
Q13557	CAMK2D	1.56942	1.38905e-12	1.48015e-11	Up-regulated in NAT
Q8TB61	SLC35B2	1.56938	7.78203e-10	2.47964e-09	Up-regulated in NAT
Q68CZ2	TNS3	1.56901	2.57178e-10	9.03673e-10	Up-regulated in NAT
Q9NTJ5	SACM1L	1.56897	3.17834e-12	2.28981e-11	Up-regulated in NAT
Q8TDN6	BRIX1	1.56877	5.40039e-11	2.28693e-10	Up-regulated in NAT
Q9BXS5	AP1M1	1.56861	2.1935e-12	1.82077e-11	Up-regulated in NAT
P00966	ASS1	1.56772	1.86986e-08	4.78108e-08	Up-regulated in NAT
P38571	LIPA	1.56744	0.000496698	0.000729757	Up-regulated in NAT
P62318	SNRPD3	1.56729	2.13009e-09	6.29952e-09	Up-regulated in NAT
P41221	WNT5A	1.56689	3.28033e-06	6.01059e-06	Up-regulated in NAT
Q8NCN5	PDPR	1.5665	4.62403e-11	2.01018e-10	Up-regulated in NAT
P49419	ALDH7A1	1.56619	5.4052e-12	3.33482e-11	Up-regulated in NAT
Q9H583	HEATR1	1.56601	2.57178e-10	9.03673e-10	Up-regulated in NAT
O75390	CS	1.56467	1.93729e-12	1.67274e-11	Up-regulated in NAT
Q9NV70	EXOC1	1.56421	8.76149e-13	1.43537e-11	Up-regulated in NAT
Q5HYK3	COQ5	1.56378	1.16424e-10	4.47029e-10	Up-regulated in NAT
P27708	CAD	1.56313	4.06383e-12	2.69601e-11	Up-regulated in NAT
Q9UJW0	DCTN4	1.5627	9.93878e-13	1.43537e-11	Up-regulated in NAT
Q9UNF1	MAGED2	1.56219	4.62403e-11	2.01018e-10	Up-regulated in NAT
Q9NP92	MRPS30	1.56151	6.3038e-11	2.61473e-10	Up-regulated in NAT
Q9NQ79	CRTAC1	1.56147	2.54285e-09	7.40236e-09	Up-regulated in NAT
P51808	DYNLT3	1.56136	1.11613e-06	2.16089e-06	Up-regulated in NAT
O60234	GMFG	1.56108	1.24597e-09	3.82472e-09	Up-regulated in NAT
Q8IY21	DDX60	1.55915	2.37693e-11	1.13291e-10	Up-regulated in NAT
Q9BWS9	CHID1	1.55903	1.92276e-09	5.73077e-09	Up-regulated in NAT
Q96LJ7	DHRS1	1.55888	7.88483e-06	1.37912e-05	Up-regulated in NAT
Q6UXN9	WDR82	1.55797	7.3545e-11	2.99629e-10	Up-regulated in NAT
Q9H6K4	OPA3	1.5579	0.00419173	0.00565896	Up-regulated in NAT
Q14435	GALNT3	1.55675	4.15741e-09	1.16819e-08	Up-regulated in NAT
P83876	TXNL4A	1.55674	3.59445e-12	2.47046e-11	Up-regulated in NAT
Q9C0E8	LNPK	1.55666	1.08085e-12	1.43537e-11	Up-regulated in NAT
Q7L1Q6	BZW1	1.5562	1.46225e-10	5.47387e-10	Up-regulated in NAT
P04040	CAT	1.5561	1.91458e-09	5.70886e-09	Up-regulated in NAT
P50479	PDLIM4	1.55589	9.00004e-10	2.83489e-09	Up-regulated in NAT
Q92905	COPS5	1.55588	9.13785e-13	1.43537e-11	Up-regulated in NAT
Q04941	PLP2	1.55564	9.25877e-11	3.64883e-10	Up-regulated in NAT
O75592	MYCBP2	1.55502	1.17528e-12	1.43537e-11	Up-regulated in NAT
P54886	ALDH18A1	1.55465	1.64086e-12	1.54722e-11	Up-regulated in NAT
Q86W42	THOC6	1.55455	9.14155e-12	5.07101e-11	Up-regulated in NAT
P24539	ATP5PB	1.55448	4.83377e-10	1.60263e-09	Up-regulated in NAT
Q9Y221	NIP7	1.55442	3.25666e-06	5.97837e-06	Up-regulated in NAT
P50570	DNM2	1.55428	9.13785e-13	1.43537e-11	Up-regulated in NAT
Q6UW02	CYP20A1	1.55407	3.74467e-12	2.53263e-11	Up-regulated in NAT
P32019	INPP5B	1.5534	1.38905e-12	1.48015e-11	Up-regulated in NAT
Q8TAK5	GABPB2	1.55262	1.94309e-07	4.23292e-07	Up-regulated in NAT
Q8IZ83	ALDH16A1	1.55255	1.8586e-12	1.62935e-11	Up-regulated in NAT
Q9UJS0	SLC25A13	1.55233	9.90639e-12	5.41659e-11	Up-regulated in NAT
P62487	POLR2G	1.55208	3.18043e-08	7.9257e-08	Up-regulated in NAT
Q14738	PPP2R5D	1.55156	8.40036e-13	1.43537e-11	Up-regulated in NAT
Q13740	ALCAM	1.55148	2.05575e-09	6.09541e-09	Up-regulated in NAT
Q96ES7	SGF29	1.55123	0.000122824	0.000190257	Up-regulated in NAT
Q7Z3K3	POGZ	1.54998	1.09024e-08	2.87317e-08	Up-regulated in NAT
P04217	A1BG	1.54958	1.13373e-06	2.1925e-06	Up-regulated in NAT
Q9H9P8	L2HGDH	1.54921	5.86242e-12	3.56564e-11	Up-regulated in NAT
Q9NZR1	TMOD2	1.54901	4.13495e-08	1.01862e-07	Up-regulated in NAT
Q9NRK6	ABCB10	1.54878	1.62418e-11	8.25053e-11	Up-regulated in NAT
Q96DE0	NUDT16	1.54772	1.14976e-06	2.22099e-06	Up-regulated in NAT
P31749	AKT1	1.54757	1.16288e-11	6.20054e-11	Up-regulated in NAT
O43708	GSTZ1	1.54679	2.4545e-09	7.17559e-09	Up-regulated in NAT
O95140	MFN2	1.54667	2.28608e-12	1.86385e-11	Up-regulated in NAT
Q8N2F6	ARMC10	1.54575	6.99042e-09	1.89752e-08	Up-regulated in NAT
P17693	HLA-G	1.54544	0.00241742	0.00332365	Up-regulated in NAT
Q99973	TEP1	1.54544	3.52991e-07	7.34071e-07	Up-regulated in NAT
Q8TAF3	WDR48	1.54473	1.07879e-10	4.17249e-10	Up-regulated in NAT
P05023	ATP1A1	1.54436	2.10461e-12	1.76833e-11	Up-regulated in NAT
Q5VW32	BROX	1.54358	5.20306e-10	1.71185e-09	Up-regulated in NAT
Q6DKI1	RPL7L1	1.54346	5.30318e-09	1.46616e-08	Up-regulated in NAT
Q6NUQ4	TMEM214	1.54316	8.05385e-13	1.43537e-11	Up-regulated in NAT
Q15005	SPCS2	1.54285	6.86711e-07	1.36924e-06	Up-regulated in NAT
P07311	ACYP1	1.54282	1.84758e-09	5.52106e-09	Up-regulated in NAT
Q9H9T3	ELP3	1.54248	2.47246e-11	1.17276e-10	Up-regulated in NAT
Q7Z5R6	APBB1IP	1.54228	2.92822e-09	8.43843e-09	Up-regulated in NAT
Q6P2Q9	PRPF8	1.54166	1.22548e-12	1.43537e-11	Up-regulated in NAT
P46940	IQGAP1	1.54151	1.38905e-12	1.48015e-11	Up-regulated in NAT
Q96CB8	INTS12	1.54148	4.03487e-07	8.32034e-07	Up-regulated in NAT
P17812	CTPS1	1.54029	7.47363e-12	4.31287e-11	Up-regulated in NAT
O14772	FPGT	1.53992	3.80579e-11	1.69193e-10	Up-regulated in NAT
Q02388	COL7A1	1.53887	1.93833e-05	3.26043e-05	Up-regulated in NAT
Q13042	CDC16	1.53809	2.67494e-11	1.25752e-10	Up-regulated in NAT
Q5JPH6	EARS2	1.53808	6.25088e-10	2.02748e-09	Up-regulated in NAT
P01593	IGKV1D-33	1.53788	2.57259e-05	4.27604e-05	Up-regulated in NAT
Q8WWC4	MAIP1	1.5376	5.49011e-09	1.51419e-08	Up-regulated in NAT
P45954	ACADSB	1.53759	4.32735e-10	1.45295e-09	Up-regulated in NAT
O43427	FIBP	1.53732	2.05367e-10	7.43281e-10	Up-regulated in NAT
Q9BY44	EIF2A	1.53642	4.98298e-12	3.15069e-11	Up-regulated in NAT
O43143	DHX15	1.53588	9.14155e-12	5.07101e-11	Up-regulated in NAT
Q13496	MTM1	1.53522	9.99478e-11	3.90086e-10	Up-regulated in NAT
P32455	GBP1	1.53417	8.58786e-09	2.30654e-08	Up-regulated in NAT
Q9HC35	EML4	1.53363	3.74467e-12	2.53263e-11	Up-regulated in NAT
P53990	IST1	1.53358	8.05385e-13	1.43537e-11	Up-regulated in NAT
P12931	SRC	1.5326	3.45013e-12	2.40008e-11	Up-regulated in NAT
Q13162	PRDX4	1.53221	4.71113e-08	1.14944e-07	Up-regulated in NAT
Q6DD88	ATL3	1.53183	2.28501e-11	1.09747e-10	Up-regulated in NAT
O00478	BTN3A3	1.53176	6.02605e-10	1.96289e-09	Up-regulated in NAT
P05067	APP	1.53148	2.37693e-11	1.13291e-10	Up-regulated in NAT
Q9H1Z4	WDR13	1.53146	1.56193e-07	3.50478e-07	Up-regulated in NAT
P30876	POLR2B	1.53117	1.78304e-12	1.59985e-11	Up-regulated in NAT
Q9HD34	LYRM4	1.53088	3.12985e-11	1.42933e-10	Up-regulated in NAT
P04350	TUBB4A	1.53087	0.000327332	0.000488864	Up-regulated in NAT
P35579	MYH9	1.53073	8.05385e-13	1.43537e-11	Up-regulated in NAT
Q6PI47	KCTD18	1.53045	6.27304e-06	1.11092e-05	Up-regulated in NAT
Q9NUU7	DDX19A	1.53026	1.7105e-12	1.5738e-11	Up-regulated in NAT
Q14571	ITPR2	1.53004	1.23269e-07	2.8671e-07	Up-regulated in NAT
Q8IWB7	WDFY1	1.52996	2.1935e-12	1.82077e-11	Up-regulated in NAT
Q9BZV1	UBXN6	1.52958	6.06498e-11	2.52941e-10	Up-regulated in NAT
P40763	STAT3	1.52956	1.4482e-12	1.48781e-11	Up-regulated in NAT
Q9H223	EHD4	1.52937	8.10158e-12	4.59803e-11	Up-regulated in NAT
Q9NW15	ANO10	1.529	2.98597e-10	1.03754e-09	Up-regulated in NAT
P36873	PPP1CC	1.52815	2.38629e-10	8.4672e-10	Up-regulated in NAT
P14151	SELL	1.52779	3.07515e-05	5.05393e-05	Up-regulated in NAT
Q14914	PTGR1	1.52768	6.51292e-08	1.55807e-07	Up-regulated in NAT
Q15714	TSC22D1	1.52764	3.03312e-09	8.70422e-09	Up-regulated in NAT
P13073	COX4I1	1.52721	4.62403e-11	2.01018e-10	Up-regulated in NAT
P07686	HEXB	1.52695	5.20306e-10	1.71185e-09	Up-regulated in NAT
O95671	ASMTL	1.52666	3.62736e-08	8.97762e-08	Up-regulated in NAT
Q96GK7	FAHD2A	1.5266	5.40039e-11	2.28693e-10	Up-regulated in NAT
P57772	EEFSEC	1.52655	2.2867e-09	6.72219e-09	Up-regulated in NAT
P35237	SERPINB6	1.52651	1.59991e-11	8.13327e-11	Up-regulated in NAT
P40925	MDH1	1.52623	2.37693e-11	1.13291e-10	Up-regulated in NAT
Q9HAB8	PPCS	1.52569	3.51978e-11	1.57496e-10	Up-regulated in NAT
Q06203	PPAT	1.52556	8.76149e-13	1.43537e-11	Up-regulated in NAT
Q9UER7	DAXX	1.52492	1.04291e-05	1.80552e-05	Up-regulated in NAT
Q99766	DMAC2L	1.5239	4.80721e-11	2.08322e-10	Up-regulated in NAT
Q8ND76	CCNY	1.52371	6.80936e-11	2.79909e-10	Up-regulated in NAT
P13796	LCP1	1.52359	6.09021e-09	1.66765e-08	Up-regulated in NAT
P02775	PPBP	1.52319	0.00100245	0.001433	Up-regulated in NAT
P55039	DRG2	1.52214	3.17834e-12	2.28981e-11	Up-regulated in NAT
P08651	NFIC	1.52152	7.5036e-10	2.39759e-09	Up-regulated in NAT
P78417	GSTO1	1.52133	2.67494e-11	1.25752e-10	Up-regulated in NAT
O14657	TOR1B	1.5211	8.97467e-08	2.12334e-07	Up-regulated in NAT
Q9Y3U8	RPL36	1.52099	1.0538e-08	2.78676e-08	Up-regulated in NAT
Q9BRK4	LZTS2	1.52085	0.000316045	0.00047211	Up-regulated in NAT
P04432	IGKV1D-39	1.52043	2.92213e-05	4.8151e-05	Up-regulated in NAT
O15217	GSTA4	1.52041	8.79202e-08	2.08299e-07	Up-regulated in NAT
P25774	CTSS	1.51897	1.85327e-07	4.05783e-07	Up-regulated in NAT
Q9UNM6	PSMD13	1.51854	3.05043e-12	2.24231e-11	Up-regulated in NAT
Q6YP21	KYAT3	1.51818	2.0792e-06	3.90021e-06	Up-regulated in NAT
Q9UNX3	RPL26L1	1.51805	0.000191498	0.000292092	Up-regulated in NAT
P61966	AP1S1	1.51719	4.49011e-10	1.50027e-09	Up-regulated in NAT
Q13459	MYO9B	1.51666	1.11725e-11	5.99445e-11	Up-regulated in NAT
Q16270	IGFBP7	1.51642	3.97462e-06	7.2059e-06	Up-regulated in NAT
Q9UHW9	SLC12A6	1.51633	2.82686e-09	8.17374e-09	Up-regulated in NAT
Q9UHD2	TBK1	1.516	9.53006e-13	1.43537e-11	Up-regulated in NAT
Q63HN8	RNF213	1.51592	6.06498e-11	2.52941e-10	Up-regulated in NAT
O00116	AGPS	1.51484	3.66005e-11	1.63136e-10	Up-regulated in NAT
P41091	EIF2S3	1.51469	7.7814e-12	4.4568e-11	Up-regulated in NAT
O00400	SLC33A1	1.51439	9.33248e-10	2.92886e-09	Up-regulated in NAT
O14980	XPO1	1.5138	1.51869e-10	5.66971e-10	Up-regulated in NAT
O76070	SNCG	1.51357	4.94649e-05	7.98245e-05	Up-regulated in NAT
O95639	CPSF4	1.51254	9.84444e-09	2.61643e-08	Up-regulated in NAT
Q07960	ARHGAP1	1.51251	1.574e-12	1.53014e-11	Up-regulated in NAT
Q9Y6N5	SQOR	1.51224	2.38629e-10	8.4672e-10	Up-regulated in NAT
Q9UJX3	ANAPC7	1.51191	1.7665e-10	6.48912e-10	Up-regulated in NAT
P13010	XRCC5	1.51173	7.47363e-12	4.31287e-11	Up-regulated in NAT
P13667	PDIA4	1.51149	6.35749e-12	3.78968e-11	Up-regulated in NAT
P00367	GLUD1	1.51142	1.08085e-12	1.43537e-11	Up-regulated in NAT
A3KMH1	VWA8	1.5109	1.41985e-11	7.38171e-11	Up-regulated in NAT
Q02880	TOP2B	1.51077	1.33228e-12	1.48015e-11	Up-regulated in NAT
Q16698	DECR1	1.50975	2.80958e-12	2.13137e-11	Up-regulated in NAT
P27694	RPA1	1.50972	3.05043e-12	2.24231e-11	Up-regulated in NAT
P52701	MSH6	1.50866	4.4096e-12	2.85379e-11	Up-regulated in NAT
P18433	PTPRA	1.50865	3.9572e-11	1.75244e-10	Up-regulated in NAT
Q9HAW8	UGT1A10	1.50839	0.000196289	0.000299002	Up-regulated in NAT
Q03518	TAP1	1.50786	1.38187e-08	3.5867e-08	Up-regulated in NAT
Q05048	CSTF1	1.50771	8.10158e-12	4.59803e-11	Up-regulated in NAT
O43809	NUDT21	1.50726	3.00944e-11	1.38354e-10	Up-regulated in NAT
A0A075B6S5	IGKV1-27	1.50687	0.00145843	0.0020486	Up-regulated in NAT
P53396	ACLY	1.50626	2.80958e-12	2.13137e-11	Up-regulated in NAT
P11172	UMPS	1.50607	1.38905e-12	1.48015e-11	Up-regulated in NAT
Q10589	BST2	1.50592	3.488e-05	5.69973e-05	Up-regulated in NAT
Q9H720	CWH43	1.5058	5.08118e-07	1.032e-06	Up-regulated in NAT
Q12797	ASPH	1.50578	2.80958e-12	2.13137e-11	Up-regulated in NAT
Q9Y6E2	BZW2	1.50449	1.53754e-11	7.88618e-11	Up-regulated in NAT
Q92930	RAB8B	1.504	4.0866e-06	7.40307e-06	Up-regulated in NAT
P22352	GPX3	1.50399	3.09074e-06	5.67834e-06	Up-regulated in NAT
A0AVT1	UBA6	1.50397	1.12709e-12	1.43537e-11	Up-regulated in NAT
Q9GZR2	REXO4	1.50393	5.79032e-06	1.02967e-05	Up-regulated in NAT
Q9Y4F1	FARP1	1.50374	6.02605e-10	1.96289e-09	Up-regulated in NAT
Q6ZMZ3	SYNE3	1.50354	2.82686e-09	8.17374e-09	Up-regulated in NAT
Q8WUY1	THEM6	1.50307	1.04033e-09	3.23098e-09	Up-regulated in NAT
P22830	FECH	1.50167	1.80227e-11	8.96311e-11	Up-regulated in NAT
Q6UVK1	CSPG4	1.50138	1.99913e-08	5.09645e-08	Up-regulated in NAT
Q96CW5	TUBGCP3	1.50114	4.78418e-12	3.06446e-11	Up-regulated in NAT
Q96KR1	ZFR	1.50094	1.33228e-12	1.48015e-11	Up-regulated in NAT
O14548	COX7A2L	1.50005	9.33248e-10	2.92886e-09	Up-regulated in NAT
P17096	HMGA1	0.666588	1.33599e-08	3.47286e-08	Down-regulated in NAT
P35244	RPA3	0.666243	1.87514e-11	9.2785e-11	Down-regulated in NAT
Q5TC84	OGFRL1	0.666184	4.27522e-08	1.05092e-07	Down-regulated in NAT
P20585	MSH3	0.666038	1.33228e-12	1.48015e-11	Down-regulated in NAT
O75506	HSBP1	0.665936	4.15741e-09	1.16819e-08	Down-regulated in NAT
Q13530	SERINC3	0.665825	2.13706e-08	5.42193e-08	Down-regulated in NAT
O43312	MTSS1	0.665712	7.1778e-12	4.17016e-11	Down-regulated in NAT
Q13009	TIAM1	0.665516	4.00195e-08	9.86211e-08	Down-regulated in NAT
Q96MF7	NSMCE2	0.665096	0.00141471	0.00199043	Down-regulated in NAT
P21128	ENDOU	0.665011	7.07584e-06	1.24379e-05	Down-regulated in NAT
O94868	FCHSD2	0.66433	1.60493e-05	2.72363e-05	Down-regulated in NAT
Q9BXV9	GON7	0.663752	4.97811e-08	1.21071e-07	Down-regulated in NAT
Q92576	PHF3	0.663486	3.33868e-10	1.14505e-09	Down-regulated in NAT
Q4V328	GRIPAP1	0.662892	8.40036e-13	1.43537e-11	Down-regulated in NAT
O60231	DHX16	0.662857	2.47734e-10	8.74513e-10	Down-regulated in NAT
P46013	MKI67	0.662331	6.10504e-12	3.66783e-11	Down-regulated in NAT
Q9NW97	TMEM51	0.662041	1.61566e-06	3.06582e-06	Down-regulated in NAT
P24158	PRTN3	0.66195	0.000533912	0.000781426	Down-regulated in NAT
P57076	CFAP298	0.661742	2.97748e-08	7.43612e-08	Down-regulated in NAT
Q9UJ83	HACL1	0.661662	0.000289087	0.00043458	Down-regulated in NAT
Q9UBG3	CRNN	0.661386	3.15304e-05	5.17575e-05	Down-regulated in NAT
O75976	CPD	0.66097	2.11149e-11	1.02343e-10	Down-regulated in NAT
Q99614	TTC1	0.660835	2.87669e-10	1.0021e-09	Down-regulated in NAT
Q96EK9	KTI12	0.660813	1.75786e-06	3.31825e-06	Down-regulated in NAT
A0MZ66	SHTN1	0.660478	5.40039e-11	2.28693e-10	Down-regulated in NAT
Q06481	APLP2	0.660312	0.000145757	0.000224214	Down-regulated in NAT
Q3B7J2	GFOD2	0.660265	2.31691e-05	3.86601e-05	Down-regulated in NAT
Q9H3F6	KCTD10	0.65996	2.66973e-10	9.34747e-10	Down-regulated in NAT
P25398	RPS12	0.659755	7.2349e-10	2.31604e-09	Down-regulated in NAT
Q9BQ61	TRIR	0.659726	6.10602e-08	1.46481e-07	Down-regulated in NAT
Q9GZL7	WDR12	0.659592	4.65885e-10	1.55212e-09	Down-regulated in NAT
Q8NBJ7	SUMF2	0.659181	3.25484e-11	1.47563e-10	Down-regulated in NAT
O14828	SCAMP3	0.658857	3.38477e-11	1.52248e-10	Down-regulated in NAT
P56182	RRP1	0.658606	6.48388e-10	2.09219e-09	Down-regulated in NAT
P41223	BUD31	0.658492	9.00004e-10	2.83489e-09	Down-regulated in NAT
P28715	ERCC5	0.658401	1.66476e-11	8.41934e-11	Down-regulated in NAT
Q9HCG8	CWC22	0.658265	2.92758e-12	2.17998e-11	Down-regulated in NAT
Q9Y5Z4	HEBP2	0.658213	1.54541e-09	4.6709e-09	Down-regulated in NAT
Q3KRA6	C2orf76	0.658178	8.77342e-09	2.35546e-08	Down-regulated in NAT
Q86WB0	ZC3HC1	0.657671	2.01925e-12	1.72187e-11	Down-regulated in NAT
Q9NSA3	CTNNBIP1	0.657531	1.27396e-06	2.44306e-06	Down-regulated in NAT
P35269	GTF2F1	0.657495	4.49011e-10	1.50027e-09	Down-regulated in NAT
O43752	STX6	0.657275	8.78113e-12	4.91472e-11	Down-regulated in NAT
Q15813	TBCE	0.657272	2.1935e-12	1.82077e-11	Down-regulated in NAT
Q9UKS7	IKZF2	0.657245	7.13222e-06	1.25338e-05	Down-regulated in NAT
P10599	TXN	0.657199	9.26543e-08	2.18761e-07	Down-regulated in NAT
Q9UGV2	NDRG3	0.657133	1.03839e-10	4.02986e-10	Down-regulated in NAT
Q8IZA0	KIAA0319L	0.656757	1.36436e-11	7.12016e-11	Down-regulated in NAT
Q86U28	ISCA2	0.656427	1.00337e-09	3.13034e-09	Down-regulated in NAT
Q147X3	NAA30	0.656183	1.54541e-09	4.6709e-09	Down-regulated in NAT
Q3ZCW2	LGALSL	0.656175	3.03312e-09	8.70422e-09	Down-regulated in NAT
O14561	NDUFAB1	0.656099	4.94e-07	1.00392e-06	Down-regulated in NAT
Q15075	EEA1	0.65607	3.45013e-12	2.40008e-11	Down-regulated in NAT
Q8IUF1	CBWD2	0.65589	9.39686e-09	2.51106e-08	Down-regulated in NAT
Q9BUL9	RPP25	0.655536	0.00127959	0.00181146	Down-regulated in NAT
Q6P4E1	GOLM2	0.655477	1.16424e-10	4.47029e-10	Down-regulated in NAT
Q13480	GAB1	0.655398	1.90481e-10	6.96369e-10	Down-regulated in NAT
Q13501	SQSTM1	0.655291	1.29161e-09	3.95071e-09	Down-regulated in NAT
Q969G3	SMARCE1	0.655251	1.93345e-08	4.93815e-08	Down-regulated in NAT
Q08380	LGALS3BP	0.655034	1.0312e-11	5.59828e-11	Down-regulated in NAT
Q9H7E9	C8orf33	0.654795	6.48388e-10	2.09219e-09	Down-regulated in NAT
Q96B49	TOMM6	0.654729	2.88488e-11	1.34287e-10	Down-regulated in NAT
Q6PJT7	ZC3H14	0.65459	2.69625e-12	2.07517e-11	Down-regulated in NAT
P12830	CDH1	0.654474	2.13231e-10	7.68102e-10	Down-regulated in NAT
P42566	EPS15	0.654253	1.574e-12	1.53014e-11	Down-regulated in NAT
Q9H444	CHMP4B	0.654218	8.07053e-10	2.56207e-09	Down-regulated in NAT
Q5TCQ9	MAGI3	0.654062	1.09024e-08	2.87317e-08	Down-regulated in NAT
O15182	CETN3	0.653838	0.000152521	0.000234356	Down-regulated in NAT
O15156	ZBTB7B	0.653678	6.62516e-09	1.80909e-08	Down-regulated in NAT
Q9UHY7	ENOPH1	0.653221	1.16682e-08	3.05508e-08	Down-regulated in NAT
Q14011	CIRBP	0.653157	4.88777e-11	2.1168e-10	Down-regulated in NAT
Q96CT7	CCDC124	0.65305	1.16424e-10	4.47029e-10	Down-regulated in NAT
O75391	SPAG7	0.652865	5.59982e-10	1.83187e-09	Down-regulated in NAT
P55771	PAX9	0.652839	1.16931e-08	3.06043e-08	Down-regulated in NAT
Q6ZVX7	NCCRP1	0.652567	1.44293e-07	3.31792e-07	Down-regulated in NAT
Q96HY6	DDRGK1	0.652504	2.54285e-09	7.40236e-09	Down-regulated in NAT
Q9BZE9	ASPSCR1	0.651813	9.53006e-13	1.43537e-11	Down-regulated in NAT
Q8TF74	WIPF2	0.651812	3.33868e-10	1.14505e-09	Down-regulated in NAT
Q9NZT1	CALML5	0.651618	5.74062e-07	1.15671e-06	Down-regulated in NAT
Q9NYQ8	FAT2	0.651617	1.78304e-12	1.59985e-11	Down-regulated in NAT
Q14126	DSG2	0.651287	1.07338e-11	5.7907e-11	Down-regulated in NAT
Q8WUD4	CCDC12	0.651249	1.83438e-10	6.71694e-10	Down-regulated in NAT
O15049	N4BP3	0.651147	1.24597e-09	3.82472e-09	Down-regulated in NAT
O75822	EIF3J	0.651061	1.59991e-11	8.13327e-11	Down-regulated in NAT
Q9P0U1	TOMM7	0.65041	4.98431e-10	1.65174e-09	Down-regulated in NAT
Q5M775	SPECC1	0.650345	7.5036e-10	2.39759e-09	Down-regulated in NAT
P20933	AGA	0.650266	7.74921e-09	2.09192e-08	Down-regulated in NAT
Q0JRZ9	FCHO2	0.650244	7.94225e-11	3.19223e-10	Down-regulated in NAT
Q92733	PRCC	0.650131	6.72535e-10	2.16098e-09	Down-regulated in NAT
Q15554	TERF2	0.650018	6.10504e-12	3.66783e-11	Down-regulated in NAT
Q9UN36	NDRG2	0.649883	5.20306e-10	1.71185e-09	Down-regulated in NAT
P01130	LDLR	0.649872	0.000703935	0.00101834	Down-regulated in NAT
Q15853	USF2	0.6495	1.0312e-11	5.59828e-11	Down-regulated in NAT
O14979	HNRNPDL	0.649341	3.6679e-05	5.98516e-05	Down-regulated in NAT
P46527	CDKN1B	0.648894	5.30318e-09	1.46616e-08	Down-regulated in NAT
Q9P2M7	CGN	0.648876	8.67916e-10	2.74136e-09	Down-regulated in NAT
Q5T6F2	UBAP2	0.648809	7.0768e-11	2.90035e-10	Down-regulated in NAT
P84243	H3-3A	0.648705	0.000150794	0.000231807	Down-regulated in NAT
P43686	PSMC4	0.648696	1.17528e-12	1.43537e-11	Down-regulated in NAT
Q9HC36	MRM3	0.648135	3.03829e-07	6.38795e-07	Down-regulated in NAT
Q8NEY8	PPHLN1	0.647856	8.97467e-08	2.12334e-07	Down-regulated in NAT
A7E2V4	ZSWIM8	0.647151	2.37693e-11	1.13291e-10	Down-regulated in NAT
Q96EV8	DTNBP1	0.646149	6.62016e-12	3.90561e-11	Down-regulated in NAT
Q9Y6N7	ROBO1	0.645569	3.45013e-12	2.40008e-11	Down-regulated in NAT
Q4VC31	CCDC58	0.645566	6.94603e-08	1.65937e-07	Down-regulated in NAT
Q5T0F9	CC2D1B	0.645407	3.488e-05	5.69973e-05	Down-regulated in NAT
B7ZBB8	PPP1R3G	0.644904	1.08871e-08	2.87317e-08	Down-regulated in NAT
Q15904	ATP6AP1	0.644843	1.57725e-10	5.8597e-10	Down-regulated in NAT
Q32MZ4	LRRFIP1	0.644786	1.7105e-12	1.5738e-11	Down-regulated in NAT
Q9UBW5	BIN2	0.644549	1.16733e-06	2.2524e-06	Down-regulated in NAT
Q8ND25	ZNRF1	0.643992	7.704e-09	2.08217e-08	Down-regulated in NAT
O75586	MED6	0.643943	4.31652e-07	8.8586e-07	Down-regulated in NAT
P62987	UBA52	0.643697	0.000313311	0.00046874	Down-regulated in NAT
Q7Z478	DHX29	0.643444	6.10504e-12	3.66783e-11	Down-regulated in NAT
Q92922	SMARCC1	0.643341	6.25088e-10	2.02748e-09	Down-regulated in NAT
Q14108	SCARB2	0.643265	6.3038e-11	2.61473e-10	Down-regulated in NAT
Q9Y2H0	DLGAP4	0.642182	3.25484e-11	1.47563e-10	Down-regulated in NAT
P67812	SEC11A	0.642159	5.20306e-10	1.71185e-09	Down-regulated in NAT
Q04323	UBXN1	0.642097	2.11149e-11	1.02343e-10	Down-regulated in NAT
Q9UHD9	UBQLN2	0.642048	3.05043e-12	2.24231e-11	Down-regulated in NAT
Q8IYJ3	SYTL1	0.641865	1.63802e-10	6.06252e-10	Down-regulated in NAT
P49643	PRIM2	0.64182	8.50657e-07	1.67523e-06	Down-regulated in NAT
Q9NP74	PALMD	0.641798	4.45756e-09	1.24844e-08	Down-regulated in NAT
Q6P1L5	FAM117B	0.641777	8.40727e-05	0.000132591	Down-regulated in NAT
P11274	BCR	0.641401	9.53006e-13	1.43537e-11	Down-regulated in NAT
Q99622	C12orf57	0.641337	8.10049e-06	1.41522e-05	Down-regulated in NAT
Q9NWH9	SLTM	0.640923	8.05385e-13	1.43537e-11	Down-regulated in NAT
Q86YV0	RASAL3	0.640828	2.47734e-10	8.74513e-10	Down-regulated in NAT
P49750	YLPM1	0.640323	1.50981e-12	1.49956e-11	Down-regulated in NAT
Q8WXX5	DNAJC9	0.639955	9.51644e-12	5.24511e-11	Down-regulated in NAT
P47929	LGALS7	0.63953	1.68766e-07	3.74049e-07	Down-regulated in NAT
Q9H1H9	KIF13A	0.639325	0.000368962	0.000548061	Down-regulated in NAT
P51970	NDUFA8	0.639108	7.78203e-10	2.47964e-09	Down-regulated in NAT
Q96ER9	CCDC51	0.639061	2.82686e-09	8.17374e-09	Down-regulated in NAT
O00115	DNASE2	0.638657	2.19657e-11	1.06168e-10	Down-regulated in NAT
Q92805	GOLGA1	0.638602	2.92758e-12	2.17998e-11	Down-regulated in NAT
Q9H3Z4	DNAJC5	0.638044	4.41394e-08	1.08269e-07	Down-regulated in NAT
Q9BQ95	ECSIT	0.637624	2.05367e-10	7.43281e-10	Down-regulated in NAT
Q8N3X1	FNBP4	0.637546	3.73196e-10	1.26791e-09	Down-regulated in NAT
P27482	CALML3	0.637518	8.88654e-09	2.38118e-08	Down-regulated in NAT
Q96SB3	PPP1R9B	0.637407	1.8586e-12	1.62935e-11	Down-regulated in NAT
Q96CN9	GCC1	0.637203	9.53006e-13	1.43537e-11	Down-regulated in NAT
Q16610	ECM1	0.637168	4.441e-06	8.00708e-06	Down-regulated in NAT
Q93033	CD101	0.637128	1.40076e-05	2.39309e-05	Down-regulated in NAT
Q96RS0	TGS1	0.636968	4.91209e-05	7.93252e-05	Down-regulated in NAT
Q8N3F8	MICALL1	0.636848	8.05385e-13	1.43537e-11	Down-regulated in NAT
Q765P7	MTSS2	0.636502	8.2842e-06	1.44584e-05	Down-regulated in NAT
O14745	SLC9A3R1	0.636308	7.3545e-11	2.99629e-10	Down-regulated in NAT
O95359	TACC2	0.635993	5.40039e-11	2.28693e-10	Down-regulated in NAT
Q14444	CAPRIN1	0.63595	3.90105e-12	2.6031e-11	Down-regulated in NAT
Q8NBK3	SUMF1	0.635898	2.92758e-12	2.17998e-11	Down-regulated in NAT
Q9BPW9	DHRS9	0.635878	2.93691e-05	4.83482e-05	Down-regulated in NAT
Q9UNZ2	NSFL1C	0.635804	2.69625e-12	2.07517e-11	Down-regulated in NAT
Q9HC44	GPBP1L1	0.635506	4.99595e-06	8.95129e-06	Down-regulated in NAT
A7KAX9	ARHGAP32	0.635464	3.14167e-09	8.98947e-09	Down-regulated in NAT
Q05823	RNASEL	0.635388	1.50981e-12	1.49956e-11	Down-regulated in NAT
Q07065	CKAP4	0.635368	1.8586e-12	1.62935e-11	Down-regulated in NAT
Q92623	TTC9	0.634733	5.57109e-07	1.12453e-06	Down-regulated in NAT
Q8TEX9	IPO4	0.634133	4.4096e-12	2.85379e-11	Down-regulated in NAT
Q9BYX2	TBC1D2	0.634097	8.2531e-11	3.29788e-10	Down-regulated in NAT
Q9P121	NTM	0.633996	0.00043497	0.000642638	Down-regulated in NAT
Q02224	CENPE	0.63395	0.00321384	0.00437314	Down-regulated in NAT
Q86VM9	ZC3H18	0.633839	9.61989e-11	3.77599e-10	Down-regulated in NAT
Q8TBZ6	TRMT10A	0.633412	9.87822e-05	0.000154443	Down-regulated in NAT
Q9HD15	SRA1	0.633356	1.17528e-12	1.43537e-11	Down-regulated in NAT
Q9GZM8	NDEL1	0.633281	5.33092e-07	1.07858e-06	Down-regulated in NAT
P40222	TXLNA	0.633142	2.28608e-12	1.86385e-11	Down-regulated in NAT
O95613	PCNT	0.633053	1.16288e-11	6.20054e-11	Down-regulated in NAT
Q9Y2Y0	ARL2BP	0.633029	5.86242e-12	3.56564e-11	Down-regulated in NAT
Q9UKX7	NUP50	0.632965	1.7665e-10	6.48912e-10	Down-regulated in NAT
Q9BW04	SARG	0.632882	1.23269e-07	2.8671e-07	Down-regulated in NAT
Q9BU89	DOHH	0.632829	9.67688e-10	3.03003e-09	Down-regulated in NAT
L0R6Q1	SLC35A4	0.632584	8.2531e-11	3.29788e-10	Down-regulated in NAT
Q96RM1	SPRR2F	0.631962	5.84746e-06	1.03876e-05	Down-regulated in NAT
Q9BRS2	RIOK1	0.631914	3.22776e-07	6.74988e-07	Down-regulated in NAT
P07858	CTSB	0.631849	5.83502e-11	2.44388e-10	Down-regulated in NAT
Q16186	ADRM1	0.631708	1.58118e-08	4.07938e-08	Down-regulated in NAT
P31327	CPS1	0.631639	0.000131996	0.000203913	Down-regulated in NAT
Q9H0E9	BRD8	0.631266	5.4052e-12	3.33482e-11	Down-regulated in NAT
E9PAV3	NACA	0.631218	1.47755e-11	7.624e-11	Down-regulated in NAT
P25815	S100P	0.631081	4.31972e-06	7.80889e-06	Down-regulated in NAT
P18510	IL1RN	0.631013	1.38993e-06	2.65213e-06	Down-regulated in NAT
P22528	SPRR1B	0.630949	0.00179436	0.00250053	Down-regulated in NAT
P30049	ATP5F1D	0.630403	5.61359e-11	2.36556e-10	Down-regulated in NAT
P22223	CDH3	0.630377	1.07879e-10	4.17249e-10	Down-regulated in NAT
Q9H2W6	MRPL46	0.630153	6.06498e-11	2.52941e-10	Down-regulated in NAT
P30047	GCHFR	0.629839	4.14637e-07	8.54002e-07	Down-regulated in NAT
Q7Z6I6	ARHGAP30	0.629711	4.94e-07	1.00392e-06	Down-regulated in NAT
Q96TA2	YME1L1	0.62962	1.33228e-12	1.48015e-11	Down-regulated in NAT
P12035	KRT3	0.62959	3.6679e-05	5.98516e-05	Down-regulated in NAT
P00167	CYB5A	0.629435	2.21389e-10	7.93329e-10	Down-regulated in NAT
Q9HCJ6	VAT1L	0.629298	7.03485e-05	0.000111716	Down-regulated in NAT
P62899	RPL31	0.629012	2.47734e-10	8.74513e-10	Down-regulated in NAT
Q15185	PTGES3	0.628681	4.17034e-10	1.40366e-09	Down-regulated in NAT
Q6NW29	RWDD4	0.628434	1.43476e-11	7.4536e-11	Down-regulated in NAT
O95049	TJP3	0.628367	1.30496e-10	4.93885e-10	Down-regulated in NAT
P51858	HDGF	0.62819	1.59991e-11	8.13327e-11	Down-regulated in NAT
Q13769	THOC5	0.627465	7.6804e-05	0.000121518	Down-regulated in NAT
Q9UQ35	SRRM2	0.626546	2.5874e-12	2.02773e-11	Down-regulated in NAT
P17535	JUND	0.626204	0.000162104	0.000248359	Down-regulated in NAT
P29692	EEF1D	0.626156	3.05043e-12	2.24231e-11	Down-regulated in NAT
Q16204	CCDC6	0.626118	1.50981e-12	1.49956e-11	Down-regulated in NAT
Q6P1X6	C8orf82	0.626066	1.53754e-11	7.88618e-11	Down-regulated in NAT
P09467	FBP1	0.625842	0.000500536	0.000734297	Down-regulated in NAT
Q9Y520	PRRC2C	0.625246	8.05385e-13	1.43537e-11	Down-regulated in NAT
Q9NRP2	CMC2	0.625114	3.94341e-10	1.33185e-09	Down-regulated in NAT
Q9BTE7	DCUN1D5	0.624952	0.00612431	0.00812909	Down-regulated in NAT
Q9NWB6	ARGLU1	0.624608	6.80936e-11	2.79909e-10	Down-regulated in NAT
Q9NR56	MBNL1	0.624573	3.40123e-05	5.56322e-05	Down-regulated in NAT
Q9Y2Q9	MRPS28	0.624549	3.99774e-07	8.25118e-07	Down-regulated in NAT
Q9H1B7	IRF2BPL	0.624538	6.55182e-11	2.70454e-10	Down-regulated in NAT
Q9Y5W9	SNX11	0.624362	4.4096e-12	2.85379e-11	Down-regulated in NAT
P07919	UQCRH	0.624055	2.91132e-05	4.8065e-05	Down-regulated in NAT
P17706	PTPN2	0.623952	4.77876e-09	1.33189e-08	Down-regulated in NAT
Q674X7	KAZN	0.623905	2.19203e-08	5.55934e-08	Down-regulated in NAT
Q14669	TRIP12	0.623811	2.80958e-12	2.13137e-11	Down-regulated in NAT
P06731	CEACAM5	0.623629	9.23305e-07	1.80537e-06	Down-regulated in NAT
Q9UPT8	ZC3H4	0.623317	9.13785e-13	1.43537e-11	Down-regulated in NAT
O75144	ICOSLG	0.623241	2.13197e-07	4.60353e-07	Down-regulated in NAT
O43768	ENSA	0.623183	3.59609e-10	1.22417e-09	Down-regulated in NAT
Q9UBB5	MBD2	0.623129	4.4096e-12	2.85379e-11	Down-regulated in NAT
Q14247	CTTN	0.62296	5.80912e-10	1.89763e-09	Down-regulated in NAT
Q6P597	KLC3	0.622671	2.57178e-10	9.03673e-10	Down-regulated in NAT
Q5SYE7	NHSL1	0.622418	2.28421e-08	5.7697e-08	Down-regulated in NAT
O95817	BAG3	0.622355	1.54541e-09	4.6709e-09	Down-regulated in NAT
Q9UGU0	TCF20	0.622306	3.25484e-11	1.47563e-10	Down-regulated in NAT
Q8N5A5	ZGPAT	0.622274	2.28501e-11	1.09747e-10	Down-regulated in NAT
Q9Y3P4	RHBDD3	0.622045	2.72586e-05	4.51224e-05	Down-regulated in NAT
Q9H0R4	HDHD2	0.621394	7.27066e-07	1.44635e-06	Down-regulated in NAT
O15427	SLC16A3	0.621097	3.14823e-06	5.7824e-06	Down-regulated in NAT
Q9UPN7	PPP6R1	0.62106	1.73218e-11	8.67731e-11	Down-regulated in NAT
P19957	PI3	0.620948	0.000156288	0.000239984	Down-regulated in NAT
Q14210	LY6D	0.620932	2.84054e-06	5.24108e-06	Down-regulated in NAT
Q9BSH4	TACO1	0.620784	2.01925e-12	1.72187e-11	Down-regulated in NAT
P35908	KRT2	0.620711	3.28687e-08	8.17023e-08	Down-regulated in NAT
Q96R05	RBP7	0.619996	6.74187e-10	2.16527e-09	Down-regulated in NAT
O94964	SOGA1	0.619688	2.15045e-07	4.63761e-07	Down-regulated in NAT
Q8IU81	IRF2BP1	0.619461	8.10158e-12	4.59803e-11	Down-regulated in NAT
Q9UM19	HPCAL4	0.619257	7.64844e-08	1.82274e-07	Down-regulated in NAT
Q68DQ2	CRYBG3	0.619167	1.29161e-09	3.95071e-09	Down-regulated in NAT
Q9BSY4	CHCHD5	0.619126	7.3028e-11	2.98941e-10	Down-regulated in NAT
Q96BZ9	TBC1D20	0.619119	1.69464e-06	3.20508e-06	Down-regulated in NAT
P17544	ATF7	0.619071	1.2019e-09	3.70433e-09	Down-regulated in NAT
Q9UJ71	CD207	0.618966	5.09798e-06	9.12458e-06	Down-regulated in NAT
Q6DD87	ZNF787	0.618874	0.00343456	0.00466332	Down-regulated in NAT
Q9UPN9	TRIM33	0.618507	3.66005e-11	1.63136e-10	Down-regulated in NAT
Q92615	LARP4B	0.618083	2.28501e-11	1.09747e-10	Down-regulated in NAT
Q14331	FRG1	0.61787	1.35545e-10	5.10188e-10	Down-regulated in NAT
Q9ULZ3	PYCARD	0.617559	3.17834e-12	2.28981e-11	Down-regulated in NAT
O00459	PIK3R2	0.617261	5.18989e-12	3.24273e-11	Down-regulated in NAT
Q6PL18	ATAD2	0.617186	4.21818e-07	8.66713e-07	Down-regulated in NAT
Q14002	CEACAM7	0.617091	0.000162104	0.000248359	Down-regulated in NAT
Q9Y6G3	MRPL42	0.616272	4.11451e-11	1.81625e-10	Down-regulated in NAT
P24534	EEF1B2	0.616235	2.19657e-11	1.06168e-10	Down-regulated in NAT
Q86X29	LSR	0.616028	5.61359e-11	2.36556e-10	Down-regulated in NAT
Q9BUL5	PHF23	0.615982	2.48287e-12	1.98197e-11	Down-regulated in NAT
P56945	BCAR1	0.615919	4.99748e-11	2.14942e-10	Down-regulated in NAT
O95294	RASAL1	0.615567	2.57178e-10	9.03673e-10	Down-regulated in NAT
Q9NSI8	SAMSN1	0.615522	1.72057e-09	5.16172e-09	Down-regulated in NAT
P25942	CD40	0.615171	9.103e-07	1.78451e-06	Down-regulated in NAT
P53602	MVD	0.614997	1.7665e-10	6.48912e-10	Down-regulated in NAT
A8MWD9	SNRPGP15	0.614405	3.28687e-08	8.17023e-08	Down-regulated in NAT
Q8IWU2	LMTK2	0.614093	2.92822e-09	8.43843e-09	Down-regulated in NAT
Q58FG1	HSP90AA4P	0.613566	3.40483e-11	1.5305e-10	Down-regulated in NAT
Q9GZP8	IMUP	0.613451	1.13836e-05	1.96482e-05	Down-regulated in NAT
O94885	SASH1	0.613421	3.03312e-09	8.70422e-09	Down-regulated in NAT
P22532	SPRR2D	0.612975	0.000469113	0.00069041	Down-regulated in NAT
Q9UKY7	CDV3	0.612345	6.55182e-11	2.70454e-10	Down-regulated in NAT
Q8NDD1	C1orf131	0.612309	9.27452e-07	1.81245e-06	Down-regulated in NAT
Q13438	OS9	0.612263	2.20704e-09	6.5075e-09	Down-regulated in NAT
Q7Z3C6	ATG9A	0.611766	1.54541e-09	4.6709e-09	Down-regulated in NAT
Q12986	NFX1	0.611607	8.50657e-07	1.67523e-06	Down-regulated in NAT
Q7Z7C8	TAF8	0.611425	5.67525e-07	1.14488e-06	Down-regulated in NAT
O60220	TIMM8A	0.61117	5.5155e-11	2.33424e-10	Down-regulated in NAT
Q9Y375	NDUFAF1	0.61114	2.38629e-10	8.4672e-10	Down-regulated in NAT
Q15642	TRIP10	0.61103	1.12072e-10	4.32493e-10	Down-regulated in NAT
Q9NXH9	TRMT1	0.610336	8.91091e-11	3.52792e-10	Down-regulated in NAT
Q8NC42	RNF149	0.610269	3.38631e-06	6.19486e-06	Down-regulated in NAT
Q8TDH9	BLOC1S5	0.610181	1.15935e-09	3.58122e-09	Down-regulated in NAT
O95235	KIF20A	0.610012	8.9198e-07	1.7521e-06	Down-regulated in NAT
Q9UMS0	NFU1	0.609467	5.86242e-12	3.56564e-11	Down-regulated in NAT
O75167	PHACTR2	0.6092	2.13706e-08	5.42193e-08	Down-regulated in NAT
Q8IUX4	APOBEC3F	0.609139	6.97954e-06	1.22749e-05	Down-regulated in NAT
Q9UMX5	NENF	0.609133	1.27222e-07	2.95503e-07	Down-regulated in NAT
Q96CV9	OPTN	0.608909	2.28608e-12	1.86385e-11	Down-regulated in NAT
O00233	PSMD9	0.608847	5.18989e-12	3.24273e-11	Down-regulated in NAT
Q8NFH5	NUP35	0.608584	2.72892e-09	7.91385e-09	Down-regulated in NAT
P17568	NDUFB7	0.608058	3.33868e-10	1.14505e-09	Down-regulated in NAT
Q15154	PCM1	0.607968	1.93729e-12	1.67274e-11	Down-regulated in NAT
Q6FI81	CIAPIN1	0.60787	3.45013e-12	2.40008e-11	Down-regulated in NAT
Q6UXB3	LYPD2	0.607408	2.66486e-05	4.41978e-05	Down-regulated in NAT
Q86U44	METTL3	0.607223	2.38248e-12	1.93099e-11	Down-regulated in NAT
O94842	TOX4	0.606783	7.1778e-12	4.17016e-11	Down-regulated in NAT
Q9HA82	CERS4	0.606338	0.000100064	0.000156411	Down-regulated in NAT
Q6NZY4	ZCCHC8	0.606301	1.574e-12	1.53014e-11	Down-regulated in NAT
Q53ET0	CRTC2	0.606132	2.45058e-06	4.54965e-06	Down-regulated in NAT
O43765	SGTA	0.605615	3.74467e-12	2.53263e-11	Down-regulated in NAT
Q9NUT2	ABCB8	0.60504	6.06498e-11	2.52941e-10	Down-regulated in NAT
Q9P2E9	RRBP1	0.60489	5.19512e-11	2.21914e-10	Down-regulated in NAT
O75380	NDUFS6	0.604689	3.46505e-10	1.18308e-09	Down-regulated in NAT
O43524	FOXO3	0.603647	4.20161e-06	7.60139e-06	Down-regulated in NAT
P32320	CDA	0.60355	6.48576e-06	1.14622e-05	Down-regulated in NAT
Q96C01	FAM136A	0.603234	1.59991e-11	8.13327e-11	Down-regulated in NAT
Q14103	HNRNPD	0.60322	1.00337e-09	3.13034e-09	Down-regulated in NAT
Q712K3	UBE2R2	0.603176	1.45812e-12	1.49577e-11	Down-regulated in NAT
Q9UN37	VPS4A	0.603081	1.38905e-12	1.48015e-11	Down-regulated in NAT
Q9Y6K9	IKBKG	0.602408	2.47734e-10	8.74513e-10	Down-regulated in NAT
Q9BS26	ERP44	0.602269	2.69625e-12	2.07517e-11	Down-regulated in NAT
O00515	LAD1	0.601876	9.90639e-12	5.41659e-11	Down-regulated in NAT
P98170	XIAP	0.601659	8.2531e-11	3.29788e-10	Down-regulated in NAT
Q9Y608	LRRFIP2	0.601583	6.89346e-12	4.04255e-11	Down-regulated in NAT
P43307	SSR1	0.60156	6.10504e-12	3.66783e-11	Down-regulated in NAT
Q9Y3C5	RNF11	0.601523	3.0706e-06	5.64435e-06	Down-regulated in NAT
Q9Y5T5	USP16	0.600923	2.48287e-12	1.98197e-11	Down-regulated in NAT
Q9NP66	HMG20A	0.600703	3.38477e-11	1.52248e-10	Down-regulated in NAT
Q8TE68	EPS8L1	0.600321	5.02768e-08	1.22147e-07	Down-regulated in NAT
Q8NC54	KCT2	0.600265	3.14167e-09	8.98947e-09	Down-regulated in NAT
Q5VU43	PDE4DIP	0.600109	1.2563e-10	4.77046e-10	Down-regulated in NAT
Q96S82	UBL7	0.599948	8.07053e-10	2.56207e-09	Down-regulated in NAT
P18074	ERCC2	0.599508	7.65409e-06	1.34132e-05	Down-regulated in NAT
Q9NXE8	CWC25	0.599275	2.7659e-07	5.86005e-07	Down-regulated in NAT
Q96KQ7	EHMT2	0.59915	7.80005e-07	1.54361e-06	Down-regulated in NAT
Q6ULP2	AFTPH	0.599133	4.98298e-12	3.15069e-11	Down-regulated in NAT
P04792	HSPB1	0.598753	2.78218e-11	1.30081e-10	Down-regulated in NAT
P10636	MAPT	0.597751	1.63522e-08	4.21404e-08	Down-regulated in NAT
Q9NRX2	MRPL17	0.597155	9.33248e-10	2.92886e-09	Down-regulated in NAT
Q13948	CUX1	0.597103	1.21034e-11	6.43359e-11	Down-regulated in NAT
Q9Y2R0	COA3	0.596505	5.18989e-12	3.24273e-11	Down-regulated in NAT
Q9Y5Y2	NUBP2	0.596407	4.30116e-09	1.20668e-08	Down-regulated in NAT
Q15003	NCAPH	0.596227	9.14155e-12	5.07101e-11	Down-regulated in NAT
Q06587	RING1	0.596105	2.57175e-11	1.21315e-10	Down-regulated in NAT
Q6ZVM7	TOM1L2	0.595995	3.51978e-11	1.57496e-10	Down-regulated in NAT
Q6P531	GGT6	0.595756	5.86751e-12	3.56564e-11	Down-regulated in NAT
P0DP57	SLURP2	0.595495	1.65547e-06	3.13272e-06	Down-regulated in NAT
P13284	IFI30	0.595403	5.39788e-10	1.77087e-09	Down-regulated in NAT
P18887	XRCC1	0.595363	1.72037e-09	5.16172e-09	Down-regulated in NAT
Q96N21	TEPSIN	0.594931	3.73252e-05	6.08916e-05	Down-regulated in NAT
O95183	VAMP5	0.594555	1.16586e-05	2.01027e-05	Down-regulated in NAT
O15231	ZNF185	0.594514	1.07861e-09	3.34837e-09	Down-regulated in NAT
Q9HCE9	ANO8	0.594393	6.12519e-05	9.77669e-05	Down-regulated in NAT
O43865	AHCYL1	0.594388	1.97787e-10	7.20398e-10	Down-regulated in NAT
P55209	NAP1L1	0.594229	1.66476e-11	8.41934e-11	Down-regulated in NAT
Q14978	NOLC1	0.594072	3.25484e-11	1.47563e-10	Down-regulated in NAT
Q14451	GRB7	0.593996	9.56529e-08	2.25531e-07	Down-regulated in NAT
Q15050	RRS1	0.593812	2.11149e-11	1.02343e-10	Down-regulated in NAT
Q6ZRS2	SRCAP	0.593775	3.90105e-12	2.6031e-11	Down-regulated in NAT
P18564	ITGB6	0.593759	3.37024e-09	9.59158e-09	Down-regulated in NAT
Q12788	TBL3	0.593735	1.11827e-09	3.4621e-09	Down-regulated in NAT
O95081	AGFG2	0.593422	2.88077e-08	7.20245e-08	Down-regulated in NAT
Q13432	UNC119	0.593368	4.19641e-07	8.63531e-07	Down-regulated in NAT
Q15054	POLD3	0.593115	2.28501e-11	1.09747e-10	Down-regulated in NAT
Q9Y2U8	LEMD3	0.593033	8.05385e-13	1.43537e-11	Down-regulated in NAT
Q9Y3L5	RAP2C	0.592565	1.63522e-08	4.21404e-08	Down-regulated in NAT
Q96EI5	TCEAL4	0.592394	3.45013e-12	2.40008e-11	Down-regulated in NAT
Q9UIG8	SLCO3A1	0.592326	6.03799e-07	1.21342e-06	Down-regulated in NAT
P14854	COX6B1	0.592067	2.28501e-11	1.09747e-10	Down-regulated in NAT
P53985	SLC16A1	0.592026	0.000316045	0.00047211	Down-regulated in NAT
Q8WXE0	CASKIN2	0.591944	3.69104e-07	7.65265e-07	Down-regulated in NAT
Q8WXD5	GEMIN6	0.591696	1.75426e-11	8.77515e-11	Down-regulated in NAT
Q9BPY8	HOPX	0.591407	5.8768e-05	9.40863e-05	Down-regulated in NAT
O75179	ANKRD17	0.590905	3.74467e-12	2.53263e-11	Down-regulated in NAT
P27824	CANX	0.590789	1.78304e-12	1.59985e-11	Down-regulated in NAT
Q15906	VPS72	0.590594	2.11149e-11	1.02343e-10	Down-regulated in NAT
P55081	MFAP1	0.590415	4.99748e-11	2.14942e-10	Down-regulated in NAT
Q00587	CDC42EP1	0.590383	1.07338e-11	5.7907e-11	Down-regulated in NAT
Q96EY8	MMAB	0.59019	2.02964e-11	9.93567e-11	Down-regulated in NAT
Q8WVX3	C4orf3	0.59012	1.68585e-10	6.23284e-10	Down-regulated in NAT
Q13444	ADAM15	0.589839	5.68346e-09	1.56437e-08	Down-regulated in NAT
P30622	CLIP1	0.589819	9.53006e-13	1.43537e-11	Down-regulated in NAT
A1L390	PLEKHG3	0.58955	1.59991e-11	8.13327e-11	Down-regulated in NAT
P62253	UBE2G1	0.589464	3.59609e-10	1.22417e-09	Down-regulated in NAT
P07477	PRSS1	0.589408	1.44293e-07	3.31792e-07	Down-regulated in NAT
Q8IXT5	RBM12B	0.58912	2.5874e-12	2.02773e-11	Down-regulated in NAT
P40199	CEACAM6	0.589095	0.000659992	0.000958809	Down-regulated in NAT
Q6PID6	TTC33	0.588506	0.000704871	0.00101948	Down-regulated in NAT
Q9NU22	MDN1	0.588272	0.00274242	0.00375322	Down-regulated in NAT
Q7L8J4	SH3BP5L	0.588154	3.66975e-07	7.6154e-07	Down-regulated in NAT
Q16576	RBBP7	0.587899	4.4096e-12	2.85379e-11	Down-regulated in NAT
Q14249	ENDOG	0.587288	3.02123e-06	5.55508e-06	Down-regulated in NAT
Q9C0C2	TNKS1BP1	0.587186	1.12709e-12	1.43537e-11	Down-regulated in NAT
Q14241	ELOA	0.587035	2.57175e-11	1.21315e-10	Down-regulated in NAT
P06454	PTMA	0.586609	1.7665e-10	6.48912e-10	Down-regulated in NAT
Q96CS2	HAUS1	0.586599	6.27231e-07	1.25831e-06	Down-regulated in NAT
Q9Y294	ASF1A	0.586426	1.93729e-12	1.67274e-11	Down-regulated in NAT
Q9BX67	JAM3	0.585331	0.000304975	0.000457263	Down-regulated in NAT
Q9BYN8	MRPS26	0.584915	1.78304e-12	1.59985e-11	Down-regulated in NAT
Q96DM3	RMC1	0.584814	2.25033e-07	4.8333e-07	Down-regulated in NAT
P62760	VSNL1	0.584553	6.35749e-12	3.78968e-11	Down-regulated in NAT
Q15084	PDIA6	0.583997	4.59315e-12	2.9642e-11	Down-regulated in NAT
Q9H1E3	NUCKS1	0.583766	9.25877e-11	3.64883e-10	Down-regulated in NAT
Q7Z7N9	TMEM179B	0.583633	1.99913e-08	5.09645e-08	Down-regulated in NAT
Q14244	MAP7	0.583441	1.66476e-11	8.41934e-11	Down-regulated in NAT
Q15596	NCOA2	0.583428	1.11725e-11	5.99445e-11	Down-regulated in NAT
P30085	CMPK1	0.58292	5.62926e-12	3.45138e-11	Down-regulated in NAT
O60499	STX10	0.582613	8.47558e-05	0.000133546	Down-regulated in NAT
O14579	COPE	0.581937	1.16288e-11	6.20054e-11	Down-regulated in NAT
Q8NFQ8	TOR1AIP2	0.581816	1.08085e-12	1.43537e-11	Down-regulated in NAT
P13688	CEACAM1	0.581671	2.4545e-09	7.17559e-09	Down-regulated in NAT
P25686	DNAJB2	0.580836	6.35749e-12	3.78968e-11	Down-regulated in NAT
O15084	ANKRD28	0.580553	1.38187e-08	3.5867e-08	Down-regulated in NAT
Q6FIF0	ZFAND6	0.580477	1.79784e-11	8.96311e-11	Down-regulated in NAT
O94992	HEXIM1	0.58046	3.17834e-12	2.28981e-11	Down-regulated in NAT
Q8IWD4	CCDC117	0.580416	1.65196e-10	6.11083e-10	Down-regulated in NAT
Q9HCK8	CHD8	0.580162	0.00591234	0.00785531	Down-regulated in NAT
Q96HE7	ERO1A	0.58011	8.88654e-09	2.38118e-08	Down-regulated in NAT
P19532	TFE3	0.579939	8.58786e-09	2.30654e-08	Down-regulated in NAT
Q8N6T3	ARFGAP1	0.579766	5.86242e-12	3.56564e-11	Down-regulated in NAT
Q92766	RREB1	0.579354	1.22548e-12	1.43537e-11	Down-regulated in NAT
P28072	PSMB6	0.579242	2.21389e-10	7.93329e-10	Down-regulated in NAT
O43719	HTATSF1	0.579102	4.06383e-12	2.69601e-11	Down-regulated in NAT
Q8NFC6	BOD1L1	0.578987	1.22548e-12	1.43537e-11	Down-regulated in NAT
Q9NYV4	CDK12	0.578753	1.07338e-11	5.7907e-11	Down-regulated in NAT
Q969Y2	GTPBP3	0.57868	1.2e-06	2.31154e-06	Down-regulated in NAT
Q6UWP8	SBSN	0.578489	2.30308e-07	4.93271e-07	Down-regulated in NAT
P40616	ARL1	0.578412	5.56649e-10	1.82444e-09	Down-regulated in NAT
Q7L5D6	GET4	0.577694	1.70107e-10	6.28236e-10	Down-regulated in NAT
Q9H467	CUEDC2	0.576684	0.000861335	0.00123874	Down-regulated in NAT
Q3KQU3	MAP7D1	0.576502	1.50981e-12	1.49956e-11	Down-regulated in NAT
P62699	YPEL5	0.576462	9.99478e-11	3.90086e-10	Down-regulated in NAT
Q96A49	SYAP1	0.576188	5.18989e-12	3.24273e-11	Down-regulated in NAT
P56277	CMC4	0.576138	1.43672e-07	3.3125e-07	Down-regulated in NAT
P04921	GYPC	0.575777	3.22101e-08	8.02393e-08	Down-regulated in NAT
P78316	NOP14	0.575427	5.86242e-12	3.56564e-11	Down-regulated in NAT
Q9H1E1	RNASE7	0.574842	6.23331e-05	9.94003e-05	Down-regulated in NAT
P20674	COX5A	0.574707	1.64086e-12	1.54722e-11	Down-regulated in NAT
Q9Y244	POMP	0.574438	9.69094e-09	2.58162e-08	Down-regulated in NAT
P18859	ATP5PF	0.573904	2.48287e-12	1.98197e-11	Down-regulated in NAT
P02686	MBP	0.573703	2.21389e-10	7.93329e-10	Down-regulated in NAT
Q9BZM5	ULBP2	0.573238	4.91848e-07	1.00103e-06	Down-regulated in NAT
O43281	EFS	0.573207	1.4482e-12	1.48781e-11	Down-regulated in NAT
O15355	PPM1G	0.572505	1.12709e-12	1.43537e-11	Down-regulated in NAT
Q96MW1	CCDC43	0.572483	1.17528e-12	1.43537e-11	Down-regulated in NAT
Q99653	CHP1	0.572328	1.21034e-11	6.43359e-11	Down-regulated in NAT
P16150	SPN	0.571541	1.48895e-07	3.41689e-07	Down-regulated in NAT
P05423	POLR3D	0.571247	1.08085e-12	1.43537e-11	Down-regulated in NAT
Q96B23	C18orf25	0.57123	4.49011e-10	1.50027e-09	Down-regulated in NAT
Q66PJ3	ARL6IP4	0.571218	7.1778e-12	4.17016e-11	Down-regulated in NAT
Q96B45	BORCS7	0.571178	9.87163e-12	5.41659e-11	Down-regulated in NAT
O00165	HAX1	0.571047	5.83502e-11	2.44388e-10	Down-regulated in NAT
Q9NVM6	DNAJC17	0.570693	2.05367e-10	7.43281e-10	Down-regulated in NAT
Q8WZ64	ARAP2	0.570054	2.31561e-05	3.86573e-05	Down-regulated in NAT
Q8NC44	RETREG2	0.570012	7.26384e-10	2.32422e-09	Down-regulated in NAT
P15408	FOSL2	0.56976	3.45013e-12	2.40008e-11	Down-regulated in NAT
Q96BK5	PINX1	0.569759	1.95089e-11	9.61181e-11	Down-regulated in NAT
O15541	RNF113A	0.569475	1.40786e-10	5.28467e-10	Down-regulated in NAT
Q9BT40	INPP5K	0.569456	1.21034e-11	6.43359e-11	Down-regulated in NAT
Q86Y82	STX12	0.569221	9.53006e-13	1.43537e-11	Down-regulated in NAT
P04920	SLC4A2	0.569188	1.47755e-11	7.624e-11	Down-regulated in NAT
Q08379	GOLGA2	0.568606	9.53006e-13	1.43537e-11	Down-regulated in NAT
Q9NP61	ARFGAP3	0.568027	1.7665e-10	6.48912e-10	Down-regulated in NAT
P26232	CTNNA2	0.567863	1.20513e-06	2.31818e-06	Down-regulated in NAT
O15037	KHNYN	0.567844	2.76154e-06	5.09943e-06	Down-regulated in NAT
Q9BUN8	DERL1	0.567745	2.69659e-07	5.71511e-07	Down-regulated in NAT
P51157	RAB28	0.56719	5.34327e-06	9.54622e-06	Down-regulated in NAT
O95365	ZBTB7A	0.566912	1.78304e-12	1.59985e-11	Down-regulated in NAT
Q9Y5K6	CD2AP	0.566341	2.92758e-12	2.17998e-11	Down-regulated in NAT
Q9NS73	MBIP	0.565976	6.40597e-06	1.13271e-05	Down-regulated in NAT
Q13887	KLF5	0.565665	9.46241e-10	2.96829e-09	Down-regulated in NAT
Q7Z6J4	FGD2	0.565619	2.40127e-06	4.45932e-06	Down-regulated in NAT
Q9BWH6	RPAP1	0.565325	1.79988e-05	3.03797e-05	Down-regulated in NAT
P98196	ATP11A	0.56504	6.00349e-07	1.20684e-06	Down-regulated in NAT
P67936	TPM4	0.564685	6.3038e-11	2.61473e-10	Down-regulated in NAT
Q99633	PRPF18	0.56412	1.56193e-07	3.50478e-07	Down-regulated in NAT
Q99733	NAP1L4	0.563734	1.27779e-12	1.47106e-11	Down-regulated in NAT
O75312	ZPR1	0.563723	1.08085e-12	1.43537e-11	Down-regulated in NAT
Q7Z4S6	KIF21A	0.563105	1.73218e-11	8.67731e-11	Down-regulated in NAT
Q96JH7	VCPIP1	0.563038	8.05385e-13	1.43537e-11	Down-regulated in NAT
P55000	SLURP1	0.562983	2.46308e-05	4.09997e-05	Down-regulated in NAT
Q8NHG7	SVIP	0.562779	7.38726e-06	1.29654e-05	Down-regulated in NAT
O15514	POLR2D	0.56241	4.77876e-09	1.33189e-08	Down-regulated in NAT
Q9UIS9	MBD1	0.562394	1.42289e-06	2.71427e-06	Down-regulated in NAT
Q99961	SH3GL1	0.562372	4.23326e-12	2.79224e-11	Down-regulated in NAT
Q8NFZ5	TNIP2	0.562253	1.73218e-11	8.67731e-11	Down-regulated in NAT
Q96C90	PPP1R14B	0.562154	9.99478e-11	3.90086e-10	Down-regulated in NAT
P55199	ELL	0.561494	1.05529e-06	2.04829e-06	Down-regulated in NAT
Q9HBH9	MKNK2	0.560994	2.09004e-06	3.91947e-06	Down-regulated in NAT
Q9NXR1	NDE1	0.560665	9.93878e-13	1.43537e-11	Down-regulated in NAT
O14730	RIOK3	0.560609	3.03829e-07	6.38795e-07	Down-regulated in NAT
O75494	SRSF10	0.560352	8.91091e-11	3.52792e-10	Down-regulated in NAT
Q9HBM0	VEZT	0.559842	1.11827e-09	3.4621e-09	Down-regulated in NAT
O95678	KRT75	0.559034	1.48895e-07	3.41689e-07	Down-regulated in NAT
Q6ISB3	GRHL2	0.558694	3.3115e-12	2.36099e-11	Down-regulated in NAT
Q8WWH5	TRUB1	0.55868	1.35545e-10	5.10188e-10	Down-regulated in NAT
Q9BYD5	CNFN	0.558651	8.22725e-08	1.95255e-07	Down-regulated in NAT
P35527	KRT9	0.558438	9.19531e-09	2.45816e-08	Down-regulated in NAT
P20810	CAST	0.558309	8.43465e-12	4.76346e-11	Down-regulated in NAT
O60292	SIPA1L3	0.558278	1.08767e-05	1.88018e-05	Down-regulated in NAT
Q9NRY2	INIP	0.558168	8.38523e-08	1.98936e-07	Down-regulated in NAT
P82970	HMGN5	0.557803	7.7814e-12	4.4568e-11	Down-regulated in NAT
Q9NRD1	FBXO6	0.557679	7.7814e-12	4.4568e-11	Down-regulated in NAT
Q5T8D3	ACBD5	0.55749	1.53754e-11	7.88618e-11	Down-regulated in NAT
Q9P000	COMMD9	0.557372	3.9572e-11	1.75244e-10	Down-regulated in NAT
Q53LP3	SOWAHC	0.557288	2.92758e-12	2.17998e-11	Down-regulated in NAT
Q9H299	SH3BGRL3	0.557231	1.29161e-09	3.95071e-09	Down-regulated in NAT
A6NEL2	SOWAHB	0.556715	5.5523e-09	1.53011e-08	Down-regulated in NAT
Q9ULL8	SHROOM4	0.556663	4.19641e-07	8.63531e-07	Down-regulated in NAT
Q86VR2	RETREG3	0.556435	8.07053e-10	2.56207e-09	Down-regulated in NAT
Q92738	USP6NL	0.555573	6.3038e-11	2.61473e-10	Down-regulated in NAT
Q9H0G5	NSRP1	0.555562	4.99748e-11	2.14942e-10	Down-regulated in NAT
O43166	SIPA1L1	0.555236	3.90105e-12	2.6031e-11	Down-regulated in NAT
P05109	S100A8	0.554926	1.98394e-09	5.89522e-09	Down-regulated in NAT
O60245	PCDH7	0.553533	6.10504e-12	3.66783e-11	Down-regulated in NAT
P78332	RBM6	0.553503	6.62016e-12	3.90561e-11	Down-regulated in NAT
Q16651	PRSS8	0.55294	1.2774e-09	3.91944e-09	Down-regulated in NAT
Q96NL6	SCLT1	0.552839	1.23225e-05	2.11837e-05	Down-regulated in NAT
P23508	MCC	0.552139	8.05385e-13	1.43537e-11	Down-regulated in NAT
O75348	ATP6V1G1	0.551871	3.74828e-08	9.27021e-08	Down-regulated in NAT
Q8TDM6	DLG5	0.551521	8.05385e-13	1.43537e-11	Down-regulated in NAT
Q2M2Z5	KIZ	0.551241	0.0049668	0.00665954	Down-regulated in NAT
P29966	MARCKS	0.550745	1.50981e-12	1.49956e-11	Down-regulated in NAT
Q8WWW0	RASSF5	0.550484	3.12985e-11	1.42933e-10	Down-regulated in NAT
Q9UBI9	HECA	0.550304	7.91008e-11	3.19223e-10	Down-regulated in NAT
Q9NQS1	AVEN	0.550018	9.14155e-12	5.07101e-11	Down-regulated in NAT
Q14157	UBAP2L	0.549538	9.53006e-13	1.43537e-11	Down-regulated in NAT
P14927	UQCRB	0.549434	8.40036e-13	1.43537e-11	Down-regulated in NAT
Q96T66	NMNAT3	0.549155	3.28033e-06	6.01059e-06	Down-regulated in NAT
O00625	PIR	0.548932	1.2563e-10	4.77046e-10	Down-regulated in NAT
Q9ULS5	TMCC3	0.54871	5.74578e-07	1.15741e-06	Down-regulated in NAT
Q3MHD2	LSM12	0.548447	8.91091e-11	3.52792e-10	Down-regulated in NAT
Q9Y5S9	RBM8A	0.548316	3.59445e-12	2.47046e-11	Down-regulated in NAT
O14519	CDK2AP1	0.548055	1.09626e-10	4.23769e-10	Down-regulated in NAT
Q96AP7	ESAM	0.547713	7.3545e-11	2.99629e-10	Down-regulated in NAT
Q86SX6	GLRX5	0.546334	1.39631e-12	1.48558e-11	Down-regulated in NAT
O95104	SCAF4	0.54606	1.35545e-10	5.10188e-10	Down-regulated in NAT
[truncated: 635 more rows]

## Sheet: B. DE proteins (T vs Healthy)
UniProtID	GeneSymbol	FC (Tumor vs Healthy)	P value	BH adjusted P value	Label
P59666	DEFA3	53.1885	2.23871e-11	1.2479e-10	Up-regulated in Tumor
Q15063	POSTN	13.0189	8.05385e-13	2.33422e-11	Up-regulated in Tumor
P02461	COL3A1	12.4433	8.05385e-13	2.33422e-11	Up-regulated in Tumor
Q96S86	HAPLN3	12.2992	1.64119e-07	4.02278e-07	Up-regulated in Tumor
Q96CG8	CTHRC1	11.9941	8.05385e-13	2.33422e-11	Up-regulated in Tumor
P20160	AZU1	10.8419	3.08621e-07	7.0894e-07	Up-regulated in Tumor
P13611	VCAN	10.5883	8.05385e-13	2.33422e-11	Up-regulated in Tumor
Q12884	FAP	10.5793	8.05385e-13	2.33422e-11	Up-regulated in Tumor
P49913	CAMP	9.79359	2.69625e-12	2.77e-11	Up-regulated in Tumor
P07996	THBS1	9.66388	8.05385e-13	2.33422e-11	Up-regulated in Tumor
Q05315	CLC	9.252	1.7105e-12	2.41237e-11	Up-regulated in Tumor
Q04695	KRT17	9.06724	1.17528e-12	2.33422e-11	Up-regulated in Tumor
Q6UX06	OLFM4	8.95695	2.5874e-12	2.70673e-11	Up-regulated in Tumor
P02458	COL2A1	8.83199	9.13785e-13	2.33422e-11	Up-regulated in Tumor
Q9UHF1	EGFL7	8.48231	1.03009e-12	2.33422e-11	Up-regulated in Tumor
P02745	C1QA	8.21929	9.44044e-13	2.33422e-11	Up-regulated in Tumor
P41218	MNDA	7.98617	1.03647e-12	2.33422e-11	Up-regulated in Tumor
Q99571	P2RX4	7.87217	1.56193e-07	3.86018e-07	Up-regulated in Tumor
P15090	FABP4	7.83735	2.94657e-07	6.7959e-07	Up-regulated in Tumor
Q99715	COL12A1	7.64793	8.76149e-13	2.33422e-11	Up-regulated in Tumor
P40261	NNMT	7.55465	8.76149e-13	2.33422e-11	Up-regulated in Tumor
P08253	MMP2	7.41634	8.05385e-13	2.33422e-11	Up-regulated in Tumor
P43358	MAGEA4	7.25263	8.69276e-08	2.25199e-07	Up-regulated in Tumor
Q8NBQ5	HSD17B11	7.19075	8.05385e-13	2.33422e-11	Up-regulated in Tumor
P25189	MPZ	7.18683	0.00585304	0.00799284	Up-regulated in Tumor
P50454	SERPINH1	7.1575	8.05385e-13	2.33422e-11	Up-regulated in Tumor
Q9Y6M1	IGF2BP2	6.9134	9.53006e-13	2.33422e-11	Up-regulated in Tumor
Q9BXN1	ASPN	6.86334	8.05385e-13	2.33422e-11	Up-regulated in Tumor
Q14511	NEDD9	6.70512	2.40928e-07	5.67282e-07	Up-regulated in Tumor
P30273	FCER1G	6.55726	1.8586e-12	2.42854e-11	Up-regulated in Tumor
P08567	PLEK	6.55669	8.76149e-13	2.33422e-11	Up-regulated in Tumor
P13727	PRG2	6.55383	2.92758e-12	2.87446e-11	Up-regulated in Tumor
Q8WU39	MZB1	6.55084	1.93729e-12	2.45212e-11	Up-regulated in Tumor
Q14767	LTBP2	6.53893	8.76149e-13	2.33422e-11	Up-regulated in Tumor
P02751	FN1	6.48821	9.53006e-13	2.33422e-11	Up-regulated in Tumor
O95967	EFEMP2	6.4531	9.53006e-13	2.33422e-11	Up-regulated in Tumor
P52926	HMGA2	6.35234	1.33486e-05	2.44068e-05	Up-regulated in Tumor
Q06828	FMOD	6.27728	8.05385e-13	2.33422e-11	Up-regulated in Tumor
Q15582	TGFBI	6.26312	8.76149e-13	2.33422e-11	Up-regulated in Tumor
P24821	TNC	6.13811	1.33228e-12	2.33422e-11	Up-regulated in Tumor
P08246	ELANE	6.06206	2.47246e-11	1.34228e-10	Up-regulated in Tumor
Q13361	MFAP5	6.06149	9.93878e-13	2.33422e-11	Up-regulated in Tumor
P68431	H3C1	6.01976	9.44044e-13	2.33422e-11	Up-regulated in Tumor
P11678	EPX	5.94453	1.93729e-12	2.45212e-11	Up-regulated in Tumor
P55001	MFAP2	5.92302	4.4096e-12	3.63396e-11	Up-regulated in Tumor
Q12805	EFEMP1	5.88668	9.13785e-13	2.33422e-11	Up-regulated in Tumor
P20774	OGN	5.76768	9.51644e-12	6.20555e-11	Up-regulated in Tumor
P04839	CYBB	5.73824	1.78304e-12	2.41237e-11	Up-regulated in Tumor
P00488	F13A1	5.73516	1.03647e-12	2.33422e-11	Up-regulated in Tumor
Q9Y2Y8	PRG3	5.67487	2.38248e-12	2.63684e-11	Up-regulated in Tumor
Q9NR99	MXRA5	5.6657	1.27779e-12	2.33422e-11	Up-regulated in Tumor
Q9GIY3	HLA-DRB1	5.52856	1.14577e-05	2.11689e-05	Up-regulated in Tumor
Q16881	TXNRD1	5.45132	8.05385e-13	2.33422e-11	Up-regulated in Tumor
P05164	MPO	5.4509	4.06383e-12	3.46965e-11	Up-regulated in Tumor
P48509	CD151	5.39887	3.17834e-12	2.99243e-11	Up-regulated in Tumor
Q96KA5	CLPTM1L	5.38255	1.56193e-07	3.86018e-07	Up-regulated in Tumor
P02452	COL1A1	5.35869	6.62016e-12	4.80976e-11	Up-regulated in Tumor
P35555	FBN1	5.34644	1.574e-12	2.3776e-11	Up-regulated in Tumor
P08123	COL1A2	5.32609	6.3038e-11	2.93338e-10	Up-regulated in Tumor
O94788	ALDH1A2	5.30818	1.86974e-05	3.35791e-05	Up-regulated in Tumor
P15153	RAC2	5.30676	1.78304e-12	2.41237e-11	Up-regulated in Tumor
Q14554	PDIA5	5.30567	8.05385e-13	2.33422e-11	Up-regulated in Tumor
Q96AY3	FKBP10	5.28562	8.05385e-13	2.33422e-11	Up-regulated in Tumor
O60568	PLOD3	5.25814	8.05385e-13	2.33422e-11	Up-regulated in Tumor
P35442	THBS2	5.1844	6.80936e-11	3.13048e-10	Up-regulated in Tumor
P02788	LTF	5.18402	1.47755e-11	8.72437e-11	Up-regulated in Tumor
O00757	FBP2	5.17516	1.22548e-12	2.33422e-11	Up-regulated in Tumor
O75718	CRTAP	5.1736	8.05385e-13	2.33422e-11	Up-regulated in Tumor
P12107	COL11A1	5.14251	1.24597e-09	4.25201e-09	Up-regulated in Tumor
P28907	CD38	5.12517	1.33228e-12	2.33422e-11	Up-regulated in Tumor
Q8TED1	GPX8	5.08692	1.8586e-12	2.42854e-11	Up-regulated in Tumor
P51884	LUM	5.04238	2.01925e-12	2.47827e-11	Up-regulated in Tumor
P49746	THBS3	4.98471	1.56193e-07	3.86018e-07	Up-regulated in Tumor
P09914	IFIT1	4.97112	8.40036e-13	2.33422e-11	Up-regulated in Tumor
P07585	DCN	4.96155	8.10158e-12	5.535e-11	Up-regulated in Tumor
A2A3N6	PIPSL	4.93776	3.68641e-07	8.32622e-07	Up-regulated in Tumor
Q96D15	RCN3	4.913	1.08085e-12	2.33422e-11	Up-regulated in Tumor
Q92743	HTRA1	4.89976	1.03647e-12	2.33422e-11	Up-regulated in Tumor
O60443	GSDME	4.85341	1.56193e-07	3.86018e-07	Up-regulated in Tumor
Q92633	LPAR1	4.84628	9.68372e-11	4.27464e-10	Up-regulated in Tumor
P01033	TIMP1	4.82956	9.53006e-13	2.33422e-11	Up-regulated in Tumor
P29762	CRABP1	4.82937	0.000315086	0.000498639	Up-regulated in Tumor
P00846	MT-ATP6	4.81527	1.40225e-11	8.49883e-11	Up-regulated in Tumor
P21810	BGN	4.75611	1.50981e-12	2.37459e-11	Up-regulated in Tumor
P08311	CTSG	4.68394	3.05043e-12	2.94461e-11	Up-regulated in Tumor
P98095	FBLN2	4.67433	2.1935e-12	2.53804e-11	Up-regulated in Tumor
P25391	LAMA1	4.66963	1.00406e-05	1.86612e-05	Up-regulated in Tumor
Q05707	COL14A1	4.64875	3.59445e-12	3.22094e-11	Up-regulated in Tumor
P23142	FBLN1	4.64865	3.45013e-12	3.1491e-11	Up-regulated in Tumor
P35443	THBS4	4.6174	6.35749e-12	4.67827e-11	Up-regulated in Tumor
Q9UBX5	FBLN5	4.60735	1.64086e-12	2.39983e-11	Up-regulated in Tumor
Q96AM1	MRGPRF	4.60053	4.59315e-12	3.73594e-11	Up-regulated in Tumor
Q02809	PLOD1	4.59507	8.05385e-13	2.33422e-11	Up-regulated in Tumor
P43235	CTSK	4.56701	1.79208e-07	4.34587e-07	Up-regulated in Tumor
P34096	RNASE4	4.52411	2.46372e-07	5.78516e-07	Up-regulated in Tumor
Q14195	DPYSL3	4.5204	6.10504e-12	4.54604e-11	Up-regulated in Tumor
P17213	BPI	4.47598	2.82951e-05	4.99159e-05	Up-regulated in Tumor
O14684	PTGES	4.46573	2.55771e-05	4.53537e-05	Up-regulated in Tumor
Q9GZV4	EIF5A2	4.45099	4.3882e-12	3.63396e-11	Up-regulated in Tumor
O60565	GREM1	4.44852	3.3115e-12	3.06325e-11	Up-regulated in Tumor
Q9Y2R4	DDX52	4.41623	1.56193e-07	3.86018e-07	Up-regulated in Tumor
P15121	AKR1B1	4.40268	8.05385e-13	2.33422e-11	Up-regulated in Tumor
Q16719	KYNU	4.37925	1.47755e-11	8.72437e-11	Up-regulated in Tumor
P27449	ATP6V0C	4.37647	5.86242e-12	4.43749e-11	Up-regulated in Tumor
Q7Z7A1	CNTRL	4.35288	1.95441e-06	3.97769e-06	Up-regulated in Tumor
P02462	COL4A1	4.34678	3.25484e-11	1.68326e-10	Up-regulated in Tumor
Q9BWM7	SFXN3	4.33734	8.05385e-13	2.33422e-11	Up-regulated in Tumor
A0A0C4DH31	IGHV1-18	4.3247	3.17834e-12	2.99243e-11	Up-regulated in Tumor
O15143	ARPC1B	4.30563	8.76149e-13	2.33422e-11	Up-regulated in Tumor
P20702	ITGAX	4.29412	1.87584e-07	4.51108e-07	Up-regulated in Tumor
Q70UQ0	IKBIP	4.23876	1.08085e-12	2.33422e-11	Up-regulated in Tumor
Q96AC1	FERMT2	4.21631	1.47755e-11	8.72437e-11	Up-regulated in Tumor
P49747	COMP	4.20588	3.38477e-11	1.73868e-10	Up-regulated in Tumor
Q14956	GPNMB	4.19425	2.47246e-11	1.34228e-10	Up-regulated in Tumor
P09936	UCHL1	4.17914	9.51644e-12	6.20555e-11	Up-regulated in Tumor
P35556	FBN2	4.17821	8.57584e-11	3.82242e-10	Up-regulated in Tumor
P80511	S100A12	4.17399	6.09471e-07	1.32476e-06	Up-regulated in Tumor
O60831	PRAF2	4.1693	8.76149e-13	2.33422e-11	Up-regulated in Tumor
Q8IZQ1	WDFY3	4.15478	1.56193e-07	3.86018e-07	Up-regulated in Tumor
O95478	NSA2	4.14744	1.79208e-07	4.34587e-07	Up-regulated in Tumor
P14780	MMP9	4.14512	8.57584e-11	3.82242e-10	Up-regulated in Tumor
P11388	TOP2A	4.14463	3.90105e-12	3.38534e-11	Up-regulated in Tumor
P09238	MMP10	4.12512	0.00373358	0.00521033	Up-regulated in Tumor
Q96DG6	CMBL	4.11896	8.05385e-13	2.33422e-11	Up-regulated in Tumor
P50225	SULT1A1	4.11652	2.69625e-12	2.77e-11	Up-regulated in Tumor
Q14739	LBR	4.10457	8.05385e-13	2.33422e-11	Up-regulated in Tumor
P09913	IFIT2	4.10245	2.69659e-07	6.29128e-07	Up-regulated in Tumor
Q01628	IFITM3	4.08667	5.18989e-12	4.08125e-11	Up-regulated in Tumor
Q9NY26	SLC39A1	4.08223	3.0706e-06	6.09421e-06	Up-regulated in Tumor
Q14192	FHL2	4.07666	1.574e-12	2.3776e-11	Up-regulated in Tumor
Q96H79	ZC3HAV1L	4.03864	1.64119e-07	4.02278e-07	Up-regulated in Tumor
Q9H3H5	DPAGT1	4.03066	1.78282e-12	2.41237e-11	Up-regulated in Tumor
Q86VB7	CD163	4.01968	5.62926e-12	4.31326e-11	Up-regulated in Tumor
P09668	CTSH	4.01294	9.93878e-13	2.33422e-11	Up-regulated in Tumor
Q9UBM7	DHCR7	4.00859	9.14155e-12	6.03553e-11	Up-regulated in Tumor
P35625	TIMP3	3.9911	3.3115e-12	3.06325e-11	Up-regulated in Tumor
Q9Y324	FCF1	3.98974	1.56193e-07	3.86018e-07	Up-regulated in Tumor
P05413	FABP3	3.96368	5.40039e-11	2.59922e-10	Up-regulated in Tumor
Q9BQA9	CYBC1	3.94448	9.53006e-13	2.33422e-11	Up-regulated in Tumor
P49006	MARCKSL1	3.92698	1.64086e-12	2.39983e-11	Up-regulated in Tumor
O15243	LEPROT	3.91634	2.44526e-12	2.66221e-11	Up-regulated in Tumor
Q14766	LTBP1	3.89391	2.10461e-12	2.51565e-11	Up-regulated in Tumor
P52790	HK3	3.85783	2.38248e-12	2.63684e-11	Up-regulated in Tumor
O75487	GPC4	3.84098	2.10461e-12	2.51565e-11	Up-regulated in Tumor
P25940	COL5A3	3.83476	4.59315e-12	3.73594e-11	Up-regulated in Tumor
Q9NRP0	OSTC	3.8233	8.05385e-13	2.33422e-11	Up-regulated in Tumor
P29728	OAS2	3.82261	4.4096e-12	3.63396e-11	Up-regulated in Tumor
Q32P28	P3H1	3.80239	8.05385e-13	2.33422e-11	Up-regulated in Tumor
P21980	TGM2	3.79451	1.16424e-10	4.9949e-10	Up-regulated in Tumor
Q5VZL5	ZMYM4	3.76287	1.56193e-07	3.86018e-07	Up-regulated in Tumor
P35080	PFN2	3.74496	2.48287e-12	2.66221e-11	Up-regulated in Tumor
Q6AI08	HEATR6	3.74075	1.56193e-07	3.86018e-07	Up-regulated in Tumor
P05161	ISG15	3.73109	1.51869e-10	6.34139e-10	Up-regulated in Tumor
Q96F07	CYFIP2	3.72483	4.40951e-07	9.79844e-07	Up-regulated in Tumor
Q8TB36	GDAP1	3.71776	8.05385e-13	2.33422e-11	Up-regulated in Tumor
O14495	PLPP3	3.70994	2.82086e-07	6.54109e-07	Up-regulated in Tumor
O43795	MYO1B	3.70964	8.05385e-13	2.33422e-11	Up-regulated in Tumor
Q8TDB6	DTX3L	3.70709	8.05385e-13	2.33422e-11	Up-regulated in Tumor
Q12999	TSPAN31	3.70379	3.27443e-07	7.47431e-07	Up-regulated in Tumor
Q15113	PCOLCE	3.68349	7.1778e-12	5.09639e-11	Up-regulated in Tumor
Q8WX93	PALLD	3.66922	6.62016e-12	4.80976e-11	Up-regulated in Tumor
O14498	ISLR	3.66048	3.08621e-07	7.0894e-07	Up-regulated in Tumor
Q9ULW8	PADI3	3.64596	3.94757e-07	8.84343e-07	Up-regulated in Tumor
Q99808	SLC29A1	3.64579	9.13785e-13	2.33422e-11	Up-regulated in Tumor
P12111	COL6A3	3.64576	7.1778e-12	5.09639e-11	Up-regulated in Tumor
P03950	ANG	3.63649	2.69625e-12	2.77e-11	Up-regulated in Tumor
Q8N0U8	VKORC1L1	3.61914	1.311e-11	8.00222e-11	Up-regulated in Tumor
P31151	S100A7	3.61886	3.57688e-05	6.22377e-05	Up-regulated in Tumor
Q9Y6A9	SPCS1	3.61749	8.05385e-13	2.33422e-11	Up-regulated in Tumor
P23381	WARS1	3.61479	1.93729e-12	2.45212e-11	Up-regulated in Tumor
Q9BQE5	APOL2	3.59577	3.00944e-11	1.58013e-10	Up-regulated in Tumor
P35580	MYH10	3.59007	8.05385e-13	2.33422e-11	Up-regulated in Tumor
P12724	RNASE3	3.58611	4.11451e-11	2.05516e-10	Up-regulated in Tumor
O15162	PLSCR1	3.57755	1.38905e-12	2.33422e-11	Up-regulated in Tumor
Q86UX7	FERMT3	3.57013	2.10461e-12	2.51565e-11	Up-regulated in Tumor
Q16854	DGUOK	3.55758	1.64119e-07	4.02278e-07	Up-regulated in Tumor
Q8TDQ7	GNPDA2	3.55652	2.57762e-07	6.04228e-07	Up-regulated in Tumor
P55160	NCKAP1L	3.55354	1.38905e-12	2.33422e-11	Up-regulated in Tumor
Q96HF1	SFRP2	3.54196	4.8176e-07	1.06467e-06	Up-regulated in Tumor
Q3SY69	ALDH1L2	3.53218	1.38905e-12	2.33422e-11	Up-regulated in Tumor
P20908	COL5A1	3.52429	5.83502e-11	2.76199e-10	Up-regulated in Tumor
Q96D96	HVCN1	3.51993	3.37557e-07	7.68222e-07	Up-regulated in Tumor
P17252	PRKCA	3.51486	9.53006e-13	2.33422e-11	Up-regulated in Tumor
Q96ME7	ZNF512	3.51225	9.93878e-13	2.33422e-11	Up-regulated in Tumor
Q68DH5	LMBRD2	3.51098	1.56193e-07	3.86018e-07	Up-regulated in Tumor
P01824	IGHV4-39	3.50415	4.36165e-11	2.15511e-10	Up-regulated in Tumor
O00469	PLOD2	3.48603	3.59445e-12	3.22094e-11	Up-regulated in Tumor
P13674	P4HA1	3.48594	3.74467e-12	3.3032e-11	Up-regulated in Tumor
Q13227	GPS2	3.47739	4.0311e-11	2.02527e-10	Up-regulated in Tumor
Q13418	ILK	3.47029	1.47755e-11	8.72437e-11	Up-regulated in Tumor
P27658	COL8A1	3.46969	1.75786e-06	3.59683e-06	Up-regulated in Tumor
Q99442	SEC62	3.46666	8.05385e-13	2.33422e-11	Up-regulated in Tumor
Q9BY50	SEC11C	3.46355	1.57725e-10	6.56201e-10	Up-regulated in Tumor
P0C0S5	H2AZ1	3.46115	9.13785e-13	2.33422e-11	Up-regulated in Tumor
P32121	ARRB2	3.45394	1.56193e-07	3.86018e-07	Up-regulated in Tumor
A0A0C4DH34	IGHV4-28	3.4524	2.92758e-12	2.87446e-11	Up-regulated in Tumor
P07948	LYN	3.44896	1.7105e-12	2.41237e-11	Up-regulated in Tumor
P08236	GUSB	3.44349	8.05385e-13	2.33422e-11	Up-regulated in Tumor
P62805	H4-16	3.43651	8.05385e-13	2.33422e-11	Up-regulated in Tumor
Q15555	MAPRE2	3.43512	9.13785e-13	2.33422e-11	Up-regulated in Tumor
Q96BX8	MOB3A	3.41975	2.80958e-12	2.83557e-11	Up-regulated in Tumor
Q02446	SP4	3.41805	3.71666e-07	8.38078e-07	Up-regulated in Tumor
Q14019	COTL1	3.40153	4.98298e-12	3.96849e-11	Up-regulated in Tumor
Q96C36	PYCR2	3.40132	8.2531e-11	3.69054e-10	Up-regulated in Tumor
P31146	CORO1A	3.39958	8.43465e-12	5.67234e-11	Up-regulated in Tumor
P02747	C1QC	3.39776	8.76149e-13	2.33422e-11	Up-regulated in Tumor
P30837	ALDH1B1	3.37028	6.72535e-10	2.41123e-09	Up-regulated in Tumor
Q7Z7L8	C11orf96	3.36427	4.8176e-07	1.06467e-06	Up-regulated in Tumor
Q9Y5U9	IER3IP1	3.34759	8.05385e-13	2.33422e-11	Up-regulated in Tumor
Q01995	TAGLN	3.34055	4.56019e-08	1.23249e-07	Up-regulated in Tumor
O15460	P4HA2	3.33814	3.3115e-12	3.06325e-11	Up-regulated in Tumor
Q86YL7	PDPN	3.33207	2.59994e-08	7.24924e-08	Up-regulated in Tumor
Q12791	KCNMA1	3.31594	3.08621e-07	7.0894e-07	Up-regulated in Tumor
A0A0B4J1Y9	IGHV3-72	3.31042	1.22548e-12	2.33422e-11	Up-regulated in Tumor
P51888	PRELP	3.30109	1.30496e-10	5.56387e-10	Up-regulated in Tumor
P36955	SERPINF1	3.29107	1.21034e-11	7.54183e-11	Up-regulated in Tumor
P36222	CHI3L1	3.27398	6.30408e-09	1.91547e-08	Up-regulated in Tumor
P01715	IGLV3-1	3.2605	0.000261579	0.000417131	Up-regulated in Tumor
P08637	FCGR3A	3.26041	1.11855e-11	7.05953e-11	Up-regulated in Tumor
P42224	STAT1	3.24486	4.06383e-12	3.46965e-11	Up-regulated in Tumor
P57678	GEMIN4	3.24367	1.56193e-07	3.86018e-07	Up-regulated in Tumor
P47895	ALDH1A3	3.24133	2.47246e-11	1.34228e-10	Up-regulated in Tumor
Q71UM5	RPS27L	3.23795	7.36591e-12	5.22455e-11	Up-regulated in Tumor
P06241	FYN	3.23435	1.56193e-07	3.86018e-07	Up-regulated in Tumor
Q08AF3	SLFN5	3.23365	2.5874e-12	2.70673e-11	Up-regulated in Tumor
Q9Y6C2	EMILIN1	3.23057	1.95089e-11	1.10267e-10	Up-regulated in Tumor
Q3YBM2	TMEM176B	3.22411	3.17638e-07	7.28195e-07	Up-regulated in Tumor
Q13642	FHL1	3.222	2.88077e-08	7.96441e-08	Up-regulated in Tumor
P31941	APOBEC3A	3.21615	0.000170275	0.000277322	Up-regulated in Tumor
P11215	ITGAM	3.21288	6.10504e-12	4.54604e-11	Up-regulated in Tumor
P32455	GBP1	3.20191	2.37693e-11	1.3038e-10	Up-regulated in Tumor
Q13325	IFIT5	3.20019	1.71194e-07	4.17833e-07	Up-regulated in Tumor
Q5T9L3	WLS	3.1964	1.38905e-12	2.33422e-11	Up-regulated in Tumor
P05771	PRKCB	3.19304	2.01925e-12	2.47827e-11	Up-regulated in Tumor
P14207	FOLR2	3.18959	7.78203e-10	2.75275e-09	Up-regulated in Tumor
Q9H6X2	ANTXR1	3.18825	3.08621e-07	7.0894e-07	Up-regulated in Tumor
P61769	B2M	3.18682	5.30318e-09	1.63447e-08	Up-regulated in Tumor
Q15436	SEC23A	3.18471	8.05385e-13	2.33422e-11	Up-regulated in Tumor
P16050	ALOX15	3.18003	1.1279e-08	3.29454e-08	Up-regulated in Tumor
P19525	EIF2AK2	3.17913	8.05385e-13	2.33422e-11	Up-regulated in Tumor
P00736	C1R	3.17778	1.93729e-12	2.45212e-11	Up-regulated in Tumor
P60033	CD81	3.17618	5.4052e-12	4.18827e-11	Up-regulated in Tumor
Q9UPQ3	AGAP1	3.17496	2.46372e-07	5.78516e-07	Up-regulated in Tumor
Q4L180	FILIP1L	3.16958	4.44768e-11	2.18975e-10	Up-regulated in Tumor
O43293	DAPK3	3.16721	1.8586e-12	2.42854e-11	Up-regulated in Tumor
Q9Y673	ALG5	3.16334	8.76149e-13	2.33422e-11	Up-regulated in Tumor
O75339	CILP	3.1596	1.08615e-07	2.78133e-07	Up-regulated in Tumor
Q02318	CYP27A1	3.15928	1.38905e-12	2.33422e-11	Up-regulated in Tumor
P22897	MRC1	3.14716	7.7814e-12	5.38586e-11	Up-regulated in Tumor
Q8IYU8	MICU2	3.14425	1.56193e-07	3.86018e-07	Up-regulated in Tumor
Q9NZU5	LMCD1	3.14355	2.28608e-12	2.59278e-11	Up-regulated in Tumor
P53007	SLC25A1	3.14321	8.05385e-13	2.33422e-11	Up-regulated in Tumor
Q9ULC3	RAB23	3.1394	5.4052e-12	4.18827e-11	Up-regulated in Tumor
P11766	ADH5	3.1394	1.80227e-11	1.02968e-10	Up-regulated in Tumor
Q9Y696	CLIC4	3.13822	1.33228e-12	2.33422e-11	Up-regulated in Tumor
P35754	GLRX	3.13535	4.98298e-12	3.96849e-11	Up-regulated in Tumor
Q16270	IGFBP7	3.13024	1.73218e-11	9.95424e-11	Up-regulated in Tumor
Q9UNN8	PROCR	3.12505	8.43465e-12	5.67234e-11	Up-regulated in Tumor
Q8IUX7	AEBP1	3.12139	4.59315e-12	3.73594e-11	Up-regulated in Tumor
Q16647	PTGIS	3.11897	2.36915e-09	7.75021e-09	Up-regulated in Tumor
P46063	RECQL	3.10842	8.05385e-13	2.33422e-11	Up-regulated in Tumor
P04216	THY1	3.10492	6.10504e-12	4.54604e-11	Up-regulated in Tumor
Q96F15	GIMAP5	3.1039	2.47246e-11	1.34228e-10	Up-regulated in Tumor
Q8NBJ5	COLGALT1	3.10145	8.05385e-13	2.33422e-11	Up-regulated in Tumor
O94855	SEC24D	3.09168	1.27779e-12	2.33422e-11	Up-regulated in Tumor
P01911	HLA-DRB1	3.08922	8.25777e-06	1.5541e-05	Up-regulated in Tumor
P35610	SOAT1	3.08804	2.35469e-07	5.55381e-07	Up-regulated in Tumor
Q96N66	MBOAT7	3.08601	8.05385e-13	2.33422e-11	Up-regulated in Tumor
P02786	TFRC	3.08105	6.89346e-12	4.96112e-11	Up-regulated in Tumor
P08572	COL4A2	3.081	6.35749e-12	4.67827e-11	Up-regulated in Tumor
O75251	NDUFS7	3.06949	8.05385e-13	2.33422e-11	Up-regulated in Tumor
A0A075B6R2	IGHV4-4	3.0654	1.01845e-06	2.15312e-06	Up-regulated in Tumor
P02743	APCS	3.05235	3.00944e-11	1.58013e-10	Up-regulated in Tumor
Q13637	RAB32	3.04252	2.5874e-12	2.70673e-11	Up-regulated in Tumor
O95503	CBX6	3.03623	1.574e-12	2.3776e-11	Up-regulated in Tumor
P02746	C1QB	3.02531	1.4482e-12	2.342e-11	Up-regulated in Tumor
P09455	RBP1	3.02393	5.0151e-10	1.84819e-09	Up-regulated in Tumor
P23946	CMA1	3.01961	1.29161e-09	4.40121e-09	Up-regulated in Tumor
Q6UB35	MTHFD1L	3.01713	1.22548e-12	2.33422e-11	Up-regulated in Tumor
Q9H3K2	GHITM	3.00856	8.05385e-13	2.33422e-11	Up-regulated in Tumor
P98082	DAB2	3.00795	5.62926e-12	4.31326e-11	Up-regulated in Tumor
O15075	DCLK1	3.002	9.99478e-11	4.3838e-10	Up-regulated in Tumor
P01860	IGHG3	2.99959	9.51644e-12	6.20555e-11	Up-regulated in Tumor
P28370	SMARCA1	2.99647	1.71194e-07	4.17833e-07	Up-regulated in Tumor
Q16555	DPYSL2	2.99572	1.8586e-12	2.42854e-11	Up-regulated in Tumor
Q13636	RAB31	2.99326	6.10504e-12	4.54604e-11	Up-regulated in Tumor
Q9H300	PARL	2.98944	1.68532e-06	3.4587e-06	Up-regulated in Tumor
O95340	PAPSS2	2.98676	8.43465e-12	5.67234e-11	Up-regulated in Tumor
Q8IYM9	TRIM22	2.98406	6.10504e-12	4.54604e-11	Up-regulated in Tumor
Q9H8H3	METTL7A	2.98291	7.47363e-12	5.22546e-11	Up-regulated in Tumor
P08133	ANXA6	2.98146	9.99478e-11	4.3838e-10	Up-regulated in Tumor
P06493	CDK1	2.97207	6.62016e-12	4.80976e-11	Up-regulated in Tumor
P46926	GNPDA1	2.97157	8.05385e-13	2.33422e-11	Up-regulated in Tumor
P39060	COL18A1	2.96644	2.5874e-12	2.70673e-11	Up-regulated in Tumor
Q9Y625	GPC6	2.96627	2.82086e-07	6.54109e-07	Up-regulated in Tumor
Q9UGI8	TES	2.9642	1.38905e-12	2.33422e-11	Up-regulated in Tumor
Q07507	DPT	2.95285	1.80227e-11	1.02968e-10	Up-regulated in Tumor
P19827	ITIH1	2.94899	2.5874e-12	2.70673e-11	Up-regulated in Tumor
P21730	C5AR1	2.94519	4.98607e-06	9.62079e-06	Up-regulated in Tumor
P78527	PRKDC	2.94242	8.05385e-13	2.33422e-11	Up-regulated in Tumor
Q13303	KCNAB2	2.94037	2.1935e-12	2.53804e-11	Up-regulated in Tumor
Q6P1A2	LPCAT3	2.93534	9.53006e-13	2.33422e-11	Up-regulated in Tumor
Q96A72	MAGOHB	2.93218	8.05385e-13	2.33422e-11	Up-regulated in Tumor
Q9UBR2	CTSZ	2.92711	6.10504e-12	4.54604e-11	Up-regulated in Tumor
P09486	SPARC	2.92317	3.74374e-09	1.18302e-08	Up-regulated in Tumor
Q00653	NFKB2	2.91892	1.574e-12	2.3776e-11	Up-regulated in Tumor
P15144	ANPEP	2.91263	2.11149e-11	1.18274e-10	Up-regulated in Tumor
Q13423	NNT	2.90579	1.03647e-12	2.33422e-11	Up-regulated in Tumor
P55287	CDH11	2.90246	1.311e-11	8.00222e-11	Up-regulated in Tumor
P21283	ATP6V1C1	2.90126	8.05385e-13	2.33422e-11	Up-regulated in Tumor
P07195	LDHB	2.9003	1.17528e-12	2.33422e-11	Up-regulated in Tumor
Q08043	ACTN3	2.88979	7.94225e-11	3.57713e-10	Up-regulated in Tumor
Q8IXM6	NRM	2.88905	9.44044e-13	2.33422e-11	Up-regulated in Tumor
Q07820	MCL1	2.88138	1.72057e-09	5.7517e-09	Up-regulated in Tumor
P35226	BMI1	2.87862	4.19641e-07	9.36427e-07	Up-regulated in Tumor
P19971	TYMP	2.87104	2.78218e-11	1.48232e-10	Up-regulated in Tumor
P50416	CPT1A	2.86935	9.53006e-13	2.33422e-11	Up-regulated in Tumor
P0DOX5	NA	2.86863	7.1778e-12	5.09639e-11	Up-regulated in Tumor
P04844	RPN2	2.86578	8.05385e-13	2.33422e-11	Up-regulated in Tumor
Q9P2F8	SIPA1L2	2.85597	1.62185e-06	3.33542e-06	Up-regulated in Tumor
Q6UW78	UQCC3	2.85376	1.39718e-06	2.90291e-06	Up-regulated in Tumor
P07093	SERPINE2	2.85318	7.74921e-09	2.31667e-08	Up-regulated in Tumor
Q9Y3Z3	SAMHD1	2.85045	1.8586e-12	2.42854e-11	Up-regulated in Tumor
P61803	DAD1	2.84539	1.7105e-12	2.41237e-11	Up-regulated in Tumor
Q96IY4	CPB2	2.84493	4.23326e-12	3.53526e-11	Up-regulated in Tumor
Q8NBX0	SCCPDH	2.83739	1.08085e-12	2.33422e-11	Up-regulated in Tumor
Q9NRN5	OLFML3	2.83596	1.04033e-09	3.59485e-09	Up-regulated in Tumor
P08631	HCK	2.83394	3.22776e-07	7.37553e-07	Up-regulated in Tumor
O14879	IFIT3	2.8322	3.33868e-10	1.27837e-09	Up-regulated in Tumor
P23284	PPIB	2.82482	9.13785e-13	2.33422e-11	Up-regulated in Tumor
Q13976	PRKG1	2.82445	3.87284e-10	1.45932e-09	Up-regulated in Tumor
P09874	PARP1	2.80947	8.76149e-13	2.33422e-11	Up-regulated in Tumor
O60711	LPXN	2.80611	2.87669e-10	1.12274e-09	Up-regulated in Tumor
P09619	PDGFRB	2.80452	1.4482e-12	2.342e-11	Up-regulated in Tumor
Q9HBL7	PLGRKT	2.8023	1.93729e-12	2.45212e-11	Up-regulated in Tumor
Q6PIU2	NCEH1	2.79757	3.90105e-12	3.38534e-11	Up-regulated in Tumor
Q7LGA3	HS2ST1	2.7926	2.01925e-12	2.47827e-11	Up-regulated in Tumor
Q9NYL4	FKBP11	2.78449	1.41985e-11	8.50795e-11	Up-regulated in Tumor
P52701	MSH6	2.78151	1.4482e-12	2.342e-11	Up-regulated in Tumor
O75367	MACROH2A1	2.77949	8.40036e-13	2.33422e-11	Up-regulated in Tumor
Q9HDC9	APMAP	2.77853	8.05385e-13	2.33422e-11	Up-regulated in Tumor
P43246	MSH2	2.7779	1.08085e-12	2.33422e-11	Up-regulated in Tumor
A1X283	SH3PXD2B	2.76547	8.05385e-13	2.33422e-11	Up-regulated in Tumor
P21291	CSRP1	2.76249	1.15718e-07	2.95331e-07	Up-regulated in Tumor
Q16666	IFI16	2.75572	5.62926e-12	4.31326e-11	Up-regulated in Tumor
P35250	RFC2	2.75431	2.10461e-12	2.51565e-11	Up-regulated in Tumor
P00747	PLG	2.75397	3.45013e-12	3.1491e-11	Up-regulated in Tumor
A0A0J9YX35	IGHV3-64D	2.74917	1.49112e-10	6.25668e-10	Up-regulated in Tumor
O95707	POP4	2.7378	2.3426e-12	2.63684e-11	Up-regulated in Tumor
P50238	CRIP1	2.73497	0.000345342	0.000543392	Up-regulated in Tumor
P02679	FGG	2.734	1.15935e-09	3.9861e-09	Up-regulated in Tumor
Q99575	POP1	2.73296	1.56193e-07	3.86018e-07	Up-regulated in Tumor
Q96EK6	GNPNAT1	2.73102	2.01925e-12	2.47827e-11	Up-regulated in Tumor
P12236	SLC25A6	2.73077	3.59445e-12	3.22094e-11	Up-regulated in Tumor
P07942	LAMB1	2.72984	2.29851e-10	9.15807e-10	Up-regulated in Tumor
P19878	NCF2	2.71683	3.12979e-11	1.63089e-10	Up-regulated in Tumor
Q9UGJ1	TUBGCP4	2.71603	1.56193e-07	3.86018e-07	Up-regulated in Tumor
P04003	C4BPA	2.71576	1.95089e-11	1.10267e-10	Up-regulated in Tumor
O15347	HMGB3	2.71569	1.95089e-11	1.10267e-10	Up-regulated in Tumor
Q15124	PGM5	2.71452	3.18043e-08	8.75063e-08	Up-regulated in Tumor
O00602	FCN1	2.71265	0.000408027	0.000636489	Up-regulated in Tumor
P27695	APEX1	2.71015	8.40036e-13	2.33422e-11	Up-regulated in Tumor
Q92845	KIFAP3	2.70996	2.25033e-07	5.31862e-07	Up-regulated in Tumor
Q15746	MYLK	2.70952	4.13495e-08	1.12197e-07	Up-regulated in Tumor
O00762	UBE2C	2.70791	7.96319e-06	1.50071e-05	Up-regulated in Tumor
Q9UKM9	RALY	2.70297	8.05385e-13	2.33422e-11	Up-regulated in Tumor
P62341	SELENOT	2.69901	1.33707e-12	2.33422e-11	Up-regulated in Tumor
Q9Y5X2	SNX8	2.69724	2.15045e-07	5.10361e-07	Up-regulated in Tumor
Q9GZN8	C20orf27	2.68975	1.22548e-12	2.33422e-11	Up-regulated in Tumor
P48426	PIP4K2A	2.68884	1.50981e-12	2.37459e-11	Up-regulated in Tumor
P53999	SUB1	2.68156	2.28608e-12	2.59278e-11	Up-regulated in Tumor
Q8N5K1	CISD2	2.67748	8.05385e-13	2.33422e-11	Up-regulated in Tumor
O95786	DDX58	2.67311	9.51644e-12	6.20555e-11	Up-regulated in Tumor
Q9BS40	LXN	2.66297	3.66005e-11	1.86337e-10	Up-regulated in Tumor
P0DP03	IGHV3-30-5	2.66195	4.77746e-10	1.77202e-09	Up-regulated in Tumor
Q00839	HNRNPU	2.65693	9.93878e-13	2.33422e-11	Up-regulated in Tumor
P52566	ARHGDIB	2.65532	3.21681e-10	1.23792e-09	Up-regulated in Tumor
O14966	RAB29	2.65405	2.25033e-07	5.31862e-07	Up-regulated in Tumor
P05362	ICAM1	2.65056	2.66973e-10	1.04972e-09	Up-regulated in Tumor
Q6R327	RICTOR	2.65039	2.01925e-12	2.47827e-11	Up-regulated in Tumor
Q9BWH2	FUNDC2	2.64815	9.13785e-13	2.33422e-11	Up-regulated in Tumor
Q96CW1	AP2M1	2.64088	8.05385e-13	2.33422e-11	Up-regulated in Tumor
Q9H553	ALG2	2.64019	8.05385e-13	2.33422e-11	Up-regulated in Tumor
P06127	CD5	2.63925	5.16908e-06	9.95714e-06	Up-regulated in Tumor
P09488	GSTM1	2.63518	0.00133214	0.00195345	Up-regulated in Tumor
Q9NVD7	PARVA	2.63516	6.75393e-09	2.04222e-08	Up-regulated in Tumor
Q96S97	MYADM	2.63477	1.80227e-11	1.02968e-10	Up-regulated in Tumor
P20839	IMPDH1	2.63122	8.05385e-13	2.33422e-11	Up-regulated in Tumor
Q4KMQ2	ANO6	2.6287	5.18989e-12	4.08125e-11	Up-regulated in Tumor
P20592	MX2	2.62765	1.16424e-10	4.9949e-10	Up-regulated in Tumor
Q9UNF1	MAGED2	2.62515	1.12709e-12	2.33422e-11	Up-regulated in Tumor
P01782	IGHV3-9	2.62498	9.90639e-12	6.39311e-11	Up-regulated in Tumor
Q9H4Z3	PCIF1	2.61915	1.63527e-07	4.02278e-07	Up-regulated in Tumor
Q92626	PXDN	2.61818	1.73218e-11	9.95424e-11	Up-regulated in Tumor
P24557	TBXAS1	2.61715	6.3038e-11	2.93338e-10	Up-regulated in Tumor
P25774	CTSS	2.61605	1.07338e-11	6.83721e-11	Up-regulated in Tumor
P28068	HLA-DMB	2.61432	9.27452e-07	1.97227e-06	Up-regulated in Tumor
P09917	ALOX5	2.61027	1.47755e-11	8.72437e-11	Up-regulated in Tumor
Q9P0M6	MACROH2A2	2.60646	1.574e-12	2.3776e-11	Up-regulated in Tumor
O00182	LGALS9	2.60594	6.89346e-12	4.96112e-11	Up-regulated in Tumor
O00160	MYO1F	2.60029	5.61359e-11	2.68305e-10	Up-regulated in Tumor
Q9BXX0	EMILIN2	2.59937	4.17034e-10	1.56115e-09	Up-regulated in Tumor
P50749	RASSF2	2.5983	2.15045e-07	5.10361e-07	Up-regulated in Tumor
P55789	GFER	2.59657	3.02076e-06	5.99968e-06	Up-regulated in Tumor
P01031	C5	2.59552	1.47755e-11	8.72437e-11	Up-regulated in Tumor
P03897	MT-ND3	2.59404	2.14134e-07	5.08726e-07	Up-regulated in Tumor
P05997	COL5A2	2.59236	5.36481e-08	1.43305e-07	Up-regulated in Tumor
O95319	CELF2	2.58966	6.55272e-07	1.41714e-06	Up-regulated in Tumor
O95070	YIF1A	2.58489	1.66009e-12	2.41237e-11	Up-regulated in Tumor
Q7Z7G0	ABI3BP	2.58284	7.07584e-06	1.34158e-05	Up-regulated in Tumor
Q02978	SLC25A11	2.58117	1.17528e-12	2.33422e-11	Up-regulated in Tumor
Q5VTL8	PRPF38B	2.57933	1.22548e-12	2.33422e-11	Up-regulated in Tumor
P78356	PIP4K2B	2.57911	2.92758e-12	2.87446e-11	Up-regulated in Tumor
Q13740	ALCAM	2.57646	1.04033e-09	3.59485e-09	Up-regulated in Tumor
P15088	CPA3	2.57607	2.16479e-07	5.13056e-07	Up-regulated in Tumor
P04179	SOD2	2.5709	9.67688e-10	3.37097e-09	Up-regulated in Tumor
O15260	SURF4	2.56875	5.83502e-11	2.76199e-10	Up-regulated in Tumor
P61619	SEC61A1	2.56664	8.40036e-13	2.33422e-11	Up-regulated in Tumor
Q9BZG1	RAB34	2.56644	8.05385e-13	2.33422e-11	Up-regulated in Tumor
Q9UL40	ZNF346	2.56597	2.8741e-11	1.53011e-10	Up-regulated in Tumor
O75915	ARL6IP5	2.56249	1.22548e-12	2.33422e-11	Up-regulated in Tumor
P10620	MGST1	2.56138	2.78711e-08	7.72724e-08	Up-regulated in Tumor
Q92629	SGCD	2.55764	7.74921e-09	2.31667e-08	Up-regulated in Tumor
Q9UNX4	WDR3	2.55729	1.50981e-12	2.37459e-11	Up-regulated in Tumor
P23368	ME2	2.55489	8.05385e-13	2.33422e-11	Up-regulated in Tumor
P05107	ITGB2	2.5547	5.19512e-11	2.50921e-10	Up-regulated in Tumor
P58107	EPPK1	2.55032	2.20704e-09	7.25788e-09	Up-regulated in Tumor
A0A0B4J1V0	IGHV3-15	2.54744	4.00243e-06	7.83054e-06	Up-regulated in Tumor
P56377	AP1S2	2.54629	1.38905e-12	2.33422e-11	Up-regulated in Tumor
Q96F85	CNRIP1	2.54258	1.47755e-11	8.72437e-11	Up-regulated in Tumor
Q68CZ2	TNS3	2.54101	1.574e-12	2.3776e-11	Up-regulated in Tumor
Q8IY21	DDX60	2.53734	1.41985e-11	8.50795e-11	Up-regulated in Tumor
Q9H4G4	GLIPR2	2.53571	8.2531e-11	3.69054e-10	Up-regulated in Tumor
O75953	DNAJB5	2.53517	0.00043497	0.000676063	Up-regulated in Tumor
Q15061	WDR43	2.53361	8.05385e-13	2.33422e-11	Up-regulated in Tumor
Q14146	URB2	2.53341	5.74578e-07	1.25407e-06	Up-regulated in Tumor
Q9H078	CLPB	2.53248	8.05385e-13	2.33422e-11	Up-regulated in Tumor
Q9UH62	ARMCX3	2.53082	2.05486e-07	4.90724e-07	Up-regulated in Tumor
A6NI72	NCF1B	2.5298	5.78282e-10	2.10515e-09	Up-regulated in Tumor
Q9BZE4	GTPBP4	2.52724	1.78304e-12	2.41237e-11	Up-regulated in Tumor
P02675	FGB	2.52319	1.09024e-08	3.18996e-08	Up-regulated in Tumor
Q92995	USP13	2.52276	1.63527e-07	4.02278e-07	Up-regulated in Tumor
O00567	NOP56	2.52158	8.40036e-13	2.33422e-11	Up-regulated in Tumor
Q96N67	DOCK7	2.52102	8.05385e-13	2.33422e-11	Up-regulated in Tumor
Q6PI78	TMEM65	2.52047	3.00944e-11	1.58013e-10	Up-regulated in Tumor
O75323	NIPSNAP2	2.51203	1.80227e-11	1.02968e-10	Up-regulated in Tumor
Q8NBL1	POGLUT1	2.51168	9.53006e-13	2.33422e-11	Up-regulated in Tumor
P52292	KPNA2	2.51147	8.10158e-12	5.535e-11	Up-regulated in Tumor
P13498	CYBA	2.51014	1.68766e-07	4.12345e-07	Up-regulated in Tumor
P35249	RFC4	2.50524	9.93878e-13	2.33422e-11	Up-regulated in Tumor
Q9NTM9	CUTC	2.505	1.03839e-10	4.5256e-10	Up-regulated in Tumor
P62826	RAN	2.50493	8.05385e-13	2.33422e-11	Up-regulated in Tumor
Q9HAV4	XPO5	2.50432	2.01925e-12	2.47827e-11	Up-regulated in Tumor
P03956	MMP1	2.50086	0.00182315	0.00263191	Up-regulated in Tumor
Q5ZPR3	CD276	2.49924	3.00944e-11	1.58013e-10	Up-regulated in Tumor
O43390	HNRNPR	2.49867	8.05385e-13	2.33422e-11	Up-regulated in Tumor
O00339	MATN2	2.49817	2.38629e-10	9.48033e-10	Up-regulated in Tumor
O95466	FMNL1	2.49585	1.87514e-11	1.06599e-10	Up-regulated in Tumor
O75911	DHRS3	2.49396	2.13706e-08	6.02461e-08	Up-regulated in Tumor
Q9NZN4	EHD2	2.49114	2.52353e-08	7.03905e-08	Up-regulated in Tumor
Q96AA3	RFT1	2.48892	2.05486e-07	4.90724e-07	Up-regulated in Tumor
Q8N5F7	NKAP	2.48786	5.04494e-07	1.11241e-06	Up-regulated in Tumor
Q05682	CALD1	2.48748	6.66561e-07	1.4402e-06	Up-regulated in Tumor
Q9BT22	ALG1	2.48538	1.17528e-12	2.33422e-11	Up-regulated in Tumor
Q9Y5B9	SUPT16H	2.48292	1.33228e-12	2.33422e-11	Up-regulated in Tumor
O00425	IGF2BP3	2.47569	5.59534e-05	9.53788e-05	Up-regulated in Tumor
Q8TEM1	NUP210	2.47325	1.64086e-12	2.39983e-11	Up-regulated in Tumor
Q13576	IQGAP2	2.47289	2.92758e-12	2.87446e-11	Up-regulated in Tumor
P48059	LIMS1	2.46828	4.99748e-11	2.43083e-10	Up-regulated in Tumor
O95197	RTN3	2.4681	1.93833e-05	3.47654e-05	Up-regulated in Tumor
Q3ZCM7	TUBB8	2.46539	3.57883e-12	3.22094e-11	Up-regulated in Tumor
P19320	VCAM1	2.46375	4.11451e-11	2.05516e-10	Up-regulated in Tumor
P03915	MT-ND5	2.463	1.50981e-12	2.37459e-11	Up-regulated in Tumor
Q9H7L9	SUDS3	2.46216	2.66398e-12	2.77e-11	Up-regulated in Tumor
P43378	PTPN9	2.46167	3.22776e-07	7.37553e-07	Up-regulated in Tumor
O75844	ZMPSTE24	2.45858	8.76149e-13	2.33422e-11	Up-regulated in Tumor
Q9GZR7	DDX24	2.45586	2.38248e-12	2.63684e-11	Up-regulated in Tumor
Q15080	NCF4	2.45309	1.10155e-06	2.31245e-06	Up-regulated in Tumor
Q5JVF3	PCID2	2.45303	3.12979e-11	1.63089e-10	Up-regulated in Tumor
Q9HCN8	SDF2L1	2.45033	9.14155e-12	6.03553e-11	Up-regulated in Tumor
Q15848	ADIPOQ	2.44989	1.91458e-09	6.35696e-09	Up-regulated in Tumor
P20292	ALOX5AP	2.4496	3.46505e-10	1.31941e-09	Up-regulated in Tumor
Q7Z7B0	FILIP1	2.44805	2.43612e-05	4.3332e-05	Up-regulated in Tumor
Q9BPW8	NIPSNAP1	2.44405	2.48287e-12	2.66221e-11	Up-regulated in Tumor
P04183	TK1	2.44395	2.34624e-05	4.17872e-05	Up-regulated in Tumor
Q66LE6	PPP2R2D	2.44299	1.75786e-06	3.59683e-06	Up-regulated in Tumor
Q03518	TAP1	2.44218	1.07879e-10	4.68088e-10	Up-regulated in Tumor
Q9Y221	NIP7	2.44084	2.14804e-09	7.08759e-09	Up-regulated in Tumor
Q7Z5L7	PODN	2.43902	8.96371e-06	1.67594e-05	Up-regulated in Tumor
O00255	MEN1	2.43896	8.40036e-13	2.33422e-11	Up-regulated in Tumor
Q6PKC3	TXNDC11	2.4381	1.72129e-07	4.19966e-07	Up-regulated in Tumor
Q53GQ0	HSD17B12	2.43744	1.4482e-12	2.342e-11	Up-regulated in Tumor
P27487	DPP4	2.43664	4.13495e-08	1.12197e-07	Up-regulated in Tumor
O00400	SLC33A1	2.43375	1.17528e-12	2.33422e-11	Up-regulated in Tumor
Q709C8	VPS13C	2.43215	8.76149e-13	2.33422e-11	Up-regulated in Tumor
Q9NTI5	PDS5B	2.43033	8.05385e-13	2.33422e-11	Up-regulated in Tumor
P16422	EPCAM	2.42915	2.32198e-05	4.13659e-05	Up-regulated in Tumor
P38571	LIPA	2.42333	2.80412e-06	5.60254e-06	Up-regulated in Tumor
P19823	ITIH2	2.42042	7.1778e-12	5.09639e-11	Up-regulated in Tumor
P61513	RPL37A	2.41872	9.90639e-12	6.39311e-11	Up-regulated in Tumor
O94925	GLS	2.41614	8.76149e-13	2.33422e-11	Up-regulated in Tumor
Q9NUJ1	ABHD10	2.41489	9.93878e-13	2.33422e-11	Up-regulated in Tumor
P63010	AP2B1	2.41411	1.574e-12	2.3776e-11	Up-regulated in Tumor
P31150	GDI1	2.4141	1.17528e-12	2.33422e-11	Up-regulated in Tumor
P43897	TSFM	2.41313	8.05385e-13	2.33422e-11	Up-regulated in Tumor
Q9Y305	ACOT9	2.41142	9.93878e-13	2.33422e-11	Up-regulated in Tumor
Q9NRX1	PNO1	2.41048	6.62016e-12	4.80976e-11	Up-regulated in Tumor
P12814	ACTN1	2.41004	7.78203e-10	2.75275e-09	Up-regulated in Tumor
P46977	STT3A	2.40926	8.40036e-13	2.33422e-11	Up-regulated in Tumor
P16284	PECAM1	2.40841	7.47363e-12	5.22546e-11	Up-regulated in Tumor
P52630	STAT2	2.40702	3.59445e-12	3.22094e-11	Up-regulated in Tumor
Q9BXR6	CFHR5	2.4036	4.27792e-11	2.11526e-10	Up-regulated in Tumor
P42677	RPS27	2.4006	1.12709e-12	2.33422e-11	Up-regulated in Tumor
Q9NS86	LANCL2	2.40016	1.50981e-12	2.37459e-11	Up-regulated in Tumor
P13762	HLA-DRB4	2.3999	0.000394085	0.000615859	Up-regulated in Tumor
P05067	APP	2.3995	1.33228e-12	2.33422e-11	Up-regulated in Tumor
O60237	PPP1R12B	2.39783	1.10107e-06	2.31245e-06	Up-regulated in Tumor
P07947	YES1	2.39671	8.76149e-13	2.33422e-11	Up-regulated in Tumor
Q8NI36	WDR36	2.39619	9.53006e-13	2.33422e-11	Up-regulated in Tumor
Q9UP95	SLC12A4	2.39469	1.79208e-07	4.34587e-07	Up-regulated in Tumor
Q9Y4P3	TBL2	2.39388	9.93878e-13	2.33422e-11	Up-regulated in Tumor
P01861	IGHG4	2.38874	2.13706e-08	6.02461e-08	Up-regulated in Tumor
Q9Y2H1	STK38L	2.38753	2.10461e-12	2.51565e-11	Up-regulated in Tumor
O14494	PLPP1	2.38548	2.47932e-10	9.79331e-10	Up-regulated in Tumor
P38919	EIF4A3	2.38511	9.93878e-13	2.33422e-11	Up-regulated in Tumor
P50281	MMP14	2.38423	7.0768e-11	3.22967e-10	Up-regulated in Tumor
Q6IN84	MRM1	2.38241	1.0888e-06	2.29268e-06	Up-regulated in Tumor
Q14165	MLEC	2.38098	8.05385e-13	2.33422e-11	Up-regulated in Tumor
Q9UPU7	TBC1D2B	2.37702	2.1935e-12	2.53804e-11	Up-regulated in Tumor
Q13643	FHL3	2.37601	6.35749e-12	4.67827e-11	Up-regulated in Tumor
P55058	PLTP	2.37595	6.3038e-11	2.93338e-10	Up-regulated in Tumor
P11166	SLC2A1	2.37563	1.20188e-06	2.5108e-06	Up-regulated in Tumor
P40424	PBX1	2.37168	7.87194e-11	3.55946e-10	Up-regulated in Tumor
Q8TB61	SLC35B2	2.37052	3.74467e-12	3.3032e-11	Up-regulated in Tumor
P11802	CDK4	2.36972	1.03647e-12	2.33422e-11	Up-regulated in Tumor
Q8N5M9	JAGN1	2.36965	2.5874e-12	2.70673e-11	Up-regulated in Tumor
Q5K4L6	SLC27A3	2.36861	1.25968e-11	7.76484e-11	Up-regulated in Tumor
Q9H0D6	XRN2	2.36759	8.76149e-13	2.33422e-11	Up-regulated in Tumor
O60306	AQR	2.36722	8.40036e-13	2.33422e-11	Up-regulated in Tumor
Q14315	FLNC	2.36705	1.48895e-07	3.74034e-07	Up-regulated in Tumor
P22087	FBL	2.3641	8.40036e-13	2.33422e-11	Up-regulated in Tumor
P17936	IGFBP3	2.36327	5.40039e-11	2.59922e-10	Up-regulated in Tumor
Q8N1G2	CMTR1	2.3632	8.40036e-13	2.33422e-11	Up-regulated in Tumor
P21266	GSTM3	2.36194	5.19697e-05	8.8897e-05	Up-regulated in Tumor
Q9UK59	DBR1	2.36022	1.08085e-12	2.33422e-11	Up-regulated in Tumor
Q2UY09	COL28A1	2.3551	5.19697e-05	8.8897e-05	Up-regulated in Tumor
Q9GZR2	REXO4	2.35143	3.85926e-07	8.66538e-07	Up-regulated in Tumor
P21333	FLNA	2.35055	1.19436e-07	3.04256e-07	Up-regulated in Tumor
O75110	ATP9A	2.34955	1.50981e-12	2.37459e-11	Up-regulated in Tumor
Q03701	CEBPZ	2.34522	9.53006e-13	2.33422e-11	Up-regulated in Tumor
Q9UBP0	SPAST	2.34436	8.76149e-13	2.33422e-11	Up-regulated in Tumor
P01718	IGLV3-27	2.34296	7.79754e-05	0.000131322	Up-regulated in Tumor
Q96RQ9	IL4I1	2.34291	4.62403e-11	2.26845e-10	Up-regulated in Tumor
Q9NVA2	SEPTIN11	2.34264	8.76149e-13	2.33422e-11	Up-regulated in Tumor
P10643	C7	2.34096	1.311e-11	8.00222e-11	Up-regulated in Tumor
Q8IXB1	DNAJC10	2.34028	8.05385e-13	2.33422e-11	Up-regulated in Tumor
Q00325	SLC25A3	2.34009	9.53006e-13	2.33422e-11	Up-regulated in Tumor
Q9ULV4	CORO1C	2.33912	2.37693e-11	1.3038e-10	Up-regulated in Tumor
Q10471	GALNT2	2.33813	3.3115e-12	3.06325e-11	Up-regulated in Tumor
Q0ZGT2	NEXN	2.33804	2.68716e-07	6.27553e-07	Up-regulated in Tumor
P40306	PSMB10	2.33724	4.83377e-10	1.78808e-09	Up-regulated in Tumor
P10619	CTSA	2.33612	1.93729e-12	2.45212e-11	Up-regulated in Tumor
P08962	CD63	2.33578	1.4482e-12	2.342e-11	Up-regulated in Tumor
P07686	HEXB	2.33565	1.33228e-12	2.33422e-11	Up-regulated in Tumor
O94973	AP2A2	2.33554	8.05385e-13	2.33422e-11	Up-regulated in Tumor
P26038	MSN	2.33541	3.90105e-12	3.38534e-11	Up-regulated in Tumor
Q9BQB6	VKORC1	2.33504	5.67568e-05	9.67245e-05	Up-regulated in Tumor
Q63HN8	RNF213	2.33477	2.01925e-12	2.47827e-11	Up-regulated in Tumor
Q14314	FGL2	2.33433	2.13231e-10	8.56539e-10	Up-regulated in Tumor
Q8N8S7	ENAH	2.33256	4.44768e-11	2.18975e-10	Up-regulated in Tumor
Q00765	REEP5	2.33241	1.33228e-12	2.33422e-11	Up-regulated in Tumor
Q9UKM7	MAN1B1	2.33182	1.38187e-08	3.98891e-08	Up-regulated in Tumor
Q9NTJ3	SMC4	2.32379	5.40039e-11	2.59922e-10	Up-regulated in Tumor
P02144	MB	2.32351	0.000132752	0.000218698	Up-regulated in Tumor
Q93084	ATP2A3	2.31519	3.38477e-11	1.73868e-10	Up-regulated in Tumor
P61964	WDR5	2.31405	8.05385e-13	2.33422e-11	Up-regulated in Tumor
Q9H488	POFUT1	2.31161	8.40036e-13	2.33422e-11	Up-regulated in Tumor
O75396	SEC22B	2.31146	8.05385e-13	2.33422e-11	Up-regulated in Tumor
P12109	COL6A1	2.31121	4.86691e-08	1.30921e-07	Up-regulated in Tumor
Q16658	FSCN1	2.31028	1.63802e-10	6.77791e-10	Up-regulated in Tumor
P09871	C1S	2.30781	5.61359e-11	2.68305e-10	Up-regulated in Tumor
Q9NR12	PDLIM7	2.30754	7.17293e-08	1.88526e-07	Up-regulated in Tumor
Q13257	MAD2L1	2.30387	1.41985e-11	8.50795e-11	Up-regulated in Tumor
P42229	STAT5A	2.30188	2.63421e-07	6.16023e-07	Up-regulated in Tumor
Q08431	MFGE8	2.30129	5.61359e-11	2.68305e-10	Up-regulated in Tumor
P02671	FGA	2.30081	7.17293e-08	1.88526e-07	Up-regulated in Tumor
O94985	CLSTN1	2.29889	2.36142e-08	6.61912e-08	Up-regulated in Tumor
Q13485	SMAD4	2.29732	1.08085e-12	2.33422e-11	Up-regulated in Tumor
Q9H993	ARMT1	2.29669	2.5874e-12	2.70673e-11	Up-regulated in Tumor
Q9BTY2	FUCA2	2.29523	1.8586e-12	2.42854e-11	Up-regulated in Tumor
P01743	IGHV1-46	2.29455	8.08968e-05	0.000136042	Up-regulated in Tumor
Q96C23	GALM	2.29193	2.13231e-10	8.56539e-10	Up-regulated in Tumor
Q9H7D0	DOCK5	2.28731	1.96338e-07	4.71005e-07	Up-regulated in Tumor
O60234	GMFG	2.28713	2.13231e-10	8.56539e-10	Up-regulated in Tumor
P14543	NID1	2.28703	1.42928e-08	4.11884e-08	Up-regulated in Tumor
Q03591	CFHR1	2.2867	2.36915e-09	7.75021e-09	Up-regulated in Tumor
Q8IVL5	P3H2	2.28638	0.00414653	0.00575856	Up-regulated in Tumor
P06746	POLB	2.28617	2.5874e-12	2.70673e-11	Up-regulated in Tumor
Q86UL3	GPAT4	2.28028	5.04494e-07	1.11241e-06	Up-regulated in Tumor
P39748	FEN1	2.28026	1.12072e-10	4.84446e-10	Up-regulated in Tumor
P49863	GZMK	2.27944	0.000212084	0.00034145	Up-regulated in Tumor
Q96PP8	GBP5	2.27735	1.30939e-05	2.39602e-05	Up-regulated in Tumor
Q15120	PDK3	2.27524	1.66476e-11	9.63933e-11	Up-regulated in Tumor
Q12996	CSTF3	2.27439	1.4482e-12	2.342e-11	Up-regulated in Tumor
O43731	KDELR3	2.27368	2.50825e-05	4.44882e-05	Up-regulated in Tumor
P01137	TGFB1	2.27305	3.37557e-07	7.68222e-07	Up-regulated in Tumor
Q86X76	NIT1	2.27254	8.40036e-13	2.33422e-11	Up-regulated in Tumor
P13667	PDIA4	2.27062	1.12709e-12	2.33422e-11	Up-regulated in Tumor
P05556	ITGB1	2.26657	9.51449e-09	2.80056e-08	Up-regulated in Tumor
P06865	HEXA	2.26582	8.76149e-13	2.33422e-11	Up-regulated in Tumor
P54886	ALDH18A1	2.26541	1.8586e-12	2.42854e-11	Up-regulated in Tumor
Q9H845	ACAD9	2.26481	8.05385e-13	2.33422e-11	Up-regulated in Tumor
P80748	IGLV3-21	2.26428	0.00169154	0.00244911	Up-regulated in Tumor
Q6UWY5	OLFML1	2.26269	6.48388e-10	2.33074e-09	Up-regulated in Tumor
Q9NVV4	MTPAP	2.25706	9.53006e-13	2.33422e-11	Up-regulated in Tumor
Q96GC9	VMP1	2.25635	3.52218e-05	6.13791e-05	Up-regulated in Tumor
O15439	ABCC4	2.25392	1.87584e-07	4.51108e-07	Up-regulated in Tumor
Q9Y6C9	MTCH2	2.2511	6.62016e-12	4.80976e-11	Up-regulated in Tumor
Q9HCB6	SPON1	2.2509	3.87697e-09	1.22231e-08	Up-regulated in Tumor
Q13449	LSAMP	2.24836	1.54455e-05	2.79728e-05	Up-regulated in Tumor
O60264	SMARCA5	2.24632	9.53006e-13	2.33422e-11	Up-regulated in Tumor
Q08J23	NSUN2	2.2453	6.10504e-12	4.54604e-11	Up-regulated in Tumor
P98160	HSPG2	2.24499	4.01481e-09	1.26057e-08	Up-regulated in Tumor
P50453	SERPINB9	2.24351	5.40039e-11	2.59922e-10	Up-regulated in Tumor
Q9NQW6	ANLN	2.24098	5.30318e-09	1.63447e-08	Up-regulated in Tumor
Q7Z3K3	POGZ	2.24066	4.23326e-12	3.53526e-11	Up-regulated in Tumor
Q969X5	ERGIC1	2.24041	1.22548e-12	2.33422e-11	Up-regulated in Tumor
Q969N2	PIGT	2.23727	8.05385e-13	2.33422e-11	Up-regulated in Tumor
Q14699	RFTN1	2.23644	4.77876e-09	1.48617e-08	Up-regulated in Tumor
Q9Y2Z4	YARS2	2.23637	1.64086e-12	2.39983e-11	Up-regulated in Tumor
Q9NRL2	BAZ1A	2.2348	3.70933e-06	7.28822e-06	Up-regulated in Tumor
Q9H0U3	MAGT1	2.23092	9.93878e-13	2.33422e-11	Up-regulated in Tumor
Q9H0V1	TMEM168	2.2303	7.80005e-07	1.67321e-06	Up-regulated in Tumor
O43772	SLC25A20	2.22794	1.12709e-12	2.33422e-11	Up-regulated in Tumor
Q9Y2X3	NOP58	2.22691	2.48287e-12	2.66221e-11	Up-regulated in Tumor
Q8WU79	SMAP2	2.22648	8.43465e-12	5.67234e-11	Up-regulated in Tumor
Q16527	CSRP2	2.22568	9.90639e-12	6.39311e-11	Up-regulated in Tumor
P61009	SPCS3	2.22511	1.22548e-12	2.33422e-11	Up-regulated in Tumor
Q9NZ08	ERAP1	2.22481	1.21034e-11	7.54183e-11	Up-regulated in Tumor
Q08AM6	VAC14	2.22397	8.05385e-13	2.33422e-11	Up-regulated in Tumor
Q96NB2	SFXN2	2.22375	1.17863e-05	2.17177e-05	Up-regulated in Tumor
Q9UN81	L1RE1	2.22324	4.24761e-07	9.45091e-07	Up-regulated in Tumor
Q9Y680	FKBP7	2.22164	2.37538e-07	5.59493e-07	Up-regulated in Tumor
O95696	BRD1	2.22144	3.52991e-07	7.99375e-07	Up-regulated in Tumor
Q9NR30	DDX21	2.21951	1.47755e-11	8.72437e-11	Up-regulated in Tumor
P07602	PSAP	2.21823	2.5874e-12	2.70673e-11	Up-regulated in Tumor
Q9Y6K5	OAS3	2.21608	1.63802e-10	6.77791e-10	Up-regulated in Tumor
Q969Q0	RPL36AL	2.21575	1.22277e-07	3.11379e-07	Up-regulated in Tumor
P54619	PRKAG1	2.2134	1.8586e-12	2.42854e-11	Up-regulated in Tumor
A6NHR9	SMCHD1	2.21292	9.93878e-13	2.33422e-11	Up-regulated in Tumor
Q08211	DHX9	2.21093	9.93878e-13	2.33422e-11	Up-regulated in Tumor
Q92974	ARHGEF2	2.21062	1.7105e-12	2.41237e-11	Up-regulated in Tumor
P00387	CYB5R3	2.20969	2.48287e-12	2.66221e-11	Up-regulated in Tumor
P42892	ECE1	2.20915	9.51644e-12	6.20555e-11	Up-regulated in Tumor
Q9BRR6	ADPGK	2.2091	1.08085e-12	2.33422e-11	Up-regulated in Tumor
P49407	ARRB1	2.20638	5.0151e-10	1.84819e-09	Up-regulated in Tumor
P0DOX4	NA	2.2046	1.75786e-06	3.59683e-06	Up-regulated in Tumor
Q10589	BST2	2.20346	7.64844e-08	2.00258e-07	Up-regulated in Tumor
O95674	CDS2	2.20334	5.83502e-11	2.76199e-10	Up-regulated in Tumor
Q99623	PHB2	2.20255	4.23326e-12	3.53526e-11	Up-regulated in Tumor
O75379	VAMP4	2.20152	1.81929e-07	4.39971e-07	Up-regulated in Tumor
Q86VP6	CAND1	2.20126	8.05385e-13	2.33422e-11	Up-regulated in Tumor
Q07954	LRP1	2.20057	1.87514e-11	1.06599e-10	Up-regulated in Tumor
P08240	SRPRA	2.20048	8.05385e-13	2.33422e-11	Up-regulated in Tumor
Q15027	ACAP1	2.19963	1.61566e-06	3.32368e-06	Up-regulated in Tumor
P27987	ITPKB	2.19831	1.311e-11	8.00222e-11	Up-regulated in Tumor
Q9P035	HACD3	2.19773	1.33228e-12	2.33422e-11	Up-regulated in Tumor
Q9UBT2	UBA2	2.1925	8.10158e-12	5.535e-11	Up-regulated in Tumor
Q8TDN6	BRIX1	2.19216	1.22548e-12	2.33422e-11	Up-regulated in Tumor
Q14112	NID2	2.19146	1.33888e-09	4.55552e-09	Up-regulated in Tumor
O75907	DGAT1	2.19038	7.2349e-10	2.57378e-09	Up-regulated in Tumor
Q8WY22	BRI3BP	2.18961	2.92758e-12	2.87446e-11	Up-regulated in Tumor
P01780	IGHV3-7	2.18517	1.40786e-10	5.9327e-10	Up-regulated in Tumor
P40937	RFC5	2.18489	9.00004e-10	3.14635e-09	Up-regulated in Tumor
Q9UKR5	ERG28	2.18148	2.19657e-11	1.22541e-10	Up-regulated in Tumor
P09382	LGALS1	2.18093	3.8731e-08	1.05383e-07	Up-regulated in Tumor
P11387	TOP1	2.17702	3.3115e-12	3.06325e-11	Up-regulated in Tumor
Q9UER7	DAXX	2.17384	5.78759e-07	1.262e-06	Up-regulated in Tumor
P55084	HADHB	2.16566	8.76149e-13	2.33422e-11	Up-regulated in Tumor
Q5T6V5	C9orf64	2.16521	2.80958e-12	2.83557e-11	Up-regulated in Tumor
P0C0L4	C4A	2.16478	2.98597e-10	1.15881e-09	Up-regulated in Tumor
P03952	KLKB1	2.16402	9.90639e-12	6.39311e-11	Up-regulated in Tumor
P42768	WAS	2.16134	8.67916e-10	3.03881e-09	Up-regulated in Tumor
Q14573	ITPR3	2.15748	1.53754e-11	9.02432e-11	Up-regulated in Tumor
O43414	ERI3	2.15391	1.16288e-11	7.30575e-11	Up-regulated in Tumor
Q7Z4H8	POGLUT3	2.15375	3.3115e-12	3.06325e-11	Up-regulated in Tumor
P60468	SEC61B	2.15207	4.44768e-11	2.18975e-10	Up-regulated in Tumor
Q92791	P3H4	2.1516	3.94682e-05	6.8346e-05	Up-regulated in Tumor
Q8WWV3	RTN4IP1	2.15155	2.1935e-12	2.53804e-11	Up-regulated in Tumor
Q9Y512	SAMM50	2.15006	9.93878e-13	2.33422e-11	Up-regulated in Tumor
O95347	SMC2	2.14929	7.2349e-10	2.57378e-09	Up-regulated in Tumor
Q32P41	TRMT5	2.14923	3.90105e-12	3.38534e-11	Up-regulated in Tumor
A0A0C4DH68	IGKV2-24	2.14903	4.01988e-07	8.98201e-07	Up-regulated in Tumor
P04004	VTN	2.14884	9.33248e-10	3.2576e-09	Up-regulated in Tumor
Q8NBJ4	GOLM1	2.14847	1.25968e-11	7.76484e-11	Up-regulated in Tumor
Q92604	LPGAT1	2.14725	0.00114147	0.00168862	Up-regulated in Tumor
Q8WWP7	GIMAP1	2.14691	4.17034e-10	1.56115e-09	Up-regulated in Tumor
P63000	RAC1	2.14422	8.40036e-13	2.33422e-11	Up-regulated in Tumor
P29350	PTPN6	2.14372	1.16288e-11	7.30575e-11	Up-regulated in Tumor
Q9BZK7	TBL1XR1	2.13953	8.05385e-13	2.33422e-11	Up-regulated in Tumor
P35579	MYH9	2.13515	1.574e-12	2.3776e-11	Up-regulated in Tumor
Q08945	SSRP1	2.13336	1.17528e-12	2.33422e-11	Up-regulated in Tumor
P55060	CSE1L	2.1329	1.03647e-12	2.33422e-11	Up-regulated in Tumor
Q9BZJ0	CRNKL1	2.13111	4.27792e-11	2.11526e-10	Up-regulated in Tumor
Q9BU23	LMF2	2.1307	2.5874e-12	2.70673e-11	Up-regulated in Tumor
O00712	NFIB	2.12987	1.20705e-08	3.51231e-08	Up-regulated in Tumor
P07339	CTSD	2.12984	2.11149e-11	1.18274e-10	Up-regulated in Tumor
P02787	TF	2.12932	4.06383e-12	3.46965e-11	Up-regulated in Tumor
O15321	TM9SF1	2.1273	2.80958e-12	2.83557e-11	Up-regulated in Tumor
Q14156	EFR3A	2.12672	1.38905e-12	2.33422e-11	Up-regulated in Tumor
Q8N2S1	LTBP4	2.12526	4.32735e-10	1.61202e-09	Up-regulated in Tumor
Q9H4L4	SENP3	2.12303	1.93729e-12	2.45212e-11	Up-regulated in Tumor
P05546	SERPIND1	2.12228	1.66001e-09	5.57093e-09	Up-regulated in Tumor
Q6PCE3	PGM2L1	2.12169	1.90481e-10	7.75577e-10	Up-regulated in Tumor
P61626	LYZ	2.12099	4.56554e-06	8.8516e-06	Up-regulated in Tumor
A0A087WSY4	IGHV4-30-2	2.12076	1.25458e-08	3.64443e-08	Up-regulated in Tumor
Q6NUQ4	TMEM214	2.11921	1.4482e-12	2.342e-11	Up-regulated in Tumor
Q9UNQ2	DIMT1	2.11895	1.87584e-07	4.51108e-07	Up-regulated in Tumor
P30260	CDC27	2.11824	1.33228e-12	2.33422e-11	Up-regulated in Tumor
Q9NYH9	UTP6	2.11698	3.37557e-07	7.68222e-07	Up-regulated in Tumor
P11047	LAMC1	2.11666	2.09869e-07	4.98939e-07	Up-regulated in Tumor
P27708	CAD	2.1157	1.08085e-12	2.33422e-11	Up-regulated in Tumor
Q13287	NMI	2.11543	5.20306e-10	1.90622e-09	Up-regulated in Tumor
Q5JPH6	EARS2	2.11541	3.45013e-12	3.1491e-11	Up-regulated in Tumor
P53396	ACLY	2.11448	1.22548e-12	2.33422e-11	Up-regulated in Tumor
Q92759	GTF2H4	2.11312	2.82086e-07	6.54109e-07	Up-regulated in Tumor
P20591	MX1	2.11189	0.000102398	0.000170654	Up-regulated in Tumor
P36969	GPX4	2.11126	1.7105e-12	2.41237e-11	Up-regulated in Tumor
Q9NZJ7	MTCH1	2.10876	8.76149e-13	2.33422e-11	Up-regulated in Tumor
P35749	MYH11	2.1078	3.09074e-06	6.12534e-06	Up-regulated in Tumor
Q5T5C0	STXBP5	2.10609	2.02964e-11	1.14155e-10	Up-regulated in Tumor
O95470	SGPL1	2.106	2.1935e-12	2.53804e-11	Up-regulated in Tumor
Q13158	FADD	2.10529	0.000112586	0.000186864	Up-regulated in Tumor
Q9Y490	TLN1	2.10489	2.05575e-09	6.79941e-09	Up-regulated in Tumor
O75746	SLC25A12	2.10471	1.7105e-12	2.41237e-11	Up-regulated in Tumor
Q00978	IRF9	2.10419	3.80579e-11	1.93185e-10	Up-regulated in Tumor
Q53TN4	CYBRD1	2.10325	4.62403e-11	2.26845e-10	Up-regulated in Tumor
Q9BW27	NUP85	2.10307	1.27779e-12	2.33422e-11	Up-regulated in Tumor
Q06033	ITIH3	2.1013	2.98597e-10	1.15881e-09	Up-regulated in Tumor
Q9NVP1	DDX18	2.09963	3.59445e-12	3.22094e-11	Up-regulated in Tumor
Q9HBI0	PARVG	2.09851	1.1279e-08	3.29454e-08	Up-regulated in Tumor
P00338	LDHA	2.0983	3.3115e-12	3.06325e-11	Up-regulated in Tumor
Q96SK2	TMEM209	2.09802	8.05385e-13	2.33422e-11	Up-regulated in Tumor
A0A0B4J1X8	IGHV3-43	2.09693	0.000131996	0.000217661	Up-regulated in Tumor
Q969G5	CAVIN3	2.0961	2.20944e-08	6.22102e-08	Up-regulated in Tumor
Q9BYG5	PARD6B	2.09557	1.29949e-05	2.38233e-05	Up-regulated in Tumor
O60583	CCNT2	2.09556	0.000361055	0.000566818	Up-regulated in Tumor
Q96BM9	ARL8A	2.09545	1.22548e-12	2.33422e-11	Up-regulated in Tumor
P04843	RPN1	2.09395	8.40036e-13	2.33422e-11	Up-regulated in Tumor
P17693	HLA-G	2.09352	0.000178238	0.000289673	Up-regulated in Tumor
Q06203	PPAT	2.09251	1.03647e-12	2.33422e-11	Up-regulated in Tumor
Q14141	SEPTIN6	2.09095	6.55182e-11	3.0385e-10	Up-regulated in Tumor
Q99829	CPNE1	2.08998	5.20306e-10	1.90622e-09	Up-regulated in Tumor
Q8N6L1	KRTCAP2	2.08947	2.57758e-10	1.01522e-09	Up-regulated in Tumor
Q9NUQ6	SPATS2L	2.08938	1.38905e-12	2.33422e-11	Up-regulated in Tumor
Q12824	SMARCB1	2.08812	1.22548e-12	2.33422e-11	Up-regulated in Tumor
Q9H7F0	ATP13A3	2.08747	3.05043e-12	2.94461e-11	Up-regulated in Tumor
P51809	VAMP7	2.08703	1.12709e-12	2.33422e-11	Up-regulated in Tumor
Q8WTT2	NOC3L	2.0867	4.06383e-12	3.46965e-11	Up-regulated in Tumor
P55083	MFAP4	2.08651	0.000734174	0.00110803	Up-regulated in Tumor
Q15811	ITSN1	2.08608	1.78304e-12	2.41237e-11	Up-regulated in Tumor
Q96RQ1	ERGIC2	2.086	4.06383e-12	3.46965e-11	Up-regulated in Tumor
Q05048	CSTF1	2.08497	4.59315e-12	3.73594e-11	Up-regulated in Tumor
Q14566	MCM6	2.08218	1.54541e-09	5.20924e-09	Up-regulated in Tumor
P04440	HLA-DPB1	2.07959	0.000505744	0.000778494	Up-regulated in Tumor
P01903	HLA-DRA	2.07789	3.62736e-08	9.91681e-08	Up-regulated in Tumor
Q7Z5R6	APBB1IP	2.07676	8.07053e-10	2.84164e-09	Up-regulated in Tumor
P27105	STOM	2.07629	3.3115e-12	3.06325e-11	Up-regulated in Tumor
Q9P0K7	RAI14	2.07596	4.23326e-12	3.53526e-11	Up-regulated in Tumor
Q8IZW8	TNS4	2.0757	1.6061e-06	3.30798e-06	Up-regulated in Tumor
Q9NRF8	CTPS2	2.07404	3.46505e-10	1.31941e-09	Up-regulated in Tumor
Q9NVE7	PANK4	2.07358	9.53006e-13	2.33422e-11	Up-regulated in Tumor
P24941	CDK2	2.07354	1.57725e-10	6.56201e-10	Up-regulated in Tumor
P55210	CASP7	2.0725	1.59991e-11	9.31879e-11	Up-regulated in Tumor
P51812	RPS6KA3	2.07249	8.05385e-13	2.33422e-11	Up-regulated in Tumor
O14929	HAT1	2.06997	3.73196e-10	1.41321e-09	Up-regulated in Tumor
Q9HC35	EML4	2.06933	8.76149e-13	2.33422e-11	Up-regulated in Tumor
Q8IXQ6	PARP9	2.06874	7.7814e-12	5.38586e-11	Up-regulated in Tumor
Q9UBE0	SAE1	2.06714	2.69625e-12	2.77e-11	Up-regulated in Tumor
Q9P2G1	ANKIB1	2.06662	3.22776e-07	7.37553e-07	Up-regulated in Tumor
P01859	IGHG2	2.06496	2.82686e-09	9.12159e-09	Up-regulated in Tumor
P61011	SRP54	2.0635	9.13785e-13	2.33422e-11	Up-regulated in Tumor
P46781	RPS9	2.06201	9.14155e-12	6.03553e-11	Up-regulated in Tumor
P83111	LACTB	2.06199	2.02964e-11	1.14155e-10	Up-regulated in Tumor
P43007	SLC1A4	2.06074	2.94657e-07	6.7959e-07	Up-regulated in Tumor
P07305	H1-0	2.0603	7.64285e-11	3.46043e-10	Up-regulated in Tumor
P13796	LCP1	2.05984	5.68346e-09	1.74075e-08	Up-regulated in Tumor
P07199	CENPB	2.05958	3.17834e-12	2.99243e-11	Up-regulated in Tumor
Q9HB40	SCPEP1	2.05784	1.03839e-10	4.5256e-10	Up-regulated in Tumor
O43809	NUDT21	2.05774	1.08085e-12	2.33422e-11	Up-regulated in Tumor
Q13459	MYO9B	2.05737	1.08085e-12	2.33422e-11	Up-regulated in Tumor
Q53GG5	PDLIM3	2.05682	2.84054e-06	5.66377e-06	Up-regulated in Tumor
P05141	SLC25A5	2.05469	1.59991e-11	9.31879e-11	Up-regulated in Tumor
Q6PI48	DARS2	2.0546	2.67494e-11	1.43632e-10	Up-regulated in Tumor
P51114	FXR1	2.05416	2.92758e-12	2.87446e-11	Up-regulated in Tumor
P17812	CTPS1	2.05294	1.93729e-12	2.45212e-11	Up-regulated in Tumor
Q07092	COL16A1	2.05277	1.35497e-07	3.4238e-07	Up-regulated in Tumor
Q9NNX6	CD209	2.05251	0.000343345	0.000540993	Up-regulated in Tumor
Q9H490	PIGU	2.05221	3.25484e-11	1.68326e-10	Up-regulated in Tumor
P11172	UMPS	2.05214	3.17834e-12	2.99243e-11	Up-regulated in Tumor
O95816	BAG2	2.05137	2.13937e-06	4.33231e-06	Up-regulated in Tumor
O14653	GOSR2	2.04789	1.12709e-12	2.33422e-11	Up-regulated in Tumor
P23458	JAK1	2.04679	8.05385e-13	2.33422e-11	Up-regulated in Tumor
Q96JM3	CHAMP1	2.04393	1.03647e-12	2.33422e-11	Up-regulated in Tumor
Q15418	RPS6KA1	2.04318	6.62016e-12	4.80976e-11	Up-regulated in Tumor
Q9HD20	ATP13A1	2.04178	8.40036e-13	2.33422e-11	Up-regulated in Tumor
Q8N4V1	MMGT1	2.03959	1.21549e-06	2.53846e-06	Up-regulated in Tumor
O00159	MYO1C	2.03767	1.35545e-10	5.73648e-10	Up-regulated in Tumor
A0A0B4J1U7	IGHV6-1	2.03683	0.000126668	0.000209175	Up-regulated in Tumor
P60891	PRPS1	2.03652	3.17834e-12	2.99243e-11	Up-regulated in Tumor
P00813	ADA	2.03625	4.49011e-10	1.66904e-09	Up-regulated in Tumor
Q15404	RSU1	2.03595	2.36142e-08	6.61912e-08	Up-regulated in Tumor
P62312	LSM6	2.03588	2.38248e-12	2.63684e-11	Up-regulated in Tumor
Q9NUB1	ACSS1	2.03459	1.99913e-08	5.65666e-08	Up-regulated in Tumor
Q8TCJ2	STT3B	2.03423	3.17834e-12	2.99243e-11	Up-regulated in Tumor
Q6DKI1	RPL7L1	2.0325	3.12979e-11	1.63089e-10	Up-regulated in Tumor
P06239	LCK	2.03152	2.16479e-07	5.13056e-07	Up-regulated in Tumor
P42331	ARHGAP25	2.0315	1.2019e-09	4.12002e-09	Up-regulated in Tumor
P01834	IGKC	2.03115	8.01951e-09	2.39228e-08	Up-regulated in Tumor
P15586	GNS	2.02975	1.78304e-12	2.41237e-11	Up-regulated in Tumor
O60762	DPM1	2.02777	1.8586e-12	2.42854e-11	Up-regulated in Tumor
P56199	ITGA1	2.02736	2.13937e-06	4.33231e-06	Up-regulated in Tumor
P29536	LMOD1	2.02698	2.99725e-05	5.26453e-05	Up-regulated in Tumor
P43353	ALDH3B1	2.02618	3.74374e-09	1.18302e-08	Up-regulated in Tumor
Q9NX20	MRPL16	2.02496	3.69104e-07	8.32847e-07	Up-regulated in Tumor
Q9Y4C8	RBM19	2.02377	1.07338e-11	6.83721e-11	Up-regulated in Tumor
Q92621	NUP205	2.0237	9.93878e-13	2.33422e-11	Up-regulated in Tumor
Q9NRZ7	AGPAT3	2.02105	1.64086e-12	2.39983e-11	Up-regulated in Tumor
O60832	DKC1	2.02087	2.1935e-12	2.53804e-11	Up-regulated in Tumor
Q14997	PSME4	2.01967	2.25033e-07	5.31862e-07	Up-regulated in Tumor
Q9Y3Y2	CHTOP	2.01698	2.38248e-12	2.63684e-11	Up-regulated in Tumor
Q6NUK1	SLC25A24	2.01679	2.80958e-12	2.83557e-11	Up-regulated in Tumor
P17844	DDX5	2.01575	3.17834e-12	2.99243e-11	Up-regulated in Tumor
Q9UM00	TMCO1	2.0146	4.78418e-12	3.85031e-11	Up-regulated in Tumor
P09496	CLTA	2.0143	8.2531e-11	3.69054e-10	Up-regulated in Tumor
Q96RL7	VPS13A	2.01319	8.05385e-13	2.33422e-11	Up-regulated in Tumor
P00325	ADH1B	2.01261	2.32198e-05	4.13659e-05	Up-regulated in Tumor
Q9H583	HEATR1	2.01202	1.53754e-11	9.02432e-11	Up-regulated in Tumor
Q96RU2	USP28	2.01199	3.69104e-07	8.32847e-07	Up-regulated in Tumor
Q9BTT4	MED10	2.01015	2.61998e-07	6.12904e-07	Up-regulated in Tumor
P10301	RRAS	2.00894	2.28421e-08	6.41314e-08	Up-regulated in Tumor
Q13724	MOGS	2.00836	1.22548e-12	2.33422e-11	Up-regulated in Tumor
Q14204	DYNC1H1	2.0071	8.05385e-13	2.33422e-11	Up-regulated in Tumor
P0C0L5	C4B	2.00309	1.78287e-09	5.94551e-09	Up-regulated in Tumor
Q00610	CLTC	2.00241	1.17528e-12	2.33422e-11	Up-regulated in Tumor
P01814	IGHV2-70	2.00201	6.21934e-05	0.000105675	Up-regulated in Tumor
Q96Q06	PLIN4	2.00172	0.00141471	0.00206746	Up-regulated in Tumor
P00751	CFB	2.00118	5.12244e-09	1.58445e-08	Up-regulated in Tumor
O75165	DNAJC13	1.99917	8.05385e-13	2.33422e-11	Up-regulated in Tumor
O00461	GOLIM4	1.99754	1.51869e-10	6.34139e-10	Up-regulated in Tumor
P28161	GSTM2	1.99733	0.000276431	0.000439388	Up-regulated in Tumor
Q9NQ88	TIGAR	1.99724	9.90639e-12	6.39311e-11	Up-regulated in Tumor
Q15005	SPCS2	1.99436	3.8731e-08	1.05383e-07	Up-regulated in Tumor
P08571	CD14	1.99373	6.30629e-08	1.67219e-07	Up-regulated in Tumor
Q86W42	THOC6	1.99339	1.17528e-12	2.33422e-11	Up-regulated in Tumor
P53618	COPB1	1.99174	1.27779e-12	2.33422e-11	Up-regulated in Tumor
P02748	C9	1.99163	5.49011e-09	1.68679e-08	Up-regulated in Tumor
Q16363	LAMA4	1.99123	1.16733e-06	2.44605e-06	Up-regulated in Tumor
P78417	GSTO1	1.9906	7.7814e-12	5.38586e-11	Up-regulated in Tumor
O15498	YKT6	1.98936	4.23326e-12	3.53526e-11	Up-regulated in Tumor
Q96ES7	SGF29	1.98866	2.19383e-05	3.92355e-05	Up-regulated in Tumor
P08603	CFH	1.98782	4.27792e-11	2.11526e-10	Up-regulated in Tumor
Q96JM7	L3MBTL3	1.98775	4.25841e-10	1.59325e-09	Up-regulated in Tumor
Q12797	ASPH	1.98702	3.90105e-12	3.38534e-11	Up-regulated in Tumor
Q99570	PIK3R4	1.98633	8.05385e-13	2.33422e-11	Up-regulated in Tumor
P06681	C2	1.98568	4.01891e-10	1.5094e-09	Up-regulated in Tumor
Q8IV08	PLD3	1.98483	2.67494e-11	1.43632e-10	Up-regulated in Tumor
Q5QJ74	TBCEL	1.9821	4.59315e-12	3.73594e-11	Up-regulated in Tumor
P36873	PPP1CC	1.9817	4.06383e-12	3.46965e-11	Up-regulated in Tumor
P51532	SMARCA4	1.9814	5.19512e-11	2.50921e-10	Up-regulated in Tumor
Q03519	TAP2	1.97961	2.78711e-08	7.72724e-08	Up-regulated in Tumor
Q96CB8	INTS12	1.97865	2.25033e-07	5.31862e-07	Up-regulated in Tumor
O00291	HIP1	1.97863	7.1778e-12	5.09639e-11	Up-regulated in Tumor
Q96QU8	XPO6	1.97828	2.05486e-07	4.90724e-07	Up-regulated in Tumor
O14874	BCKDK	1.97774	2.69625e-12	2.77e-11	Up-regulated in Tumor
P15880	RPS2	1.97769	4.23326e-12	3.53526e-11	Up-regulated in Tumor
P31939	ATIC	1.9765	9.13785e-13	2.33422e-11	Up-regulated in Tumor
P46821	MAP1B	1.97623	3.33031e-07	7.59284e-07	Up-regulated in Tumor
Q96BJ3	AIDA	1.97604	1.78304e-12	2.41237e-11	Up-regulated in Tumor
O43292	GPAA1	1.97497	4.4096e-12	3.63396e-11	Up-regulated in Tumor
Q9UJK0	TSR3	1.97345	2.39894e-09	7.84393e-09	Up-regulated in Tumor
Q13751	LAMB3	1.97138	0.00144326	0.00210561	Up-regulated in Tumor
O95302	FKBP9	1.97111	5.19512e-11	2.50921e-10	Up-regulated in Tumor
P51692	STAT5B	1.96891	4.78418e-12	3.85031e-11	Up-regulated in Tumor
P04899	GNAI2	1.96826	2.48287e-12	2.66221e-11	Up-regulated in Tumor
Q15345	LRRC41	1.96801	4.98298e-12	3.96849e-11	Up-regulated in Tumor
Q96NY7	CLIC6	1.96768	3.03312e-09	9.72323e-09	Up-regulated in Tumor
Q8IWA4	MFN1	1.96685	5.4052e-12	4.18827e-11	Up-regulated in Tumor
Q7L311	ARMCX2	1.96654	9.69628e-06	1.8075e-05	Up-regulated in Tumor
Q9BX95	SGPP1	1.96641	1.19024e-06	2.49178e-06	Up-regulated in Tumor
P49736	MCM2	1.96506	4.01481e-09	1.26057e-08	Up-regulated in Tumor
P55265	ADAR	1.96476	2.01925e-12	2.47827e-11	Up-regulated in Tumor
Q13616	CUL1	1.9647	8.05385e-13	2.33422e-11	Up-regulated in Tumor
Q9UGM6	WARS2	1.963	2.89306e-07	6.69043e-07	Up-regulated in Tumor
Q00534	CDK6	1.96282	1.7665e-10	7.24844e-10	Up-regulated in Tumor
P33992	MCM5	1.96247	2.4545e-09	8.01035e-09	Up-regulated in Tumor
P80723	BASP1	1.9612	9.56529e-08	2.46503e-07	Up-regulated in Tumor
Q9Y232	CDYL	1.95833	8.88256e-07	1.89302e-06	Up-regulated in Tumor
Q13416	ORC2	1.95562	5.26199e-07	1.15656e-06	Up-regulated in Tumor
P08069	IGF1R	1.95471	6.06498e-11	2.84537e-10	Up-regulated in Tumor
O00203	AP3B1	1.95419	1.8586e-12	2.42854e-11	Up-regulated in Tumor
P55899	FCGRT	1.95175	6.09021e-09	1.85377e-08	Up-regulated in Tumor
Q9Y2D5	AKAP2	1.9502	1.47755e-11	8.72437e-11	Up-regulated in Tumor
P22090	RPS4Y1	1.95011	0.000511439	0.000785852	Up-regulated in Tumor
O43143	DHX15	1.94966	1.50981e-12	2.37459e-11	Up-regulated in Tumor
O95639	CPSF4	1.94933	3.66005e-11	1.86337e-10	Up-regulated in Tumor
Q6P2Q9	PRPF8	1.94901	9.93878e-13	2.33422e-11	Up-regulated in Tumor
Q15286	RAB35	1.9471	8.43465e-12	5.67234e-11	Up-regulated in Tumor
Q8NI08	NCOA7	1.94625	2.80958e-12	2.83557e-11	Up-regulated in Tumor
Q15059	BRD3	1.94625	1.2e-06	2.50991e-06	Up-regulated in Tumor
Q5TAX3	TUT4	1.94478	1.2e-06	2.50991e-06	Up-regulated in Tumor
P17612	PRKACA	1.94415	3.15304e-05	5.52265e-05	Up-regulated in Tumor
P62280	RPS11	1.94393	2.92758e-12	2.87446e-11	Up-regulated in Tumor
Q9NUM4	TMEM106B	1.94361	8.10158e-12	5.535e-11	Up-regulated in Tumor
P49915	GMPS	1.94312	1.11725e-11	7.05953e-11	Up-regulated in Tumor
P28838	LAP3	1.94274	9.61989e-11	4.2492e-10	Up-regulated in Tumor
P33993	MCM7	1.94157	1.5853e-07	3.90809e-07	Up-regulated in Tumor
O95782	AP2A1	1.94125	8.40036e-13	2.33422e-11	Up-regulated in Tumor
P25205	MCM3	1.9411	1.69105e-08	4.82664e-08	Up-regulated in Tumor
P09104	ENO2	1.94078	2.2867e-09	7.50548e-09	Up-regulated in Tumor
Q14684	RRP1B	1.94009	1.87514e-11	1.06599e-10	Up-regulated in Tumor
P19174	PLCG1	1.93796	1.08085e-12	2.33422e-11	Up-regulated in Tumor
Q9BSJ8	ESYT1	1.93695	3.3115e-12	3.06325e-11	Up-regulated in Tumor
P12110	COL6A2	1.93684	2.0792e-06	4.21794e-06	Up-regulated in Tumor
P10768	ESD	1.9365	1.12072e-10	4.84446e-10	Up-regulated in Tumor
Q8IYB8	SUPV3L1	1.93439	3.05043e-12	2.94461e-11	Up-regulated in Tumor
Q8N3U4	STAG2	1.93351	7.1778e-12	5.09639e-11	Up-regulated in Tumor
Q15287	RNPS1	1.93344	3.16054e-12	2.99243e-11	Up-regulated in Tumor
Q8TCS8	PNPT1	1.93305	3.05043e-12	2.94461e-11	Up-regulated in Tumor
P00492	HPRT1	1.93227	4.11451e-11	2.05516e-10	Up-regulated in Tumor
P57764	GSDMD	1.93216	2.02964e-11	1.14155e-10	Up-regulated in Tumor
P33991	MCM4	1.92951	8.41943e-08	2.18778e-07	Up-regulated in Tumor
Q02878	RPL6	1.92838	3.25484e-11	1.68326e-10	Up-regulated in Tumor
Q8NHP8	PLBD2	1.92767	5.61359e-11	2.68305e-10	Up-regulated in Tumor
P38432	COIL	1.92686	1.04033e-09	3.59485e-09	Up-regulated in Tumor
P18077	RPL35A	1.92675	1.09024e-08	3.18996e-08	Up-regulated in Tumor
Q5SSJ5	HP1BP3	1.92493	7.47363e-12	5.22546e-11	Up-regulated in Tumor
Q9H1A4	ANAPC1	1.92469	1.56193e-07	3.86018e-07	Up-regulated in Tumor
Q99873	PRMT1	1.92363	4.23326e-12	3.53526e-11	Up-regulated in Tumor
P28676	GCA	1.92183	5.84746e-06	1.12011e-05	Up-regulated in Tumor
Q9UJS0	SLC25A13	1.92027	2.1935e-12	2.53804e-11	Up-regulated in Tumor
Q3KQV9	UAP1L1	1.91895	1.83438e-10	7.50905e-10	Up-regulated in Tumor
Q96KR1	ZFR	1.91873	2.48287e-12	2.66221e-11	Up-regulated in Tumor
P46779	RPL28	1.91846	3.12979e-11	1.63089e-10	Up-regulated in Tumor
P08575	PTPRC	1.91811	2.28421e-08	6.41314e-08	Up-regulated in Tumor
Q9P2R3	ANKFY1	1.91711	1.03647e-12	2.33422e-11	Up-regulated in Tumor
P10321	HLA-C	1.91632	0.000216013	0.000347288	Up-regulated in Tumor
Q5T9A4	ATAD3B	1.91459	1.43476e-11	8.58234e-11	Up-regulated in Tumor
Q9UBX3	SLC25A10	1.91303	9.99478e-11	4.3838e-10	Up-regulated in Tumor
Q9Y277	VDAC3	1.91189	1.25968e-11	7.76484e-11	Up-regulated in Tumor
P27694	RPA1	1.91159	2.80958e-12	2.83557e-11	Up-regulated in Tumor
Q7Z2T5	TRMT1L	1.91152	1.79208e-07	4.34587e-07	Up-regulated in Tumor
Q9NZM1	MYOF	1.91051	3.87284e-10	1.45932e-09	Up-regulated in Tumor
O43156	TTI1	1.91012	5.74578e-07	1.25407e-06	Up-regulated in Tumor
P61221	ABCE1	1.91003	4.98298e-12	3.96849e-11	Up-regulated in Tumor
Q01518	CAP1	1.90954	2.48287e-12	2.66221e-11	Up-regulated in Tumor
P07311	ACYP1	1.90938	1.33599e-08	3.85971e-08	Up-regulated in Tumor
Q9NVA1	UQCC1	1.90863	4.45756e-09	1.39195e-08	Up-regulated in Tumor
Q12974	PTP4A2	1.90813	2.90042e-08	8.01551e-08	Up-regulated in Tumor
Q9ULC4	MCTS1	1.90809	1.78304e-12	2.41237e-11	Up-regulated in Tumor
P42356	PI4KA	1.90798	8.40036e-13	2.33422e-11	Up-regulated in Tumor
Q14839	CHD4	1.90786	2.01925e-12	2.47827e-11	Up-regulated in Tumor
Q9NRW7	VPS45	1.90529	5.86242e-12	4.43749e-11	Up-regulated in Tumor
P49916	LIG3	1.9041	4.4096e-12	3.63396e-11	Up-regulated in Tumor
P12956	XRCC6	1.90343	1.38905e-12	2.33422e-11	Up-regulated in Tumor
O75083	WDR1	1.90218	9.53006e-13	2.33422e-11	Up-regulated in Tumor
Q99439	CNN2	1.90077	4.56019e-08	1.23249e-07	Up-regulated in Tumor
Q9UHQ9	CYB5R1	1.9005	1.35545e-10	5.73648e-10	Up-regulated in Tumor
O60239	SH3BP5	1.89877	5.33737e-07	1.17238e-06	Up-regulated in Tumor
Q14194	CRMP1	1.89853	1.65305e-06	3.39451e-06	Up-regulated in Tumor
O00478	BTN3A3	1.89735	1.30496e-10	5.56387e-10	Up-regulated in Tumor
Q08357	SLC20A2	1.89685	2.84879e-05	5.01788e-05	Up-regulated in Tumor
P18428	LBP	1.89668	0.000542916	0.000832359	Up-regulated in Tumor
P00352	ALDH1A1	1.89647	0.00138667	0.00202952	Up-regulated in Tumor
P49796	RGS3	1.89557	0.00100436	0.00149092	Up-regulated in Tumor
P05787	KRT8	1.89531	0.00645512	0.00877146	Up-regulated in Tumor
Q02543	RPL18A	1.89456	1.21034e-11	7.54183e-11	Up-regulated in Tumor
P05155	SERPING1	1.89262	9.19531e-09	2.71009e-08	Up-regulated in Tumor
P26885	FKBP2	1.89153	1.311e-11	8.00222e-11	Up-regulated in Tumor
O15357	INPPL1	1.89149	2.95066e-07	6.80304e-07	Up-regulated in Tumor
Q53H82	LACTB2	1.89086	3.66005e-11	1.86337e-10	Up-regulated in Tumor
P02774	GC	1.89079	1.47827e-08	4.24932e-08	Up-regulated in Tumor
P28065	PSMB9	1.89037	1.93345e-08	5.47757e-08	Up-regulated in Tumor
P04070	PROC	1.88862	1.64419e-05	2.9668e-05	Up-regulated in Tumor
Q9BTW9	TBCD	1.88841	8.78113e-12	5.85712e-11	Up-regulated in Tumor
O00116	AGPS	1.8879	3.00944e-11	1.58013e-10	Up-regulated in Tumor
O00541	PES1	1.88768	8.91091e-11	3.96149e-10	Up-regulated in Tumor
P08579	SNRPB2	1.88754	5.12244e-09	1.58445e-08	Up-regulated in Tumor
Q8TDX7	NEK7	1.88744	2.67494e-11	1.43632e-10	Up-regulated in Tumor
P11216	PYGB	1.88568	1.63522e-08	4.67896e-08	Up-regulated in Tumor
O95479	H6PD	1.88453	1.95089e-11	1.10267e-10	Up-regulated in Tumor
O14980	XPO1	1.88372	4.23326e-12	3.53526e-11	Up-regulated in Tumor
Q96FN4	CPNE2	1.87914	1.8586e-12	2.42854e-11	Up-regulated in Tumor
Q8NBS9	TXNDC5	1.87836	1.2019e-09	4.12002e-09	Up-regulated in Tumor
P62424	RPL7A	1.87767	4.78418e-12	3.85031e-11	Up-regulated in Tumor
Q96JX3	SERAC1	1.87761	1.08154e-05	2.00362e-05	Up-regulated in Tumor
P26440	IVD	1.8772	9.51644e-12	6.20555e-11	Up-regulated in Tumor
P42766	RPL35	1.87508	6.55182e-11	3.0385e-10	Up-regulated in Tumor
P0DOX2	NA	1.87497	3.37024e-09	1.0719e-08	Up-regulated in Tumor
Q9NPF4	OSGEP	1.87492	1.12709e-12	2.33422e-11	Up-regulated in Tumor
P58335	ANTXR2	1.87464	8.2842e-06	1.55865e-05	Up-regulated in Tumor
Q14320	FAM50A	1.87461	2.05575e-09	6.79941e-09	Up-regulated in Tumor
P50897	PPT1	1.87337	6.06498e-11	2.84537e-10	Up-regulated in Tumor
Q9UPW0	FOXJ3	1.87309	3.52509e-05	6.14143e-05	Up-regulated in Tumor
Q9NUL5	SHFL	1.87291	1.66476e-11	9.63933e-11	Up-regulated in Tumor
P12277	CKB	1.87141	4.31972e-06	8.40345e-06	Up-regulated in Tumor
P00533	EGFR	1.87122	0.00144326	0.00210561	Up-regulated in Tumor
Q9BW92	TARS2	1.87114	6.3038e-11	2.93338e-10	Up-regulated in Tumor
Q9UJV9	DDX41	1.87004	1.93729e-12	2.45212e-11	Up-regulated in Tumor
Q96I15	SCLY	1.86877	1.02919e-11	6.6114e-11	Up-regulated in Tumor
P30536	TSPO	1.86805	2.2867e-09	7.50548e-09	Up-regulated in Tumor
A0A0C4DH43	IGHV2-70D	1.86624	0.00486033	0.00670515	Up-regulated in Tumor
P46776	RPL27A	1.86551	2.19657e-11	1.22541e-10	Up-regulated in Tumor
Q15293	RCN1	1.86451	5.61359e-11	2.68305e-10	Up-regulated in Tumor
Q9UNA1	ARHGAP26	1.86359	2.26031e-06	4.5611e-06	Up-regulated in Tumor
Q9NPH2	ISYNA1	1.86128	3.8731e-08	1.05383e-07	Up-regulated in Tumor
Q9NWU1	OXSM	1.86095	1.7931e-05	3.22533e-05	Up-regulated in Tumor
Q86X83	COMMD2	1.86043	3.34135e-09	1.06517e-08	Up-regulated in Tumor
Q92797	SYMPK	1.8583	4.06383e-12	3.46965e-11	Up-regulated in Tumor
P40939	HADHA	1.85798	4.78418e-12	3.85031e-11	Up-regulated in Tumor
P49914	MTHFS	1.85712	5.30318e-09	1.63447e-08	Up-regulated in Tumor
P36915	GNL1	1.85482	2.10461e-12	2.51565e-11	Up-regulated in Tumor
Q15942	ZYX	1.85202	3.14167e-09	1.00525e-08	Up-regulated in Tumor
Q92643	PIGK	1.85186	6.52523e-09	1.97917e-08	Up-regulated in Tumor
O76074	PDE5A	1.85184	1.91189e-07	4.59294e-07	Up-regulated in Tumor
O76021	RSL1D1	1.85149	2.05367e-10	8.29313e-10	Up-regulated in Tumor
Q6NZI2	CAVIN1	1.85141	8.32178e-06	1.56272e-05	Up-regulated in Tumor
Q8IWB7	WDFY1	1.85057	2.80958e-12	2.83557e-11	Up-regulated in Tumor
P63218	GNG5	1.85037	5.28149e-08	1.41299e-07	Up-regulated in Tumor
Q86XP3	DDX42	1.85026	8.05385e-13	2.33422e-11	Up-regulated in Tumor
P61224	RAP1B	1.84935	9.51644e-12	6.20555e-11	Up-regulated in Tumor
P26678	PLN	1.84931	0.000463649	0.000717416	Up-regulated in Tumor
O94905	ERLIN2	1.84884	7.7814e-12	5.38586e-11	Up-regulated in Tumor
P07738	BPGM	1.84782	2.20704e-09	7.25788e-09	Up-regulated in Tumor
P01024	C3	1.84704	4.61544e-09	1.43799e-08	Up-regulated in Tumor
Q969T4	UBE2E3	1.84653	6.91705e-05	0.000117038	Up-regulated in Tumor
Q9NYM9	BET1L	1.84626	3.23008e-07	7.37553e-07	Up-regulated in Tumor
P23634	ATP2B4	1.84376	1.69105e-08	4.82664e-08	Up-regulated in Tumor
P48723	HSPA13	1.84307	1.11827e-09	3.85064e-09	Up-regulated in Tumor
Q13177	PAK2	1.8425	1.574e-12	2.3776e-11	Up-regulated in Tumor
Q9Y230	RUVBL2	1.84181	1.38905e-12	2.33422e-11	Up-regulated in Tumor
P62487	POLR2G	1.84065	5.80912e-10	2.10914e-09	Up-regulated in Tumor
Q15717	ELAVL1	1.83933	1.4482e-12	2.342e-11	Up-regulated in Tumor
O75643	SNRNP200	1.83873	1.33228e-12	2.33422e-11	Up-regulated in Tumor
O14744	PRMT5	1.83838	9.93878e-13	2.33422e-11	Up-regulated in Tumor
P23396	RPS3	1.83823	2.92758e-12	2.87446e-11	Up-regulated in Tumor
P51636	CAV2	1.83518	0.00165848	0.00240328	Up-regulated in Tumor
P62318	SNRPD3	1.83384	3.12979e-11	1.63089e-10	Up-regulated in Tumor
Q7KZF4	SND1	1.83365	1.38905e-12	2.33422e-11	Up-regulated in Tumor
Q01433	AMPD2	1.83351	8.40036e-13	2.33422e-11	Up-regulated in Tumor
Q93034	CUL5	1.83345	1.22548e-12	2.33422e-11	Up-regulated in Tumor
Q9UGP8	SEC63	1.83337	8.40036e-13	2.33422e-11	Up-regulated in Tumor
Q8WWC4	MAIP1	1.83336	3.73196e-10	1.41321e-09	Up-regulated in Tumor
Q13126	MTAP	1.83275	6.02605e-10	2.17755e-09	Up-regulated in Tumor
Q14498	RBM39	1.83267	9.14155e-12	6.03553e-11	Up-regulated in Tumor
Q687X5	STEAP4	1.83186	0.000206004	0.000332284	Up-regulated in Tumor
O00562	PITPNM1	1.83148	2.35469e-07	5.55381e-07	Up-regulated in Tumor
Q9BQG0	MYBBP1A	1.82882	9.99478e-11	4.3838e-10	Up-regulated in Tumor
O14657	TOR1B	1.82788	2.87669e-10	1.12274e-09	Up-regulated in Tumor
Q8IWS0	PHF6	1.82762	3.39677e-08	9.31977e-08	Up-regulated in Tumor
Q9UK61	TASOR	1.82624	3.52991e-07	7.99375e-07	Up-regulated in Tumor
O43739	CYTH3	1.82546	3.14823e-06	6.23566e-06	Up-regulated in Tumor
Q6UVK1	CSPG4	1.82535	1.91189e-07	4.59294e-07	Up-regulated in Tumor
Q7L0Y3	TRMT10C	1.82452	3.25484e-11	1.68326e-10	Up-regulated in Tumor
Q9Y3E1	HDGFL3	1.82452	1.0538e-08	3.08729e-08	Up-regulated in Tumor
Q8WWM9	CYGB	1.82412	8.07053e-10	2.84164e-09	Up-regulated in Tumor
P78324	SIRPA	1.82235	1.6357e-07	4.02278e-07	Up-regulated in Tumor
P61006	RAB8A	1.82146	1.22548e-12	2.33422e-11	Up-regulated in Tumor
Q86SQ0	PHLDB2	1.82144	2.54285e-09	8.25554e-09	Up-regulated in Tumor
O43813	LANCL1	1.82105	3.17834e-12	2.99243e-11	Up-regulated in Tumor
Q9UKU7	ACAD8	1.82	5.59982e-10	2.03962e-09	Up-regulated in Tumor
P30876	POLR2B	1.81926	9.93878e-13	2.33422e-11	Up-regulated in Tumor
Q8WUD1	RAB2B	1.81777	8.78113e-12	5.85712e-11	Up-regulated in Tumor
Q7L5N7	LPCAT2	1.81775	1.03839e-10	4.5256e-10	Up-regulated in Tumor
Q9C0J8	WDR33	1.81753	8.29896e-09	2.46707e-08	Up-regulated in Tumor
O00468	AGRN	1.81652	3.25484e-11	1.68326e-10	Up-regulated in Tumor
O43660	PLRG1	1.81645	6.10504e-12	4.54604e-11	Up-regulated in Tumor
P08670	VIM	1.81594	1.7412e-07	4.23172e-07	Up-regulated in Tumor
P21399	ACO1	1.81439	9.90639e-12	6.39311e-11	Up-regulated in Tumor
O95989	NUDT3	1.81318	2.11149e-11	1.18274e-10	Up-regulated in Tumor
Q8TBR7	TLCD3A	1.81267	7.69768e-08	2.01394e-07	Up-regulated in Tumor
O43556	SGCE	1.81141	7.27031e-06	1.37617e-05	Up-regulated in Tumor
Q86TI2	DPP9	1.80856	1.78304e-12	2.41237e-11	Up-regulated in Tumor
Q8IWV7	UBR1	1.80843	1.96338e-07	4.71005e-07	Up-regulated in Tumor
Q9H9B4	SFXN1	1.80739	1.35545e-10	5.73648e-10	Up-regulated in Tumor
Q6JBY9	RCSD1	1.80684	7.07584e-06	1.34158e-05	Up-regulated in Tumor
O95749	GGPS1	1.80677	3.59445e-12	3.22094e-11	Up-regulated in Tumor
Q9Y2T2	AP3M1	1.80662	4.23326e-12	3.53526e-11	Up-regulated in Tumor
Q9Y484	WDR45	1.80562	1.27779e-12	2.33422e-11	Up-regulated in Tumor
P08237	PFKM	1.80558	1.20941e-10	5.18223e-10	Up-regulated in Tumor
Q5TGY1	TMCO4	1.80556	2.62582e-05	4.64896e-05	Up-regulated in Tumor
P49588	AARS1	1.80545	2.28608e-12	2.59278e-11	Up-regulated in Tumor
P55008	AIF1	1.80538	2.68466e-06	5.37166e-06	Up-regulated in Tumor
P46778	RPL21	1.80523	6.02605e-10	2.17755e-09	Up-regulated in Tumor
Q8NF50	DOCK8	1.80441	9.19531e-09	2.71009e-08	Up-regulated in Tumor
O43837	IDH3B	1.80387	3.66005e-11	1.86337e-10	Up-regulated in Tumor
Q9GZM7	TINAGL1	1.8037	1.10107e-06	2.31245e-06	Up-regulated in Tumor
Q15149	PLEC	1.80342	2.47246e-11	1.34228e-10	Up-regulated in Tumor
O15533	TAPBP	1.80322	3.23008e-07	7.37553e-07	Up-regulated in Tumor
P84103	SRSF3	1.80313	3.59445e-12	3.22094e-11	Up-regulated in Tumor
P31937	HIBADH	1.80272	1.97787e-10	8.03423e-10	Up-regulated in Tumor
Q04656	ATP7A	1.80207	2.07919e-06	4.21794e-06	Up-regulated in Tumor
Q9UI14	RABAC1	1.80204	1.91205e-06	3.89493e-06	Up-regulated in Tumor
Q14683	SMC1A	1.80183	1.27779e-12	2.33422e-11	Up-regulated in Tumor
Q99973	TEP1	1.8017	1.54877e-06	3.1966e-06	Up-regulated in Tumor
P05452	CLEC3B	1.80158	2.06698e-08	5.84142e-08	Up-regulated in Tumor
Q16853	AOC3	1.80057	1.20955e-05	2.22636e-05	Up-regulated in Tumor
Q96HN2	AHCYL2	1.80018	2.28501e-11	1.2655e-10	Up-regulated in Tumor
Q96MG8	PCMTD1	1.79945	2.20704e-09	7.25788e-09	Up-regulated in Tumor
Q9BYG3	NIFK	1.79942	5.19512e-11	2.50921e-10	Up-regulated in Tumor
Q49A26	GLYR1	1.79825	9.25877e-11	4.09495e-10	Up-regulated in Tumor
Q9Y657	SPIN1	1.79788	1.07879e-10	4.68088e-10	Up-regulated in Tumor
Q9UKD2	MRTO4	1.79775	3.25484e-11	1.68326e-10	Up-regulated in Tumor
Q9Y6A4	CFAP20	1.79669	4.24761e-07	9.45091e-07	Up-regulated in Tumor
Q4G0J3	LARP7	1.79615	1.21034e-11	7.54183e-11	Up-regulated in Tumor
P08758	ANXA5	1.79372	4.49011e-10	1.66904e-09	Up-regulated in Tumor
P39023	RPL3	1.79241	2.89363e-11	1.5322e-10	Up-regulated in Tumor
Q15661	TPSAB1	1.79202	2.2012e-06	4.44444e-06	Up-regulated in Tumor
Q5SW96	LDLRAP1	1.79159	4.49011e-10	1.66904e-09	Up-regulated in Tumor
P49841	GSK3B	1.79151	1.41985e-11	8.50795e-11	Up-regulated in Tumor
Q02952	AKAP12	1.7912	6.70174e-06	1.27522e-05	Up-regulated in Tumor
Q13617	CUL2	1.79113	4.23326e-12	3.53526e-11	Up-regulated in Tumor
P60484	PTEN	1.79084	9.90639e-12	6.39311e-11	Up-regulated in Tumor
Q96Q05	TRAPPC9	1.79027	2.05486e-07	4.90724e-07	Up-regulated in Tumor
O43760	SYNGR2	1.78985	5.30318e-09	1.63447e-08	Up-regulated in Tumor
Q5SRD1	TIMM23B	1.78831	6.08429e-12	4.54604e-11	Up-regulated in Tumor
P82675	MRPS5	1.78831	1.59991e-11	9.31879e-11	Up-regulated in Tumor
P16452	EPB42	1.78678	8.78181e-06	1.64372e-05	Up-regulated in Tumor
O43852	CALU	1.78499	7.64285e-11	3.46043e-10	Up-regulated in Tumor
Q6NXE6	ARMC6	1.78473	2.92758e-12	2.87446e-11	Up-regulated in Tumor
Q7L1Q6	BZW1	1.78466	2.11149e-11	1.18274e-10	Up-regulated in Tumor
Q96DA6	DNAJC19	1.78327	6.97559e-10	2.49315e-09	Up-regulated in Tumor
Q13153	PAK1	1.78291	1.87514e-11	1.06599e-10	Up-regulated in Tumor
O94822	LTN1	1.78286	2.25033e-07	5.31862e-07	Up-regulated in Tumor
Q9ULR0	ISY1	1.78172	2.28501e-11	1.2655e-10	Up-regulated in Tumor
Q9H270	VPS11	1.78157	8.40036e-13	2.33422e-11	Up-regulated in Tumor
Q9UMS4	PRPF19	1.78107	3.17834e-12	2.99243e-11	Up-regulated in Tumor
O43747	AP1G1	1.78081	1.87514e-11	1.06599e-10	Up-regulated in Tumor
Q8IYL3	C1orf174	1.78014	2.68466e-06	5.37166e-06	Up-regulated in Tumor
P17302	GJA1	1.77991	7.49696e-05	0.000126322	Up-regulated in Tumor
Q969H8	MYDGF	1.77964	1.0538e-08	3.08729e-08	Up-regulated in Tumor
P31350	RRM2	1.77907	2.09869e-07	4.98939e-07	Up-regulated in Tumor
Q8WUP2	FBLIM1	1.77905	6.30629e-08	1.67219e-07	Up-regulated in Tumor
O00534	VWA5A	1.77872	3.254e-09	1.03781e-08	Up-regulated in Tumor
Q99538	LGMN	1.77849	4.83377e-10	1.78808e-09	Up-regulated in Tumor
Q96RD7	PANX1	1.77843	5.18828e-05	8.88367e-05	Up-regulated in Tumor
Q9BZE1	MRPL37	1.77834	4.27792e-11	2.11526e-10	Up-regulated in Tumor
P18124	RPL7	1.7776	6.35749e-12	4.67827e-11	Up-regulated in Tumor
Q9UGU5	HMGXB4	1.77682	2.56448e-09	8.32186e-09	Up-regulated in Tumor
P16615	ATP2A2	1.77615	2.38248e-12	2.63684e-11	Up-regulated in Tumor
Q6UXV4	APOOL	1.77606	5.83502e-11	2.76199e-10	Up-regulated in Tumor
Q9BY44	EIF2A	1.77546	2.28501e-11	1.2655e-10	Up-regulated in Tumor
Q8TC12	RDH11	1.77413	1.80227e-11	1.02968e-10	Up-regulated in Tumor
P25963	NFKBIA	1.77387	3.8409e-10	1.45286e-09	Up-regulated in Tumor
P04275	VWF	1.7738	1.24863e-08	3.62867e-08	Up-regulated in Tumor
Q9UBB6	NCDN	1.77094	2.10461e-12	2.51565e-11	Up-regulated in Tumor
Q9Y4F1	FARP1	1.77072	3.33868e-10	1.27837e-09	Up-regulated in Tumor
Q96P70	IPO9	1.7701	2.67494e-11	1.43632e-10	Up-regulated in Tumor
Q9H9Y6	POLR1B	1.76929	2.82086e-07	6.54109e-07	Up-regulated in Tumor
Q8WU76	SCFD2	1.76911	2.98597e-10	1.15881e-09	Up-regulated in Tumor
Q9Y5M8	SRPRB	1.76855	7.0768e-11	3.22967e-10	Up-regulated in Tumor
P83876	TXNL4A	1.76838	1.64086e-12	2.39983e-11	Up-regulated in Tumor
P07357	C8A	1.76796	4.17034e-10	1.56115e-09	Up-regulated in Tumor
P80217	IFI35	1.76609	1.47827e-08	4.24932e-08	Up-regulated in Tumor
Q9UKV8	AGO2	1.76524	9.53006e-13	2.33422e-11	Up-regulated in Tumor
Q92619	ARHGAP45	1.76484	8.36945e-10	2.93786e-09	Up-regulated in Tumor
P30520	ADSS2	1.76461	5.86242e-12	4.43749e-11	Up-regulated in Tumor
P61313	RPL15	1.76453	3.21681e-10	1.23792e-09	Up-regulated in Tumor
Q02218	OGDH	1.76355	3.59445e-12	3.22094e-11	Up-regulated in Tumor
Q9NPJ3	ACOT13	1.76291	8.29896e-09	2.46707e-08	Up-regulated in Tumor
O75116	ROCK2	1.76196	6.10504e-12	4.54604e-11	Up-regulated in Tumor
P13010	XRCC5	1.76032	3.05043e-12	2.94461e-11	Up-regulated in Tumor
P17676	CEBPB	1.75941	2.29047e-06	4.6179e-06	Up-regulated in Tumor
Q8WWQ0	PHIP	1.75863	7.48779e-09	2.24634e-08	Up-regulated in Tumor
P06756	ITGAV	1.75847	1.00337e-09	3.4829e-09	Up-regulated in Tumor
O75533	SF3B1	1.75837	1.8586e-12	2.42854e-11	Up-regulated in Tumor
Q13641	TPBG	1.75776	5.91192e-08	1.57247e-07	Up-regulated in Tumor
Q10570	CPSF1	1.75707	8.10158e-12	5.535e-11	Up-regulated in Tumor
Q96BW5	PTER	1.75705	8.2531e-11	3.69054e-10	Up-regulated in Tumor
Q96IY1	NSL1	1.75692	5.93571e-06	1.13607e-05	Up-regulated in Tumor
O00443	PIK3C2A	1.75643	2.01925e-12	2.47827e-11	Up-regulated in Tumor
P0DOX7	NA	1.75642	4.79335e-07	1.06e-06	Up-regulated in Tumor
Q9BV86	NTMT1	1.75635	1.03839e-10	4.5256e-10	Up-regulated in Tumor
P00450	CP	1.75604	1.79639e-07	4.34587e-07	Up-regulated in Tumor
Q01432	AMPD3	1.75562	5.68346e-09	1.74075e-08	Up-regulated in Tumor
Q8N4A0	GALNT4	1.75462	1.54877e-06	3.1966e-06	Up-regulated in Tumor
Q9H0A0	NAT10	1.75262	5.83502e-11	2.76199e-10	Up-regulated in Tumor
Q08426	EHHADH	1.75192	1.46225e-10	6.14305e-10	Up-regulated in Tumor
O75063	FAM20B	1.75187	4.36561e-06	8.48792e-06	Up-regulated in Tumor
Q16585	SGCB	1.74996	2.02067e-06	4.10767e-06	Up-regulated in Tumor
O75964	ATP5MG	1.74723	1.07338e-11	6.83721e-11	Up-regulated in Tumor
P79483	HLA-DRB3	1.74579	0.00585529	0.00799431	Up-regulated in Tumor
P27338	MAOB	1.74515	0.000171447	0.0002789	Up-regulated in Tumor
P18084	ITGB5	1.74514	2.13009e-09	7.03174e-09	Up-regulated in Tumor
P40429	RPL13A	1.74417	4.27792e-11	2.11526e-10	Up-regulated in Tumor
P06213	INSR	1.74415	1.0109e-06	2.13848e-06	Up-regulated in Tumor
P41091	EIF2S3	1.74393	8.43465e-12	5.67234e-11	Up-regulated in Tumor
Q14690	PDCD11	1.74319	1.16288e-11	7.30575e-11	Up-regulated in Tumor
O75475	PSIP1	1.74307	2.02067e-06	4.10767e-06	Up-regulated in Tumor
P21589	NT5E	1.74205	4.79335e-07	1.06e-06	Up-regulated in Tumor
P62834	RAP1A	1.74203	1.78287e-09	5.94551e-09	Up-regulated in Tumor
Q06210	GFPT1	1.7417	1.03839e-10	4.5256e-10	Up-regulated in Tumor
A0AVT1	UBA6	1.74089	1.27779e-12	2.33422e-11	Up-regulated in Tumor
Q14697	GANAB	1.74075	1.93729e-12	2.45212e-11	Up-regulated in Tumor
Q96I59	NARS2	1.74039	3.02123e-06	5.99968e-06	Up-regulated in Tumor
Q9H0J9	PARP12	1.74033	2.35646e-06	4.73982e-06	Up-regulated in Tumor
P49720	PSMB3	1.73875	3.21681e-10	1.23792e-09	Up-regulated in Tumor
Q9H2P0	ADNP	1.73839	9.25877e-11	4.09495e-10	Up-regulated in Tumor
P41221	WNT5A	1.73833	0.00120159	0.00177335	Up-regulated in Tumor
Q92989	CLP1	1.73833	1.04125e-06	2.1966e-06	Up-regulated in Tumor
Q2M389	WASHC4	1.73755	1.64086e-12	2.39983e-11	Up-regulated in Tumor
Q12765	SCRN1	1.73738	3.51978e-11	1.8013e-10	Up-regulated in Tumor
O95396	MOCS3	1.73655	2.5874e-12	2.70673e-11	Up-regulated in Tumor
P35270	SPR	1.73634	1.70107e-10	7.00508e-10	Up-regulated in Tumor
P26583	HMGB2	1.73619	1.41707e-05	2.58342e-05	Up-regulated in Tumor
P01742	IGHV1-69	1.73575	0.000353054	0.000555018	Up-regulated in Tumor
Q8NEF9	SRFBP1	1.73532	3.33868e-10	1.27837e-09	Up-regulated in Tumor
Q63ZY3	KANK2	1.73475	7.88483e-06	1.48635e-05	Up-regulated in Tumor
Q5JTH9	RRP12	1.73428	2.37693e-11	1.3038e-10	Up-regulated in Tumor
Q9H0V9	LMAN2L	1.73304	4.54629e-06	8.82424e-06	Up-regulated in Tumor
O15230	LAMA5	1.73285	1.4548e-05	2.6459e-05	Up-regulated in Tumor
Q6P158	DHX57	1.73277	1.87584e-07	4.51108e-07	Up-regulated in Tumor
Q6UW68	TMEM205	1.73128	1.04033e-09	3.59485e-09	Up-regulated in Tumor
Q14185	DOCK1	1.73073	8.10158e-12	5.535e-11	Up-regulated in Tumor
Q13033	STRN3	1.7307	1.78304e-12	2.41237e-11	Up-regulated in Tumor
Q9UHD8	SEPTIN9	1.73052	1.16424e-10	4.9949e-10	Up-regulated in Tumor
P43405	SYK	1.73018	3.33868e-10	1.27837e-09	Up-regulated in Tumor
O95861	BPNT1	1.72984	1.33228e-12	2.33422e-11	Up-regulated in Tumor
P46459	NSF	1.72894	1.27779e-12	2.33422e-11	Up-regulated in Tumor
Q9NVH1	DNAJC11	1.72806	4.62403e-11	2.26845e-10	Up-regulated in Tumor
O60749	SNX2	1.72795	1.22548e-12	2.33422e-11	Up-regulated in Tumor
A3KN83	SBNO1	1.72728	6.80936e-11	3.13048e-10	Up-regulated in Tumor
Q9UIG0	BAZ1B	1.72621	2.13231e-10	8.56539e-10	Up-regulated in Tumor
Q9Y6E2	BZW2	1.72587	1.53754e-11	9.02432e-11	Up-regulated in Tumor
Q9NUQ7	UFSP2	1.72555	7.0768e-11	3.22967e-10	Up-regulated in Tumor
Q9HBL0	TNS1	1.72424	8.10049e-06	1.52492e-05	Up-regulated in Tumor
O15144	ARPC2	1.7224	8.43465e-12	5.67234e-11	Up-regulated in Tumor
Q12979	ABR	1.72189	5.18989e-12	4.08125e-11	Up-regulated in Tumor
Q9UPN3	MACF1	1.7214	9.93878e-13	2.33422e-11	Up-regulated in Tumor
Q9NPY3	CD93	1.72135	3.28282e-05	5.73243e-05	Up-regulated in Tumor
P27707	DCK	1.72122	3.33868e-10	1.27837e-09	Up-regulated in Tumor
O43592	XPOT	1.721	3.66005e-11	1.86337e-10	Up-regulated in Tumor
Q9BTV4	TMEM43	1.72053	3.33868e-10	1.27837e-09	Up-regulated in Tumor
P18206	VCL	1.7203	5.74062e-07	1.25407e-06	Up-regulated in Tumor
Q9BUT1	BDH2	1.71983	1.1279e-08	3.29454e-08	Up-regulated in Tumor
Q969X6	UTP4	1.71954	6.06498e-11	2.84537e-10	Up-regulated in Tumor
Q96CN7	ISOC1	1.71884	3.99774e-07	8.94124e-07	Up-regulated in Tumor
P06737	PYGL	1.71795	1.03844e-06	2.19134e-06	Up-regulated in Tumor
Q96T60	PNKP	1.71776	3.9572e-11	1.99252e-10	Up-regulated in Tumor
P19367	HK1	1.71773	4.78418e-12	3.85031e-11	Up-regulated in Tumor
Q15382	RHEB	1.71523	2.67494e-11	1.43632e-10	Up-regulated in Tumor
Q9C0H2	TTYH3	1.7152	0.00300164	0.00422839	Up-regulated in Tumor
P53621	COPA	1.71432	2.80958e-12	2.83557e-11	Up-regulated in Tumor
Q92556	ELMO1	1.71068	3.87697e-09	1.22231e-08	Up-regulated in Tumor
P20020	ATP2B1	1.70934	9.51644e-12	6.20555e-11	Up-regulated in Tumor
Q9HD34	LYRM4	1.70932	4.15844e-11	2.07559e-10	Up-regulated in Tumor
P00390	GSR	1.70866	1.52888e-08	4.39115e-08	Up-regulated in Tumor
Q16181	SEPTIN7	1.70715	1.12709e-12	2.33422e-11	Up-regulated in Tumor
Q96HR3	MED30	1.70588	0.00635222	0.00863505	Up-regulated in Tumor
P06744	GPI	1.70493	1.7665e-10	7.24844e-10	Up-regulated in Tumor
P36269	GGT5	1.70448	3.87818e-07	8.69081e-07	Up-regulated in Tumor
P57088	TMEM33	1.70427	3.49052e-09	1.1081e-08	Up-regulated in Tumor
Q02108	GUCY1A1	1.70403	1.32398e-05	2.42206e-05	Up-regulated in Tumor
Q9UJX3	ANAPC7	1.70357	1.16424e-10	4.9949e-10	Up-regulated in Tumor
Q13162	PRDX4	1.70341	1.12072e-10	4.84446e-10	Up-regulated in Tumor
Q969Z3	MTARC2	1.70326	3.64932e-07	8.24517e-07	Up-regulated in Tumor
P30533	LRPAP1	1.70194	8.57584e-11	3.82242e-10	Up-regulated in Tumor
Q9Y6X9	MORC2	1.70124	1.48633e-05	2.70038e-05	Up-regulated in Tumor
Q13363	CTBP1	1.70092	8.10158e-12	5.535e-11	Up-regulated in Tumor
P22102	GART	1.7006	6.62016e-12	4.80976e-11	Up-regulated in Tumor
Q15233	NONO	1.70054	1.78304e-12	2.41237e-11	Up-regulated in Tumor
Q92769	HDAC2	1.70003	2.13231e-10	8.56539e-10	Up-regulated in Tumor
P04066	FUCA1	1.69926	5.83502e-11	2.76199e-10	Up-regulated in Tumor
P21127	CDK11B	1.69814	2.38248e-12	2.63684e-11	Up-regulated in Tumor
Q96CW5	TUBGCP3	1.69573	3.59445e-12	3.22094e-11	Up-regulated in Tumor
P32019	INPP5B	1.69552	3.05043e-12	2.94461e-11	Up-regulated in Tumor
O95602	POLR1A	1.69523	1.54541e-09	5.20924e-09	Up-regulated in Tumor
P49815	TSC2	1.69512	6.62016e-12	4.80976e-11	Up-regulated in Tumor
Q96KG9	SCYL1	1.69331	2.1935e-12	2.53804e-11	Up-regulated in Tumor
Q96DE0	NUDT16	1.69288	1.75786e-06	3.59683e-06	Up-regulated in Tumor
O00560	SDCBP	1.69282	1.16424e-10	4.9949e-10	Up-regulated in Tumor
Q96GQ7	DDX27	1.69269	1.16424e-10	4.9949e-10	Up-regulated in Tumor
O95433	AHSA1	1.69167	1.41985e-11	8.50795e-11	Up-regulated in Tumor
Q7L014	DDX46	1.69154	3.74467e-12	3.3032e-11	Up-regulated in Tumor
P63279	UBE2I	1.69144	2.05367e-10	8.29313e-10	Up-regulated in Tumor
Q9P2X0	DPM3	1.69121	1.78555e-09	5.95155e-09	Up-regulated in Tumor
P07358	C8B	1.6912	3.13277e-07	7.18916e-07	Up-regulated in Tumor
Q15021	NCAPD2	1.68942	8.15443e-08	2.12615e-07	Up-regulated in Tumor
P31749	AKT1	1.68828	7.47363e-12	5.22546e-11	Up-regulated in Tumor
P62701	RPS4X	1.68811	1.11725e-11	7.05953e-11	Up-regulated in Tumor
P49137	MAPKAPK2	1.68785	1.311e-11	8.00222e-11	Up-regulated in Tumor
Q9Y394	DHRS7	1.68699	1.63802e-10	6.77791e-10	Up-regulated in Tumor
O95831	AIFM1	1.68497	1.574e-12	2.3776e-11	Up-regulated in Tumor
Q13488	TCIRG1	1.68463	1.05223e-07	2.69851e-07	Up-regulated in Tumor
Q15269	PWP2	1.68325	3.59609e-10	1.36628e-09	Up-regulated in Tumor
Q96CX2	KCTD12	1.68301	6.09471e-07	1.32476e-06	Up-regulated in Tumor
P40763	STAT3	1.68283	9.51644e-12	6.20555e-11	Up-regulated in Tumor
Q9H2U1	DHX36	1.68273	1.93729e-12	2.45212e-11	Up-regulated in Tumor
O14936	CASK	1.681	9.14155e-12	6.03553e-11	Up-regulated in Tumor
Q01085	TIAL1	1.68012	3.3115e-12	3.06325e-11	Up-regulated in Tumor
P27635	RPL10	1.67985	6.06498e-11	2.84537e-10	Up-regulated in Tumor
P27448	MARK3	1.67918	5.49011e-09	1.68679e-08	Up-regulated in Tumor
O94979	SEC31A	1.67899	1.33228e-12	2.33422e-11	Up-regulated in Tumor
Q99487	PAFAH2	1.67895	2.85327e-06	5.68587e-06	Up-regulated in Tumor
P49585	PCYT1A	1.67689	7.23495e-09	2.18e-08	Up-regulated in Tumor
P49207	RPL34	1.67659	3.00508e-06	5.97279e-06	Up-regulated in Tumor
Q15165	PON2	1.67447	4.83377e-10	1.78808e-09	Up-regulated in Tumor
P63165	SUMO1	1.6739	0.000201352	0.000325391	Up-regulated in Tumor
Q9H267	VPS33B	1.67383	2.37693e-11	1.3038e-10	Up-regulated in Tumor
Q6IAN0	DHRS7B	1.67345	1.00337e-09	3.4829e-09	Up-regulated in Tumor
Q9NUV9	GIMAP4	1.67332	8.25651e-05	0.000138644	Up-regulated in Tumor
O00139	KIF2A	1.67261	5.4052e-12	4.18827e-11	Up-regulated in Tumor
Q8IXK0	PHC2	1.67257	3.16343e-05	5.5352e-05	Up-regulated in Tumor
Q13425	SNTB2	1.67245	4.71113e-08	1.27079e-07	Up-regulated in Tumor
Q92608	DOCK2	1.67167	1.52888e-08	4.39115e-08	Up-regulated in Tumor
Q08170	SRSF4	1.67119	2.78218e-11	1.48232e-10	Up-regulated in Tumor
Q01130	SRSF2	1.67114	4.41394e-08	1.19484e-07	Up-regulated in Tumor
Q13228	SELENBP1	1.67112	1.88872e-05	3.38845e-05	Up-regulated in Tumor
Q7L2E3	DHX30	1.67085	1.40786e-10	5.9327e-10	Up-regulated in Tumor
Q96MU7	YTHDC1	1.67023	1.40786e-10	5.9327e-10	Up-regulated in Tumor
P15502	ELN	1.6684	0.000252661	0.000403377	Up-regulated in Tumor
P07814	EPRS1	1.66822	1.7105e-12	2.41237e-11	Up-regulated in Tumor
P33241	LSP1	1.66764	6.70174e-06	1.27522e-05	Up-regulated in Tumor
P49257	LMAN1	1.66715	4.77876e-09	1.48617e-08	Up-regulated in Tumor
Q12905	ILF2	1.66643	2.47246e-11	1.34228e-10	Up-regulated in Tumor
O95453	PARN	1.66557	7.0768e-11	3.22967e-10	Up-regulated in Tumor
Q92499	DDX1	1.66557	1.8586e-12	2.42854e-11	Up-regulated in Tumor
P52943	CRIP2	1.66515	8.06008e-05	0.000135577	Up-regulated in Tumor
Q9UKN8	GTF3C4	1.66486	2.47734e-10	9.79331e-10	Up-regulated in Tumor
Q9P2I0	CPSF2	1.66461	2.67494e-11	1.43632e-10	Up-regulated in Tumor
O94901	SUN1	1.6641	7.7814e-12	5.38586e-11	Up-regulated in Tumor
P26599	PTBP1	1.66374	2.28501e-11	1.2655e-10	Up-regulated in Tumor
Q13042	CDC16	1.66305	5.86242e-12	4.43749e-11	Up-regulated in Tumor
Q14254	FLOT2	1.66295	2.28608e-12	2.59278e-11	Up-regulated in Tumor
Q01813	PFKP	1.66263	7.64285e-11	3.46043e-10	Up-regulated in Tumor
O15042	U2SURP	1.66227	6.06498e-11	2.84537e-10	Up-regulated in Tumor
Q9H6K4	OPA3	1.66159	0.00507795	0.00698434	Up-regulated in Tumor
Q96G21	IMP4	1.66157	4.02466e-06	7.86733e-06	Up-regulated in Tumor
P48729	CSNK1A1	1.66018	8.15443e-08	2.12615e-07	Up-regulated in Tumor
Q7Z4I7	LIMS2	1.65969	0.000132752	0.000218698	Up-regulated in Tumor
P62241	RPS8	1.65882	8.78113e-12	5.85712e-11	Up-regulated in Tumor
P16885	PLCG2	1.65829	7.48779e-09	2.24634e-08	Up-regulated in Tumor
A0FGR8	ESYT2	1.65781	6.3038e-11	2.93338e-10	Up-regulated in Tumor
Q9NQZ2	UTP3	1.65779	8.78181e-06	1.64372e-05	Up-regulated in Tumor
Q8N163	CCAR2	1.65746	4.06383e-12	3.46965e-11	Up-regulated in Tumor
Q99567	NUP88	1.65731	4.59315e-12	3.73594e-11	Up-regulated in Tumor
P00918	CA2	1.65683	0.000606973	0.000925405	Up-regulated in Tumor
Q14738	PPP2R5D	1.65608	3.59445e-12	3.22094e-11	Up-regulated in Tumor
P29401	TKT	1.6558	2.36915e-09	7.75021e-09	Up-regulated in Tumor
Q9UQE7	SMC3	1.65579	4.44768e-11	2.18975e-10	Up-regulated in Tumor
O95563	MPC2	1.65571	9.23305e-07	1.96406e-06	Up-regulated in Tumor
Q8IY31	IFT20	1.6554	7.05047e-07	1.52001e-06	Up-regulated in Tumor
P62316	SNRPD2	1.65531	5.4052e-12	4.18827e-11	Up-regulated in Tumor
Q86UU1	PHLDB1	1.65507	4.9477e-09	1.53524e-08	Up-regulated in Tumor
O14562	UBFD1	1.65404	5.0151e-10	1.84819e-09	Up-regulated in Tumor
P10153	RNASE2	1.65357	6.80383e-05	0.000115236	Up-regulated in Tumor
Q96HY7	DHTKD1	1.65342	0.000135897	0.000223718	Up-regulated in Tumor
Q9Y4Z0	LSM4	1.6533	1.43854e-09	4.8633e-09	Up-regulated in Tumor
Q8IVN8	SBSPON	1.65269	9.53343e-05	0.000159424	Up-regulated in Tumor
Q15397	PUM3	1.65252	2.05367e-10	8.29313e-10	Up-regulated in Tumor
Q7Z3U7	MON2	1.65209	1.41985e-11	8.50795e-11	Up-regulated in Tumor
O00267	SUPT5H	1.65159	1.22548e-12	2.33422e-11	Up-regulated in Tumor
Q96SQ9	CYP2S1	1.65138	0.00383719	0.00534516	Up-regulated in Tumor
P56589	PEX3	1.65064	1.39828e-07	3.52416e-07	Up-regulated in Tumor
Q9UBF8	PI4KB	1.65042	5.62926e-12	4.31326e-11	Up-regulated in Tumor
Q9H0X4	FAM234A	1.65035	4.0866e-06	7.97706e-06	Up-regulated in Tumor
Q9UBV2	SEL1L	1.65026	3.17834e-12	2.99243e-11	Up-regulated in Tumor
P53814	SMTN	1.65004	0.000302285	0.000479152	Up-regulated in Tumor
Q9NYL2	MAP3K20	1.64995	1.23742e-06	2.58268e-06	Up-regulated in Tumor
Q6ZXV5	TMTC3	1.64977	6.06498e-11	2.84537e-10	Up-regulated in Tumor
Q96PD5	PGLYRP2	1.64952	5.02768e-08	1.34982e-07	Up-regulated in Tumor
P08138	NGFR	1.64935	0.00318792	0.00447702	Up-regulated in Tumor
P36776	LONP1	1.64925	3.74467e-12	3.3032e-11	Up-regulated in Tumor
P40925	MDH1	1.64774	1.72037e-09	5.7517e-09	Up-regulated in Tumor
Q9H944	MED20	1.64745	2.6587e-11	1.43632e-10	Up-regulated in Tumor
P51149	RAB7A	1.64606	2.1935e-12	2.53804e-11	Up-regulated in Tumor
P29622	SERPINA4	1.64557	2.26475e-06	4.56738e-06	Up-regulated in Tumor
P35606	COPB2	1.6449	2.1935e-12	2.53804e-11	Up-regulated in Tumor
P49116	NR2C2	1.6448	4.21818e-07	9.40979e-07	Up-regulated in Tumor
Q9UBQ0	VPS29	1.64418	3.03312e-09	9.72323e-09	Up-regulated in Tumor
Q9NZB2	FAM120A	1.64368	9.93878e-13	2.33422e-11	Up-regulated in Tumor
P11908	PRPS2	1.64345	1.16682e-08	3.40245e-08	Up-regulated in Tumor
Q9Y678	COPG1	1.64334	4.78418e-12	3.85031e-11	Up-regulated in Tumor
P12821	ACE	1.64313	1.11827e-09	3.85064e-09	Up-regulated in Tumor
Q15019	SEPTIN2	1.64285	6.89346e-12	4.96112e-11	Up-regulated in Tumor
Q8NEW0	SLC30A7	1.6427	6.0984e-05	0.000103671	Up-regulated in Tumor
P50479	PDLIM4	1.64264	3.76207e-07	8.4582e-07	Up-regulated in Tumor
O43242	PSMD3	1.64148	2.48287e-12	2.66221e-11	Up-regulated in Tumor
Q9BYT8	NLN	1.64132	1.24597e-09	4.25201e-09	Up-regulated in Tumor
Q9GZS1	POLR1E	1.63914	1.37612e-05	2.5141e-05	Up-regulated in Tumor
P57772	EEFSEC	1.63897	1.49104e-09	5.03585e-09	Up-regulated in Tumor
Q15631	TSN	1.63866	0.000500536	0.00077065	Up-regulated in Tumor
Q13144	EIF2B5	1.63809	4.23326e-12	3.53526e-11	Up-regulated in Tumor
Q9H334	FOXP1	1.63735	4.63315e-05	7.95892e-05	Up-regulated in Tumor
P01023	A2M	1.63672	3.75941e-06	7.37608e-06	Up-regulated in Tumor
Q96ST3	SIN3A	1.63483	3.80579e-11	1.93185e-10	Up-regulated in Tumor
P01920	HLA-DQB1	1.63459	0.000402809	0.000628777	Up-regulated in Tumor
Q6P4Q7	CNNM4	1.63456	1.85327e-07	4.46618e-07	Up-regulated in Tumor
Q5VT25	CDC42BPA	1.63452	5.74578e-07	1.25407e-06	Up-regulated in Tumor
Q6NYC8	PPP1R18	1.63379	2.28421e-08	6.41314e-08	Up-regulated in Tumor
Q8IYS2	KIAA2013	1.63352	3.41775e-06	6.73651e-06	Up-regulated in Tumor
Q14258	TRIM25	1.63309	2.19657e-11	1.22541e-10	Up-regulated in Tumor
Q6IBS0	TWF2	1.63221	2.37693e-11	1.3038e-10	Up-regulated in Tumor
P10155	RO60	1.63197	5.62926e-12	4.31326e-11	Up-regulated in Tumor
Q9H3U5	MFSD1	1.63188	0.000100064	0.000166927	Up-regulated in Tumor
Q9ULI0	ATAD2B	1.63179	2.50735e-06	5.03154e-06	Up-regulated in Tumor
Q9H6R4	NOL6	1.63144	3.73196e-10	1.41321e-09	Up-regulated in Tumor
P35659	DEK	1.63126	7.74921e-09	2.31667e-08	Up-regulated in Tumor
P42898	MTHFR	1.63036	1.04858e-05	1.94571e-05	Up-regulated in Tumor
Q9P107	GMIP	1.62995	6.55272e-07	1.41714e-06	Up-regulated in Tumor
P11498	PC	1.62986	0.000337789	0.00053236	Up-regulated in Tumor
P22234	PAICS	1.62981	1.63802e-10	6.77791e-10	Up-regulated in Tumor
Q96H20	SNF8	1.62972	1.03839e-10	4.5256e-10	Up-regulated in Tumor
Q8NCN5	PDPR	1.62928	1.57725e-10	6.56201e-10	Up-regulated in Tumor
P56937	HSD17B7	1.62898	5.34327e-06	1.0284e-05	Up-regulated in Tumor
P20742	PZP	1.62703	0.000633326	0.000962806	Up-regulated in Tumor
P30511	HLA-F	1.62692	0.000533912	0.000818919	Up-regulated in Tumor
Q9BSC4	NOL10	1.62638	6.09021e-09	1.85377e-08	Up-regulated in Tumor
Q14008	CKAP5	1.62599	9.53006e-13	2.33422e-11	Up-regulated in Tumor
Q9Y388	RBMX2	1.62571	2.62582e-05	4.64896e-05	Up-regulated in Tumor
Q9NXN4	GDAP2	1.62552	7.46833e-07	1.60556e-06	Up-regulated in Tumor
P00966	ASS1	1.62542	0.00295752	0.00416794	Up-regulated in Tumor
Q15392	DHCR24	1.62524	0.00100245	0.00148841	Up-regulated in Tumor
Q9NYR9	NKIRAS2	1.62468	0.000350761	0.000551792	Up-regulated in Tumor
P51610	HCFC1	1.62438	3.05043e-12	2.94461e-11	Up-regulated in Tumor
Q9UG63	ABCF2	1.62398	2.98597e-10	1.15881e-09	Up-regulated in Tumor
Q00341	HDLBP	1.62328	2.69625e-12	2.77e-11	Up-regulated in Tumor
Q6UXN9	WDR82	1.62314	1.36436e-11	8.28379e-11	Up-regulated in Tumor
Q6PI47	KCTD18	1.62272	4.36561e-06	8.48792e-06	Up-regulated in Tumor
Q8N766	EMC1	1.62258	1.93729e-12	2.45212e-11	Up-regulated in Tumor
O43172	PRPF4	1.62207	2.37693e-11	1.3038e-10	Up-regulated in Tumor
Q8TDD1	DDX54	1.62138	5.80912e-10	2.10914e-09	Up-regulated in Tumor
Q96P11	NSUN5	1.62014	9.32313e-06	1.73983e-05	Up-regulated in Tumor
P52657	GTF2A2	1.61966	5.85319e-07	1.27589e-06	Up-regulated in Tumor
Q9BXD5	NPL	1.61917	0.00487515	0.00672155	Up-regulated in Tumor
Q13043	STK4	1.6189	1.35545e-10	5.73648e-10	Up-regulated in Tumor
P00558	PGK1	1.61864	8.43465e-12	5.67234e-11	Up-regulated in Tumor
Q07020	RPL18	1.61836	2.57178e-10	1.01352e-09	Up-regulated in Tumor
P36578	RPL4	1.61819	1.41985e-11	8.50795e-11	Up-regulated in Tumor
P62995	TRA2B	1.618	4.99748e-11	2.43083e-10	Up-regulated in Tumor
Q8N5I2	ARRDC1	1.61778	5.85986e-06	1.12217e-05	Up-regulated in Tumor
Q9UI09	NDUFA12	1.61772	8.43465e-12	5.67234e-11	Up-regulated in Tumor
P23246	SFPQ	1.61767	3.9572e-11	1.99252e-10	Up-regulated in Tumor
Q5TEU4	NDUFAF5	1.61767	9.71014e-08	2.50142e-07	Up-regulated in Tumor
Q93052	LPP	1.61758	3.36201e-06	6.62854e-06	Up-regulated in Tumor
Q03001	DST	1.61672	1.42928e-08	4.11884e-08	Up-regulated in Tumor
Q92522	H1-10	1.61658	0.000557302	0.000852133	Up-regulated in Tumor
P14317	HCLS1	1.61647	1.70132e-06	3.48947e-06	Up-regulated in Tumor
P13995	MTHFD2	1.61515	2.32198e-05	4.13659e-05	Up-regulated in Tumor
Q06136	KDSR	1.61507	1.35545e-10	5.73648e-10	Up-regulated in Tumor
Q9BT09	CNPY3	1.61494	1.6357e-07	4.02278e-07	Up-regulated in Tumor
P24844	MYL9	1.61334	1.20955e-05	2.22636e-05	Up-regulated in Tumor
P43243	MATR3	1.6133	1.78304e-12	2.41237e-11	Up-regulated in Tumor
Q9UNM6	PSMD13	1.61293	2.38248e-12	2.63684e-11	Up-regulated in Tumor
Q15052	ARHGEF6	1.61263	5.88342e-09	1.79799e-08	Up-regulated in Tumor
P52789	HK2	1.61224	2.77721e-05	4.9031e-05	Up-regulated in Tumor
Q02880	TOP2B	1.61219	1.21034e-11	7.54183e-11	Up-regulated in Tumor
Q96PU5	NEDD4L	1.61135	3.09074e-06	6.12534e-06	Up-regulated in Tumor
Q15031	LARS2	1.61045	3.87284e-10	1.45932e-09	Up-regulated in Tumor
P62829	RPL23	1.61043	8.78113e-12	5.85712e-11	Up-regulated in Tumor
Q9NSE4	IARS2	1.60969	7.1778e-12	5.09639e-11	Up-regulated in Tumor
Q9NY12	GAR1	1.60944	3.18043e-08	8.75063e-08	Up-regulated in Tumor
Q12893	TMEM115	1.60923	2.98927e-09	9.61405e-09	Up-regulated in Tumor
P12931	SRC	1.60919	3.80579e-11	1.93185e-10	Up-regulated in Tumor
Q15645	TRIP13	1.60824	0.0004208	0.000655075	Up-regulated in Tumor
P39059	COL15A1	1.6074	0.00222248	0.003179	Up-regulated in Tumor
O60341	KDM1A	1.60708	1.48895e-07	3.74034e-07	Up-regulated in Tumor
Q5EBL4	RILPL1	1.60598	2.36142e-08	6.61912e-08	Up-regulated in Tumor
P09132	SRP19	1.60571	9.90639e-12	6.39311e-11	Up-regulated in Tumor
Q5VYK3	ECPAS	1.60489	5.18989e-12	4.08125e-11	Up-regulated in Tumor
Q9P2J5	LARS1	1.604	6.89346e-12	4.96112e-11	Up-regulated in Tumor
P18440	NAT1	1.60393	3.62736e-08	9.91681e-08	Up-regulated in Tumor
P32969	RPL9	1.60382	1.85327e-07	4.46618e-07	Up-regulated in Tumor
Q9NYU2	UGGT1	1.60381	1.7105e-12	2.41237e-11	Up-regulated in Tumor
Q9NZE8	MRPL35	1.60343	0.000926423	0.00138089	Up-regulated in Tumor
P51784	USP11	1.6028	1.5853e-07	3.90809e-07	Up-regulated in Tumor
Q8NB90	SPATA5	1.60258	1.95089e-11	1.10267e-10	Up-regulated in Tumor
P39656	DDOST	1.60156	1.41985e-11	8.50795e-11	Up-regulated in Tumor
P32004	L1CAM	1.60127	0.00269093	0.00381256	Up-regulated in Tumor
O14672	ADAM10	1.60094	1.36436e-11	8.28379e-11	Up-regulated in Tumor
Q9BXW6	OSBPL1A	1.60016	1.68532e-06	3.4587e-06	Up-regulated in Tumor
P50895	BCAM	1.5999	0.000132752	0.000218698	Up-regulated in Tumor
P28482	MAPK1	1.59977	5.86242e-12	4.43749e-11	Up-regulated in Tumor
O75569	PRKRA	1.59926	7.1778e-12	5.09639e-11	Up-regulated in Tumor
O43427	FIBP	1.59882	2.47734e-10	9.79331e-10	Up-regulated in Tumor
P01714	IGLV3-19	1.59869	0.00269093	0.00381256	Up-regulated in Tumor
Q13190	STX5	1.59842	3.73196e-10	1.41321e-09	Up-regulated in Tumor
O75390	CS	1.59823	2.28501e-11	1.2655e-10	Up-regulated in Tumor
P14625	HSP90B1	1.59703	6.80936e-11	3.13048e-10	Up-regulated in Tumor
Q04446	GBE1	1.59702	2.05367e-10	8.29313e-10	Up-regulated in Tumor
Q9UHB9	SRP68	1.59691	9.90639e-12	6.39311e-11	Up-regulated in Tumor
Q9NTZ6	RBM12	1.59671	1.78304e-12	2.41237e-11	Up-regulated in Tumor
Q99717	SMAD5	1.59652	1.99393e-06	4.05573e-06	Up-regulated in Tumor
Q9Y312	AAR2	1.59644	0.000100064	0.000166927	Up-regulated in Tumor
O75923	DYSF	1.59627	1.48895e-07	3.74034e-07	Up-regulated in Tumor
P16219	ACADS	1.59597	1.04033e-09	3.59485e-09	Up-regulated in Tumor
Q15629	TRAM1	1.59587	2.63915e-05	4.67015e-05	Up-regulated in Tumor
A6NCE7	MAP1LC3B2	1.59556	2.72037e-07	6.34231e-07	Up-regulated in Tumor
P48047	ATP5PO	1.59544	2.89363e-11	1.5322e-10	Up-regulated in Tumor
P24928	POLR2A	1.59455	2.10461e-12	2.51565e-11	Up-regulated in Tumor
Q9H3D4	TP63	1.59441	0.000247025	0.000395298	Up-regulated in Tumor
Q15758	SLC1A5	1.59415	0.000252661	0.000403377	Up-regulated in Tumor
Q9NUU7	DDX19A	1.59271	9.14155e-12	6.03553e-11	Up-regulated in Tumor
Q9UBL3	ASH2L	1.59235	6.06498e-11	2.84537e-10	Up-regulated in Tumor
Q9H9T3	ELP3	1.59235	2.13231e-10	8.56539e-10	Up-regulated in Tumor
Q9HCS7	XAB2	1.59228	2.67494e-11	1.43632e-10	Up-regulated in Tumor
P14678	SNRPB	1.59181	2.76953e-11	1.48232e-10	Up-regulated in Tumor
Q9BXW7	HDHD5	1.59023	4.77876e-09	1.48617e-08	Up-regulated in Tumor
Q9UM22	EPDR1	1.59021	0.0018087	0.00261214	Up-regulated in Tumor
P30419	NMT1	1.58986	2.92758e-12	2.87446e-11	Up-regulated in Tumor
Q96SU4	OSBPL9	1.58972	2.78218e-11	1.48232e-10	Up-regulated in Tumor
Q15208	STK38	1.58875	1.0312e-11	6.6114e-11	Up-regulated in Tumor
P27986	PIK3R1	1.58785	1.12709e-12	2.33422e-11	Up-regulated in Tumor
P43121	MCAM	1.58757	1.88872e-05	3.38845e-05	Up-regulated in Tumor
P62266	RPS23	1.58726	0.000646897	0.000982352	Up-regulated in Tumor
P55011	SLC12A2	1.58721	2.50763e-05	4.44882e-05	Up-regulated in Tumor
Q9BVP2	GNL3	1.5865	2.4545e-09	8.01035e-09	Up-regulated in Tumor
P50570	DNM2	1.58621	5.18989e-12	4.08125e-11	Up-regulated in Tumor
O14818	PSMA7	1.58575	1.17528e-12	2.33422e-11	Up-regulated in Tumor
P52788	SMS	1.58563	1.10107e-06	2.31245e-06	Up-regulated in Tumor
P16278	GLB1	1.58552	1.7665e-10	7.24844e-10	Up-regulated in Tumor
P04908	H2AC4	1.58492	0.00523697	0.00719012	Up-regulated in Tumor
Q96RP9	GFM1	1.58435	1.80196e-06	3.68159e-06	Up-regulated in Tumor
Q8N2F6	ARMC10	1.58425	3.13277e-07	7.18916e-07	Up-regulated in Tumor
Q9BXS5	AP1M1	1.58386	1.25968e-11	7.76484e-11	Up-regulated in Tumor
P05198	EIF2S1	1.58308	2.01925e-12	2.47827e-11	Up-regulated in Tumor
P50613	CDK7	1.58256	6.3038e-11	2.93338e-10	Up-regulated in Tumor
Q70IA6	MOB2	1.58248	1.86986e-08	5.30836e-08	Up-regulated in Tumor
Q9H0P0	NT5C3A	1.58241	8.70448e-07	1.85622e-06	Up-regulated in Tumor
P05154	SERPINA5	1.58199	1.05223e-07	2.69851e-07	Up-regulated in Tumor
P78560	CRADD	1.58186	1.86054e-07	4.48212e-07	Up-regulated in Tumor
Q99798	ACO2	1.58167	6.72535e-10	2.41123e-09	Up-regulated in Tumor
Q6P1J9	CDC73	1.58153	1.12072e-10	4.84446e-10	Up-regulated in Tumor
P00505	GOT2	1.58142	6.52523e-09	1.97917e-08	Up-regulated in Tumor
Q9BX66	SORBS1	1.58127	9.999e-05	0.000166885	Up-regulated in Tumor
Q9Y265	RUVBL1	1.58089	1.41985e-11	8.50795e-11	Up-regulated in Tumor
Q9BRK4	LZTS2	1.58084	0.000183712	0.000297865	Up-regulated in Tumor
Q99720	SIGMAR1	1.58081	2.12522e-07	5.05069e-07	Up-regulated in Tumor
Q16512	PKN1	1.58074	0.000411713	0.000641656	Up-regulated in Tumor
Q15437	SEC23B	1.5807	6.80936e-11	3.13048e-10	Up-regulated in Tumor
Q9Y333	LSM2	1.5806	2.78218e-11	1.48232e-10	Up-regulated in Tumor
P61077	UBE2D3	1.58056	2.07185e-09	6.84938e-09	Up-regulated in Tumor
P09417	QDPR	1.58	7.94225e-11	3.57713e-10	Up-regulated in Tumor
Q8TD55	PLEKHO2	1.57984	8.88654e-09	2.63037e-08	Up-regulated in Tumor
Q9Y6F6	IRAG1	1.57919	2.99725e-05	5.26453e-05	Up-regulated in Tumor
Q86TB9	PATL1	1.57879	2.47246e-11	1.34228e-10	Up-regulated in Tumor
Q8N1F8	STK11IP	1.57876	1.13366e-05	2.09509e-05	Up-regulated in Tumor
Q9BV38	WDR18	1.5784	1.30496e-10	5.56387e-10	Up-regulated in Tumor
P61916	NPC2	1.578	8.20512e-07	1.75463e-06	Up-regulated in Tumor
Q8IUR7	ARMC8	1.5777	9.99478e-11	4.3838e-10	Up-regulated in Tumor
Q969P0	IGSF8	1.57766	2.92822e-09	9.42212e-09	Up-regulated in Tumor
Q9H3G5	CPVL	1.57761	2.13937e-06	4.33231e-06	Up-regulated in Tumor
O15235	MRPS12	1.57664	0.000101561	0.000169384	Up-regulated in Tumor
Q92930	RAB8B	1.57573	3.75941e-06	7.37608e-06	Up-regulated in Tumor
Q08209	PPP3CA	1.57489	1.47755e-11	8.72437e-11	Up-regulated in Tumor
O60331	PIP5K1C	1.5741	1.68766e-07	4.12345e-07	Up-regulated in Tumor
Q12906	ILF3	1.57401	1.64086e-12	2.39983e-11	Up-regulated in Tumor
Q92820	GGH	1.57373	1.4548e-05	2.6459e-05	Up-regulated in Tumor
Q9Y2G8	DNAJC16	1.57335	3.40649e-05	5.94233e-05	Up-regulated in Tumor
O60825	PFKFB2	1.57334	2.13009e-09	7.03174e-09	Up-regulated in Tumor
Q12981	BNIP1	1.57299	7.0768e-11	3.22967e-10	Up-regulated in Tumor
P57740	NUP107	1.57223	1.12709e-12	2.33422e-11	Up-regulated in Tumor
Q8WXF7	ATL1	1.57168	1.12112e-07	2.86554e-07	Up-regulated in Tumor
Q13308	PTK7	1.57116	2.33006e-06	4.69083e-06	Up-regulated in Tumor
P48506	GCLC	1.57077	3.31651e-05	5.78684e-05	Up-regulated in Tumor
Q8IY81	FTSJ3	1.57063	9.19531e-09	2.71009e-08	Up-regulated in Tumor
O94804	STK10	1.57002	4.86691e-08	1.30921e-07	Up-regulated in Tumor
Q69YN2	CWF19L1	1.5698	6.48388e-10	2.33074e-09	Up-regulated in Tumor
Q9HD33	MRPL47	1.56937	5.57109e-07	1.22099e-06	Up-regulated in Tumor
P48735	IDH2	1.56915	1.98394e-09	6.5809e-09	Up-regulated in Tumor
O60476	MAN1A2	1.56839	5.13233e-06	9.88912e-06	Up-regulated in Tumor
Q4G0N4	NADK2	1.56746	2.77108e-07	6.43651e-07	Up-regulated in Tumor
Q9Y4I1	MYO5A	1.56741	1.03839e-10	4.5256e-10	Up-regulated in Tumor
Q9Y5A9	YTHDF2	1.56722	7.78203e-10	2.75275e-09	Up-regulated in Tumor
Q9Y6D5	ARFGEF2	1.56719	5.19512e-11	2.50921e-10	Up-regulated in Tumor
O14933	UBE2L6	1.56678	8.45746e-05	0.000141914	Up-regulated in Tumor
Q9Y3I0	RTCB	1.56663	8.40036e-13	2.33422e-11	Up-regulated in Tumor
Q13838	DDX39B	1.5661	1.59991e-11	9.31879e-11	Up-regulated in Tumor
Q9UMS6	SYNPO2	1.56543	0.000674856	0.00102255	Up-regulated in Tumor
Q9HAB8	PPCS	1.56519	6.80936e-11	3.13048e-10	Up-regulated in Tumor
P49792	RANBP2	1.5651	3.45013e-12	3.1491e-11	Up-regulated in Tumor
Q6P3W7	SCYL2	1.56475	1.11725e-11	7.05953e-11	Up-regulated in Tumor
P30405	PPIF	1.56471	8.78181e-06	1.64372e-05	Up-regulated in Tumor
Q9BSJ2	TUBGCP2	1.56421	2.47734e-10	9.79331e-10	Up-regulated in Tumor
Q9NWY4	HPF1	1.56415	1.83438e-10	7.50905e-10	Up-regulated in Tumor
Q13111	CHAF1A	1.56377	0.00665626	0.0090305	Up-regulated in Tumor
P02790	HPX	1.56335	1.17791e-05	2.17177e-05	Up-regulated in Tumor
Q96LR5	UBE2E2	1.56286	5.8908e-08	1.56928e-07	Up-regulated in Tumor
P40938	RFC3	1.56268	1.05909e-05	1.96256e-05	Up-regulated in Tumor
Q8N4Q0	ZADH2	1.56261	1.11699e-05	2.06596e-05	Up-regulated in Tumor
Q96EY4	TMA16	1.56181	3.76207e-07	8.4582e-07	Up-regulated in Tumor
Q9BZQ8	NIBAN1	1.56125	5.57109e-07	1.22099e-06	Up-regulated in Tumor
Q9NV66	TYW1	1.56109	1.22634e-05	2.25606e-05	Up-regulated in Tumor
Q6PGP7	TTC37	1.56087	1.27779e-12	2.33422e-11	Up-regulated in Tumor
Q92841	DDX17	1.55914	7.7814e-12	5.38586e-11	Up-regulated in Tumor
O00592	PODXL	1.55911	1.51601e-06	3.13181e-06	Up-regulated in Tumor
Q99832	CCT7	1.55895	7.7814e-12	5.38586e-11	Up-regulated in Tumor
P46087	NOP2	1.55886	1.27222e-07	3.23012e-07	Up-regulated in Tumor
Q5EBM0	CMPK2	1.55859	0.000675413	0.00102294	Up-regulated in Tumor
Q9NP92	MRPS30	1.55786	3.254e-09	1.03781e-08	Up-regulated in Tumor
Q9ULC5	ACSL5	1.55786	5.07027e-05	8.68377e-05	Up-regulated in Tumor
P29590	PML	1.55695	1.68766e-07	4.12345e-07	Up-regulated in Tumor
Q6NUK4	REEP3	1.55662	0.00227143	0.00324497	Up-regulated in Tumor
P49589	CARS1	1.55616	2.28608e-12	2.59278e-11	Up-regulated in Tumor
O94913	PCF11	1.55588	1.91458e-09	6.35696e-09	Up-regulated in Tumor
Q15043	SLC39A14	1.55566	0.000115278	0.000191102	Up-regulated in Tumor
Q5TBB1	RNASEH2B	1.55565	2.99725e-05	5.26453e-05	Up-regulated in Tumor
Q9NSC5	HOMER3	1.55544	0.000118031	0.00019543	Up-regulated in Tumor
O94832	MYO1D	1.55531	2.21389e-10	8.85169e-10	Up-regulated in Tumor
P60900	PSMA6	1.55518	6.89346e-12	4.96112e-11	Up-regulated in Tumor
P63096	GNAI1	1.55467	9.79245e-07	2.07633e-06	Up-regulated in Tumor
Q9UG56	PISD	1.55466	3.2338e-05	5.65112e-05	Up-regulated in Tumor
P28289	TMOD1	1.55464	0.0066845	0.00905986	Up-regulated in Tumor
P61254	RPL26	1.55418	4.79335e-07	1.06e-06	Up-regulated in Tumor
Q9NVH0	EXD2	1.55403	6.80936e-11	3.13048e-10	Up-regulated in Tumor
P12004	PCNA	1.55378	4.69342e-06	9.08161e-06	Up-regulated in Tumor
Q9H4M9	EHD1	1.55369	1.7412e-07	4.23172e-07	Up-regulated in Tumor
Q96PK6	RBM14	1.55347	5.83502e-11	2.76199e-10	Up-regulated in Tumor
Q99848	EBNA1BP2	1.55308	2.72892e-09	8.82212e-09	Up-regulated in Tumor
Q9NVI7	ATAD3A	1.55253	2.69642e-08	7.48786e-08	Up-regulated in Tumor
Q14005	IL16	1.55242	2.94657e-07	6.7959e-07	Up-regulated in Tumor
Q96IX5	ATP5MD	1.5523	1.80831e-08	5.14637e-08	Up-regulated in Tumor
Q66K74	MAP1S	1.55096	2.92822e-09	9.42212e-09	Up-regulated in Tumor
Q03111	MLLT1	1.55008	0.00444071	0.00614475	Up-regulated in Tumor
P20618	PSMB1	1.54992	1.35545e-10	5.73648e-10	Up-regulated in Tumor
Q9Y606	PUS1	1.54945	2.72892e-09	8.82212e-09	Up-regulated in Tumor
Q86VX2	COMMD7	1.54916	1.70107e-10	7.00508e-10	Up-regulated in Tumor
Q7LBC6	KDM3B	1.54871	5.83502e-11	2.76199e-10	Up-regulated in Tumor
Q9UHD2	TBK1	1.54801	1.78304e-12	2.41237e-11	Up-regulated in Tumor
Q9Y5X3	SNX5	1.54766	2.47246e-11	1.34228e-10	Up-regulated in Tumor
Q93008	USP9X	1.54761	4.59315e-12	3.73594e-11	Up-regulated in Tumor
P18754	RCC1	1.54758	2.36915e-09	7.75021e-09	Up-regulated in Tumor
P41252	IARS1	1.54741	9.51644e-12	6.20555e-11	Up-regulated in Tumor
Q9Y3C6	PPIL1	1.54679	3.51978e-11	1.8013e-10	Up-regulated in Tumor
Q9NQC3	RTN4	1.54645	5.02768e-08	1.34982e-07	Up-regulated in Tumor
Q96HD1	CRELD1	1.54637	6.27956e-07	1.36279e-06	Up-regulated in Tumor
Q9NRK6	ABCB10	1.54516	5.5155e-11	2.65277e-10	Up-regulated in Tumor
Q14534	SQLE	1.54431	4.82559e-05	8.27708e-05	Up-regulated in Tumor
Q00613	HSF1	1.54332	1.49349e-05	2.71124e-05	Up-regulated in Tumor
Q96RF0	SNX18	1.54286	1.24597e-09	4.25201e-09	Up-regulated in Tumor
Q8IY67	RAVER1	1.54267	3.59609e-10	1.36628e-09	Up-regulated in Tumor
Q8NCA5	FAM98A	1.54248	2.54285e-09	8.25554e-09	Up-regulated in Tumor
Q9UKF6	CPSF3	1.54228	2.28501e-11	1.2655e-10	Up-regulated in Tumor
Q9UBG0	MRC2	1.54215	2.70734e-05	4.78467e-05	Up-regulated in Tumor
Q13356	PPIL2	1.54173	6.48388e-10	2.33074e-09	Up-regulated in Tumor
P48444	ARCN1	1.54151	2.67494e-11	1.43632e-10	Up-regulated in Tumor
O95394	PGM3	1.54126	2.05575e-09	6.79941e-09	Up-regulated in Tumor
Q96JC1	VPS39	1.54101	3.69104e-07	8.32847e-07	Up-regulated in Tumor
Q5EG05	CARD16	1.54047	0.000111813	0.000185804	Up-regulated in Tumor
P02760	AMBP	1.54037	2.68716e-07	6.27553e-07	Up-regulated in Tumor
P20042	EIF2S2	1.54029	7.47363e-12	5.22546e-11	Up-regulated in Tumor
Q9HBL8	NMRAL1	1.53976	6.66561e-07	1.4402e-06	Up-regulated in Tumor
O14617	AP3D1	1.53949	5.18989e-12	4.08125e-11	Up-regulated in Tumor
O75558	STX11	1.53837	0.000787827	0.00118432	Up-regulated in Tumor
P12955	PEPD	1.53817	7.3545e-11	3.34309e-10	Up-regulated in Tumor
Q460N5	PARP14	1.53722	9.23305e-07	1.96406e-06	Up-regulated in Tumor
P52298	NCBP2	1.53638	0.00259058	0.00367949	Up-regulated in Tumor
P07910	HNRNPC	1.53617	7.64844e-08	2.00258e-07	Up-regulated in Tumor
Q9BSD7	NTPCR	1.53557	3.64932e-07	8.24517e-07	Up-regulated in Tumor
P49711	CTCF	1.53501	1.74872e-08	4.98505e-08	Up-regulated in Tumor
P62910	RPL32	1.53492	4.86691e-08	1.30921e-07	Up-regulated in Tumor
Q14643	ITPR1	1.53484	2.2012e-06	4.44444e-06	Up-regulated in Tumor
P61764	STXBP1	1.53443	5.2401e-06	1.00883e-05	Up-regulated in Tumor
Q15386	UBE3C	1.53234	7.3545e-11	3.34309e-10	Up-regulated in Tumor
Q8IZ81	ELMOD2	1.53198	9.67688e-10	3.37097e-09	Up-regulated in Tumor
Q8NB16	MLKL	1.53164	4.12085e-07	9.20461e-07	Up-regulated in Tumor
Q00535	CDK5	1.53162	4.62403e-11	2.26845e-10	Up-regulated in Tumor
P43034	PAFAH1B1	1.53153	1.25968e-11	7.76484e-11	Up-regulated in Tumor
Q6UWP7	LCLAT1	1.5314	4.47946e-05	7.71032e-05	Up-regulated in Tumor
Q9NV31	IMP3	1.53106	2.8819e-09	9.29047e-09	Up-regulated in Tumor
Q9BUJ2	HNRNPUL1	1.53093	2.67494e-11	1.43632e-10	Up-regulated in Tumor
Q9H0R3	TMEM222	1.53026	2.57175e-11	1.39398e-10	Up-regulated in Tumor
Q969U7	PSMG2	1.53022	8.97467e-08	2.3224e-07	Up-regulated in Tumor
Q96BW9	TAMM41	1.52994	9.04533e-05	0.000151631	Up-regulated in Tumor
Q9BTX1	NDC1	1.5286	3.03312e-09	9.72323e-09	Up-regulated in Tumor
P55854	SUMO3	1.52847	2.60858e-08	7.26156e-08	Up-regulated in Tumor
Q9NP81	SARS2	1.52831	8.96501e-07	1.90941e-06	Up-regulated in Tumor
P0C7P0	CISD3	1.52793	0.000149191	0.000244432	Up-regulated in Tumor
Q08257	CRYZ	1.52762	1.85327e-07	4.46618e-07	Up-regulated in Tumor
Q9NX58	LYAR	1.52752	2.52663e-07	5.92681e-07	Up-regulated in Tumor
O43676	NDUFB3	1.52689	3.71264e-08	1.01459e-07	Up-regulated in Tumor
Q5VW32	BROX	1.52673	2.30308e-07	5.43767e-07	Up-regulated in Tumor
Q92616	GCN1	1.52662	5.4052e-12	4.18827e-11	Up-regulated in Tumor
Q9H9P8	L2HGDH	1.52636	8.58786e-09	2.54635e-08	Up-regulated in Tumor
Q9P258	RCC2	1.52621	8.32178e-06	1.56272e-05	Up-regulated in Tumor
P61160	ACTR2	1.52582	4.27792e-11	2.11526e-10	Up-regulated in Tumor
Q9BTE3	MCMBP	1.52574	1.40786e-10	5.9327e-10	Up-regulated in Tumor
Q8IZ83	ALDH16A1	1.52573	1.07879e-10	4.68088e-10	Up-regulated in Tumor
Q92900	UPF1	1.52556	3.74467e-12	3.3032e-11	Up-regulated in Tumor
Q13310	PABPC4	1.52545	8.29896e-09	2.46707e-08	Up-regulated in Tumor
P42696	RBM34	1.52513	1.29159e-08	3.74088e-08	Up-regulated in Tumor
Q69YN4	VIRMA	1.52416	1.98917e-05	3.56495e-05	Up-regulated in Tumor
Q9NRW4	DUSP22	1.52372	4.63315e-05	7.95892e-05	Up-regulated in Tumor
Q49AR2	C5orf22	1.52359	0.00223109	0.00319065	Up-regulated in Tumor
P04180	LCAT	1.52351	1.1201e-05	2.07114e-05	Up-regulated in Tumor
Q8IYB3	SRRM1	1.52333	4.45756e-09	1.39195e-08	Up-regulated in Tumor
P40123	CAP2	1.52329	0.00018798	0.000304499	Up-regulated in Tumor
Q9H3S7	PTPN23	1.52307	2.28608e-12	2.59278e-11	Up-regulated in Tumor
Q9UHX1	PUF60	1.52257	3.46505e-10	1.31941e-09	Up-regulated in Tumor
O95140	MFN2	1.52235	2.78218e-11	1.48232e-10	Up-regulated in Tumor
Q9ULK4	MED23	1.52223	1.65828e-05	2.98909e-05	Up-regulated in Tumor
P84157	MXRA7	1.52184	0.000210757	0.000339398	Up-regulated in Tumor
Q16851	UGP2	1.52138	1.27779e-12	2.33422e-11	Up-regulated in Tumor
Q16836	HADH	1.52107	1.23269e-07	3.13556e-07	Up-regulated in Tumor
P84098	RPL19	1.52064	1.04033e-09	3.59485e-09	Up-regulated in Tumor
Q6PL24	TMED8	1.52049	0.00145326	0.0021193	Up-regulated in Tumor
Q09028	RBBP4	1.52039	4.441e-06	8.62231e-06	Up-regulated in Tumor
P14618	PKM	1.52013	5.68346e-09	1.74075e-08	Up-regulated in Tumor
P26358	DNMT1	1.52	2.77108e-07	6.43651e-07	Up-regulated in Tumor
Q96RQ3	MCCC1	1.51995	1.35497e-07	3.4238e-07	Up-regulated in Tumor
O75881	CYP7B1	1.51972	0.000875769	0.00130937	Up-regulated in Tumor
O60678	PRMT3	1.51957	2.92213e-05	5.14178e-05	Up-regulated in Tumor
Q96PE2	ARHGEF17	1.51936	1.69105e-08	4.82664e-08	Up-regulated in Tumor
P78345	RPP38	1.51921	3.37024e-09	1.0719e-08	Up-regulated in Tumor
O43395	PRPF3	1.519	8.07053e-10	2.84164e-09	Up-regulated in Tumor
O94906	PRPF6	1.51868	6.3038e-11	2.93338e-10	Up-regulated in Tumor
Q92888	ARHGEF1	1.51834	2.28501e-11	1.2655e-10	Up-regulated in Tumor
Q6P9B9	INTS5	1.51819	4.11451e-11	2.05516e-10	Up-regulated in Tumor
Q13555	CAMK2G	1.51766	1.53316e-05	2.77958e-05	Up-regulated in Tumor
O95822	MLYCD	1.51755	6.99042e-09	2.11002e-08	Up-regulated in Tumor
P02766	TTR	1.51707	0.000309093	0.00048938	Up-regulated in Tumor
Q07812	BAX	1.517	6.80936e-11	3.13048e-10	Up-regulated in Tumor
P10644	PRKAR1A	1.51672	3.14167e-09	1.00525e-08	Up-regulated in Tumor
Q9BTT0	ANP32E	1.51655	1.9723e-07	4.72485e-07	Up-regulated in Tumor
Q9BQ39	DDX50	1.51653	4.01891e-10	1.5094e-09	Up-regulated in Tumor
Q9NWX6	THG1L	1.5157	1.42289e-06	2.95454e-06	Up-regulated in Tumor
P00734	F2	1.51511	2.92213e-05	5.14178e-05	Up-regulated in Tumor
O43491	EPB41L2	1.51503	3.87818e-07	8.69081e-07	Up-regulated in Tumor
Q8ND76	CCNY	1.5146	2.98597e-10	1.15881e-09	Up-regulated in Tumor
Q96L92	SNX27	1.51458	6.06498e-11	2.84537e-10	Up-regulated in Tumor
Q13131	PRKAA1	1.51447	3.45013e-12	3.1491e-11	Up-regulated in Tumor
Q13232	NME3	1.514	1.6061e-06	3.30798e-06	Up-regulated in Tumor
P31040	SDHA	1.51385	1.0312e-11	6.6114e-11	Up-regulated in Tumor
P53992	SEC24C	1.51358	4.06383e-12	3.46965e-11	Up-regulated in Tumor
Q96HS1	PGAM5	1.51345	4.86691e-08	1.30921e-07	Up-regulated in Tumor
O60496	DOK2	1.5133	6.97119e-05	0.000117867	Up-regulated in Tumor
Q8WVK2	SNRNP27	1.51265	8.79202e-08	2.27685e-07	Up-regulated in Tumor
Q9NY61	AATF	1.51177	1.10107e-06	2.31245e-06	Up-regulated in Tumor
Q15714	TSC22D1	1.51156	1.53639e-07	3.85388e-07	Up-regulated in Tumor
P50336	PPOX	1.5113	7.5036e-10	2.66523e-09	Up-regulated in Tumor
P33121	ACSL1	1.50973	2.06698e-08	5.84142e-08	Up-regulated in Tumor
Q92997	DVL3	1.50945	2.4545e-09	8.01035e-09	Up-regulated in Tumor
Q13094	LCP2	1.50928	9.999e-05	0.000166885	Up-regulated in Tumor
Q7L576	CYFIP1	1.50671	3.9572e-11	1.99252e-10	Up-regulated in Tumor
Q05D32	CTDSPL2	1.50653	3.254e-09	1.03781e-08	Up-regulated in Tumor
P53634	CTSC	1.50603	1.47281e-06	3.0499e-06	Up-regulated in Tumor
P46734	MAP2K3	1.50589	1.63802e-10	6.77791e-10	Up-regulated in Tumor
P50151	GNG10	1.5057	0.00240008	0.0034188	Up-regulated in Tumor
O43324	EEF1E1	1.50498	1.90831e-06	3.88846e-06	Up-regulated in Tumor
Q14847	LASP1	1.50489	2.54285e-09	8.25554e-09	Up-regulated in Tumor
P49961	ENTPD1	1.50466	3.2338e-05	5.65112e-05	Up-regulated in Tumor
Q96PY6	NEK1	1.50408	3.70933e-06	7.28822e-06	Up-regulated in Tumor
Q8TAF3	WDR48	1.50351	2.54285e-09	8.25554e-09	Up-regulated in Tumor
P43250	GRK6	1.50308	1.43021e-05	2.6067e-05	Up-regulated in Tumor
P00740	F9	1.50296	0.000633326	0.000962806	Up-regulated in Tumor
P17813	ENG	1.50165	3.36201e-06	6.62854e-06	Up-regulated in Tumor
Q9UPY8	MAPRE3	1.50161	8.41943e-08	2.18778e-07	Up-regulated in Tumor
P20073	ANXA7	1.50156	9.19531e-09	2.71009e-08	Up-regulated in Tumor
P09471	GNAO1	1.5014	0.000500536	0.00077065	Up-regulated in Tumor
Q8TCZ2	CD99L2	1.50059	0.00208649	0.00299696	Up-regulated in Tumor
Q96NC0	ZMAT2	0.666563	1.53316e-05	2.77958e-05	Down-regulated in Tumor
P01282	VIP	0.666272	2.63915e-05	4.67015e-05	Down-regulated in Tumor
Q96ER9	CCDC51	0.666028	1.39828e-07	3.52416e-07	Down-regulated in Tumor
Q9BR39	JPH2	0.665827	0.00218001	0.00312475	Down-regulated in Tumor
P02655	APOC2	0.665685	8.45746e-05	0.000141914	Down-regulated in Tumor
P00403	MT-CO2	0.665504	5.59982e-10	2.03962e-09	Down-regulated in Tumor
Q8TDH9	BLOC1S5	0.665436	6.51292e-08	1.72265e-07	Down-regulated in Tumor
P05387	RPLP2	0.665349	5.83502e-11	2.76199e-10	Down-regulated in Tumor
Q96DC8	ECHDC3	0.665313	0.000126668	0.000209175	Down-regulated in Tumor
P84085	ARF5	0.66522	5.20306e-10	1.90622e-09	Down-regulated in Tumor
Q9NPA8	ENY2	0.665212	4.17752e-07	9.32514e-07	Down-regulated in Tumor
P56385	ATP5ME	0.665077	2.47734e-10	9.79331e-10	Down-regulated in Tumor
Q96JB5	CDK5RAP3	0.664866	1.70107e-10	7.00508e-10	Down-regulated in Tumor
Q08495	DMTN	0.664573	2.50763e-05	4.44882e-05	Down-regulated in Tumor
Q9UBC2	EPS15L1	0.66452	9.93878e-13	2.33422e-11	Down-regulated in Tumor
Q15628	TRADD	0.664411	5.09098e-07	1.12077e-06	Down-regulated in Tumor
O15541	RNF113A	0.664341	5.91192e-08	1.57247e-07	Down-regulated in Tumor
Q3MHD2	LSM12	0.664038	2.77108e-07	6.43651e-07	Down-regulated in Tumor
P48668	KRT6C	0.663867	0.000469113	0.000724706	Down-regulated in Tumor
O95208	EPN2	0.663738	4.01891e-10	1.5094e-09	Down-regulated in Tumor
Q13542	EIF4EBP2	0.663696	3.17384e-09	1.01463e-08	Down-regulated in Tumor
P52799	EFNB2	0.663601	3.39677e-08	9.31977e-08	Down-regulated in Tumor
P63241	EIF5A	0.663337	9.67688e-10	3.37097e-09	Down-regulated in Tumor
Q6PD74	AAGAB	0.663244	1.66001e-09	5.57093e-09	Down-regulated in Tumor
Q5TZA2	CROCC	0.66273	1.72037e-09	5.7517e-09	Down-regulated in Tumor
P16152	CBR1	0.662711	5.1936e-08	1.39002e-07	Down-regulated in Tumor
Q9NSU2	TREX1	0.662576	2.72037e-07	6.34231e-07	Down-regulated in Tumor
Q6ISB3	GRHL2	0.662562	1.5853e-07	3.90809e-07	Down-regulated in Tumor
Q6QNY1	BLOC1S2	0.662402	1.60171e-09	5.39108e-09	Down-regulated in Tumor
P51687	SUOX	0.662326	1.58118e-08	4.53378e-08	Down-regulated in Tumor
O75348	ATP6V1G1	0.662244	7.07447e-07	1.52375e-06	Down-regulated in Tumor
Q96G74	OTUD5	0.662168	5.86774e-06	1.12337e-05	Down-regulated in Tumor
Q9BV40	VAMP8	0.662115	2.09869e-07	4.98939e-07	Down-regulated in Tumor
P05204	HMGN2	0.662104	2.60983e-06	5.23261e-06	Down-regulated in Tumor
P45985	MAP2K4	0.661998	7.48779e-09	2.24634e-08	Down-regulated in Tumor
Q9H6A0	DENND2D	0.661876	3.74828e-08	1.0223e-07	Down-regulated in Tumor
O43396	TXNL1	0.661654	3.51978e-11	1.8013e-10	Down-regulated in Tumor
Q9UKY7	CDV3	0.661613	1.09024e-08	3.18996e-08	Down-regulated in Tumor
P54840	GYS2	0.661453	0.000832942	0.0012486	Down-regulated in Tumor
Q96LJ7	DHRS1	0.660759	1.79639e-07	4.34587e-07	Down-regulated in Tumor
Q9UHY7	ENOPH1	0.660219	7.17293e-08	1.88526e-07	Down-regulated in Tumor
Q9NUP9	LIN7C	0.660063	1.59991e-11	9.31879e-11	Down-regulated in Tumor
P18858	LIG1	0.659958	4.94e-07	1.08997e-06	Down-regulated in Tumor
Q7L8J4	SH3BP5L	0.659555	2.82231e-05	4.98016e-05	Down-regulated in Tumor
P61225	RAP2B	0.659476	3.95434e-05	6.8459e-05	Down-regulated in Tumor
O75884	RBBP9	0.65939	3.07733e-08	8.48735e-08	Down-regulated in Tumor
Q96GS6	ABHD17A	0.659248	1.29401e-06	2.69507e-06	Down-regulated in Tumor
Q5VUA4	ZNF318	0.659114	9.19531e-09	2.71009e-08	Down-regulated in Tumor
Q96TA2	YME1L1	0.658797	6.06498e-11	2.84537e-10	Down-regulated in Tumor
P82094	TMF1	0.658638	7.0768e-11	3.22967e-10	Down-regulated in Tumor
Q99633	PRPF18	0.658473	1.0109e-06	2.13848e-06	Down-regulated in Tumor
A1L390	PLEKHG3	0.658324	2.13706e-08	6.02461e-08	Down-regulated in Tumor
Q5JPI3	C3orf38	0.657721	1.48633e-05	2.70038e-05	Down-regulated in Tumor
Q04323	UBXN1	0.65756	6.48388e-10	2.33074e-09	Down-regulated in Tumor
P15428	HPGD	0.657502	7.23495e-09	2.18e-08	Down-regulated in Tumor
Q5T8D3	ACBD5	0.657454	1.12112e-07	2.86554e-07	Down-regulated in Tumor
Q8TBC5	ZSCAN18	0.657153	8.10624e-05	0.000136287	Down-regulated in Tumor
Q92542	NCSTN	0.657096	1.98394e-09	6.5809e-09	Down-regulated in Tumor
P47914	RPL29	0.656503	7.17293e-08	1.88526e-07	Down-regulated in Tumor
O95372	LYPLA2	0.655952	1.51869e-10	6.34139e-10	Down-regulated in Tumor
Q9UIS9	MBD1	0.655784	1.48633e-05	2.70038e-05	Down-regulated in Tumor
Q12986	NFX1	0.655783	7.65409e-06	1.44563e-05	Down-regulated in Tumor
Q9HBR0	SLC38A10	0.655636	1.60171e-09	5.39108e-09	Down-regulated in Tumor
Q9NRX2	MRPL17	0.655494	8.41943e-08	2.18778e-07	Down-regulated in Tumor
O60303	KATNIP	0.655219	2.80412e-06	5.60254e-06	Down-regulated in Tumor
Q14677	CLINT1	0.655209	1.80227e-11	1.02968e-10	Down-regulated in Tumor
O15344	MID1	0.655168	1.65828e-05	2.98909e-05	Down-regulated in Tumor
Q9UBQ5	EIF3K	0.654913	1.97787e-10	8.03423e-10	Down-regulated in Tumor
P40855	PEX19	0.654894	2.21389e-10	8.85169e-10	Down-regulated in Tumor
O43166	SIPA1L1	0.654658	2.36915e-09	7.75021e-09	Down-regulated in Tumor
P42566	EPS15	0.654088	1.11725e-11	7.05953e-11	Down-regulated in Tumor
O75170	PPP6R2	0.654052	1.11725e-11	7.05953e-11	Down-regulated in Tumor
P02686	MBP	0.653576	5.4064e-07	1.1864e-06	Down-regulated in Tumor
Q9BW30	TPPP3	0.652993	0.000316045	0.000499696	Down-regulated in Tumor
O60936	NOL3	0.651714	1.38187e-08	3.98891e-08	Down-regulated in Tumor
P07919	UQCRH	0.651521	0.000112529	0.000186864	Down-regulated in Tumor
O43765	SGTA	0.651281	3.09929e-10	1.19941e-09	Down-regulated in Tumor
Q96T66	NMNAT3	0.651279	0.000103613	0.000172597	Down-regulated in Tumor
P0DPA2	VSIG8	0.65102	0.000127282	0.000210139	Down-regulated in Tumor
O94856	NFASC	0.650877	1.35497e-07	3.4238e-07	Down-regulated in Tumor
Q8IYB5	SMAP1	0.650633	1.46491e-06	3.03813e-06	Down-regulated in Tumor
Q6ZRV2	FAM83H	0.650568	1.7412e-07	4.23172e-07	Down-regulated in Tumor
O75179	ANKRD17	0.650367	5.59982e-10	2.03962e-09	Down-regulated in Tumor
Q92625	ANKS1A	0.650333	7.2349e-10	2.57378e-09	Down-regulated in Tumor
O95926	SYF2	0.650082	8.74402e-07	1.86407e-06	Down-regulated in Tumor
O95104	SCAF4	0.64955	2.09869e-07	4.98939e-07	Down-regulated in Tumor
Q9BX97	PLVAP	0.649305	3.51023e-08	9.62338e-08	Down-regulated in Tumor
Q9HD42	CHMP1A	0.648003	3.49052e-09	1.1081e-08	Down-regulated in Tumor
P23508	MCC	0.647664	1.84758e-09	6.14937e-09	Down-regulated in Tumor
Q6FIF0	ZFAND6	0.647401	2.79279e-08	7.73986e-08	Down-regulated in Tumor
Q9BYX2	TBC1D2	0.647049	1.69105e-08	4.82664e-08	Down-regulated in Tumor
O94915	FRYL	0.646793	1.2e-06	2.50991e-06	Down-regulated in Tumor
P23025	XPA	0.646455	1.17779e-05	2.17177e-05	Down-regulated in Tumor
Q659C4	LARP1B	0.646388	1.00132e-05	1.86254e-05	Down-regulated in Tumor
Q8TDY4	ASAP3	0.646274	1.49914e-05	2.72078e-05	Down-regulated in Tumor
Q9H0C8	ILKAP	0.645871	2.82686e-09	9.12159e-09	Down-regulated in Tumor
P49069	CAMLG	0.645572	5.30318e-09	1.63447e-08	Down-regulated in Tumor
P11274	BCR	0.64554	6.3038e-11	2.93338e-10	Down-regulated in Tumor
Q13948	CUX1	0.645269	2.57178e-10	1.01352e-09	Down-regulated in Tumor
Q9HD40	SEPSECS	0.645092	7.15023e-07	1.5391e-06	Down-regulated in Tumor
Q9UK41	VPS28	0.645057	1.40786e-10	5.9327e-10	Down-regulated in Tumor
Q00587	CDC42EP1	0.644373	1.38784e-09	4.71043e-09	Down-regulated in Tumor
Q96S59	RANBP9	0.643384	4.27792e-11	2.11526e-10	Down-regulated in Tumor
Q9BS26	ERP44	0.643381	1.70107e-10	7.00508e-10	Down-regulated in Tumor
P51178	PLCD1	0.64336	8.88654e-09	2.63037e-08	Down-regulated in Tumor
P17535	JUND	0.643014	0.000528866	0.000811724	Down-regulated in Tumor
Q92805	GOLGA1	0.642762	4.99748e-11	2.43083e-10	Down-regulated in Tumor
O14558	HSPB6	0.642402	1.30939e-05	2.39602e-05	Down-regulated in Tumor
Q96JP5	ZFP91	0.641727	2.57259e-05	4.55706e-05	Down-regulated in Tumor
Q9HC36	MRM3	0.641119	3.13277e-07	7.18916e-07	Down-regulated in Tumor
Q14457	BECN1	0.640634	2.37693e-11	1.3038e-10	Down-regulated in Tumor
Q9UNL4	ING4	0.640448	4.27991e-05	7.38349e-05	Down-regulated in Tumor
Q8N5H3	FAM89B	0.640308	1.38806e-05	2.53256e-05	Down-regulated in Tumor
Q7L099	RUFY3	0.639968	2.37693e-11	1.3038e-10	Down-regulated in Tumor
P22792	CPN2	0.639792	3.87818e-07	8.69081e-07	Down-regulated in Tumor
O60220	TIMM8A	0.639721	1.01534e-08	2.98097e-08	Down-regulated in Tumor
Q53FA7	TP53I3	0.639641	5.1936e-08	1.39002e-07	Down-regulated in Tumor
Q13439	GOLGA4	0.63937	1.38905e-12	2.33422e-11	Down-regulated in Tumor
P15311	EZR	0.639343	2.05575e-09	6.79941e-09	Down-regulated in Tumor
P04920	SLC4A2	0.639181	1.33599e-08	3.85971e-08	Down-regulated in Tumor
P41162	ETV3	0.638421	6.91705e-05	0.000117038	Down-regulated in Tumor
Q9NRS4	TMPRSS4	0.638048	2.83608e-07	6.57415e-07	Down-regulated in Tumor
Q9NUI1	DECR2	0.637759	0.000107282	0.000178405	Down-regulated in Tumor
Q07352	ZFP36L1	0.637296	4.61544e-09	1.43799e-08	Down-regulated in Tumor
Q9HD15	SRA1	0.636831	1.50981e-12	2.37459e-11	Down-regulated in Tumor
Q96N21	TEPSIN	0.636809	0.000258078	0.00041193	Down-regulated in Tumor
Q96BK5	PINX1	0.636655	5.20306e-10	1.90622e-09	Down-regulated in Tumor
O14579	COPE	0.636391	5.20306e-10	1.90622e-09	Down-regulated in Tumor
Q96D71	REPS1	0.636352	3.00944e-11	1.58013e-10	Down-regulated in Tumor
Q9H4G0	EPB41L1	0.636174	9.84444e-09	2.89149e-08	Down-regulated in Tumor
Q9Y572	RIPK3	0.636041	6.99358e-10	2.49698e-09	Down-regulated in Tumor
Q6DT37	CDC42BPG	0.635932	6.97559e-10	2.49315e-09	Down-regulated in Tumor
Q8NBM4	UBAC2	0.635401	4.61544e-09	1.43799e-08	Down-regulated in Tumor
Q5TDH0	DDI2	0.63391	7.94225e-11	3.57713e-10	Down-regulated in Tumor
O43570	CA12	0.633785	1.85327e-07	4.46618e-07	Down-regulated in Tumor
P10114	RAP2A	0.633033	1.18588e-07	3.02543e-07	Down-regulated in Tumor
Q8WUA4	GTF3C2	0.632815	3.00944e-11	1.58013e-10	Down-regulated in Tumor
Q8WXD5	GEMIN6	0.632734	2.39615e-11	1.31225e-10	Down-regulated in Tumor
Q96S82	UBL7	0.632724	5.68346e-09	1.74075e-08	Down-regulated in Tumor
Q8TDS4	HCAR2	0.632542	0.00146715	0.00213865	Down-regulated in Tumor
P04259	KRT6B	0.6325	6.00951e-06	1.14891e-05	Down-regulated in Tumor
Q3ZCW2	LGALSL	0.63225	1.86986e-08	5.30836e-08	Down-regulated in Tumor
Q9UH17	APOBEC3B	0.632051	0.000437292	0.000679518	Down-regulated in Tumor
O95427	PIGN	0.631909	3.06648e-06	6.08779e-06	Down-regulated in Tumor
O60716	CTNND1	0.631259	2.89363e-11	1.5322e-10	Down-regulated in Tumor
Q8WXE0	CASKIN2	0.630923	1.61566e-06	3.32368e-06	Down-regulated in Tumor
Q92615	LARP4B	0.630613	4.99748e-11	2.43083e-10	Down-regulated in Tumor
Q8TD30	GPT2	0.6306	4.00195e-08	1.08717e-07	Down-regulated in Tumor
P08865	RPSA	0.630569	3.74467e-12	3.3032e-11	Down-regulated in Tumor
P63151	PPP2R2A	0.630506	5.61359e-11	2.68305e-10	Down-regulated in Tumor
O95999	BCL10	0.630163	5.59982e-10	2.03962e-09	Down-regulated in Tumor
Q8TE85	GRHL3	0.630143	4.71113e-08	1.27079e-07	Down-regulated in Tumor
Q8NBN7	RDH13	0.630127	7.78203e-10	2.75275e-09	Down-regulated in Tumor
Q96JH7	VCPIP1	0.630127	1.36436e-11	8.28379e-11	Down-regulated in Tumor
Q9HC44	GPBP1L1	0.629825	3.74027e-05	6.49655e-05	Down-regulated in Tumor
Q9BRG2	SH2D3A	0.629146	1.2835e-05	2.35366e-05	Down-regulated in Tumor
P13473	LAMP2	0.628825	3.8731e-08	1.05383e-07	Down-regulated in Tumor
Q9BYN8	MRPS26	0.62863	9.25877e-11	4.09495e-10	Down-regulated in Tumor
Q9BZL1	UBL5	0.628493	6.25088e-10	2.25524e-09	Down-regulated in Tumor
P21953	BCKDHB	0.628344	1.7412e-07	4.23172e-07	Down-regulated in Tumor
P49354	FNTA	0.628308	4.01891e-10	1.5094e-09	Down-regulated in Tumor
O15484	CAPN5	0.627995	3.18043e-08	8.75063e-08	Down-regulated in Tumor
Q96EM0	L3HYPDH	0.627903	6.02706e-06	1.15195e-05	Down-regulated in Tumor
Q9UKJ3	GPATCH8	0.627848	1.47755e-11	8.72437e-11	Down-regulated in Tumor
P49789	FHIT	0.627719	8.69276e-08	2.25199e-07	Down-regulated in Tumor
P56962	STX17	0.626749	3.38477e-11	1.73868e-10	Down-regulated in Tumor
Q8IU89	CERS3	0.626727	3.35283e-06	6.61804e-06	Down-regulated in Tumor
Q9ULP0	NDRG4	0.626676	3.09074e-06	6.12534e-06	Down-regulated in Tumor
P51157	RAB28	0.626524	1.54455e-05	2.79728e-05	Down-regulated in Tumor
Q14157	UBAP2L	0.626471	1.63802e-10	6.77791e-10	Down-regulated in Tumor
Q96HY6	DDRGK1	0.625127	2.63428e-09	8.54029e-09	Down-regulated in Tumor
O95785	WIZ	0.624048	3.74374e-09	1.18302e-08	Down-regulated in Tumor
Q9UKL0	RCOR1	0.623814	4.32735e-10	1.61202e-09	Down-regulated in Tumor
Q9Y6I3	EPN1	0.6238	4.62403e-11	2.26845e-10	Down-regulated in Tumor
A1Z1Q3	MACROD2	0.623343	0.000685048	0.00103731	Down-regulated in Tumor
Q9Y2V2	CARHSP1	0.623247	4.24761e-07	9.45091e-07	Down-regulated in Tumor
Q9Y6K9	IKBKG	0.623247	2.82686e-09	9.12159e-09	Down-regulated in Tumor
Q6FI81	CIAPIN1	0.623	1.30496e-10	5.56387e-10	Down-regulated in Tumor
Q13277	STX3	0.622972	1.04033e-09	3.59485e-09	Down-regulated in Tumor
Q8NBF6	AVL9	0.622944	6.00349e-07	1.30783e-06	Down-regulated in Tumor
Q9UHP3	USP25	0.622661	2.21389e-10	8.85169e-10	Down-regulated in Tumor
Q5T0F9	CC2D1B	0.622537	4.31972e-06	8.40345e-06	Down-regulated in Tumor
Q6N075	MFSD5	0.622483	4.74805e-05	8.15018e-05	Down-regulated in Tumor
P14406	COX7A2	0.622352	1.11827e-09	3.85064e-09	Down-regulated in Tumor
O95613	PCNT	0.622321	5.83502e-11	2.76199e-10	Down-regulated in Tumor
Q9BZ71	PITPNM3	0.62179	2.81551e-05	4.96945e-05	Down-regulated in Tumor
P10606	COX5B	0.621433	2.67494e-11	1.43632e-10	Down-regulated in Tumor
Q15388	TOMM20	0.621354	2.79379e-07	6.48706e-07	Down-regulated in Tumor
O60232	ZNRD2	0.62109	1.24597e-09	4.25201e-09	Down-regulated in Tumor
P05114	HMGN1	0.620687	2.13937e-06	4.33231e-06	Down-regulated in Tumor
Q9Y618	NCOR2	0.620504	4.83377e-10	1.78808e-09	Down-regulated in Tumor
Q8IVT5	KSR1	0.620018	1.03839e-10	4.5256e-10	Down-regulated in Tumor
P27797	CALR	0.619985	9.19531e-09	2.71009e-08	Down-regulated in Tumor
Q9H3F6	KCTD10	0.619339	6.72535e-10	2.41123e-09	Down-regulated in Tumor
Q7Z7F7	MRPL55	0.619003	1.78287e-09	5.94551e-09	Down-regulated in Tumor
Q86UY5	FAM83A	0.618049	1.27222e-07	3.23012e-07	Down-regulated in Tumor
Q8NI35	PATJ	0.617713	3.46505e-10	1.31941e-09	Down-regulated in Tumor
Q15828	CST6	0.617548	2.85753e-07	6.61272e-07	Down-regulated in Tumor
Q9Y6N7	ROBO1	0.617275	2.38629e-10	9.48033e-10	Down-regulated in Tumor
Q15742	NAB2	0.617253	1.57383e-05	2.84507e-05	Down-regulated in Tumor
Q99614	TTC1	0.616946	8.07053e-10	2.84164e-09	Down-regulated in Tumor
Q02083	NAAA	0.61664	2.34255e-06	4.71459e-06	Down-regulated in Tumor
A1A5C7	SLC22A23	0.616583	6.02852e-05	0.000102509	Down-regulated in Tumor
Q9UJ70	NAGK	0.615723	9.25877e-11	4.09495e-10	Down-regulated in Tumor
Q96MW1	CCDC43	0.615558	3.9572e-11	1.99252e-10	Down-regulated in Tumor
P04626	ERBB2	0.615324	2.05367e-10	8.29313e-10	Down-regulated in Tumor
O75822	EIF3J	0.614702	1.57725e-10	6.56201e-10	Down-regulated in Tumor
Q9Y6Q5	AP1M2	0.614653	7.40699e-08	1.94529e-07	Down-regulated in Tumor
Q15651	HMGN3	0.614608	7.07447e-07	1.52375e-06	Down-regulated in Tumor
P01130	LDLR	0.613984	3.488e-05	6.0799e-05	Down-regulated in Tumor
P31431	SDC4	0.613863	3.39677e-08	9.31977e-08	Down-regulated in Tumor
Q9UGV2	NDRG3	0.613222	3.9572e-11	1.99252e-10	Down-regulated in Tumor
Q9C040	TRIM2	0.61303	0.000156595	0.000256074	Down-regulated in Tumor
Q13835	PKP1	0.612679	2.6057e-07	6.09772e-07	Down-regulated in Tumor
P98175	RBM10	0.612033	1.70107e-10	7.00508e-10	Down-regulated in Tumor
Q9H173	SIL1	0.611948	6.02605e-10	2.17755e-09	Down-regulated in Tumor
Q7L5D6	GET4	0.611785	1.2019e-09	4.12002e-09	Down-regulated in Tumor
Q5T5P2	KIAA1217	0.611184	2.19657e-11	1.22541e-10	Down-regulated in Tumor
P30047	GCHFR	0.611077	7.54028e-06	1.42492e-05	Down-regulated in Tumor
Q96BR5	COA7	0.610941	1.16682e-08	3.40245e-08	Down-regulated in Tumor
Q7Z6J4	FGD2	0.610915	1.68964e-05	3.0448e-05	Down-regulated in Tumor
P43686	PSMC4	0.610901	1.17528e-12	2.33422e-11	Down-regulated in Tumor
Q8WU90	ZC3H15	0.610497	3.03312e-09	9.72323e-09	Down-regulated in Tumor
Q5T013	HYI	0.61026	1.79988e-05	3.23499e-05	Down-regulated in Tumor
Q9NRY2	INIP	0.610193	4.0206e-06	7.86386e-06	Down-regulated in Tumor
O75940	SMNDC1	0.610027	4.01481e-09	1.26057e-08	Down-regulated in Tumor
Q96EY5	MVB12A	0.609842	4.23326e-12	3.53526e-11	Down-regulated in Tumor
Q9UKS6	PACSIN3	0.609573	5.20306e-10	1.90622e-09	Down-regulated in Tumor
Q9NZC3	GDE1	0.609121	6.73315e-10	2.41277e-09	Down-regulated in Tumor
Q9H2C0	GAN	0.609076	2.63428e-09	8.54029e-09	Down-regulated in Tumor
O14561	NDUFAB1	0.609038	3.23008e-07	7.37553e-07	Down-regulated in Tumor
O14578	CIT	0.608553	4.56786e-05	7.85854e-05	Down-regulated in Tumor
Q96HR9	REEP6	0.608073	6.51031e-08	1.72265e-07	Down-regulated in Tumor
Q9UEW8	STK39	0.607778	5.49011e-09	1.68679e-08	Down-regulated in Tumor
Q9BRG1	VPS25	0.607471	2.38248e-12	2.63684e-11	Down-regulated in Tumor
Q8ND30	PPFIBP2	0.607288	3.21681e-10	1.23792e-09	Down-regulated in Tumor
Q9H0N0	RAB6C	0.607187	2.46963e-10	9.79331e-10	Down-regulated in Tumor
Q9UNZ2	NSFL1C	0.607148	8.2531e-11	3.69054e-10	Down-regulated in Tumor
Q8N7R7	CCNYL1	0.607061	6.55272e-07	1.41714e-06	Down-regulated in Tumor
[truncated: 1,114 more rows]

## Sheet: C. 2D annotation
Tumor score	NAT score	Type	Size	P value	Benj. Hoch. FDR	Names
0.00692355	-0.184306	GOMF name	649	0	0	DNA binding
0.0192399	-0.0878773	GOBP name	1747	0	0	regulation of gene expression
0.079166	-0.132124	GOBP name	337	0	0	DNA metabolic process
0.110008	-0.0392901	GOBP name	1474	0	0	nucleobase-containing compound metabolic process
-0.0137086	-0.152759	GOBP name	1357	0	0	regulation of nucleobase-containing compound metabolic process
0.166128	0.298009	GOCC name	614	0	0	extracellular space
0.00487464	-0.165696	GOCC name	458	0	0	nuclear body
0.00587893	-0.120277	GOCC name	2310	0	0	nucleus
-0.00718969	-0.100988	GOBP name	2067	0	0	regulation of primary metabolic process
0.100752	0.226034	GOCC name	1493	0	0	extracellular vesicle
-0.0311136	-0.151815	GOBP name	1048	0	0	regulation of RNA biosynthetic process
-0.0226703	-0.156527	GOBP name	1218	0	0	regulation of RNA metabolic process
-0.0340184	-0.153258	GOBP name	1037	0	0	regulation of DNA-templated transcription
0.117971	-0.00224682	GOBP name	1661	0	0	organic cyclic compound metabolic process
0.0166874	-0.151147	GOCC name	2035	0	0	nucleoplasm
0.033318	-0.187115	GOBP name	303	0	0	chromatin organization
-0.023924	-0.161639	GOBP name	715	0	0	regulation of transcription by RNA polymerase II
-0.00363419	-0.196462	GOCC name	364	0	0	protein-DNA complex
0.0886587	-0.129519	GOBP name	1140	0	0	nucleic acid metabolic process
0.111147	-0.0139099	GOBP name	1722	0	0	cellular nitrogen compound metabolic process
0.0670614	-0.162662	GOCC name	718	0	0	nuclear protein-containing complex
0.221827	0.339246	GOCC name	730	0	0	extracellular region
0.0848382	-0.0957445	GOMF name	1718	0	0	nucleic acid binding
0.00545518	-0.0939445	GOBP name	2236	0	0	regulation of macromolecule metabolic process
0.0534356	0.20857	GOBP name	508	0	0	lipid metabolic process
0.115688	-0.0222213	GOBP name	1551	0	0	heterocycle metabolic process
0.0230988	-0.0838976	GOBP name	1799	0	0	regulation of macromolecule biosynthetic process
0.0815758	-0.0326614	GOBP name	2459	0	0	macromolecule metabolic process
0.119012	0.0176119	GOMF name	2647	0	0	organic cyclic compound binding
0.0648504	-0.158723	GOBP name	415	0	0	mRNA metabolic process
0.0877416	-0.176911	GOBP name	311	0	0	mRNA processing
0.44221	0.53496	GOCC name	265	0	0	external encapsulating structure
0.0985933	0.223515	GOCC name	1487	0	0	extracellular exosome
0.44221	0.53496	GOCC name	265	0	0	extracellular matrix
0.100752	0.226034	GOCC name	1493	0	0	extracellular membrane-bounded organelle
0.100752	0.226034	GOCC name	1493	0	0	extracellular organelle
-0.0107262	-0.11143	GOBP name	2011	0	0	regulation of nitrogen compound metabolic process
0.0930616	-0.110331	GOBP name	881	0	0	RNA metabolic process
0.485169	0.574503	GOCC name	238	0	0	collagen-containing extracellular matrix
0.121478	0.167847	GOMF name	2480	0	0	catalytic activity
0.0635624	-0.191486	GOBP name	274	0	0	RNA splicing
0.309206	0.591229	GOCC name	112	0	0	blood microparticle
0.0190357	-0.126408	GOBP name	747	0	0	positive regulation of nucleobase-containing compound metabolic process
0.145225	-0.0177992	GOMF name	1224	0	0	RNA binding
0.134046	0.256467	GOBP name	862	0	0	small molecule metabolic process
0.025082	-0.0760456	GOBP name	1849	0	0	regulation of cellular biosynthetic process
0.026286	-0.0741849	GOBP name	1861	0	0	regulation of biosynthetic process
0.0271411	-0.194722	GOBP name	330	0	0	protein-DNA complex organization
0.0542556	-0.0485562	GOCC name	4681	0	0	intracellular organelle
0.115613	-0.019458	GOBP name	1556	0	0	cellular aromatic compound metabolic process
0.126107	-0.101192	GOBP name	582	0	0	RNA processing
0.0853207	0.189617	GOCC name	1974	0	0	vesicle
0.134202	0.266699	GOBP name	453	2.22045e-16	8.49142e-14	organic acid metabolic process
0.0106384	0.106785	GOCC name	1645	2.22045e-16	1.96217e-14	plasma membrane
0.0760061	0.137802	GOCC name	3495	2.22045e-16	2.07118e-14	membrane
0.7172	0.780385	GOMF name	71	4.44089e-16	2.66602e-13	extracellular matrix structural constituent
0.0389518	0.208307	GOBP name	396	4.44089e-16	1.59536e-13	cellular lipid metabolic process
0.115629	-0.150216	GOBP name	180	4.44089e-16	1.64521e-13	RNA splicing, via transesterification reactions
0.133482	0.265281	GOBP name	450	4.44089e-16	1.54843e-13	oxoacid metabolic process
0.0139982	-0.127121	GOBP name	648	6.66134e-16	2.25629e-13	positive regulation of RNA metabolic process
0.129541	-0.136028	GOBP name	175	1.33227e-15	4.26866e-13	mRNA splicing, via spliceosome
0.129541	-0.136028	GOBP name	175	1.33227e-15	4.38723e-13	RNA splicing, via transesterification reactions with bulged adenosine as nucleophile
0.0836151	0.234742	GOMF name	415	1.55431e-15	7.99805e-13	oxidoreductase activity
0.166088	0.201779	GOMF name	1253	1.55431e-15	6.99829e-13	small molecule binding
0.11309	-0.0346133	GOCC name	582	1.9984e-15	1.67766e-13	ribonucleoprotein complex
0.0154747	-0.0716006	GOBP name	2237	2.66454e-15	8.31265e-13	regulation of cellular metabolic process
0.130358	0.259687	GOBP name	439	3.33067e-15	1.01244e-12	carboxylic acid metabolic process
0.0403203	-0.0440784	GOCC name	4158	3.77476e-15	3.01801e-13	intracellular membrane-bounded organelle
0.204403	0.201229	GOMF name	1078	5.10703e-15	2.04395e-12	carbohydrate derivative binding
0.0709206	-0.189314	GOCC name	168	1.02141e-14	7.79518e-13	spliceosomal complex
-0.0223246	-0.160301	GOBP name	550	2.64233e-14	7.83121e-12	negative regulation of nucleobase-containing compound metabolic process
0.172474	0.197224	GOMF name	1184	2.75335e-14	9.91758e-12	anion binding
0.1083	0.0388863	GOBP name	2916	3.19744e-14	9.24529e-12	nitrogen compound metabolic process
0.0771756	2.76108e-06	GOCC name	3062	3.21965e-14	2.35034e-12	protein-containing complex
0.0636023	-0.152013	GOBP name	236	4.55191e-14	1.28483e-11	chromatin remodeling
-0.00252238	-0.183262	GOCC name	315	6.23945e-14	4.36502e-12	chromatin
0.0108624	-0.127136	GOBP name	575	6.88338e-14	1.89773e-11	positive regulation of RNA biosynthetic process
0.0103831	-0.126951	GOBP name	572	1.01918e-13	2.74601e-11	positive regulation of DNA-templated transcription
0.0506332	-0.148596	GOMF name	265	1.47882e-13	4.84245e-11	chromatin binding
-0.030057	-0.168235	GOBP name	500	1.67644e-13	4.41648e-11	negative regulation of RNA metabolic process
0.0186519	-0.0609955	GOBP name	2462	1.83631e-13	4.73249e-11	regulation of metabolic process
0.115441	0.19738	GOBP name	793	3.39284e-13	8.5579e-11	phosphorus metabolic process
-0.00469556	-0.195849	GOCC name	259	4.67182e-13	3.13759e-11	nuclear speck
0.0419518	-0.130615	GOBP name	341	5.10925e-13	1.26188e-10	DNA damage response
0.165903	0.188945	GOMF name	1141	6.9611e-13	2.08949e-10	heterocyclic compound binding
0.125639	-0.012265	GOCC name	518	1.05382e-12	6.80527e-11	nucleolus
0.110179	0.192668	GOBP name	779	1.0616e-12	2.56841e-10	phosphate-containing compound metabolic process
0.0189668	-0.0783381	GOBP name	1182	1.22435e-12	2.90294e-10	positive regulation of nitrogen compound metabolic process
0.0816422	-0.131927	GOBP name	214	1.3245e-12	3.0788e-10	DNA repair
0.0563521	-0.0491299	GOBP name	982	1.90803e-12	4.34994e-10	positive regulation of macromolecule biosynthetic process
0.0320356	-0.0604128	GOBP name	1347	2.17382e-12	4.86238e-10	positive regulation of macromolecule metabolic process
0.102784	0.212223	GOBP name	492	5.70055e-12	1.25148e-09	organophosphate metabolic process
0.167599	0.0110099	GOBP name	350	5.72364e-12	1.23371e-09	ncRNA metabolic process
0.0669733	-0.122605	GOBP name	257	5.8975e-12	1.24848e-09	regulation of DNA metabolic process
0.164021	0.184102	GOMF name	1088	6.45284e-12	1.78793e-09	nucleoside phosphate binding
0.088291	0.250358	GOBP name	263	7.1616e-12	1.48949e-09	monocarboxylic acid metabolic process
0.16358	0.183703	GOMF name	1087	7.32236e-12	1.88394e-09	nucleotide binding
0.212542	0.0560968	GOMF name	307	8.66529e-12	2.08083e-09	catalytic activity, acting on a nucleic acid
0.0312677	-0.0773883	GOBP name	838	8.7752e-12	1.79362e-09	negative regulation of cellular biosynthetic process
0.182119	0.205173	GOCC name	824	9.76397e-12	6.07174e-10	organelle lumen
0.182119	0.205173	GOCC name	824	9.76397e-12	5.85489e-10	membrane-enclosed lumen
0.182119	0.205173	GOCC name	824	9.76397e-12	5.653e-10	intracellular organelle lumen
0.0299143	-0.0777662	GOBP name	845	1.10303e-11	2.21634e-09	negative regulation of biosynthetic process
0.381902	0.395538	GOBP name	191	1.21774e-11	2.40605e-09	immune effector process
0.0279308	-0.0805704	GOBP name	820	1.32752e-11	2.57995e-09	negative regulation of macromolecule biosynthetic process
0.509462	0.724035	KEGG name	53	1.57903e-11	4.68971e-09	Complement and coagulation cascades
0.054361	-0.0444849	GOBP name	1025	1.88938e-11	3.61267e-09	protein-containing complex organization
0.166448	-0.0626499	GOCC name	162	2.41032e-11	1.34897e-09	chromosome
0.0677661	-0.186592	GOMF name	130	2.7105e-11	6.10201e-09	histone binding
-0.0699555	-0.223637	GOMF name	289	2.81293e-11	5.9601e-09	sequence-specific DNA binding
-0.0397634	-0.170127	GOBP name	437	3.09155e-11	5.81751e-09	negative regulation of RNA biosynthetic process
0.169032	-0.00241908	GOBP name	275	3.24545e-11	6.01169e-09	ncRNA processing
-0.103361	-0.218684	GOMF name	410	4.46236e-11	8.92969e-09	transcription regulator activity
-0.0455268	-0.174384	GOBP name	429	4.86231e-11	8.86811e-09	negative regulation of DNA-templated transcription
0.168656	-0.0914986	KEGG name	122	5.00695e-11	7.43532e-09	Spliceosome
0.0560371	-0.040317	GOBP name	1018	6.61937e-11	1.18898e-08	positive regulation of cellular biosynthetic process
-0.0258115	-0.181321	GOMF name	305	7.62139e-11	1.44486e-08	double-stranded DNA binding
0.174931	-0.0473112	GOBP name	161	8.69897e-11	1.5392e-08	chromosome organization
0.467722	0.486744	GOBP name	114	1.00082e-10	1.71953e-08	extracellular structure organization
0.467722	0.486744	GOBP name	114	1.00082e-10	1.74481e-08	extracellular matrix organization
0.0560503	-0.0386251	GOBP name	1024	1.26132e-10	2.13614e-08	positive regulation of biosynthetic process
-0.645744	-0.365196	GOCC name	50	1.29724e-10	7.02604e-09	cornified envelope
0.11029	0.0623368	GOBP name	3144	1.30074e-10	2.17186e-08	primary metabolic process
0.0342145	-0.10645	GOBP name	411	1.35681e-10	2.23402e-08	positive regulation of transcription by RNA polymerase II
0.455261	0.480335	GOBP name	115	1.78665e-10	2.90147e-08	external encapsulating structure organization
0.161513	0.175965	GOMF name	994	2.12291e-10	3.82336e-08	purine nucleotide binding
0.0719636	0.122024	GOBP name	1981	2.26922e-10	3.63536e-08	organonitrogen compound metabolic process
0.0751982	-0.201579	GOBP name	97	3.58739e-10	5.67046e-08	regulation of mRNA processing
0.139642	0.396193	GOMF name	85	4.23252e-10	7.25979e-08	oxidoreductase activity, acting on CH-OH group of donors
0.221318	-0.0415987	GOCC name	104	4.82291e-10	2.53052e-08	chromosomal region
0.144779	0.225149	GOMF name	455	6.53657e-10	1.07021e-07	structural molecule activity
0.123061	0.246397	GOBP name	289	8.60972e-10	1.343e-07	purine-containing compound metabolic process
0.506084	0.725524	GOBP name	43	1.04156e-09	1.6036e-07	complement activation
0.11336	0.0776489	GOBP name	3322	1.23691e-09	1.87995e-07	organic substance metabolic process
0.127593	0.251128	GOBP name	275	1.39426e-09	2.09227e-07	purine nucleotide metabolic process
0.185296	0.167133	GOBP name	792	1.43516e-09	2.12673e-07	immune system process
0.259833	-0.0506714	GOBP name	70	1.52323e-09	2.22937e-07	DNA replication
0.0097363	0.207252	GOBP name	166	1.5513e-09	2.24276e-07	fatty acid metabolic process
0.40487	0.434137	KEGG name	127	1.72147e-09	1.70426e-07	Focal adhesion
0.0980829	0.0319242	GOMF name	5282	1.7779e-09	2.78435e-07	binding
0.0398169	-0.0406039	GOBP name	1308	1.84396e-09	2.63375e-07	positive regulation of cellular metabolic process
0.0518882	-0.141809	GOBP name	182	2.33383e-09	3.29376e-07	regulation of mRNA metabolic process
-0.0187874	-0.18921	GOBP name	214	2.63861e-09	3.68008e-07	RNA biosynthetic process
0.36805	0.350874	GOCC name	171	2.80177e-09	1.42551e-07	endoplasmic reticulum lumen
0.10827	-0.168422	GOCC name	88	2.92354e-09	1.44371e-07	U2-type spliceosomal complex
0.139258	0.23368	GOBP name	357	3.18039e-09	4.38413e-07	nucleobase-containing small molecule metabolic process
-0.00987563	-0.237035	GOBP name	120	3.23632e-09	4.40996e-07	regulation of RNA splicing
0.0849344	-0.0869232	GOMF name	229	4.25496e-09	6.38599e-07	mRNA binding
0.0839014	0.239393	GOBP name	209	4.33007e-09	5.83329e-07	organic hydroxy compound metabolic process
0.0372937	-0.037362	GOBP name	1480	5.17485e-09	6.89302e-07	positive regulation of metabolic process
0.0166757	-0.067222	GOBP name	1055	5.29314e-09	6.97224e-07	negative regulation of cellular metabolic process
-0.0726978	-0.216319	GOMF name	245	6.30358e-09	9.08219e-07	sequence-specific double-stranded DNA binding
0.161254	0.160067	GOMF name	929	6.36181e-09	8.81356e-07	ribonucleotide binding
0.665785	0.743845	GOCC name	40	7.45913e-09	3.57825e-07	collagen trimer
0.161255	0.159194	GOMF name	923	7.64091e-09	1.01935e-06	purine ribonucleotide binding
0.822038	0.768755	GOBP name	32	8.09312e-09	1.05433e-06	collagen fibril organization
0.109481	0.0784313	GOBP name	3582	8.25301e-09	1.06347e-06	metabolic process
0.00633613	-0.0746607	GOBP name	1079	8.35926e-09	1.06558e-06	negative regulation of macromolecule metabolic process
0.336433	0.526101	GOCC name	68	8.55013e-09	3.98768e-07	immunoglobulin complex
0.151832	0.39011	GOMF name	80	8.62908e-09	1.11007e-06	oxidoreductase activity, acting on the CH-OH group of donors, NAD or NADP as acceptor
-0.673136	-0.433756	GOBP name	41	1.11921e-08	1.41151e-06	keratinization
0.213369	0.205206	GOBP name	490	1.15176e-08	1.43727e-06	immune response
-0.748887	-0.388748	GOMF name	27	1.1598e-08	1.44055e-06	structural constituent of skin epidermis
-0.0504334	0.291994	GOMF name	51	1.18314e-08	1.42056e-06	serine-type endopeptidase inhibitor activity
0.161304	0.158178	GOMF name	900	1.20474e-08	1.39983e-06	purine ribonucleoside triphosphate binding
0.203256	0.0318334	GOBP name	188	1.22139e-08	1.50828e-06	rRNA metabolic process
0.282153	-0.184254	KEGG name	28	1.4584e-08	1.08286e-06	DNA replication
-0.0157244	-0.187193	GOCC name	192	1.48941e-08	6.75872e-07	transcription regulator complex
-0.0405022	0.087441	GOMF name	389	1.53379e-08	1.72647e-06	lipid binding
0.0181784	0.227047	GOBP name	128	1.56069e-08	1.90742e-06	carboxylic acid catabolic process
0.0181784	0.227047	GOBP name	128	1.56069e-08	1.88796e-06	organic acid catabolic process
0.203222	0.255417	GOCC name	336	1.61219e-08	7.12335e-07	cell-substrate junction
0.124579	0.228117	GOBP name	312	1.62548e-08	1.94647e-06	nucleotide metabolic process
0.280622	-0.00200792	GOCC name	71	1.68908e-08	7.27171e-07	chromosome, telomeric region
0.202619	0.25654	GOCC name	330	1.7666e-08	7.4153e-07	focal adhesion
0.121445	0.224706	GOBP name	316	1.86224e-08	2.20768e-06	nucleoside phosphate metabolic process
0.125452	0.0671676	GOBP name	5706	2.12541e-08	2.49473e-06	cellular process
0.069977	0.495362	KEGG name	29	2.19806e-08	1.30565e-06	Drug metabolism - cytochrome P450
0.486643	0.47492	GOMF name	84	2.27888e-08	2.48743e-06	antigen binding
-0.012905	-0.0942072	GOBP name	897	2.85051e-08	3.31301e-06	negative regulation of nitrogen compound metabolic process
0.218928	0.0470307	GOBP name	169	3.47769e-08	4.00272e-06	rRNA processing
0.620552	0.554401	KEGG name	52	4.01837e-08	1.98909e-06	Systemic lupus erythematosus
0.130246	0.255447	GOBP name	217	4.16984e-08	4.75321e-06	purine ribonucleotide metabolic process
0.0546017	-0.211763	GOBP name	79	4.32797e-08	4.88649e-06	regulation of mRNA splicing, via spliceosome
0.0671953	0.223244	GOBP name	189	4.55829e-08	5.09798e-06	small molecule catabolic process
0.32457	0.445775	GOBP name	95	4.67751e-08	5.18242e-06	humoral immune response
0.0270877	-0.0669536	GOBP name	703	4.73662e-08	5.19932e-06	cellular response to stress
0.0972684	-0.191304	GOCC name	68	4.78613e-08	1.95998e-06	SWI/SNF superfamily-type complex
-0.00618671	-0.113543	GOBP name	481	4.8384e-08	5.26231e-06	regulation of cell cycle
0.15941	0.16208	GOMF name	800	5.0492e-08	5.34918e-06	adenyl nucleotide binding
0.1158	0.102068	GOBP name	2106	5.38344e-08	5.80188e-06	response to stimulus
0.0953159	0.0547926	GOBP name	2819	5.47625e-08	5.84874e-06	cellular metabolic process
0.585293	0.778974	GOBP name	31	5.76905e-08	6.10643e-06	complement activation, classical pathway
-0.0504115	-0.174597	GOBP name	301	6.14919e-08	6.45121e-06	negative regulation of transcription by RNA polymerase II
0.31356	0.289752	GOCC name	6647	6.22324e-08	2.48781e-06	cellular anatomical entity
0.107326	-0.112749	GOBP name	116	6.81291e-08	7.02322e-06	nucleic acid transport
0.107326	-0.112749	GOBP name	116	6.81291e-08	7.08483e-06	RNA transport
0.109552	-0.109541	GOBP name	117	6.87082e-08	7.02186e-06	establishment of RNA localization
0.122632	0.185617	GOBP name	529	7.04897e-08	7.14235e-06	organonitrogen compound biosynthetic process
0.0210991	0.26236	GOMF name	86	7.91138e-08	8.14194e-06	peptidase inhibitor activity
0.0210991	0.26236	GOMF name	86	7.91138e-08	7.91578e-06	endopeptidase inhibitor activity
0.154487	0.216548	GOBP name	401	8.11954e-08	8.15738e-06	carbohydrate derivative metabolic process
0.412652	0.451928	GOMF name	93	8.8887e-08	8.65327e-06	glycosaminoglycan binding
0.128626	0.244994	GOBP name	231	8.94706e-08	8.91323e-06	ribonucleotide metabolic process
0.120114	0.218085	GOBP name	307	9.56767e-08	9.45206e-06	organophosphate biosynthetic process
0.404543	0.203755	GOMF name	79	1.02263e-07	9.69346e-06	helicase activity
0.147692	-0.107942	GOCC name	83	1.04204e-07	4.06882e-06	catalytic step 2 spliceosome
0.135062	0.243364	GOBP name	243	1.13889e-07	1.11583e-05	ribose phosphate metabolic process
0.0919881	0.109131	GOMF name	2380	1.2682e-07	1.1713e-05	ion binding
-0.0414877	-0.20772	GOBP name	167	1.31969e-07	1.28237e-05	DNA-templated transcription
0.107469	0.262676	GOBP name	156	1.31995e-07	1.27219e-05	alcohol metabolic process
0.145743	-0.057649	GOBP name	128	1.35888e-07	1.29915e-05	nucleobase-containing compound transport
-0.0719238	-0.194178	GOMF name	268	1.42462e-07	1.28287e-05	transcription coregulator activity
0.152877	-0.116639	GOBP name	73	1.42722e-07	1.35357e-05	protein-DNA complex assembly
0.111326	-0.149297	GOCC name	78	1.45528e-07	5.55321e-06	Sm-like protein family complex
-0.277592	-0.091272	GOCC name	118	1.47342e-07	5.4975e-06	adherens junction
-0.0928176	-0.220178	GOMF name	228	1.48369e-07	1.30347e-05	transcription regulatory region nucleic acid binding
0.228865	0.27133	GOCC name	257	1.58377e-07	5.78075e-06	vesicle lumen
0.0972788	-0.136591	GOBP name	96	1.70567e-07	1.60482e-05	mRNA transport
0.226873	0.270885	GOCC name	256	1.73226e-07	6.18822e-06	cytoplasmic vesicle lumen
0.148031	-0.0997303	GOBP name	85	1.80309e-07	1.68312e-05	DNA recombination
-0.0907569	-0.217857	GOMF name	227	1.86191e-07	1.59681e-05	transcription cis-regulatory region binding
0.0973941	0.0463873	GOCC name	5244	1.89428e-07	6.62602e-06	organelle
0.00441088	-0.0658842	GOBP name	1179	2.13222e-07	1.9748e-05	negative regulation of metabolic process
0.22463	0.269082	GOCC name	255	2.19188e-07	7.51054e-06	secretory granule lumen
0.15346	-0.117081	GOCC name	70	2.30753e-07	7.74867e-06	small nuclear ribonucleoprotein complex
0.217401	0.0848189	GOMF name	212	2.44411e-07	2.04737e-05	ATP hydrolysis activity
0.435574	0.427696	GOMF name	88	2.90268e-07	2.37624e-05	integrin binding
0.0524993	-0.0107802	GOCC name	1559	2.99751e-07	9.86828e-06	intracellular non-membrane-bounded organelle
0.0524993	-0.0107802	GOCC name	1559	2.99751e-07	9.6785e-06	non-membrane-bounded organelle
0.146941	-0.0803473	GOMF name	95	4.06679e-07	3.25524e-05	catalytic activity, acting on DNA
0.0547351	0.273238	GOBP name	88	4.11241e-07	3.77928e-05	lipid modification
0.647348	0.642447	KEGG name	38	4.36708e-07	1.85289e-05	Staphylococcus aureus infection
0.0740039	0.00675679	GOBP name	1160	4.41995e-07	4.03065e-05	cellular response to stimulus
0.095399	0.0252252	GOMF name	926	4.42135e-07	3.46211e-05	protein-containing complex binding
-0.39696	-0.177287	GOBP name	66	4.74643e-07	4.29534e-05	intermediate filament cytoskeleton organization
0.549608	0.557646	GOCC name	51	5.14341e-07	1.62939e-05	basement membrane
0.51638	0.513643	KEGG name	59	5.1884e-07	1.92619e-05	ECM-receptor interaction
0.0845448	-0.0845501	GOBP name	171	5.4158e-07	4.82739e-05	nucleocytoplasmic transport
0.0845448	-0.0845501	GOBP name	171	5.4158e-07	4.86396e-05	nuclear transport
-0.385709	-0.166605	GOBP name	67	5.76336e-07	5.09886e-05	intermediate filament-based process
0.158986	0.140795	GOMF name	730	5.95684e-07	4.56522e-05	adenyl ribonucleotide binding
0.108663	0.415845	KEGG name	41	6.34424e-07	2.0936e-05	Valine, leucine and isoleucine degradation
0.097495	-0.0860258	GOBP name	142	6.79401e-07	5.96615e-05	regulation of chromosome organization
0.113732	0.219182	GOBP name	246	7.21564e-07	6.28981e-05	lipid biosynthetic process
0.159947	-0.11302	GOCC name	63	7.24058e-07	2.25128e-05	spliceosomal snRNP complex
0.12309	-0.0430944	GOBP name	170	7.27027e-07	6.29117e-05	protein-RNA complex organization
0.145896	-0.140966	GOBP name	57	7.44312e-07	6.39407e-05	nucleosome organization
-0.435879	-0.187659	GOBP name	51	7.77642e-07	6.63234e-05	intermediate filament organization
0.411594	0.483446	GOMF name	70	7.78624e-07	5.84292e-05	heparin binding
0.0094093	-0.197736	GOBP name	103	7.88721e-07	6.67877e-05	regulation of DNA repair
0.159596	0.139912	GOMF name	707	7.92677e-07	5.82699e-05	ATP binding
0.0950203	0.174967	GOBP name	409	8.15563e-07	6.85709e-05	system process
0.225855	0.117123	GOMF name	227	8.95068e-07	6.44807e-05	catalytic activity, acting on RNA
0.15163	-0.0864745	GOBP name	81	9.46735e-07	7.90391e-05	double-strand break repair
0.0874265	-0.0861076	GOBP name	155	9.51957e-07	7.89193e-05	positive regulation of DNA metabolic process
0.00656425	-0.0442579	GOBP name	3852	1.02122e-06	8.4073e-05	regulation of cellular process
-0.0669507	0.120748	GOBP name	130	1.06429e-06	8.70153e-05	lipid catabolic process
0.0676364	0.539806	KEGG name	18	1.08952e-06	3.23588e-05	Retinol metabolism
0.226314	-0.0325704	GOMF name	65	1.12511e-06	7.94633e-05	single-stranded DNA binding
0.0895934	-0.192976	GOBP name	56	1.19115e-06	9.67199e-05	regulation of DNA replication
-0.0795957	0.385206	GOCC name	20	1.28935e-06	3.93605e-05	high-density lipoprotein particle
0.1332	-0.0308566	GOBP name	163	1.44198e-06	0.00011629	protein-RNA complex assembly
0.0120417	-0.103146	GOBP name	332	1.5134e-06	0.000121225	regulation of cell cycle process
0.125899	0.121634	GOBP name	1102	1.55769e-06	0.000123935	response to chemical
0.136481	0.124684	GOBP name	939	1.60703e-06	0.000127009	response to organic substance
-0.117655	-0.237677	GOMF name	185	1.73192e-06	0.000119968	RNA polymerase II transcription regulatory region sequence-specific DNA binding
0.124054	0.193209	GOBP name	365	1.78751e-06	0.000140337	cell adhesion
0.0354123	0.293964	GOBP name	58	1.82621e-06	0.000142432	lipid oxidation
0.158419	0.302513	GOBP name	118	1.92236e-06	0.000148952	regulation of body fluid levels
0.0236743	0.227206	GOMF name	94	2.0112e-06	0.000136686	endopeptidase regulator activity
0.0510387	0.31248	GOBP name	55	2.0415e-06	0.000157156	fatty acid oxidation
0.189917	0.262845	GOBP name	209	2.07605e-06	0.000158785	carbohydrate derivative biosynthetic process
-0.0641552	0.207782	GOBP name	57	2.12662e-06	0.000161609	fatty acid catabolic process
0.0317476	0.0970626	GOCC name	878	2.28387e-06	6.84753e-05	cell junction
-0.0371993	0.243663	GOBP name	52	2.30719e-06	0.000174215	olefinic compound metabolic process
0.0807716	0.105804	GOCC name	1704	2.33695e-06	6.88374e-05	organelle membrane
0.15083	0.46633	KEGG name	33	2.35426e-06	6.35651e-05	Fatty acid metabolism
0.149257	0.236314	GOBP name	230	2.36607e-06	0.00017753	small molecule biosynthetic process
0.351242	0.537985	GOCC name	44	2.66062e-06	7.70203e-05	platelet alpha granule lumen
0.0241123	-0.210988	GOBP name	72	3.13134e-06	0.000233472	regulation of DNA-templated transcription elongation
0.316035	0.347074	GOMF name	120	3.31532e-06	0.000221144	sulfur compound binding
0.580222	0.268394	GOMF name	27	3.32605e-06	0.000217826	peptide antigen binding
0.0701713	-0.165199	GOBP name	74	3.33928e-06	0.00024742	regulation of chromosome segregation
-0.153234	-0.0392974	GOCC name	268	3.60378e-06	0.000102555	cell-cell junction
0.260244	-0.0412958	GOBP name	43	3.97332e-06	0.000292569	nucleosome assembly
0.160183	0.375963	GOCC name	59	4.24467e-06	0.00011878	sarcolemma
-0.097099	0.103777	GOBP name	101	4.28574e-06	0.000313626	cellular lipid catabolic process
0.348763	0.232633	KEGG name	103	4.34163e-06	0.000107455	Phagosome
0.0745332	0.166904	GOMF name	322	4.51577e-06	0.000290461	transporter activity
0.158569	0.268729	GOBP name	156	4.53719e-06	0.00032999	purine-containing compound biosynthetic process
0.0475848	0.174994	GOBP name	205	4.6334e-06	0.000334932	generation of precursor metabolites and energy
0.294835	0.442516	GOBP name	63	4.77121e-06	0.000342804	regulation of blood circulation
-0.153677	0.542916	GOCC name	8	4.8522e-06	0.000133555	spherical high-density lipoprotein particle
0.107193	0.438688	KEGG name	30	4.88656e-06	0.000111639	Metabolism of xenobiotics by cytochrome P450
0.578965	0.528128	GOMF name	41	5.06873e-06	0.000320308	collagen binding
0.1055	0.152774	GOCC name	585	5.19307e-06	0.000140632	membrane protein complex
0.162401	0.439001	GOBP name	38	5.21642e-06	0.000372534	cellular detoxification
-0.0213458	-0.210342	GOCC name	100	5.46744e-06	0.000145712	RNA polymerase II transcription regulator complex
0.599165	-0.138722	GOCC name	7	5.55505e-06	0.000143491	CMG complex
0.599165	-0.138722	GOCC name	7	5.55505e-06	0.000145733	DNA replication preinitiation complex
-0.680562	-0.341556	GOCC name	20	5.94099e-06	0.000151135	desmosome
-0.115628	0.531214	KEGG name	9	6.22703e-06	0.000132102	Ascorbate and aldarate metabolism
-0.111015	-0.232158	GOMF name	167	6.41161e-06	0.000398183	cis-regulatory region sequence-specific DNA binding
0.0650208	0.110912	GOBP name	1009	6.51517e-06	0.000462499	regulation of biological quality
-0.0659875	-0.235853	GOBP name	109	6.80552e-06	0.000480235	transcription by RNA polymerase II
0.206985	-0.0681654	GOCC name	50	7.12691e-06	0.000178598	heterochromatin
0.298097	-0.0981118	GOBP name	24	7.19431e-06	0.000504666	regulation of DNA-templated DNA replication
0.0467261	0.344884	GOBP name	38	7.64643e-06	0.000533226	primary alcohol metabolic process
-0.0374785	0.194102	GOBP name	69	7.94215e-06	0.000550609	monocarboxylic acid catabolic process
0.0145917	0.638198	GOMF name	9	7.98022e-06	0.000487199	hemoglobin binding
0.456396	0.591467	GOBP name	37	8.09387e-06	0.000557865	regulation of tube diameter
0.456396	0.591467	GOBP name	37	8.09387e-06	0.000551453	regulation of tube size
0.456396	0.591467	GOBP name	37	8.09387e-06	0.00055464	blood vessel diameter maintenance
0.156256	0.266567	GOBP name	149	8.17394e-06	0.000553726	purine nucleotide biosynthetic process
0.738635	-0.0255811	GOCC name	6	9.27941e-06	0.00022912	MCM complex
0.738635	-0.0255811	GOBP name	6	9.27941e-06	0.000625042	double-strand break repair via break-induced replication
0.197863	0.254544	GOCC name	202	9.64388e-06	0.000234668	plasma membrane protein complex
0.0989259	-0.148614	GOBP name	61	9.80586e-06	0.000656771	regulation of DNA recombination
0.0638787	0.104503	GOBP name	1143	1.17065e-05	0.000779666	multicellular organismal process
0.0871757	-0.103318	GOBP name	102	1.1828e-05	0.000783359	nuclear export
0.663418	0.706374	GOMF name	25	1.18422e-05	0.000710927	extracellular matrix structural constituent conferring tensile strength
0.0868796	0.426469	KEGG name	27	1.18503e-05	0.000234636	Propanoate metabolism
0.0449735	0.315696	GOBP name	44	1.20231e-05	0.000791857	fatty acid beta-oxidation
0.177494	0.428412	GOBP name	40	1.24827e-05	0.000817584	detoxification
0.10353	-0.0673936	KEGG name	126	1.25869e-05	0.000233644	RNA transport
-0.012348	-0.122866	GOMF name	277	1.27565e-05	0.000753263	transcription factor binding
0.157995	0.262472	GOBP name	150	1.35038e-05	0.000879603	regulation of system process
-0.115468	0.224254	GOCC name	31	1.39092e-05	0.000333622	protein-lipid complex
0.14866	0.27212	GOBP name	126	1.45733e-05	0.000944078	purine ribonucleotide biosynthetic process
0.0029274	0.47297	GOBP name	15	1.47672e-05	0.000951444	retinol metabolic process
0.390374	0.389104	GOBP name	77	1.4891e-05	0.00095423	leukocyte mediated immunity
0.142435	0.32469	GOMF name	72	1.49136e-05	0.000866434	serine-type endopeptidase activity
-0.12749	0.228919	GOCC name	28	1.49209e-05	0.000347947	lipoprotein particle
-0.12749	0.228919	GOCC name	28	1.49209e-05	0.000352848	plasma lipoprotein particle
-0.102576	-0.223394	GOMF name	160	1.50784e-05	0.000862099	RNA polymerase II cis-regulatory region sequence-specific DNA binding
0.167898	0.122167	GOBP name	441	1.60392e-05	0.00102228	positive regulation of immune system process
0.153996	0.158643	GOCC name	505	1.62489e-05	0.000373725	endoplasmic reticulum membrane
0.130837	-0.0996346	GOBP name	67	1.64555e-05	0.00104321	RNA export from nucleus
0.213817	0.160811	GOBP name	269	1.68097e-05	0.00105999	response to cytokine
0.23667	0.569018	GOBP name	22	1.69062e-05	0.00106044	protein-lipid complex organization
0.128687	-0.161254	GOBP name	42	1.72246e-05	0.00107472	double-strand break repair via homologous recombination
0.109257	0.113613	GOMF name	1079	1.79938e-05	0.00101272	hydrolase activity
0.329592	-0.233337	GOBP name	11	1.84344e-05	0.00114419	DNA strand elongation involved in DNA replication
0.048591	0.186133	GOBP name	153	1.96562e-05	0.00121367	glycerolipid metabolic process
0.0881328	0.336939	GOBP name	46	1.96645e-05	0.00120789	xenobiotic metabolic process
0.2877	-0.209508	GOBP name	14	1.98934e-05	0.00121565	DNA strand elongation
0.364302	0.429413	KEGG name	66	2.04515e-05	0.0003573	Amoebiasis
0.154143	-0.126482	GOBP name	44	2.07506e-05	0.00126153	recombinational repair
0.184886	0.350821	GOCC name	70	2.10562e-05	0.000477748	Z disc
0.189071	0.267744	GOBP name	158	2.11934e-05	0.00128188	amino acid metabolic process
0.0695198	0.122216	GOBP name	679	2.15645e-05	0.0012977	regulation of transport
-0.0378607	0.0816531	GOMF name	246	2.21027e-05	0.00122483	phospholipid binding
0.144874	0.331568	GOBP name	66	2.2156e-05	0.00132656	hormone metabolic process
0.0402893	-0.0404156	GOBP name	573	2.22741e-05	0.00132693	macromolecule biosynthetic process
0.323475	0.479878	GOMF name	46	2.41775e-05	0.0013195	hexosyltransferase activity
0.320133	0.615171	KEGG name	22	2.43732e-05	0.000402157	Tryptophan metabolism
0.132869	-0.123207	GOCC name	52	2.45724e-05	0.000550094	precatalytic spliceosome
0.161851	0.262968	GOBP name	143	2.49463e-05	0.00147869	ribose phosphate biosynthetic process
0.128012	0.640061	GOMF name	11	2.49556e-05	0.00134164	oxygen binding
0.295127	0.133991	GOCC name	85	2.55101e-05	0.000563572	endoplasmic reticulum protein-containing complex
0.0249246	0.0979743	GOCC name	562	2.6785e-05	0.000584051	anchoring junction
0.1984	0.117512	GOMF name	244	2.70822e-05	0.00143456	ATP-dependent activity
0.079552	0.227216	GOMF name	117	2.7671e-05	0.00144451	peptidase regulator activity
0.128711	0.317478	GOBP name	66	2.84194e-05	0.00167618	ribonucleoside bisphosphate metabolic process
0.128711	0.317478	GOBP name	66	2.84194e-05	0.00165966	nucleoside bisphosphate metabolic process
0.128711	0.317478	GOBP name	66	2.84194e-05	0.00166788	purine nucleoside bisphosphate metabolic process
0.0350651	-0.00982208	GOBP name	2605	2.84923e-05	0.00165576	cellular component organization or biogenesis
0.290357	0.218108	GOCC name	135	2.87693e-05	0.000619278	vacuolar lumen
0.175444	0.131897	GOMF name	384	2.88985e-05	0.00148704	ribonucleoside triphosphate phosphatase activity
0.00886968	0.495419	GOBP name	13	2.8899e-05	0.00167121	protein-lipid complex remodeling
0.00886968	0.495419	GOBP name	13	2.8899e-05	0.00166309	plasma lipoprotein particle remodeling
0.214028	-0.123669	GOBP name	29	3.00993e-05	0.0017238	DNA-templated DNA replication
0.0958664	-0.0981708	GOCC name	89	3.04288e-05	0.000646708	nuclear matrix
-0.0226611	-0.287218	GOCC name	43	3.0468e-05	0.000639447	histone deacetylase complex
0.257349	0.495931	GOMF name	33	3.05885e-05	0.00155183	oxidoreductase activity, acting on the aldehyde or oxo group of donors
0.146538	0.256201	GOBP name	137	3.16812e-05	0.00180568	ribonucleotide biosynthetic process
0.231986	-0.030539	KEGG name	46	3.17648e-05	0.000496535	Antigen processing and presentation
-0.0117604	-0.101045	GOCC name	389	3.24101e-05	0.000671809	transferase complex
0.337127	0.166375	GOCC name	68	3.29883e-05	0.000675455	lysosomal lumen
0.205741	0.420915	GOBP name	43	3.36098e-05	0.00190643	regulation of hemostasis
0.157098	0.255273	GOBP name	147	3.36167e-05	0.00189775	regulation of monoatomic ion transport
0.0996929	0.108038	GOBP name	1160	3.36413e-05	0.00189013	biosynthetic process
0.703336	0.63464	GOMF name	23	3.36944e-05	0.00168566	proteoglycan binding
0.249172	0.0538926	KEGG name	73	3.41989e-05	0.000507854	Lysosome
0.377573	-0.164158	GOBP name	11	3.45579e-05	0.00193247	regulation of DNA-templated DNA replication initiation
0.271584	0.442124	KEGG name	48	3.49674e-05	0.000494539	Glycolysis / Gluconeogenesis
0.0507693	0.00742388	GOBP name	2283	3.50662e-05	0.00195169	positive regulation of cellular process
0.217693	0.199691	GOBP name	245	3.58692e-05	0.00198705	positive regulation of cell adhesion
0.0299868	-0.23642	GOBP name	44	3.60553e-05	0.00198808	positive regulation of DNA-templated transcription, elongation
0.0705991	0.196963	GOBP name	154	3.72808e-05	0.00204613	phospholipid metabolic process
0.242016	0.421853	GOMF name	49	3.81738e-05	0.00188359	flavin adenine dinucleotide binding
0.230497	0.566061	GOBP name	20	3.87223e-05	0.00211545	plasma lipoprotein particle organization
0.236314	0.108182	GOMF name	128	3.97693e-05	0.0019358	peptide binding
0.0925459	0.0572081	GOBP name	1339	4.0245e-05	0.00218855	response to stress
0.29946	0.0759549	GOMF name	53	4.12029e-05	0.00197884	single-stranded RNA binding
0.0161274	0.0864476	GOBP name	610	4.12088e-05	0.00223073	cellular catabolic process
-0.103617	0.0828693	KEGG name	93	4.1769e-05	0.000563882	Oxidative phosphorylation
0.187432	0.408894	GOBP name	42	4.20195e-05	0.00226428	regulation of blood coagulation
0.209218	0.499836	GOBP name	26	4.20272e-05	0.00225445	acute-phase response
0.277933	0.466188	GOMF name	41	4.29367e-05	0.00203497	NAD binding
0.0551006	-0.16439	GOBP name	65	4.57076e-05	0.00244083	regulation of double-strand break repair
-0.0472564	0.0801707	GOMF name	199	4.6667e-05	0.00218305	enzyme inhibitor activity
0.0929014	0.201962	GOBP name	174	4.67026e-05	0.00248278	regulation of hormone levels
0.00997049	-0.216674	GOBP name	58	4.79919e-05	0.00253993	regulation of transcription elongation by RNA polymerase II
0.230607	0.0696724	GOCC name	97	4.82934e-05	0.000976923	preribosome
0.143523	0.134788	GOCC name	566	4.85957e-05	0.000971335	endoplasmic reticulum
0.144625	0.231564	GOBP name	174	4.96513e-05	0.00261607	nucleotide biosynthetic process
0.144625	0.231564	GOBP name	174	4.96513e-05	0.0026045	nucleoside phosphate biosynthetic process
0.355551	0.569438	GOMF name	28	5.2029e-05	0.00240267	oxidoreductase activity, acting on the aldehyde or oxo group of donors, NAD or NADP as acceptor
0.0988135	0.105702	GOBP name	1135	5.46087e-05	0.00285192	organic substance biosynthetic process
0.134295	-0.117808	GOCC name	49	5.52325e-05	0.001091	U2-type precatalytic spliceosome
0.11405	0.139089	GOBP name	607	5.74768e-05	0.00298854	response to oxygen-containing compound
0.141273	0.291706	GOMF name	84	5.7851e-05	0.00263771	serine-type peptidase activity
0.150384	0.296174	GOMF name	85	5.81785e-05	0.00261949	serine hydrolase activity
0.142867	0.126716	GOBP name	572	5.84293e-05	0.0030248	response to biotic stimulus
0.139522	0.14417	GOBP name	535	5.8935e-05	0.00303772	defense response
-0.0413632	0.497996	GOBP name	10	5.96578e-05	0.00306166	reverse cholesterol transport
0.195119	0.397785	GOBP name	45	6.27304e-05	0.00320547	regulation of coagulation
0.105433	0.362027	GOBP name	37	6.35399e-05	0.0032329	terpenoid metabolic process
0.0815035	0.0552775	GOCC name	4828	6.5481e-05	0.0012784	membrane-bounded organelle
0.206953	0.238612	GOBP name	191	6.64033e-05	0.00336415	carbohydrate metabolic process
0.529308	0.545229	KEGG name	34	6.78739e-05	0.000876458	Protein digestion and absorption
0.680114	0.788287	GOBP name	17	6.83799e-05	0.00344955	extracellular matrix assembly
-0.159248	0.0251133	GOBP name	86	7.07526e-05	0.00355412	cell-cell junction organization
0.239005	0.345008	KEGG name	81	7.09087e-05	0.000877495	Ribosome
0.114752	0.398034	GOMF name	30	7.11283e-05	0.00316301	NADP binding
0.44299	-0.044989	GOBP name	12	7.18227e-05	0.00359265	DNA replication initiation
0.190531	0.156145	GOBP name	300	7.2348e-05	0.00360372	positive regulation of immune response
-0.153395	-0.246761	GOMF name	145	7.38597e-05	0.00324442	DNA-binding transcription factor activity
0.116761	-0.0620213	GOBP name	94	7.46818e-05	0.0037044	RNA modification
0.0278613	0.652089	GOCC name	7	7.69478e-05	0.001485	haptoglobin-hemoglobin complex
0.11142	0.160268	GOBP name	390	7.78561e-05	0.00384577	amide metabolic process
0.111897	0.394142	GOBP name	30	7.80573e-05	0.00383971	diterpenoid metabolic process
0.0865574	0.0089124	GOBP name	473	7.9144e-05	0.00387708	negative regulation of gene expression
0.00919861	-0.035895	GOBP name	2005	7.97785e-05	0.00389207	negative regulation of cellular process
0.253504	0.325178	GOBP name	97	8.02106e-05	0.00389712	circulatory system process
0.0815943	0.28826	GOBP name	56	8.05109e-05	0.00389574	amino acid catabolic process
0.117401	0.146751	GOMF name	511	8.22415e-05	0.00356908	signaling receptor binding
-0.0316258	0.0962284	GOBP name	181	8.52603e-05	0.00410878	cell junction organization
0.00762117	-0.110711	GOBP name	204	8.61513e-05	0.00413491	regulation of cell cycle phase transition
0.499441	0.00175541	GOBP name	11	8.6309e-05	0.00412578	DNA unwinding involved in DNA replication
0.436157	0.309113	GOMF name	50	8.80363e-05	0.00373067	RNA helicase activity
0.436157	0.309113	GOMF name	50	8.80363e-05	0.00377508	ATP-dependent activity, acting on RNA
0.199796	0.376131	GOBP name	52	8.85262e-05	0.00421477	regulation of heart contraction
0.0579741	0.0211505	GOBP name	2503	8.95857e-05	0.00424815	positive regulation of biological process
0.116632	0.231546	GOBP name	132	8.97182e-05	0.00423749	purine nucleoside triphosphate metabolic process
0.0827953	0.0223662	GOBP name	721	9.3179e-05	0.00438348	protein-containing complex assembly
0.204469	-0.000199623	GOBP name	65	9.35475e-05	0.00438342	RNA 3'-end processing
-0.14195	-0.24293	GOMF name	137	9.41356e-05	0.00394275	DNA-binding transcription factor activity, RNA polymerase II-specific
0.140218	0.125908	GOBP name	557	9.52226e-05	0.00444435	response to external biotic stimulus
0.207432	0.457484	GOBP name	30	9.85743e-05	0.00458274	negative regulation of coagulation
-0.295491	-0.129181	GOCC name	70	0.000100221	0.00191217	intermediate filament
0.333051	0.0684255	GOBP name	35	0.000102589	0.00475075	DNA geometric change
0.160851	-0.11079	GOBP name	39	0.000103186	0.00475983	spliceosomal complex assembly
0.420769	0.231203	GOBP name	42	0.000103597	0.00476022	antigen processing and presentation of peptide antigen
0.307424	0.3353	GOBP name	89	0.000104363	0.0047769	cell-substrate adhesion
-0.171567	0.0342713	GOCC name	66	0.00010449	0.00197122	respiratory chain complex
0.157577	0.121837	GOMF name	418	0.000104949	0.00429574	pyrophosphatase activity
0.157577	0.121837	GOMF name	418	0.000104949	0.00434511	hydrolase activity, acting on acid anhydrides, in phosphorus-containing anhydrides
0.157577	0.121837	GOMF name	418	0.000104949	0.00424747	hydrolase activity, acting on acid anhydrides
0.118277	0.110508	GOBP name	790	0.00010541	0.00480628	response to external stimulus
0.0482372	-0.155719	GOBP name	68	0.000105623	0.00479754	positive regulation of DNA repair
0.351528	0.598282	KEGG name	22	0.00010582	0.00125714	Starch and sucrose metabolism
0.000660396	0.16804	GOCC name	96	0.000105945	0.00197647	oxidoreductase complex
0.111691	0.099481	GOBP name	921	0.000106289	0.00480938	positive regulation of response to stimulus
0.312199	0.345455	GOBP name	84	0.000106577	0.00480408	positive regulation of endocytosis
0.00719596	0.086331	GOCC name	440	0.000106987	0.00197397	plasma membrane region
0.318753	0.0743352	GOBP name	40	0.00010902	0.0048956	DNA conformation change
0.0798722	0.162059	GOMF name	263	0.000109075	0.00436541	transmembrane transporter activity
0.235827	0.278162	GOBP name	131	0.00010987	0.00491512	regulation of cell-substrate adhesion
0.192857	0.450906	GOBP name	29	0.000110236	0.00491297	negative regulation of hemostasis
-0.0428587	0.0685119	GOMF name	236	0.000112522	0.0044539	molecular function inhibitor activity
0.292459	0.433949	GOBP name	47	0.000114188	0.00507004	hemostasis
0.526516	0.223306	GOCC name	21	0.000114424	0.00208823	MHC protein complex
0.0988106	0.0997201	GOBP name	1111	0.000115704	0.00511818	regulation of multicellular organismal process
-0.862779	-0.0631302	GOBP name	4	0.000118157	0.00518798	regulation of antimicrobial peptide production
-0.862779	-0.0631302	GOBP name	4	0.000118157	0.00516883	regulation of antibacterial peptide production
-0.862779	-0.0631302	GOBP name	4	0.000118157	0.00520726	regulation of antimicrobial humoral response
0.503706	0.819288	GOCC name	12	0.000122028	0.00220306	glycoprotein complex
0.285251	0.00465174	GOBP name	33	0.000125627	0.00547539	mRNA 3'-end processing
0.165022	0.434039	GOBP name	28	0.000128882	0.00559668	negative regulation of blood coagulation
-0.0920686	0.233724	GOBP name	26	0.000128911	0.00557753	actin filament capping
0.184802	0.395035	GOMF name	40	0.000129378	0.00506542	oxidoreductase activity, acting on the CH-CH group of donors
0.286434	0.283951	GOCC name	113	0.000129665	0.00231603	external side of plasma membrane
0.123833	-0.106148	GOBP name	53	0.000131251	0.00565812	mRNA export from nucleus
0.430244	0.283309	GOMF name	46	0.000132533	0.00513317	double-stranded RNA binding
0.144566	0.0309968	GOBP name	187	0.000132978	0.00571177	response to virus
0.12709	-0.151136	GOBP name	36	0.000134637	0.00576216	regulation of alternative mRNA splicing, via spliceosome
0.3477	0.438211	GOCC name	50	0.000136315	0.0024092	cytosolic large ribosomal subunit
0.321752	0.153281	KEGG name	61	0.000137075	0.00156582	Ribosome biogenesis in eukaryotes
0.247034	0.678174	GOBP name	11	0.000137601	0.00586786	gas transport
0.0432157	-0.120947	GOCC name	102	0.000142004	0.00248359	ATPase complex
0.532647	0.506115	GOBP name	33	0.00014224	0.00604394	regulation of extracellular matrix organization
0.0476771	0.180789	GOBP name	129	0.00014314	0.00606046	lipid transport
0.449514	0.510529	GOBP name	37	0.000143489	0.00605362	immunoglobulin mediated immune response
0.0201328	-0.0206463	GOBP name	4057	0.000144234	0.00606344	regulation of biological process
0.0816234	0.105725	GOCC name	975	0.00014488	0.00250777	bounding membrane of organelle
0.454532	0.485361	GOBP name	40	0.000145853	0.00610986	B cell mediated immunity
0.13026	0.112265	GOBP name	621	0.000146914	0.00613262	positive regulation of multicellular organismal process
0.123329	0.330025	GOBP name	47	0.000150648	0.00626641	isoprenoid metabolic process
0.164006	0.309139	GOBP name	72	0.000152256	0.00631116	regulation of wound healing
0.63326	0.866691	GOBP name	12	0.00015226	0.00628934	complement activation, alternative pathway
0.303651	0.379264	GOMF name	66	0.000155168	0.00594591	glycosyltransferase activity
-0.0541933	-0.134814	GOBP name	308	0.000155757	0.00641147	regulation of cellular response to stress
0.0763604	0.54338	KEGG name	11	0.0001563	0.0017193	Fat digestion and absorption
0.297595	0.321908	GOBP name	91	0.000161455	0.00662302	leukocyte migration
-0.149847	0.146307	GOCC name	31	0.000162444	0.00275499	microbody lumen
-0.149847	0.146307	GOCC name	31	0.000162444	0.0027831	peroxisomal matrix
-0.0966056	0.125758	GOCC name	55	0.000164922	0.00276904	peroxisome
0.0658471	0.19527	GOBP name	125	0.0001653	0.00675734	glycerophospholipid metabolic process
0.233032	0.235047	GOBP name	163	0.000171435	0.00698408	adaptive immune response
0.0628381	0.610579	GOBP name	8	0.000176692	0.00717357	carbon dioxide transport
-0.0443615	0.106458	GOBP name	118	0.000178848	0.00723632	energy derivation by oxidation of organic compounds
0.229391	0.403331	KEGG name	44	0.00017926	0.00190143	Vascular smooth muscle contraction
-0.0159361	-0.120035	GOMF name	225	0.000180936	0.00686034	DNA-binding transcription factor binding
0.0989507	0.216745	GOBP name	126	0.00018197	0.00733758	purine ribonucleoside triphosphate metabolic process
0.0878109	0.220233	GOBP name	109	0.000182359	0.00732836	steroid metabolic process
0.15281	0.157184	GOBP name	380	0.000182597	0.00731312	regulation of cell adhesion
0.285354	0.427979	GOBP name	45	0.000183859	0.00733888	blood coagulation
0.285354	0.427979	GOBP name	45	0.000183859	0.00731425	coagulation
-0.106031	-0.0391469	GOBP name	468	0.00018579	0.00736636	cytoskeleton organization
0.064155	0.129282	GOCC name	396	0.000185946	0.00309113	synapse
-0.06626	0.0878543	KEGG name	113	0.000193837	0.00198515	Alzheimer's disease
0.351002	0.227453	GOBP name	65	0.000194146	0.00767202	antigen processing and presentation
0.13254	0.396112	GOBP name	29	0.000202463	0.00797409	retinoid metabolic process
0.956297	0.840603	GOCC name	10	0.000208034	0.0034244	fibrillar collagen trimer
0.472951	0.807197	GOCC name	11	0.000210627	0.00343343	dystrophin-associated glycoprotein complex
0.346516	0.368914	GOBP name	66	0.000212318	0.00833452	cell-matrix adhesion
-0.0132238	0.24495	GOBP name	37	0.000215907	0.00844746	negative regulation of actin filament polymerization
0.153824	0.269504	GOMF name	97	0.000218836	0.00821092	lyase activity
0.256577	0.0350313	GOMF name	47	0.000220938	0.00820431	ATP-dependent activity, acting on DNA
-0.593567	-0.00768588	GOMF name	7	0.000222041	0.00816113	calcium-dependent cysteine-type endopeptidase activity
-0.185552	0.0238793	GOBP name	57	0.000223304	0.00870812	cell-cell junction assembly
0.0368551	-0.0183302	GOCC name	985	0.000224963	0.00363185	catalytic complex
0.285126	0.0393829	KEGG name	38	0.000226075	0.00223815	Cell cycle - yeast
0.204251	0.115212	GOMF name	168	0.000226466	0.0082397	amide binding
0.219232	0.0275157	KEGG name	63	0.000227089	0.00217566	Cell cycle
0.135879	0.110135	GOBP name	526	0.000227324	0.00883581	cellular response to organic substance
0.183588	0.158003	GOBP name	279	0.00023049	0.00892959	innate immune response
0.115099	0.449326	GOBP name	19	0.000230561	0.00890328	hydrogen peroxide catabolic process
0.153234	0.202089	GOMF name	220	0.000231659	0.00834437	guanyl nucleotide binding
0.153234	0.202089	GOMF name	220	0.000231659	0.00826176	guanyl ribonucleotide binding
0.0989144	0.411282	GOBP name	22	0.000231934	0.00892721	branched-chain amino acid metabolic process
-0.0618724	-0.305862	GOBP name	37	0.000235464	0.00903376	DNA biosynthetic process
0.121746	-0.157892	GOBP name	33	0.000237366	0.00907735	positive regulation of DNA recombination
-0.022648	0.165682	GOCC name	70	0.000240553	0.00384656	microbody
0.0950023	-0.155372	GOBP name	41	0.000240823	0.00917992	negative regulation of chromosome organization
-0.0979675	0.068184	KEGG name	94	0.000241183	0.00223848	Parkinson's disease
0.105004	0.280843	GOBP name	61	0.000243067	0.00923578	muscle contraction
0.211281	0.202317	GOBP name	199	0.000243199	0.00921128	activation of immune response
-0.0109783	0.161718	GOMF name	82	0.000246347	0.00869942	electron transfer activity
0.145074	0.327286	GOBP name	51	0.000251294	0.00948756	thioester metabolic process
0.145074	0.327286	GOBP name	51	0.000251294	0.00945744	acyl-CoA metabolic process
0.435707	0.226361	GOBP name	33	0.000252998	0.00949142	antigen processing and presentation of exogenous antigen
0.214906	0.0811855	GOBP name	105	0.000253999	0.00949892	ribonucleoprotein complex biogenesis
0.149032	0.275678	GOBP name	86	0.000257401	0.00959586	muscle system process
0.208904	0.302599	GOCC name	89	0.000257523	0.00407907	cytosolic ribosome
0.53559	0.296052	GOBP name	23	0.000261371	0.00971332	antigen processing and presentation of exogenous peptide antigen via MHC class II
0.53559	0.296052	GOBP name	23	0.000261371	0.00968297	antigen processing and presentation of peptide antigen via MHC class II
0.288764	0.247481	GOCC name	108	0.000261573	0.00410449	endocytic vesicle membrane
0.196127	0.302778	GOBP name	84	0.000262693	0.00970165	cytoplasmic translation
0.111346	0.217864	GOBP name	131	0.000265785	0.00978533	ribonucleoside triphosphate metabolic process
-0.026278	-0.365461	GOBP name	20	0.000266618	0.00978563	negative regulation of mRNA processing
0.371804	0.543402	GOBP name	27	0.000268203	0.00981342	regulation of platelet activation
-0.474202	-0.288601	GOCC name	32	0.000270071	0.0041986	keratin filament
0.130041	0.23414	GOBP name	122	0.000271722	0.00991159	regulation of metal ion transport
0.146122	0.450867	GOBP name	21	0.00027477	0.00999201	regulation of humoral immune response
-0.100149	-0.19715	GOMF name	159	0.000274828	0.00961099	transcription coactivator activity
0.174587	0.682008	GOCC name	8	0.000282641	0.00435371	hemoglobin complex
-0.00892992	-0.273866	GOBP name	33	0.000284001	0.0102961	positive regulation of transcription elongation by RNA polymerase II
0.394146	0.092678	GOCC name	23	0.000288497	0.00440352	lumenal side of endoplasmic reticulum membrane
0.359957	0.332435	GOBP name	67	0.00028893	0.0104429	adaptive immune response based on somatic recombination of immune receptors built from immunoglobulin superfamily domains
0.112095	0.167401	GOBP name	285	0.00030703	0.0110634	regulation of vesicle-mediated transport
0.420222	0.200853	GOBP name	32	0.000307261	0.0110381	collagen metabolic process
-0.0616891	0.114778	GOMF name	80	0.000307479	0.0106494	structural constituent of cytoskeleton
-0.0843327	-0.576354	GOCC name	9	0.000308377	0.00466455	DNA polymerase complex
0.19018	0.263282	KEGG name	119	0.000308699	0.00277829	Regulation of actin cytoskeleton
0.355816	0.342928	GOBP name	66	0.000315354	0.0112946	lymphocyte mediated immunity
0.254975	0.268459	GOCC name	118	0.000315895	0.0046937	membrane microdomain
0.254975	0.268459	GOCC name	118	0.000315895	0.00473561	membrane raft
0.247248	0.581674	GOMF name	15	0.000318758	0.0109349	aldehyde dehydrogenase [NAD(P)+] activity
0.361832	0.359679	GOBP name	62	0.000319971	0.0114255	integrin-mediated signaling pathway
0.1181	0.0979142	GOBP name	683	0.000323108	0.0115028	cellular response to chemical stimulus
0.199759	0.522349	GOBP name	17	0.000337531	0.0119803	protein-lipid complex assembly
0.159632	0.040237	GOBP name	144	0.000340003	0.0120321	positive regulation of lymphocyte activation
-0.00393118	-0.349197	GOBP name	19	0.000342709	0.0120917	negative regulation of mRNA splicing, via spliceosome
0.130167	0.302033	GOMF name	56	0.00034328	0.011665	antioxidant activity
0.438746	0.218835	GOBP name	30	0.00034361	0.0120875	antigen processing and presentation of exogenous peptide antigen
0.525905	0.304973	GOBP name	24	0.000343672	0.0120539	antigen processing and presentation of peptide or polysaccharide antigen via MHC class II
0.160405	0.0463375	GOBP name	153	0.000344425	0.0120447	positive regulation of leukocyte activation
0.429747	0.296764	KEGG name	42	0.00034718	0.00303272	Viral myocarditis
0.0498351	0.0899251	GOBP name	901	0.00034795	0.0121322	regulation of localization
0.0236603	-0.0153359	GOBP name	2524	0.000351384	0.012216	cellular component organization
-0.0491362	-0.187691	GOMF name	105	0.000351564	0.0118349	transcription corepressor activity
0.248623	0.324651	GOBP name	79	0.000354092	0.0122742	vascular process in circulatory system
0.15007	0.132296	GOBP name	399	0.000355742	0.0122954	defense response to other organism
0.137887	0.117732	GOBP name	479	0.000358992	0.0123717	response to other organism
0.461866	0.484875	GOCC name	35	0.000359529	0.00529517	protein complex involved in cell adhesion
0.149074	0.536953	KEGG name	13	0.000360528	0.00305934	Pentose and glucuronate interconversions
0.134725	0.214453	GOBP name	157	0.000366961	0.0126096	regulation of transmembrane transport
0.0925345	0.280197	GOMF name	53	0.000368353	0.0122852	heme binding
0.145386	0.119155	GOBP name	423	0.000370085	0.0126802	regulation of immune response
0.217788	0.570843	GOMF name	14	0.000372499	0.0123095	aldehyde dehydrogenase (NAD+) activity
-0.253569	0.379379	GOMF name	6	0.000374832	0.0121635	hydrolase activity, acting on ether bonds
-0.253569	0.379379	GOMF name	6	0.000374832	0.012274	ether hydrolase activity
0.130354	0.329936	GOBP name	43	0.00038468	0.0131423	alpha-amino acid catabolic process
0.17223	0.380479	GOMF name	36	0.000388625	0.0124985	hydro-lyase activity
0.168313	0.0613969	GOBP name	158	0.000393022	0.0133887	positive regulation of cell activation
-0.0627703	0.141767	GOBP name	57	0.00039322	0.0133571	proton motive force-driven ATP synthesis
0.147206	0.235124	GOBP name	128	0.000400004	0.0135101	organic acid biosynthetic process
0.147206	0.235124	GOBP name	128	0.000400004	0.0135487	carboxylic acid biosynthetic process
-0.462966	0.626297	GOBP name	2	0.000410842	0.0138367	ventricular compact myocardium morphogenesis
0.246419	0.364642	GOBP name	56	0.00041294	0.013868	actomyosin structure organization
0.0313741	-0.154656	GOCC name	67	0.000413983	0.00604416	methyltransferase complex
-0.744339	0.338495	GOBP name	2	0.000418615	0.0139401	positive regulation of antibacterial peptide production
-0.744339	0.338495	GOBP name	2	0.000418615	0.0139794	positive regulation of antimicrobial peptide production
-0.744339	0.338495	GOBP name	2	0.000418615	0.0140189	positive regulation of antimicrobial humoral response
0.142494	0.180401	GOBP name	260	0.000419274	0.013923	positive regulation of locomotion
0.450405	0.137129	KEGG name	19	0.000425962	0.00341921	Allograft rejection
0.450405	0.137129	KEGG name	19	0.000425962	0.00351419	Autoimmune thyroid disease
0.235086	0.711288	GOMF name	8	0.000425982	0.0135787	oxygen carrier activity
0.697821	0.89823	GOBP name	10	0.000428638	0.0141942	elastic fiber assembly
0.659658	0.418863	KEGG name	16	0.000434545	0.00339632	Asthma
-0.236714	-0.375657	GOMF name	49	0.00044872	0.014178	DNA-binding transcription repressor activity, RNA polymerase II-specific
-0.237989	-0.370853	GOMF name	51	0.000455675	0.0142725	DNA-binding transcription repressor activity
0.000621519	0.295737	KEGG name	25	0.000457867	0.00348684	Arachidonic acid metabolism
-0.0730957	0.131356	GOBP name	56	0.000460173	0.015196	proton motive force-driven mitochondrial ATP synthesis
-0.272541	0.489259	GOBP name	4	0.000462424	0.0152279	amino-acid betaine biosynthetic process
0.170068	0.372028	KEGG name	37	0.00046248	0.00343391	Pancreatic secretion
0.142558	0.193234	GOMF name	214	0.000463222	0.0143838	GTP binding
0.145515	-0.0457192	GOBP name	63	0.000467434	0.0153502	positive regulation of chromosome organization
0.286211	0.712879	GOBP name	9	0.00047137	0.0154367	oxygen transport
0.583224	0.711554	GOBP name	16	0.000474654	0.0155014	regulation of vasoconstriction
0.119807	0.209622	GOBP name	144	0.000486907	0.0158579	nucleoside triphosphate metabolic process
0.0505491	0.236566	GOMF name	57	0.000488541	0.0150404	tetrapyrrole binding
0.0601385	0.145715	GOBP name	226	0.00048974	0.0159065	actin filament-based process
0.20323	0.0801625	GOBP name	110	0.000496685	0.016088	cellular component biogenesis
-0.0304815	-0.0930571	GOCC name	488	0.000498679	0.00721795	intracellular protein-containing complex
0.0779602	0.201625	GOBP name	110	0.000499434	0.016133	ATP metabolic process
0.178563	0.0660286	GOBP name	136	0.000505851	0.0162517	defense response to symbiont
0.178563	0.0660286	GOBP name	136	0.000505851	0.0162958	defense response to virus
0.0424075	0.141897	GOBP name	189	0.000509365	0.0163203	actin cytoskeleton organization
0.126173	-0.0473381	GOBP name	76	0.00051163	0.0163487	macromolecule methylation
-0.134736	0.0799176	GOMF name	50	0.00051189	0.0156257	oxidoreduction-driven active transmembrane transporter activity
-0.0478447	0.158914	GOBP name	53	0.000512349	0.0163277	icosanoid metabolic process
0.097176	0.355205	GOBP name	28	0.000514924	0.0163657	hydrogen peroxide metabolic process
0.255813	0.318704	GOBP name	79	0.000516617	0.0163757	positive regulation of cell-substrate adhesion
0.114638	0.0537226	GOBP name	413	0.000527531	0.016677	reproductive process
0.310929	0.0538556	GOBP name	30	0.000538999	0.0169942	DNA duplex unwinding
0.147618	-0.0365951	GOMF name	66	0.00053904	0.0163161	mRNA 3'-UTR binding
0.337119	-0.0445941	GOBP name	15	0.000540096	0.0169837	chromosome organization involved in meiotic cell cycle
0.242734	0.398157	GOBP name	41	0.000547725	0.017178	negative regulation of wound healing
0.0168839	0.417753	GOBP name	13	0.000548573	0.0171592	very long-chain fatty acid metabolic process
0.766304	0.737264	GOCC name	13	0.000552315	0.00792596	platelet alpha granule
0.228556	0.360044	GOBP name	52	0.000554707	0.0173054	regulation of muscle contraction
0.0319508	-0.268907	GOBP name	24	0.000557555	0.0173486	mRNA splice site recognition
0.141407	0.178554	GOBP name	254	0.000559312	0.0173577	positive regulation of cell motility
-0.397543	-0.0781457	GOBP name	19	0.000565377	0.0175001	peptide cross-linking
0.112638	0.0832613	GOBP name	655	0.000565785	0.0174671	regulation of immune system process
0.00961868	0.215952	GOBP name	49	0.000567575	0.0174769	negative regulation of protein polymerization
-0.0662119	-0.246322	GOBP name	57	0.000572029	0.0175684	negative regulation of mRNA metabolic process
0.087864	0.091646	GOBP name	1069	0.000581832	0.0178233	cellular biosynthetic process
0.0464896	-0.175125	GOBP name	45	0.000582809	0.0178072	telomere maintenance
0.0426892	-0.15421	GOBP name	57	0.000594346	0.018113	regulation of sister chromatid segregation
0.288718	0.425073	GOBP name	39	0.000597764	0.0181705	regulation of blood pressure
-0.299925	-0.165565	GOBP name	65	0.000608347	0.0184449	epidermis development
-0.567149	0.172731	GOBP name	4	0.000610186	0.0184534	peripheral nervous system development
0.378701	0.127175	GOCC name	27	0.000618026	0.00879377	lumenal side of membrane
-0.0536885	0.324824	GOBP name	15	0.000622691	0.0187837	protein-containing complex remodeling
0.0764512	-0.138967	GOBP name	48	0.000627996	0.0188957	telomere organization
-0.0076551	0.0605544	GOCC name	491	0.000641093	0.00904533	cytoskeleton
0.0767514	0.14743	GOMF name	260	0.000642152	0.0192753	actin binding
0.0728897	0.161717	GOBP name	188	0.00064233	0.019278	regulation of anatomical structure size
0.0267538	-0.0872288	GOCC name	171	0.000651581	0.00911671	ribonucleoprotein granule
-0.485001	-0.214706	GOBP name	20	0.000658654	0.019718	glycerolipid catabolic process
0.200496	0.407996	KEGG name	31	0.000658742	0.00477186	Pyruvate metabolism
0.0817387	0.30538	GOBP name	36	0.000667382	0.019929	fatty acid derivative metabolic process
0.188469	0.544157	KEGG name	13	0.000719202	0.00508579	Histidine metabolism
0.657644	0.794733	GOCC name	12	0.00073112	0.0101451	protein complex involved in cell-matrix adhesion
0.364581	0.51122	GOCC name	27	0.000740408	0.0101897	caveola
0.00664852	0.0644901	GOCC name	637	0.000761243	0.0103913	cell projection
0.163464	-0.204051	GOCC name	16	0.00076161	0.0103124	pericentric heterochromatin
-0.326102	-0.243837	GOCC name	68	0.000799353	0.0107369	tight junction
-0.0665731	0.0693702	GOCC name	116	0.000879079	0.0117141	inner mitochondrial membrane protein complex
0.00790908	0.0665336	GOCC name	586	0.000976585	0.0129109	plasma membrane bounded cell projection
0.0381424	-0.16111	GOCC name	51	0.000981552	0.0128752	PML body
0.312642	0.20794	GOCC name	65	0.0010337	0.0134541	small-subunit processome
0.58326	0.504053	KEGG name	21	0.0010685	0.00738011	N-Glycan biosynthesis
0.164274	0.436605	KEGG name	20	0.00108382	0.00731575	Butanoate metabolism
0.135736	0.394579	KEGG name	23	0.00108746	0.00717727	Glycerolipid metabolism
0.124359	-0.166825	GOCC name	24	0.00109222	0.0141065	U2 snRNP
0.148341	-0.219418	GOCC name	15	0.0010954	0.0140395	prespliceosome
0.148341	-0.219418	GOCC name	15	0.0010954	0.0139331	U2-type prespliceosome
0.421536	0.601308	GOCC name	18	0.00110292	0.0139234	extrinsic component of cytoplasmic side of plasma membrane
0.263676	0.0493155	GOCC name	38	0.0011218	0.014056	nuclear chromosome
0.0550621	-0.175957	GOCC name	37	0.00117491	0.0146124	chromosome, centromeric region
-0.326183	-0.247273	GOCC name	64	0.00118788	0.0146651	bicellular tight junction
-0.124343	-0.299879	GOCC name	45	0.00120192	0.0147301	histone acetyltransferase complex
0.523139	0.844897	GOCC name	8	0.00126418	0.0153809	immunoglobulin complex, circulating
0.124796	0.33045	KEGG name	34	0.00129547	0.00836426	Long-term depression
0.313545	-0.068301	GOCC name	13	0.00136819	0.0165266	ISWI-type complex
0.318513	0.396812	GOCC name	43	0.00138803	0.0166465	Golgi lumen
0.273548	0.0637219	GOCC name	37	0.00140467	0.0167265	condensed chromosome
-0.0198278	-0.175773	GOCC name	72	0.00140547	0.0166182	cytoplasmic stress granule
0.0930021	0.392867	GOCC name	18	0.00141234	0.0165826	heterotrimeric G-protein complex
0.0585438	0.0893907	GOCC name	834	0.00144792	0.0168823	mitochondrion
0.418786	0.144344	KEGG name	19	0.00163267	0.0103171	Graft-versus-host disease
0.16605	0.433848	KEGG name	19	0.00166008	0.0102717	beta-Alanine metabolism
0.129164	-0.174923	KEGG name	20	0.00184609	0.0111896	Mismatch repair
0.253638	0.346576	KEGG name	51	0.0018703	0.0111096	Calcium signaling pathway
0.154342	-0.164137	KEGG name	18	0.00198964	0.0115867	Base excision repair
0.234078	0.158602	KEGG name	105	0.00200939	0.0114767	ko05152
-0.487798	0.176531	KEGG name	4	0.00214915	0.0120433	alpha-Linolenic acid metabolism
0.142599	0.487003	KEGG name	12	0.0021948	0.0120714	Glycine, serine and threonine metabolism
0.546542	0.385086	KEGG name	19	0.00236182	0.0127538	Protein export
-0.180675	0.35565	KEGG name	6	0.00252154	0.0133732	Linoleic acid metabolism
0.383488	0.294138	KEGG name	40	0.00262373	0.013671	Leishmaniasis
-0.13466	0.05776	KEGG name	46	0.00271686	0.0139122	Peroxisome
0.239436	0.295989	KEGG name	67	0.00300152	0.0151093	Leukocyte transendothelial migration
0.37286	0.126087	KEGG name	21	0.00301351	0.0149169	Type I diabetes mellitus
0.332703	0.160083	KEGG name	34	0.00333702	0.0162474	Rheumatoid arthritis
