# Supplementary material for: Proteomic analysis across Healthy–NAT–Tumor tissues uncovers clinically relevant biological events in esophageal squamous cell carcinoma
Source: Brief Bioinform. 2026 Apr 24;27(2):bbag186. doi: 10.1093/bib/bbag186 (PMC13107185; doi:10.1093/bib/bbag186)
Supplement: bbag186_Supplementary_material [file bbag186_supplementary_material.zip › Table S3.xlsx]

## Sheet: Description
Table S3. NAT proteomic subtypes of EC.
A. NAT proteomic subtype. This sheet shows the NAT proteomic subtype of the 124 EC patients and the samples that are quantified by label-free phosphoproteomics.
B. Clinicopathologic correlation. Relationship between clinicopathologic characteristics and the NAT proteomic subtype.
C. Differentially expressed proteins between NAT2 and NAT1 (NAT2 vs NAT1). The 435 up-regulated proteins and 314 down-regulated proteins that are differentially expressed (DE) between NAT2 and NAT1. "FC.Prot" represents protein expression ratio of samples in subtype NAT2 to those in subtype NAT1. "p value" is calculated by a two-sided Wilcoxon rank sum test."BH adjusted p value" is the Benjamini-…
D. Up-regulated pathways in NAT2. Enriched pathways obtained from enrichment analysis of up-regulated proteins (NAT2 vs NAT1).
E. Down-regulated pathways in NAT2. Enriched pathways obtained from enrichment analysis of down-regulated proteins (NAT2 vs NAT1).
F. Differentially expressed phosphosites (NAT2 vs NAT1). The 1647 up-regulated phosphosites and 1664 down-regulated phosphosites that are differentially phosphorylated between NAT2 and NAT1. "FC.Phos" represents phosphorylation level ratio of samples in subtype NAT2 to those in subtype NAT1. "p value" is calculated by a two-sided Wilcox rank sum test. "BH adjusted p value" is the BH corrected p v…
G. Cox regression analysis. Univariate and multivariate analysis of factors associated with overall survival (OS) and disease-free survival (DFS).

## Sheet: A. NAT proteomic subtype
Table S3. NAT proteomic subtypes of EC.
A. NAT proteomic subtype. This sheet shows the NAT proteomic subtype of the 124 EC patients and the samples that are quantified by label-free phosphoproteomics.
Patient NO.	NAT Subtype	Tumor subtype	Phosphoproteomics
1	NAT1	S1	Yes
2	NAT1	S1	Yes
3	NAT1	S1
4	NAT1	S1
5	NAT1	S1
6	NAT1	S1	Yes
7	NAT1	S1
8	NAT1	S1	Yes
9	NAT1	S1
10	NAT1	S1
11	NAT1	S1	Yes
12	NAT1	S1
13	NAT1	S1
14	NAT1	S1
15	NAT1	S1
16	NAT2	S2
17	NAT1	S1
18	NAT1	S1
19	NAT1	S1
20	NAT1	S1
21	NAT1	S1
22	NAT1	S2
23	NAT1	S1
24	NAT1	S1	Yes
25	NAT1	S1	Yes
26	NAT1	S1	Yes
27	NAT1	S1	Yes
28	NAT1	S1	Yes
29	NAT1	S1	Yes
30	NAT1	S1
31	NAT1	S1	Yes
32	NAT1	S1	Yes
33	NAT1	S1	Yes
34	NAT1	S1	Yes
35	NAT2	S2
36	NAT2	S1
37	NAT2	S1
38	NAT2	S1
39	NAT2	S1
40	NAT2	S2
41	NAT2	S2
42	NAT2	S2
43	NAT2	S2
44	NAT2	S2
45	NAT2	S2	Yes
46	NAT2	S2
47	NAT2	S1
48	NAT1	S1
49	NAT1	S1
50	NAT2	S1
51	NAT2	S1
52	NAT1	S1
53	NAT1	S1
54	NAT1	S2
55	NAT2	S1
56	NAT1	S1
57	NAT2	S2	Yes
58	NAT2	S2	Yes
59	NAT2	S2	Yes
60	NAT2	S2
61	NAT2	S2	Yes
62	NAT2	S2
63	NAT2	S2
64	NAT2	S2	Yes
65	NAT2	S2
66	NAT2	S2	Yes
67	NAT2	S2
68	NAT2	S2	Yes
69	NAT2	S2
70	NAT2	S2
71	NAT2	S2
72	NAT1	S2
73	NAT2	S2
74	NAT2	S2
75	NAT2	S2
76	NAT2	S1
77	NAT2	S1
78	NAT2	S1
79	NAT2	S1
80	NAT2	S1
81	NAT2	S1
82	NAT2	S1
83	NAT1	S1
84	NAT2	S2
85	NAT2	S2
86	NAT2	S2
87	NAT2	S2
88	NAT2	S2	Yes
89	NAT2	S2	Yes
90	NAT2	S2
91	NAT2	S2
92	NAT2	S2
93	NAT2	S1
94	NAT2	S1
95	NAT2	S1
96	NAT2	S1
97	NAT2	S2
98	NAT2	S2	Yes
99	NAT2	S2
100	NAT2	S2
101	NAT2	S2
102	NAT2	S2
103	NAT2	S2
104	NAT2	S2
105	NAT1	S2
106	NAT2	S1
107	NAT1	S2
108	NAT1	S2
109	NAT1	S2
110	NAT2	S2	Yes
111	NAT2	S2	Yes
112	NAT2	S2	Yes
113	NAT2	S2
114	NAT2	S2
115	NAT2	S2
116	NAT2	S1
117	NAT2	S2	Yes
118	NAT2	S2
119	NAT2	S2
120	NAT2	S2	Yes
121	NAT2	S2
122	NAT2	S1
123	NAT2	S1
124	NAT2	S2

## Sheet: B. Clinicopathologic relation
Table S3. NAT proteomic subtypes of EC.
B. Clinicopathologic correlation. Relationship between clinicopathologic characteristics and the NAT proteomic subtype.
Characteristics	NAT1	NAT2	P valuea
Age（Cont., Median）	59	57	0.537*
Age			0.233
<58	17	40
≥58	28	39
Gender			0.094
Male	31	66
Female	14	13
Smoke			0.62
Yes	17	25
No	28	54
Alcohol			1
Yes	5	9
No	40	70
Pathomorphological			0.281
Ulcerative type	24	48
Medullary type	11	19
Fungating type	6	3
Constritive type	4	7
NA	1	1
pTNM stage			1.75×10-3
I	0	6
II	30	28
III	15	45
Tumour grade			0.064
Well differentiated	9	8
Moderately differentiated	29	53
Poorly differentiated	3	16
NA	4	2
T stage			9.76×10-3
T1	0	2
T2	12	6
T3	33	71
Tumor location			0.741
Upper	3	3
Middle	28	47
Lower	14	28
NA	0	1
N stage			2.45×10-3
N0	28	33
N1	15	19
N2	2	20
N3	0	7
Death at follow-up			0.016
Yes	20	54
No	25	25
Overall survival (OS), Median	1841	744	0.0498*
Disease free status			1.51×10-3
Yes	20	59
No	25	20
Disease free survival (DFS), Median	1666	563	0.026*
aP values were calculated by the χ2-test or Fisher’s exact test, unless otherwise stated. *Wilcoxon rank-sum test.

## Sheet: C. DE proteins (NAT2 vs NAT1)
Table S3. NAT proteomic subtypes of EC.
C. Differentially expressed proteins between NAT2 and NAT1 (NAT2 vs NAT1). The 435 up-regulated proteins and 314 down-regulated proteins that are differentially expressed (DE) between NAT2 and NAT1. "FC.Prot" represents protein expression ratio of samples in subtype NAT2 to those in subtype NAT1. "p value" is calculated by a two-sided Wilcoxon rank sum test."BH adjusted p value" is the Benjamini-…
UniProt ID	Gene symbol	FC.Prot	log2(FC.Prot)	P value	BH adjusted P value	Label
P15924	DSP	1.20328	0.266972	0.00012033	0.000616226	Up-regulated in NAT2
O60437	PPL	1.38834	0.473359	2.46243e-08	6.92479e-07	Up-regulated in NAT2
Q92817	EVPL	1.21087	0.276047	0.000356933	0.00152185	Up-regulated in NAT2
Q08188	TGM3	1.3249	0.405882	0.000248721	0.00113211	Up-regulated in NAT2
Q9Y4K1	CRYBG1	1.22577	0.293692	0.000171886	0.000829051	Up-regulated in NAT2
Q9UBG3	CRNN	1.58307	0.662725	4.85922e-08	1.16405e-06	Up-regulated in NAT2
Q96Q06	PLIN4	1.2582	0.331359	2.2313e-05	0.000152076	Up-regulated in NAT2
P02452	COL1A1	1.26559	0.339808	2.80896e-05	0.000182964	Up-regulated in NAT2
Q02487	DSC2	1.26415	0.338171	7.34039e-05	0.000412491	Up-regulated in NAT2
O95171	SCEL	1.21156	0.276864	0.00316086	0.0094214	Up-regulated in NAT2
P15311	EZR	1.3075	0.386813	1.53194e-10	2.05032e-08	Up-regulated in NAT2
O95757	HSPA4L	1.26273	0.336543	2.61381e-08	7.22483e-07	Up-regulated in NAT2
Q14CN2	CLCA4	1.23929	0.309512	0.00262275	0.00804743	Up-regulated in NAT2
P08123	COL1A2	1.4706	0.556408	2.69897e-06	2.68982e-05	Up-regulated in NAT2
Q13428	TCOF1	1.23252	0.301608	1.61704e-08	5.10197e-07	Up-regulated in NAT2
Q8N1N4	KRT78	1.489	0.57434	2.03352e-05	0.000140672	Up-regulated in NAT2
O00515	LAD1	1.2138	0.279533	7.66847e-06	6.38348e-05	Up-regulated in NAT2
Q9NQ38	SPINK5	1.57498	0.655334	3.03282e-08	8.07255e-07	Up-regulated in NAT2
Q14574	DSC3	1.20395	0.267774	0.000206979	0.000970804	Up-regulated in NAT2
P29508	SERPINB3	1.35172	0.434795	3.2951e-05	0.000208539	Up-regulated in NAT2
O95817	BAG3	1.22521	0.293027	0.00010148	0.000538894	Up-regulated in NAT2
Q96TA1	FAM129B	1.21022	0.275271	1.93547e-06	2.05561e-05	Up-regulated in NAT2
Q9Y446	PKP3	1.30847	0.387885	2.03765e-06	2.15351e-05	Up-regulated in NAT2
Q5T0Z8	C6orf132	1.31512	0.395196	1.62211e-07	2.96379e-06	Up-regulated in NAT2
P48594	SERPINB4	1.43333	0.519373	1.24468e-06	1.43504e-05	Up-regulated in NAT2
O15523	DDX3Y	1.25743	0.330475	0.00122816	0.00430087	Up-regulated in NAT2
Q9UQB8	BAIAP2	1.30327	0.382135	8.96965e-10	6.10692e-08	Up-regulated in NAT2
P22695	UQCRC2	1.22565	0.29355	2.37619e-06	2.40144e-05	Up-regulated in NAT2
P09493	TPM1	1.3201	0.400644	0.000103674	0.000547844	Up-regulated in NAT2
P07951	TPM2	1.27213	0.347243	0.000168352	0.000817495	Up-regulated in NAT2
P07585	DCN	1.29167	0.369235	0.000158158	0.000778511	Up-regulated in NAT2
Q8NC51	SERBP1	1.23626	0.305986	5.60695e-07	8.00569e-06	Up-regulated in NAT2
P20073	ANXA7	1.24066	0.311103	7.13999e-07	9.58121e-06	Up-regulated in NAT2
P61981	YWHAG	1.24642	0.317788	3.00831e-05	0.000193609	Up-regulated in NAT2
Q9BW04	SARG	1.30107	0.379703	9.30757e-06	7.44145e-05	Up-regulated in NAT2
Q7Z478	DHX29	1.21592	0.282051	1.24831e-10	1.89883e-08	Up-regulated in NAT2
Q0VD83	APOBR	1.27082	0.345759	3.34275e-07	5.31226e-06	Up-regulated in NAT2
Q9UMD9	COL17A1	1.36264	0.446405	1.4558e-06	1.62908e-05	Up-regulated in NAT2
P05997	COL5A2	1.61053	0.687532	4.3028e-09	2.03143e-07	Up-regulated in NAT2
P67775	PPP2CA	1.45038	0.53643	6.31596e-08	1.4234e-06	Up-regulated in NAT2
P67936	TPM4	1.36198	0.445706	8.37853e-07	1.06888e-05	Up-regulated in NAT2
Q16543	CDC37	1.2668	0.341189	6.24445e-07	8.66718e-06	Up-regulated in NAT2
Q14678	KANK1	1.31644	0.396637	2.20068e-06	2.26656e-05	Up-regulated in NAT2
O15021	MAST4	1.22346	0.290967	3.34275e-07	5.31226e-06	Up-regulated in NAT2
Q8N8S7	ENAH	1.25093	0.322996	3.34275e-07	5.31226e-06	Up-regulated in NAT2
P01040	CSTA	1.24005	0.310397	0.00321446	0.00954597	Up-regulated in NAT2
Q6NXG1	ESRP1	1.30931	0.388802	7.37058e-10	5.29699e-08	Up-regulated in NAT2
P23588	EIF4B	1.21317	0.278777	1.61704e-08	5.10197e-07	Up-regulated in NAT2
O75368	SH3BGRL	1.31988	0.400406	3.93319e-10	3.26152e-08	Up-regulated in NAT2
Q99615	DNAJC7	1.24533	0.31653	2.07897e-10	2.49015e-08	Up-regulated in NAT2
Q9H444	CHMP4B	1.29026	0.367665	1.82776e-09	1.01913e-07	Up-regulated in NAT2
P20930	FLG	2.12691	1.08876	8.24786e-06	6.77854e-05	Up-regulated in NAT2
Q9UBC9	SPRR3	1.61764	0.693893	1.77006e-09	9.95543e-08	Up-regulated in NAT2
Q9NVI7	ATAD3A	1.21067	0.275804	7.94431e-07	1.02768e-05	Up-regulated in NAT2
P20908	COL5A1	1.24436	0.315405	7.85713e-06	6.50704e-05	Up-regulated in NAT2
Q8WVV4	POF1B	1.26826	0.34285	5.91743e-07	8.33855e-06	Up-regulated in NAT2
Q9NRY5	FAM114A2	1.34483	0.427424	4.87673e-09	2.19046e-07	Up-regulated in NAT2
P20339	RAB5A	1.7222	0.784251	4.42095e-11	9.53158e-09	Up-regulated in NAT2
Q7Z6E9	RBBP6	1.2055	0.269632	6.06524e-09	2.61533e-07	Up-regulated in NAT2
O94885	SASH1	1.20563	0.269792	3.37075e-05	0.000212082	Up-regulated in NAT2
Q99623	PHB2	1.25042	0.322409	1.24073e-05	9.34229e-05	Up-regulated in NAT2
P06753	TPM3	1.43929	0.525355	0.000110526	0.000578386	Up-regulated in NAT2
Q96SB8	SMC6	1.21119	0.27643	3.4358e-07	5.39388e-06	Up-regulated in NAT2
P29373	CRABP2	1.25668	0.329617	0.000253817	0.00114723	Up-regulated in NAT2
P23497	SP100	1.29351	0.371286	0.000409848	0.00171026	Up-regulated in NAT2
Q6PJG2	ELMSAN1	1.28884	0.366076	2.37619e-06	2.40144e-05	Up-regulated in NAT2
P41226	UBA7	1.29736	0.375576	8.60412e-07	1.08694e-05	Up-regulated in NAT2
Q9BR39	JPH2	1.29281	0.370512	7.85713e-06	6.50704e-05	Up-regulated in NAT2
P61020	RAB5B	1.41792	0.503776	3.24141e-09	1.58829e-07	Up-regulated in NAT2
P38159	RBMX	1.26539	0.339581	9.07298e-07	1.13509e-05	Up-regulated in NAT2
Q5TCZ1	SH3PXD2A	1.21799	0.284498	4.14152e-06	3.79963e-05	Up-regulated in NAT2
Q9NRN5	OLFML3	1.31795	0.398296	1.94101e-05	0.000135431	Up-regulated in NAT2
Q7Z3E2	CCDC186	1.20816	0.272814	0.00012033	0.000616226	Up-regulated in NAT2
Q8WTW3	COG1	1.20206	0.26551	1.83823e-06	1.98162e-05	Up-regulated in NAT2
Q8N283	ANKRD35	1.28936	0.366654	6.6243e-06	5.69004e-05	Up-regulated in NAT2
Q96HY6	DDRGK1	1.28188	0.358261	1.64777e-05	0.000118551	Up-regulated in NAT2
Q6KB66	KRT80	1.29358	0.371368	7.12812e-06	6.01889e-05	Up-regulated in NAT2
O75351	VPS4B	1.29867	0.377032	2.2512e-08	6.5295e-07	Up-regulated in NAT2
P62820	RAB1A	1.41262	0.498376	1.22252e-07	2.46332e-06	Up-regulated in NAT2
P42226	STAT6	1.20376	0.26755	1.80971e-05	0.000127926	Up-regulated in NAT2
Q9HCU4	CELSR2	1.23075	0.299538	9.82268e-07	1.18976e-05	Up-regulated in NAT2
Q5HYK7	SH3D19	1.22377	0.291328	6.15465e-06	5.32196e-05	Up-regulated in NAT2
Q14318	FKBP8	1.20435	0.268255	7.73542e-07	1.01281e-05	Up-regulated in NAT2
O15254	ACOX3	1.20728	0.271761	0.000985555	0.00360349	Up-regulated in NAT2
P55290	CDH13	1.33381	0.415556	6.58885e-07	9.00987e-06	Up-regulated in NAT2
Q96E39	RBMXL1	1.38931	0.474365	4.58286e-08	1.10604e-06	Up-regulated in NAT2
Q04323	UBXN1	1.20149	0.264826	6.00531e-06	5.21374e-05	Up-regulated in NAT2
Q969G3	SMARCE1	1.23221	0.301249	1.09155e-06	1.29544e-05	Up-regulated in NAT2
A1A5D9	BICDL2	1.22191	0.28914	5.76727e-05	0.000334254	Up-regulated in NAT2
Q86VR7	VSIG10L	1.29648	0.374605	1.02478e-05	8.01483e-05	Up-regulated in NAT2
Q9BTT6	LRRC1	1.27003	0.34486	7.29966e-08	1.61141e-06	Up-regulated in NAT2
P51649	ALDH5A1	1.21177	0.27711	0.00290488	0.00878802	Up-regulated in NAT2
Q96SN8	CDK5RAP2	1.24761	0.319162	8.37853e-07	1.06888e-05	Up-regulated in NAT2
O14867	BACH1	1.20034	0.263445	2.50059e-06	2.51146e-05	Up-regulated in NAT2
Q2TAY7	SMU1	1.24453	0.315596	1.86666e-07	3.35377e-06	Up-regulated in NAT2
Q8NEV8	EXPH5	1.25006	0.321994	0.000949726	0.00349223	Up-regulated in NAT2
Q8IWI9	MGA	1.37662	0.461126	3.14057e-09	1.55063e-07	Up-regulated in NAT2
P28288	ABCD3	1.3134	0.393302	6.25653e-09	2.66232e-07	Up-regulated in NAT2
P02511	CRYAB	1.22383	0.291406	0.00163766	0.00544876	Up-regulated in NAT2
Q9P270	SLAIN2	1.33419	0.415968	4.04105e-09	1.93611e-07	Up-regulated in NAT2
P20290	BTF3	1.27682	0.352556	3.62947e-07	5.64313e-06	Up-regulated in NAT2
P42025	ACTR1B	1.32125	0.401907	3.93985e-07	6.03862e-06	Up-regulated in NAT2
Q2KHT3	CLEC16A	1.23861	0.308717	3.2951e-05	0.000208539	Up-regulated in NAT2
P08697	SERPINF2	1.23164	0.300584	0.00220766	0.00693837	Up-regulated in NAT2
A6ND36	FAM83G	1.28256	0.35903	2.56262e-05	0.000169653	Up-regulated in NAT2
O00442	RTCA	1.24589	0.317176	7.66847e-06	6.38348e-05	Up-regulated in NAT2
Q96JY6	PDLIM2	1.20692	0.271329	0.000211269	0.000984501	Up-regulated in NAT2
Q15005	SPCS2	1.20515	0.269212	1.39706e-05	0.000102684	Up-regulated in NAT2
P46782	RPS5	1.35365	0.436859	2.85793e-08	7.67017e-07	Up-regulated in NAT2
P39019	RPS19	1.2605	0.333994	2.91241e-06	2.85849e-05	Up-regulated in NAT2
O75781	PALM	1.27453	0.34996	0.000190624	0.000902601	Up-regulated in NAT2
P46199	MTIF2	1.21505	0.281016	2.08134e-05	0.000143366	Up-regulated in NAT2
Q6PCB0	VWA1	1.30514	0.384205	0.000145466	0.000725425	Up-regulated in NAT2
Q5T200	ZC3H13	1.22421	0.29185	0.00122816	0.00430087	Up-regulated in NAT2
Q14978	NOLC1	1.22985	0.298481	4.45045e-08	1.08625e-06	Up-regulated in NAT2
Q53H12	AGK	1.20988	0.274859	1.10118e-05	8.44888e-05	Up-regulated in NAT2
Q8N6H7	ARFGAP2	1.20415	0.268018	1.52211e-08	4.87378e-07	Up-regulated in NAT2
Q5M775	SPECC1	1.23562	0.305234	6.95152e-07	9.38672e-06	Up-regulated in NAT2
O00194	RAB27B	1.30564	0.384756	1.00856e-06	1.21252e-05	Up-regulated in NAT2
Q9Y6K9	IKBKG	1.38788	0.472878	5.60695e-07	8.00569e-06	Up-regulated in NAT2
P35269	GTF2F1	1.22808	0.296401	1.4305e-05	0.000104548	Up-regulated in NAT2
O43493	TGOLN2	1.23667	0.306464	2.56262e-05	0.000169653	Up-regulated in NAT2
Q96EV2	RBM33	1.31056	0.390186	3.8422e-06	3.59124e-05	Up-regulated in NAT2
Q9BRP8	PYM1	1.21673	0.283012	3.22106e-05	0.000204856	Up-regulated in NAT2
P30050	RPL12	1.24928	0.321095	8.01323e-09	3.10765e-07	Up-regulated in NAT2
P17612	PRKACA	1.9136	0.936292	2.46103e-10	2.74448e-08	Up-regulated in NAT2
Q6UN15	FIP1L1	1.23798	0.307986	2.53702e-08	7.07305e-07	Up-regulated in NAT2
Q9NZL4	HSPBP1	1.31507	0.395138	7.33338e-07	9.77986e-06	Up-regulated in NAT2
P05109	S100A8	1.31011	0.389683	1.02478e-05	8.01483e-05	Up-regulated in NAT2
Q13155	AIMP2	1.23268	0.301802	7.94431e-07	1.02768e-05	Up-regulated in NAT2
P60953	CDC42	1.28636	0.363294	2.08761e-07	3.66921e-06	Up-regulated in NAT2
O43166	SIPA1L1	1.21842	0.285008	4.16084e-07	6.27327e-06	Up-regulated in NAT2
Q7Z4V5	HDGFL2	1.21453	0.280401	8.264e-09	3.10765e-07	Up-regulated in NAT2
P28799	GRN	1.42953	0.515539	1.19369e-08	4.02125e-07	Up-regulated in NAT2
O95104	SCAF4	1.24936	0.321189	6.78833e-06	5.79247e-05	Up-regulated in NAT2
O00170	AIP	1.2633	0.337197	1.18299e-05	8.95972e-05	Up-regulated in NAT2
P11233	RALA	1.25616	0.329021	2.20736e-07	3.83797e-06	Up-regulated in NAT2
O75477	ERLIN1	1.3251	0.406098	1.7703e-08	5.40109e-07	Up-regulated in NAT2
Q9BX69	CARD6	1.29444	0.372326	0.00127359	0.00442404	Up-regulated in NAT2
Q14790	CASP8	1.3732	0.457543	0.00036408	0.00154722	Up-regulated in NAT2
P18827	SDC1	1.26797	0.342526	0.00139403	0.00477322	Up-regulated in NAT2
Q86VP1	TAX1BP1	1.20688	0.271283	0.000108196	0.000568953	Up-regulated in NAT2
P08174	CD55	1.20164	0.265	0.000269702	0.00120722	Up-regulated in NAT2
O14791	APOL1	1.28107	0.35735	0.000206979	0.000970804	Up-regulated in NAT2
O95274	LYPD3	1.8277	0.870027	8.264e-09	3.10765e-07	Up-regulated in NAT2
P54108	CRISP3	1.42488	0.510841	0.00163766	0.00544876	Up-regulated in NAT2
P62753	RPS6	1.31867	0.399088	2.72233e-10	2.98441e-08	Up-regulated in NAT2
P17931	LGALS3	1.21079	0.275943	1.53548e-05	0.00011109	Up-regulated in NAT2
P26373	RPL13	1.40403	0.489572	3.11324e-10	3.05097e-08	Up-regulated in NAT2
Q9NX63	CHCHD3	1.37541	0.459861	3.4358e-07	5.39388e-06	Up-regulated in NAT2
P12107	COL11A1	1.22923	0.297754	2.83952e-06	2.80397e-05	Up-regulated in NAT2
O95428	PAPLN	1.27185	0.346931	1.04966e-05	8.14055e-05	Up-regulated in NAT2
P06454	PTMA	1.30916	0.388646	1.61524e-06	1.78282e-05	Up-regulated in NAT2
Q9Y2J4	AMOTL2	1.21555	0.281613	0.00036408	0.00154722	Up-regulated in NAT2
Q96EE3	SEH1L	1.36794	0.452004	1.43103e-10	2.01215e-08	Up-regulated in NAT2
P46783	RPS10	1.54938	0.631693	1.58497e-10	2.05032e-08	Up-regulated in NAT2
Q86VR2	RETREG3	1.28182	0.358188	0.000117805	0.000607141	Up-regulated in NAT2
Q04721	NOTCH2	1.23272	0.30185	2.09066e-06	2.19876e-05	Up-regulated in NAT2
Q9NNX1	TUFT1	1.34862	0.43148	1.25774e-07	2.50309e-06	Up-regulated in NAT2
Q0VDG4	SCRN3	1.22505	0.292844	0.00139403	0.00477322	Up-regulated in NAT2
Q02543	RPL18A	1.20643	0.270744	3.56368e-06	3.36987e-05	Up-regulated in NAT2
P35321	SPRR1A	1.44285	0.528919	8.00709e-05	0.000444548	Up-regulated in NAT2
P82970	HMGN5	1.21275	0.27828	0.000310461	0.0013614	Up-regulated in NAT2
Q92736	RYR2	1.265	0.33914	0.00228552	0.00716566	Up-regulated in NAT2
O14737	PDCD5	1.23237	0.301438	2.08134e-05	0.000143366	Up-regulated in NAT2
Q8WWI5	SLC44A1	1.24165	0.312254	2.91241e-06	2.85849e-05	Up-regulated in NAT2
Q92733	PRCC	1.31167	0.3914	2.20068e-06	2.26656e-05	Up-regulated in NAT2
Q9Y2R4	DDX52	1.48261	0.568139	3.14199e-06	3.05141e-05	Up-regulated in NAT2
O76041	NEBL	1.33731	0.419339	0.000434698	0.00179771	Up-regulated in NAT2
Q9UKR3	KLK13	1.45445	0.540476	0.000158158	0.000778511	Up-regulated in NAT2
Q15631	TSN	1.23998	0.310318	0.000202771	0.000953141	Up-regulated in NAT2
Q66LE6	PPP2R2D	1.35657	0.439964	9.53458e-06	7.57613e-05	Up-regulated in NAT2
P41227	NAA10	1.22999	0.298646	3.56368e-06	3.36987e-05	Up-regulated in NAT2
Q8TF74	WIPF2	1.20745	0.271961	4.22372e-05	0.000256276	Up-regulated in NAT2
Q6ZUT6	CCDC9B	1.3385	0.420615	5.95956e-08	1.36206e-06	Up-regulated in NAT2
Q8TEQ0	SNX29	1.38513	0.470022	8.45012e-06	6.90093e-05	Up-regulated in NAT2
P22528	SPRR1B	1.78081	0.832533	1.82446e-08	5.48864e-07	Up-regulated in NAT2
Q9NUV9	GIMAP4	1.4481	0.534166	8.19198e-08	1.7721e-06	Up-regulated in NAT2
P48553	TRAPPC10	1.29359	0.37138	3.93985e-07	6.03862e-06	Up-regulated in NAT2
Q15847	ADIRF	1.55764	0.639362	2.12027e-08	6.2336e-07	Up-regulated in NAT2
Q14210	LY6D	1.34604	0.428726	0.000434698	0.00179771	Up-regulated in NAT2
Q8WXA3	RUFY2	1.20639	0.270694	2.13023e-05	0.000145957	Up-regulated in NAT2
P53602	MVD	1.21687	0.28318	4.69066e-06	4.23141e-05	Up-regulated in NAT2
Q5W0U4	BSPRY	1.42614	0.512121	4.32176e-08	1.06286e-06	Up-regulated in NAT2
P10636	MAPT	1.20449	0.268425	0.000394026	0.00165384	Up-regulated in NAT2
Q8NHP6	MOSPD2	1.34411	0.426654	9.26719e-10	6.11634e-08	Up-regulated in NAT2
P62633	CNBP	1.60426	0.681906	9.07298e-07	1.13509e-05	Up-regulated in NAT2
P28906	CD34	1.68736	0.754767	8.15864e-07	1.04911e-05	Up-regulated in NAT2
Q9GZP4	PITHD1	1.21194	0.277316	2.33693e-05	0.000157615	Up-regulated in NAT2
P22532	SPRR2D	1.57168	0.65231	6.72644e-05	0.000381972	Up-regulated in NAT2
Q9P266	JCAD	1.2198	0.286646	0.000356933	0.00152185	Up-regulated in NAT2
P16403	HIST1H1C	2.69796	1.43187	0.00144509	0.00489876	Up-regulated in NAT2
Q96ER9	CCDC51	1.20872	0.273475	1.4305e-05	0.000104548	Up-regulated in NAT2
P11234	RALB	1.39805	0.483419	5.19097e-09	2.31553e-07	Up-regulated in NAT2
Q9Y5T5	USP16	1.36257	0.446329	1.41725e-13	1.83336e-10	Up-regulated in NAT2
P56524	HDAC4	1.21452	0.280388	3.69019e-05	0.00022775	Up-regulated in NAT2
Q99523	SORT1	1.53806	0.621111	3.22299e-11	8.0178e-09	Up-regulated in NAT2
O00193	SMAP	1.33881	0.420949	5.71696e-06	4.99693e-05	Up-regulated in NAT2
Q92747	ARPC1A	1.21336	0.279008	6.07882e-07	8.49197e-06	Up-regulated in NAT2
Q9ULJ7	ANKRD50	1.36022	0.443844	0.00012033	0.000616226	Up-regulated in NAT2
P25686	DNAJB2	1.30534	0.384421	1.28245e-09	7.97585e-08	Up-regulated in NAT2
P25788	PSMA3	1.23892	0.309086	1.7457e-06	1.89768e-05	Up-regulated in NAT2
Q9UKG9	CROT	1.34513	0.42775	3.0636e-06	2.98424e-05	Up-regulated in NAT2
P17302	GJA1	1.20866	0.273405	0.000133738	0.000674743	Up-regulated in NAT2
Q9NZZ3	CHMP5	1.21787	0.284355	0.000253817	0.00114723	Up-regulated in NAT2
Q13151	HNRNPA0	1.25651	0.329424	0.0028079	0.00853053	Up-regulated in NAT2
Q9BRK4	LZTS2	1.58689	0.666203	2.75623e-07	4.61846e-06	Up-regulated in NAT2
Q9H008	LHPP	1.24169	0.312308	3.52704e-05	0.000219777	Up-regulated in NAT2
Q15286	RAB35	1.28551	0.362343	9.3456e-09	3.32128e-07	Up-regulated in NAT2
Q96IF1	AJUBA	1.21891	0.285589	0.000145466	0.000725425	Up-regulated in NAT2
Q9UJY5	GGA1	1.45466	0.540679	3.44187e-10	3.18029e-08	Up-regulated in NAT2
P10599	TXN	1.22558	0.29346	0.000269702	0.00120722	Up-regulated in NAT2
Q7Z4I7	LIMS2	1.68778	0.755129	3.79482e-09	1.83171e-07	Up-regulated in NAT2
O00422	SAP18	1.27606	0.351698	3.95695e-08	9.95859e-07	Up-regulated in NAT2
Q7Z6K5	ARPIN	1.32568	0.406737	2.83952e-06	2.80397e-05	Up-regulated in NAT2
Q9NPI1	BRD7	1.20092	0.264145	0.00010148	0.000538894	Up-regulated in NAT2
O75608	LYPLA1	1.27453	0.349964	1.09155e-06	1.29544e-05	Up-regulated in NAT2
Q92990	GLMN	1.24849	0.320179	0.000253817	0.00114723	Up-regulated in NAT2
Q8NCN4	RNF169	1.31883	0.399254	6.58885e-07	9.00987e-06	Up-regulated in NAT2
Q9Y259	CHKB	1.46669	0.552565	1.52211e-08	4.87378e-07	Up-regulated in NAT2
Q5VYY1	ANKRD22	1.33385	0.415594	0.000336271	0.00144807	Up-regulated in NAT2
P18621	RPL17	1.31897	0.399407	2.5365e-07	4.32878e-06	Up-regulated in NAT2
Q07092	COL16A1	1.20142	0.264745	0.000865365	0.00323724	Up-regulated in NAT2
Q9P1Y6	PHRF1	1.22047	0.287441	0.000548843	0.00218054	Up-regulated in NAT2
Q15796	SMAD2	1.31822	0.398587	7.13999e-07	9.58121e-06	Up-regulated in NAT2
P41221	WNT5A	1.20982	0.27479	2.39151e-05	0.000160459	Up-regulated in NAT2
Q00765	REEP5	1.35414	0.437377	2.03402e-11	6.92422e-09	Up-regulated in NAT2
Q16186	ADRM1	1.32238	0.403136	1.21249e-06	1.40043e-05	Up-regulated in NAT2
Q96AT9	RPE	1.54913	0.631462	2.70148e-11	7.5425e-09	Up-regulated in NAT2
Q9Y5L4	TIMM13	1.40285	0.488361	3.69019e-05	0.00022775	Up-regulated in NAT2
Q15363	TMED2	1.59079	0.669746	2.75623e-07	4.61846e-06	Up-regulated in NAT2
Q13444	ADAM15	1.33999	0.42222	4.16084e-07	6.27327e-06	Up-regulated in NAT2
P18887	XRCC1	1.20266	0.266228	4.69066e-06	4.23141e-05	Up-regulated in NAT2
Q7Z422	SZRD1	1.28522	0.362014	9.31358e-05	0.00050326	Up-regulated in NAT2
Q8IX04	UEVLD	1.23115	0.300011	8.92964e-08	1.91248e-06	Up-regulated in NAT2
P62266	RPS23	1.52542	0.609209	4.57553e-06	4.16238e-05	Up-regulated in NAT2
Q13362	PPP2R5C	1.25828	0.331449	4.12999e-05	0.000251296	Up-regulated in NAT2
A8MX76	CAPN14	1.31033	0.389934	0.000592718	0.00232345	Up-regulated in NAT2
Q96K21	ZFYVE19	1.29167	0.369236	0.000117805	0.000607141	Up-regulated in NAT2
Q02539	HIST1H1A	1.36993	0.454098	0.000849349	0.00318285	Up-regulated in NAT2
P14854	COX6B1	1.44315	0.529219	4.80093e-10	3.74126e-08	Up-regulated in NAT2
Q9HC36	MRM3	1.23584	0.305487	0.00240703	0.00751384	Up-regulated in NAT2
Q9NZ63	C9orf78	1.20119	0.26446	0.001061	0.00381888	Up-regulated in NAT2
O60496	DOK2	1.31842	0.398814	8.65711e-06	7.0433e-05	Up-regulated in NAT2
Q9UM19	HPCAL4	1.29096	0.368447	0.000615859	0.00240687	Up-regulated in NAT2
Q6H8Q1	ABLIM2	1.24313	0.313975	8.92108e-05	0.000486933	Up-regulated in NAT2
Q9H3Z4	DNAJC5	1.67382	0.743143	1.38979e-08	4.53999e-07	Up-regulated in NAT2
O14874	BCKDK	1.24842	0.320109	0.00125068	0.00435617	Up-regulated in NAT2
O76027	ANXA9	1.40092	0.486378	7.02708e-05	0.000396607	Up-regulated in NAT2
Q14116	IL18	1.32177	0.402472	2.03765e-06	2.15351e-05	Up-regulated in NAT2
Q08357	SLC20A2	1.2097	0.274646	2.13023e-05	0.000145957	Up-regulated in NAT2
O75190	DNAJB6	1.32834	0.40962	4.58286e-08	1.10604e-06	Up-regulated in NAT2
P62277	RPS13	1.23671	0.306503	0.00266796	0.00817064	Up-regulated in NAT2
Q9BVC6	TMEM109	1.33972	0.421929	1.38186e-06	1.55712e-05	Up-regulated in NAT2
Q96ED9	HOOK2	1.25585	0.328663	5.1705e-07	7.54916e-06	Up-regulated in NAT2
Q9HBM0	VEZT	1.27274	0.347939	1.4305e-05	0.000104548	Up-regulated in NAT2
Q9NP77	SSU72	1.24003	0.310378	5.76727e-05	0.000334254	Up-regulated in NAT2
Q15428	SF3A2	1.41467	0.500467	1.49418e-06	1.6634e-05	Up-regulated in NAT2
P78536	ADAM17	1.21421	0.280017	5.91743e-07	8.33855e-06	Up-regulated in NAT2
Q9Y3B3	TMED7	1.3676	0.451642	0.000264306	0.00118883	Up-regulated in NAT2
Q96T66	NMNAT3	1.30032	0.378864	4.61923e-05	0.00027664	Up-regulated in NAT2
P83731	RPL24	1.34942	0.43234	4.80856e-06	4.30772e-05	Up-regulated in NAT2
Q96N11	C7orf26	1.40493	0.490499	0.000528058	0.00210702	Up-regulated in NAT2
Q8WV28	BLNK	1.43189	0.517919	7.66689e-05	0.000428234	Up-regulated in NAT2
O75380	NDUFS6	1.31818	0.398552	3.07796e-07	5.04006e-06	Up-regulated in NAT2
Q9NZQ3	NCKIPSD	1.36223	0.445972	3.21808e-08	8.46119e-07	Up-regulated in NAT2
P61254	RPL26	1.25135	0.323487	4.12999e-05	0.000251296	Up-regulated in NAT2
Q6JBY9	RCSD1	1.23618	0.305894	1.21249e-06	1.40043e-05	Up-regulated in NAT2
Q6E0U4	DMKN	1.55951	0.64109	3.22106e-05	0.000204856	Up-regulated in NAT2
O60573	EIF4E2	1.29406	0.371909	2.13023e-05	0.000145957	Up-regulated in NAT2
Q5JVF3	PCID2	1.29708	0.375268	1.02478e-05	8.01483e-05	Up-regulated in NAT2
O15014	ZNF609	1.28055	0.356767	2.2697e-07	3.91478e-06	Up-regulated in NAT2
Q96SW2	CRBN	1.29495	0.372896	7.73542e-07	1.01281e-05	Up-regulated in NAT2
P61513	RPL37A	1.36373	0.447553	9.72234e-05	0.00052186	Up-regulated in NAT2
P62081	RPS7	1.43984	0.525911	1.38979e-08	4.53999e-07	Up-regulated in NAT2
Q9UFG5	C19orf25	1.24041	0.310818	0.00122816	0.00430087	Up-regulated in NAT2
Q7Z6I6	ARHGAP30	1.21543	0.281466	0.000409848	0.00171026	Up-regulated in NAT2
O43633	CHMP2A	1.32453	0.405482	3.8422e-06	3.59124e-05	Up-regulated in NAT2
Q96MF7	NSMCE2	1.23305	0.30223	0.00169687	0.00561973	Up-regulated in NAT2
O60259	KLK8	1.55936	0.64095	0.000460948	0.00188697	Up-regulated in NAT2
P55042	RRAD	1.35671	0.440118	4.61923e-05	0.00027664	Up-regulated in NAT2
Q96CF2	CHMP4C	1.56658	0.647617	4.58103e-09	2.07203e-07	Up-regulated in NAT2
O15234	CASC3	1.28275	0.359244	9.93302e-05	0.000530965	Up-regulated in NAT2
Q9H7E2	TDRD3	1.22427	0.291916	0.000190624	0.000902601	Up-regulated in NAT2
P48200	IREB2	1.2881	0.365243	4.14152e-06	3.79963e-05	Up-regulated in NAT2
P50747	HLCS	1.44638	0.532444	1.12303e-08	3.82302e-07	Up-regulated in NAT2
Q3ZCW2	LGALSL	1.31258	0.392406	0.00253443	0.00783964	Up-regulated in NAT2
B3EWG6	FAM25G	1.49431	0.579484	0.00338026	0.00996969	Up-regulated in NAT2
Q92954	PRG4	1.43868	0.524743	3.44806e-05	0.000215896	Up-regulated in NAT2
Q96CC6	RHBDF1	1.22911	0.297615	1.27769e-06	1.46268e-05	Up-regulated in NAT2
P05114	HMGN1	1.49612	0.581229	1.6684e-07	3.03124e-06	Up-regulated in NAT2
Q9NR56	MBNL1	1.35254	0.435673	1.1811e-06	1.37152e-05	Up-regulated in NAT2
Q96MU7	YTHDC1	1.21613	0.282292	0.000298262	0.00131593	Up-regulated in NAT2
Q9C035	TRIM5	1.45087	0.536922	1.22252e-07	2.46332e-06	Up-regulated in NAT2
Q8N4Q0	ZADH2	1.22437	0.292038	0.00160878	0.00537755	Up-regulated in NAT2
Q9BRA2	TXNDC17	1.3472	0.429965	4.45045e-08	1.08625e-06	Up-regulated in NAT2
O95236	APOL3	1.26609	0.34038	8.92108e-05	0.000486933	Up-regulated in NAT2
O94916	NFAT5	1.42517	0.51113	1.40867e-07	2.67193e-06	Up-regulated in NAT2
Q8IYT2	CMTR2	1.33974	0.421953	3.37075e-05	0.000212082	Up-regulated in NAT2
Q9BQG2	NUDT12	1.32396	0.404856	4.24617e-06	3.89012e-05	Up-regulated in NAT2
O60687	SRPX2	1.27581	0.351409	1.85251e-05	0.000130381	Up-regulated in NAT2
O60563	CCNT1	1.3827	0.467492	3.97985e-11	9.52101e-09	Up-regulated in NAT2
O14732	IMPA2	1.56066	0.64216	1.45934e-09	8.90473e-08	Up-regulated in NAT2
Q765P7	MTSS2	1.23438	0.303782	0.0020592	0.0065449	Up-regulated in NAT2
O60925	PFDN1	1.24257	0.313323	3.4358e-07	5.39388e-06	Up-regulated in NAT2
Q8TBM8	DNAJB14	1.28722	0.364261	0.00220766	0.00693837	Up-regulated in NAT2
O43670	ZNF207	1.31808	0.398433	4.06634e-10	3.32925e-08	Up-regulated in NAT2
P43251	BTD	1.23966	0.309944	0.00134465	0.0046237	Up-regulated in NAT2
P21860	ERBB3	1.20292	0.266538	0.00108068	0.00387892	Up-regulated in NAT2
O14545	TRAFD1	1.2637	0.33765	9.31358e-05	0.00050326	Up-regulated in NAT2
O95081	AGFG2	1.38892	0.473966	0.00129688	0.00449048	Up-regulated in NAT2
Q96NR8	RDH12	1.4082	0.493848	1.34626e-06	1.52498e-05	Up-regulated in NAT2
P04156	PRNP	1.32106	0.4017	0.000175489	0.000842034	Up-regulated in NAT2
Q8NBI6	XXYLT1	1.27431	0.34972	0.000434698	0.00179771	Up-regulated in NAT2
Q9H4H8	FAM83D	1.8173	0.861795	3.38887e-06	3.24729e-05	Up-regulated in NAT2
Q8N142	ADSSL1	1.54879	0.631142	2.37951e-10	2.70011e-08	Up-regulated in NAT2
Q92738	USP6NL	1.20349	0.267221	0.000238814	0.00109472	Up-regulated in NAT2
P18077	RPL35A	1.34788	0.430691	4.71908e-08	1.13468e-06	Up-regulated in NAT2
Q8N357	SLC35F6	1.34375	0.426261	6.58072e-05	0.000374684	Up-regulated in NAT2
O95631	NTN1	1.39239	0.477559	1.36436e-05	0.000100854	Up-regulated in NAT2
Q8WWC4	MAIP1	1.26207	0.335795	2.56262e-05	0.000169653	Up-regulated in NAT2
Q96A73	KIAA1191	1.45919	0.545167	3.95695e-08	9.95859e-07	Up-regulated in NAT2
Q9ULG1	INO80	1.39853	0.483909	0.000336271	0.00144807	Up-regulated in NAT2
P20962	PTMS	1.42796	0.513953	4.82991e-05	0.00028766	Up-regulated in NAT2
P49207	RPL34	1.41417	0.499959	3.84213e-08	9.78381e-07	Up-regulated in NAT2
Q7L1V2	MON1B	1.29078	0.368248	0.000103674	0.000547844	Up-regulated in NAT2
Q9NVS2	MRPS18A	1.30056	0.379138	1.89627e-05	0.000132739	Up-regulated in NAT2
Q9Y3B9	RRP15	1.22202	0.289273	1.80971e-05	0.000127926	Up-regulated in NAT2
Q9P121	NTM	1.24645	0.317826	9.56638e-07	1.16526e-05	Up-regulated in NAT2
O75167	PHACTR2	1.51007	0.594616	9.06296e-09	3.25662e-07	Up-regulated in NAT2
Q15788	NCOA1	1.32668	0.407816	0.000849349	0.00318285	Up-regulated in NAT2
O75251	NDUFS7	1.26005	0.33348	3.0636e-06	2.98424e-05	Up-regulated in NAT2
P25445	FAS	1.20265	0.266221	9.11533e-05	0.000495029	Up-regulated in NAT2
Q86TM6	SYVN1	1.4384	0.524463	4.41728e-05	0.000266024	Up-regulated in NAT2
Q9UG56	PISD	1.3353	0.417169	0.000142447	0.000712564	Up-regulated in NAT2
Q9H6U8	ALG9	1.28233	0.358763	0.000378776	0.00159812	Up-regulated in NAT2
Q7RTV0	PHF5A	1.31517	0.395247	0.0002752	0.00122928	Up-regulated in NAT2
Q14657	LAGE3	1.69172	0.758488	1.09053e-09	7.05354e-08	Up-regulated in NAT2
O15049	N4BP3	1.30889	0.388345	1.81506e-07	3.27015e-06	Up-regulated in NAT2
O95319	CELF2	1.27214	0.347258	5.39719e-05	0.000315348	Up-regulated in NAT2
Q68D10	SPTY2D1	1.25641	0.329306	9.53458e-06	7.57613e-05	Up-regulated in NAT2
A0PJW8	DAPL1	1.48491	0.570371	2.4473e-05	0.000163693	Up-regulated in NAT2
Q07352	ZFP36L1	1.25202	0.324258	0.00102263	0.00371386	Up-regulated in NAT2
Q9Y2Q9	MRPS28	1.50315	0.587987	6.30754e-06	5.44689e-05	Up-regulated in NAT2
P02792	FTL	1.4844	0.56988	4.57553e-06	4.16238e-05	Up-regulated in NAT2
Q5VVQ6	YOD1	1.42356	0.509506	0.000259012	0.00116745	Up-regulated in NAT2
P26447	S100A4	1.24637	0.317731	2.69897e-06	2.68982e-05	Up-regulated in NAT2
Q6ZWT7	MBOAT2	1.61733	0.693612	4.32176e-08	1.06286e-06	Up-regulated in NAT2
P08579	SNRPB2	1.21888	0.285561	0.000136584	0.000688562	Up-regulated in NAT2
Q96EL3	MRPL53	1.38498	0.469868	1.36436e-05	0.000100854	Up-regulated in NAT2
Q9Y3S2	ZNF330	1.5327	0.616076	6.13525e-08	1.39238e-06	Up-regulated in NAT2
O95379	TNFAIP8	1.38495	0.469833	1.57706e-07	2.90611e-06	Up-regulated in NAT2
P03973	SLPI	1.76688	0.821203	4.7669e-07	7.07163e-06	Up-regulated in NAT2
P82912	MRPS11	1.3899	0.474979	8.36152e-05	0.000462637	Up-regulated in NAT2
P54259	ATN1	1.37458	0.458992	0.000286514	0.00127104	Up-regulated in NAT2
Q5VT66	MARC1	1.48831	0.573678	0.000171886	0.000829051	Up-regulated in NAT2
O95139	NDUFB6	1.29333	0.37109	1.71413e-09	9.89912e-08	Up-regulated in NAT2
P59768	GNG2	1.26239	0.336162	0.000570387	0.00224955	Up-regulated in NAT2
Q7LBR1	CHMP1B	1.25811	0.331255	0.000122906	0.00062743	Up-regulated in NAT2
Q7Z6M4	MTERF4	1.25439	0.326989	0.000117805	0.000607141	Up-regulated in NAT2
Q9H0F6	SHARPIN	1.43196	0.517988	4.58103e-09	2.07203e-07	Up-regulated in NAT2
P21757	MSR1	1.30091	0.379526	2.99428e-07	4.92799e-06	Up-regulated in NAT2
P49458	SRP9	1.46027	0.546237	3.03282e-08	8.07255e-07	Up-regulated in NAT2
Q68DK7	MSL1	1.36822	0.452305	0.000570387	0.00224955	Up-regulated in NAT2
Q8IYL3	C1orf174	1.43983	0.525894	7.53369e-09	3.00789e-07	Up-regulated in NAT2
Q01459	CTBS	1.33066	0.412146	0.00118423	0.00417415	Up-regulated in NAT2
Q96NC0	ZMAT2	1.27661	0.352319	9.08573e-06	7.33664e-05	Up-regulated in NAT2
Q96GZ6	SLC41A3	1.27315	0.348405	3.38887e-06	3.24729e-05	Up-regulated in NAT2
P62857	RPS28	1.59888	0.677063	1.36937e-07	2.62045e-06	Up-regulated in NAT2
Q8IVU3	HERC6	1.24923	0.321037	4.51718e-05	0.000271535	Up-regulated in NAT2
Q8TE82	SH3TC1	1.35152	0.434585	8.264e-09	3.10765e-07	Up-regulated in NAT2
Q9UJY1	HSPB8	1.51738	0.601583	1.81506e-07	3.27015e-06	Up-regulated in NAT2
Q96RM1	SPRR2F	1.47794	0.563586	0.000378776	0.00159812	Up-regulated in NAT2
Q8TCC3	MRPL30	1.53628	0.619442	6.86629e-09	2.82874e-07	Up-regulated in NAT2
Q96AT1	KIAA1143	1.44865	0.534706	7.94431e-07	1.02768e-05	Up-regulated in NAT2
Q9HA82	CERS4	1.67802	0.74676	0.000269702	0.00120722	Up-regulated in NAT2
O94768	STK17B	1.27993	0.356061	0.000130949	0.000662737	Up-regulated in NAT2
O75145	PPFIA3	1.22432	0.291976	0.000356933	0.00152185	Up-regulated in NAT2
Q92934	BAD	1.55149	0.633658	0.00127359	0.00442404	Up-regulated in NAT2
Q9NX55	HYPK	1.56349	0.644769	1.36811e-09	8.42757e-08	Up-regulated in NAT2
Q96MG8	PCMTD1	1.20228	0.265777	5.39719e-05	0.000315348	Up-regulated in NAT2
Q92903	CDS1	1.60123	0.679178	6.46283e-10	4.86065e-08	Up-regulated in NAT2
Q9HD42	CHMP1A	1.45982	0.54579	1.38979e-08	4.53999e-07	Up-regulated in NAT2
Q8N511	TMEM199	1.226	0.293955	0.000211269	0.000984501	Up-regulated in NAT2
A8MWD9	SNRPGP15	1.57643	0.65666	2.28353e-05	0.000154983	Up-regulated in NAT2
Q9UJ68	MSRA	1.43992	0.52599	1.12065e-06	1.32028e-05	Up-regulated in NAT2
Q96EX1	SMIM12	1.26315	0.337028	0.00220766	0.00693837	Up-regulated in NAT2
P51965	UBE2E1	1.646	0.718968	1.57706e-07	2.90611e-06	Up-regulated in NAT2
Q9H0A8	COMMD4	1.22268	0.290043	0.000122906	0.00062743	Up-regulated in NAT2
Q92959	SLCO2A1	1.20476	0.268752	0.00114175	0.00404649	Up-regulated in NAT2
Q9UQN3	CHMP2B	1.45744	0.543436	5.45766e-07	7.86195e-06	Up-regulated in NAT2
O76062	TM7SF2	1.38146	0.466191	0.000142447	0.000712564	Up-regulated in NAT2
A6NKN8	PCP4L1	1.30585	0.384986	0.00163766	0.00544876	Up-regulated in NAT2
Q8TE85	GRHL3	1.38245	0.467232	1.71597e-07	3.10893e-06	Up-regulated in NAT2
Q9BVV7	TIMM21	1.33463	0.416436	0.0028079	0.00853053	Up-regulated in NAT2
Q96AJ9	VTI1A	1.29148	0.369027	4.61923e-05	0.00027664	Up-regulated in NAT2
O14523	C2CD2L	1.39647	0.481786	2.5651e-06	2.56828e-05	Up-regulated in NAT2
A0A0A0MRZ8	IGKV3D-11	2.04788	1.03413	3.62947e-07	5.64313e-06	Up-regulated in NAT2
Q9H0X4	FAM234A	1.29889	0.37728	3.74712e-06	3.52273e-05	Up-regulated in NAT2
P0DPB6	POLR1D	1.8292	0.871211	0.00141935	0.00482923	Up-regulated in NAT2
Q5TA50	CPTP	1.95171	0.964736	1.53353e-06	1.70135e-05	Up-regulated in NAT2
P05204	HMGN2	1.81066	0.856512	6.58885e-07	9.00987e-06	Up-regulated in NAT2
P25208	NFYB	1.34125	0.423573	0.000802937	0.00302646	Up-regulated in NAT2
Q9H477	RBKS	1.50129	0.586205	4.03823e-05	0.000247342	Up-regulated in NAT2
Q9UBK7	RABL2A	1.31623	0.39641	0.000967487	0.00354947	Up-regulated in NAT2
Q6GPH4	XAF1	1.43827	0.524333	1.18299e-05	8.95972e-05	Up-regulated in NAT2
P15954	COX7C	1.52403	0.607887	4.69066e-06	4.23141e-05	Up-regulated in NAT2
P29034	S100A2	2.44232	1.28825	1.78938e-14	3.85789e-11	Up-regulated in NAT2
Q16864	ATP6V1F	1.57095	0.651638	1.98675e-05	0.000137879	Up-regulated in NAT2
Q9H7S9	ZNF703	1.66995	0.739805	1.04966e-05	8.14055e-05	Up-regulated in NAT2
Q96A29	SLC35C1	1.59579	0.674269	3.6543e-06	3.44548e-05	Up-regulated in NAT2
P14555	PLA2G2A	1.70799	0.772302	9.76687e-06	7.70392e-05	Up-regulated in NAT2
P01742	IGHV1-69	1.35163	0.434704	0.000202771	0.000953141	Up-regulated in NAT2
P48509	CD151	1.46858	0.554418	1.7457e-06	1.89768e-05	Up-regulated in NAT2
O60669	SLC16A7	1.48012	0.565711	0.00182123	0.00595236	Up-regulated in NAT2
Q9BWJ5	SF3B5	1.5266	0.610326	9.18952e-08	1.93608e-06	Up-regulated in NAT2
Q9NWB6	ARGLU1	1.32352	0.404384	4.12999e-05	0.000251296	Up-regulated in NAT2
Q8WVD5	RNF141	1.48116	0.566726	6.02721e-05	0.000346524	Up-regulated in NAT2
O43805	SSNA1	1.6703	0.740108	4.89793e-07	7.24939e-06	Up-regulated in NAT2
Q9Y2V2	CARHSP1	1.62327	0.698901	3.8043e-10	3.26152e-08	Up-regulated in NAT2
Q8IWB1	ITPRIP	1.52	0.604075	0.000323125	0.00140361	Up-regulated in NAT2
A0A0B4J1Y8	IGLV9-49	1.47934	0.564958	0.00216965	0.00684553	Up-regulated in NAT2
O00479	HMGN4	1.81317	0.858514	2.25775e-06	2.2997e-05	Up-regulated in NAT2
O14949	UQCRQ	1.22407	0.291682	6.72644e-05	0.000381972	Up-regulated in NAT2
O75348	ATP6V1G1	2.15424	1.10718	2.2313e-05	0.000152076	Up-regulated in NAT2
Q9UP65	PLA2G4C	1.46828	0.554125	0.00037136	0.00157196	Up-regulated in NAT2
Q8TF01	PNISR	1.27178	0.346849	1.88625e-06	2.01325e-05	Up-regulated in NAT2
Q8TBB1	LNX1	1.61387	0.690521	0.00155241	0.00522423	Up-regulated in NAT2
P50238	CRIP1	1.83193	0.873364	3.22106e-05	0.000204856	Up-regulated in NAT2
O75817	POP7	1.25755	0.330613	0.000498252	0.00201419	Up-regulated in NAT2
Q15651	HMGN3	2.1174	1.08229	7.09174e-08	1.57627e-06	Up-regulated in NAT2
Q03692	COL10A1	1.41257	0.49832	4.69066e-06	4.23141e-05	Up-regulated in NAT2
P80511	S100A12	1.51299	0.597405	1.98675e-05	0.000137879	Up-regulated in NAT2
Q96G25	MED8	1.44058	0.526649	1.53323e-07	2.8579e-06	Up-regulated in NAT2
Q06547	GABPB1	1.45816	0.544152	1.12065e-06	1.32028e-05	Up-regulated in NAT2
P63267	ACTG2	0.796586	-0.328098	0.00326888	0.00967207	Down-regulated in NAT2
P05787	KRT8	0.635074	-0.655004	0.000234	0.001078	Down-regulated in NAT2
Q13885	TUBB2A	0.817444	-0.290808	0.000130949	0.000662737	Down-regulated in NAT2
Q9BUF5	TUBB6	0.830876	-0.267295	0.00316086	0.0094214	Down-regulated in NAT2
P60842	EIF4A1	0.821192	-0.284209	9.56638e-07	1.16526e-05	Down-regulated in NAT2
P78347	GTF2I	0.827959	-0.272369	8.55511e-11	1.38336e-08	Down-regulated in NAT2
P11388	TOP2A	0.780151	-0.358175	0.00081814	0.00308017	Down-regulated in NAT2
P04040	CAT	0.819274	-0.287583	0.00141935	0.00482923	Down-regulated in NAT2
P36776	LONP1	0.809189	-0.305452	7.63806e-16	4.94029e-12	Down-regulated in NAT2
Q9H4M9	EHD1	0.827604	-0.272987	2.50433e-05	0.000166818	Down-regulated in NAT2
Q9NZ08	ERAP1	0.82836	-0.27167	0.000259012	0.00116745	Down-regulated in NAT2
Q13228	SELENBP1	0.789541	-0.340915	3.00831e-05	0.000193609	Down-regulated in NAT2
Q13177	PAK2	0.83329	-0.26311	3.93319e-10	3.26152e-08	Down-regulated in NAT2
Q15691	MAPRE1	0.830732	-0.267546	1.29393e-07	2.54382e-06	Down-regulated in NAT2
Q06210	GFPT1	0.793377	-0.333921	8.24786e-06	6.77854e-05	Down-regulated in NAT2
P09104	ENO2	0.8329	-0.263785	0.00118423	0.00417415	Down-regulated in NAT2
P47755	CAPZA2	0.77814	-0.361898	3.44187e-10	3.18029e-08	Down-regulated in NAT2
Q14240	EIF4A2	0.753665	-0.408005	2.97335e-12	1.47936e-09	Down-regulated in NAT2
Q9UJS0	SLC25A13	0.831755	-0.265769	9.31654e-07	1.15439e-05	Down-regulated in NAT2
O60488	ACSL4	0.823982	-0.279315	3.79482e-09	1.83171e-07	Down-regulated in NAT2
P08195	SLC3A2	0.810619	-0.302905	1.85251e-05	0.000130381	Down-regulated in NAT2
Q9NVA2	SEPT11	0.814768	-0.295539	2.81531e-10	2.98902e-08	Down-regulated in NAT2
Q96C19	EFHD2	0.822244	-0.282361	2.31958e-08	6.63851e-07	Down-regulated in NAT2
P60228	EIF3E	0.833054	-0.263517	8.26493e-11	1.38336e-08	Down-regulated in NAT2
P33991	MCM4	0.823281	-0.280544	9.30757e-06	7.44145e-05	Down-regulated in NAT2
Q02809	PLOD1	0.77732	-0.363419	4.80093e-10	3.74126e-08	Down-regulated in NAT2
Q07021	C1QBP	0.82273	-0.281508	1.56888e-08	4.99878e-07	Down-regulated in NAT2
O14672	ADAM10	0.784692	-0.349801	8.55511e-11	1.38336e-08	Down-regulated in NAT2
Q9UHG3	PCYOX1	0.809921	-0.304146	6.69297e-08	1.50313e-06	Down-regulated in NAT2
P52943	CRIP2	0.786113	-0.347191	0.00175804	0.00577208	Down-regulated in NAT2
Q96AY3	FKBP10	0.815782	-0.293745	3.0777e-05	0.000197682	Down-regulated in NAT2
P43307	SSR1	0.811375	-0.30156	2.85793e-08	7.67017e-07	Down-regulated in NAT2
P35637	FUS	0.825015	-0.277507	2.9128e-07	4.81842e-06	Down-regulated in NAT2
Q6UW02	CYP20A1	0.806762	-0.309785	1.75506e-10	2.14184e-08	Down-regulated in NAT2
Q9Y2T2	AP3M1	0.815562	-0.294133	2.03402e-11	6.92422e-09	Down-regulated in NAT2
P47895	ALDH1A3	0.832596	-0.264312	8.00709e-05	0.000444548	Down-regulated in NAT2
Q02108	GUCY1A1	0.732989	-0.448137	1.88022e-08	5.60426e-07	Down-regulated in NAT2
P55209	NAP1L1	0.822269	-0.282318	1.27059e-05	9.5118e-05	Down-regulated in NAT2
Q6DKJ4	NXN	0.824605	-0.278226	2.85793e-08	7.67017e-07	Down-regulated in NAT2
O15382	BCAT2	0.831197	-0.266737	2.68102e-07	4.52763e-06	Down-regulated in NAT2
P36873	PPP1CC	0.749414	-0.416165	4.26885e-11	9.52101e-09	Down-regulated in NAT2
Q16881	TXNRD1	0.833032	-0.263556	0.000452038	0.00185755	Down-regulated in NAT2
P04424	ASL	0.830415	-0.268096	2.80896e-05	0.000182964	Down-regulated in NAT2
P69905	HBA1	0.737554	-0.43918	0.00326888	0.00967207	Down-regulated in NAT2
O75487	GPC4	0.811327	-0.301645	8.36152e-05	0.000462637	Down-regulated in NAT2
P02462	COL4A1	0.800929	-0.320254	0.00112105	0.003995	Down-regulated in NAT2
Q96J84	KIRREL1	0.829653	-0.269421	1.93547e-06	2.05561e-05	Down-regulated in NAT2
P52292	KPNA2	0.751377	-0.412392	2.9128e-07	4.81842e-06	Down-regulated in NAT2
P07686	HEXB	0.812839	-0.298958	2.03012e-07	3.59748e-06	Down-regulated in NAT2
Q92785	DPF2	0.827019	-0.274007	6.90216e-10	5.07309e-08	Down-regulated in NAT2
Q14344	GNA13	0.807304	-0.308816	4.20389e-10	3.39884e-08	Down-regulated in NAT2
Q06033	ITIH3	0.825521	-0.276623	0.00310808	0.00928547	Down-regulated in NAT2
P16050	ALOX15	0.74538	-0.423953	0.000627743	0.00244298	Down-regulated in NAT2
P05386	RPLP1	0.830103	-0.268638	8.15864e-07	1.04911e-05	Down-regulated in NAT2
Q14194	CRMP1	0.817659	-0.290429	1.89627e-05	0.000132739	Down-regulated in NAT2
P15531	NME1	0.833069	-0.263492	0.00063984	0.00248408	Down-regulated in NAT2
P23946	CMA1	0.808211	-0.307197	0.00158036	0.00529351	Down-regulated in NAT2
Q02750	MAP2K1	0.667673	-0.582786	5.84442e-11	1.02167e-08	Down-regulated in NAT2
P07203	GPX1	0.82652	-0.274878	1.6074e-09	9.45151e-08	Down-regulated in NAT2
P09661	SNRPA1	0.826573	-0.274785	6.14465e-13	4.45504e-10	Down-regulated in NAT2
P35270	SPR	0.818178	-0.289513	2.12027e-08	6.2336e-07	Down-regulated in NAT2
O75306	NDUFS2	0.788929	-0.342033	2.7987e-11	7.5425e-09	Down-regulated in NAT2
Q02153	GUCY1B1	0.753061	-0.409161	1.29393e-07	2.54382e-06	Down-regulated in NAT2
P61289	PSME3	0.800669	-0.320722	9.06296e-09	3.25662e-07	Down-regulated in NAT2
O15173	PGRMC2	0.815979	-0.293397	1.75506e-10	2.14184e-08	Down-regulated in NAT2
P27361	MAPK3	0.823166	-0.280744	3.73021e-07	5.77201e-06	Down-regulated in NAT2
O14929	HAT1	0.824187	-0.278957	2.83347e-07	4.71128e-06	Down-regulated in NAT2
P30048	PRDX3	0.832809	-0.263942	6.95152e-07	9.38672e-06	Down-regulated in NAT2
Q9H4B7	TUBB1	0.788793	-0.342281	0.000581453	0.00228345	Down-regulated in NAT2
Q9C040	TRIM2	0.831755	-0.265769	0.000145466	0.000725425	Down-regulated in NAT2
O94808	GFPT2	0.826137	-0.275547	2.25775e-06	2.2997e-05	Down-regulated in NAT2
P35659	DEK	0.82156	-0.283562	7.09174e-08	1.57627e-06	Down-regulated in NAT2
P16278	GLB1	0.806542	-0.310179	3.8043e-10	3.26152e-08	Down-regulated in NAT2
Q9UKA9	PTBP2	0.768938	-0.37906	0.000386331	0.0016247	Down-regulated in NAT2
Q9H1E5	TMX4	0.825837	-0.276072	9.31358e-05	0.00050326	Down-regulated in NAT2
P06865	HEXA	0.790744	-0.338717	1.8873e-09	1.03449e-07	Down-regulated in NAT2
Q9ULC4	MCTS1	0.806231	-0.310735	6.14465e-13	4.45504e-10	Down-regulated in NAT2
P48507	GCLM	0.801403	-0.3194	3.2223e-06	3.11537e-05	Down-regulated in NAT2
Q9NUJ1	ABHD10	0.824778	-0.277923	1.36937e-07	2.62045e-06	Down-regulated in NAT2
Q9HC07	TMEM165	0.827503	-0.273163	7.73337e-08	1.70134e-06	Down-regulated in NAT2
O00264	PGRMC1	0.822605	-0.281728	3.62209e-08	9.29669e-07	Down-regulated in NAT2
P53634	CTSC	0.74057	-0.433292	3.93319e-10	3.26152e-08	Down-regulated in NAT2
P28161	GSTM2	0.795629	-0.329831	0.0017272	0.00569106	Down-regulated in NAT2
P15090	FABP4	0.628014	-0.671132	6.58885e-07	9.00987e-06	Down-regulated in NAT2
Q6PCE3	PGM2L1	0.83021	-0.268451	1.33114e-07	2.58552e-06	Down-regulated in NAT2
Q15645	TRIP13	0.82011	-0.28611	9.45671e-08	1.97948e-06	Down-regulated in NAT2
Q5XXA6	ANO1	0.809172	-0.305481	9.51589e-05	0.000512053	Down-regulated in NAT2
Q13510	ASAH1	0.806203	-0.310785	2.68102e-07	4.52763e-06	Down-regulated in NAT2
Q13162	PRDX4	0.738011	-0.438286	8.78864e-09	3.19353e-07	Down-regulated in NAT2
Q9H0S4	DDX47	0.823909	-0.279444	2.69284e-08	7.38022e-07	Down-regulated in NAT2
Q8WU39	MZB1	0.708257	-0.497656	0.000744711	0.0028468	Down-regulated in NAT2
Q00535	CDK5	0.817658	-0.290431	6.63079e-13	4.45504e-10	Down-regulated in NAT2
Q14520	HABP2	0.799379	-0.323048	4.93864e-05	0.000293325	Down-regulated in NAT2
P60033	CD81	0.789436	-0.341106	0.000211269	0.000984501	Down-regulated in NAT2
Q9UHQ9	CYB5R1	0.793988	-0.33281	1.70112e-06	1.85546e-05	Down-regulated in NAT2
Q9UH62	ARMCX3	0.795559	-0.329959	7.61627e-10	5.41341e-08	Down-regulated in NAT2
P10153	RNASE2	0.812382	-0.299771	0.00110069	0.00392895	Down-regulated in NAT2
O15530	PDPK1	0.826659	-0.274636	3.44668e-12	1.48621e-09	Down-regulated in NAT2
Q9Y4P3	TBL2	0.826105	-0.275604	1.08923e-08	3.7276e-07	Down-regulated in NAT2
P55957	BID	0.791796	-0.3368	1.02459e-08	3.54387e-07	Down-regulated in NAT2
P08243	ASNS	0.809927	-0.304137	1.1811e-06	1.37152e-05	Down-regulated in NAT2
Q9H0W9	C11orf54	0.817065	-0.291478	1.06027e-07	2.18402e-06	Down-regulated in NAT2
Q9Y4P1	ATG4B	0.777924	-0.362299	1.50715e-09	9.11053e-08	Down-regulated in NAT2
P13727	PRG2	0.73628	-0.441674	0.000110526	0.000578386	Down-regulated in NAT2
Q12972	PPP1R8	0.82978	-0.2692	2.59665e-09	1.32245e-07	Down-regulated in NAT2
Q9UL25	RAB21	0.829883	-0.26902	2.13023e-05	0.000145957	Down-regulated in NAT2
Q96L46	CAPNS2	0.826764	-0.274452	5.27891e-05	0.000310118	Down-regulated in NAT2
Q8IYU8	MICU2	0.798099	-0.32536	9.53458e-06	7.57613e-05	Down-regulated in NAT2
P16422	EPCAM	0.667461	-0.583245	2.31958e-08	6.63851e-07	Down-regulated in NAT2
P08138	NGFR	0.818529	-0.288895	8.73074e-05	0.000478158	Down-regulated in NAT2
Q9H8H3	METTL7A	0.790708	-0.338783	2.59665e-09	1.32245e-07	Down-regulated in NAT2
P01903	HLA-DRA	0.802309	-0.31777	6.8752e-05	0.000389735	Down-regulated in NAT2
Q99627	COPS8	0.826308	-0.275248	1.24073e-05	9.34229e-05	Down-regulated in NAT2
O15347	HMGB3	0.773637	-0.370271	5.05292e-06	4.5017e-05	Down-regulated in NAT2
P68400	CSNK2A1	0.80192	-0.31847	3.11324e-10	3.05097e-08	Down-regulated in NAT2
Q13404	UBE2V1	0.797073	-0.327216	4.57835e-11	9.55251e-09	Down-regulated in NAT2
P24941	CDK2	0.75208	-0.411042	2.91138e-10	2.98902e-08	Down-regulated in NAT2
P98172	EFNB1	0.817496	-0.290717	7.33338e-07	9.77986e-06	Down-regulated in NAT2
O15162	PLSCR1	0.818093	-0.289662	5.03244e-07	7.38091e-06	Down-regulated in NAT2
P04179	SOD2	0.822748	-0.281478	0.00160878	0.00537755	Down-regulated in NAT2
Q96KA5	CLPTM1L	0.792354	-0.335782	1.55649e-09	9.32164e-08	Down-regulated in NAT2
P54619	PRKAG1	0.819787	-0.286679	4.0751e-08	1.01376e-06	Down-regulated in NAT2
Q9Y5P6	GMPPB	0.808951	-0.305876	2.83347e-07	4.71128e-06	Down-regulated in NAT2
Q9BXY0	MAK16	0.789059	-0.341796	3.31478e-08	8.68015e-07	Down-regulated in NAT2
Q9BXW7	HDHD5	0.813246	-0.298235	1.58497e-10	2.05032e-08	Down-regulated in NAT2
Q96CN7	ISOC1	0.811323	-0.301651	2.25775e-06	2.2997e-05	Down-regulated in NAT2
Q14938	NFIX	0.820135	-0.286067	3.00831e-05	0.000193609	Down-regulated in NAT2
Q01081	U2AF1	0.801192	-0.31978	2.1449e-09	1.1279e-07	Down-regulated in NAT2
O75431	MTX2	0.825686	-0.276336	8.52239e-09	3.13198e-07	Down-regulated in NAT2
P29622	SERPINA4	0.778299	-0.361604	6.02721e-05	0.000346524	Down-regulated in NAT2
Q13636	RAB31	0.816657	-0.292197	2.50059e-06	2.51146e-05	Down-regulated in NAT2
P19634	SLC9A1	0.801744	-0.318786	0.000336271	0.00144807	Down-regulated in NAT2
P60510	PPP4C	0.798705	-0.324265	7.94431e-07	1.02768e-05	Down-regulated in NAT2
Q643R3	LPCAT4	0.792974	-0.334655	1.18826e-07	2.41687e-06	Down-regulated in NAT2
P35858	IGFALS	0.812153	-0.300177	1.3324e-05	9.88295e-05	Down-regulated in NAT2
Q9Y657	SPIN1	0.76493	-0.3866	2.97335e-12	1.47936e-09	Down-regulated in NAT2
Q15629	TRAM1	0.780821	-0.356935	2.1449e-09	1.1279e-07	Down-regulated in NAT2
Q96BW5	PTER	0.796107	-0.328966	0.000548843	0.00218054	Down-regulated in NAT2
Q6SZW1	SARM1	0.775994	-0.365883	1.7703e-08	5.40109e-07	Down-regulated in NAT2
Q9Y625	GPC6	0.787128	-0.345331	1.00046e-05	7.86264e-05	Down-regulated in NAT2
Q9UKK9	NUDT5	0.830867	-0.267311	4.58103e-09	2.07203e-07	Down-regulated in NAT2
Q6UW68	TMEM205	0.766434	-0.383767	6.88782e-13	4.45504e-10	Down-regulated in NAT2
O60762	DPM1	0.805236	-0.312516	5.08418e-11	9.6719e-09	Down-regulated in NAT2
Q13601	KRR1	0.803219	-0.316134	4.16084e-07	6.27327e-06	Down-regulated in NAT2
Q15165	PON2	0.812067	-0.300329	2.21447e-09	1.14586e-07	Down-regulated in NAT2
P32322	PYCR1	0.792982	-0.334641	0.00122816	0.00430087	Down-regulated in NAT2
Q15836	VAMP3	0.796393	-0.328447	9.6368e-09	3.38754e-07	Down-regulated in NAT2
Q8WWM9	CYGB	0.828811	-0.270886	0.000336271	0.00144807	Down-regulated in NAT2
Q03405	PLAUR	0.827372	-0.273392	2.80896e-05	0.000182964	Down-regulated in NAT2
Q96RN5	MED15	0.82288	-0.281246	1.25774e-07	2.50309e-06	Down-regulated in NAT2
P55058	PLTP	0.778021	-0.362118	1.88625e-06	2.01325e-05	Down-regulated in NAT2
Q16563	SYPL1	0.82736	-0.273414	3.01066e-10	3.04265e-08	Down-regulated in NAT2
Q9BQ95	ECSIT	0.814812	-0.29546	2.85793e-08	7.67017e-07	Down-regulated in NAT2
O14562	UBFD1	0.828319	-0.271741	1.40867e-07	2.67193e-06	Down-regulated in NAT2
Q9HD45	TM9SF3	0.793063	-0.334493	3.8422e-06	3.59124e-05	Down-regulated in NAT2
P23919	DTYMK	0.821588	-0.283513	1.29393e-07	2.54382e-06	Down-regulated in NAT2
Q9NXR7	BABAM2	0.824415	-0.278557	1.7703e-08	5.40109e-07	Down-regulated in NAT2
Q9H7F0	ATP13A3	0.829621	-0.269476	7.53181e-07	9.96233e-06	Down-regulated in NAT2
P11166	SLC2A1	0.815009	-0.295113	0.000323125	0.00140361	Down-regulated in NAT2
P62318	SNRPD3	0.80098	-0.320161	1.27769e-06	1.46268e-05	Down-regulated in NAT2
Q96EY8	MMAB	0.820542	-0.285351	1.76786e-05	0.000125516	Down-regulated in NAT2
P82663	MRPS25	0.813525	-0.297742	6.76784e-07	9.1963e-06	Down-regulated in NAT2
P51580	TPMT	0.829435	-0.2698	1.1811e-06	1.37152e-05	Down-regulated in NAT2
Q9H1Y0	ATG5	0.79524	-0.330537	1.37305e-11	5.22406e-09	Down-regulated in NAT2
P46776	RPL27A	0.778801	-0.360673	7.76986e-09	3.06436e-07	Down-regulated in NAT2
Q16718	NDUFA5	0.818407	-0.289109	2.7987e-11	7.5425e-09	Down-regulated in NAT2
P35610	SOAT1	0.812992	-0.298687	3.9396e-06	3.66637e-05	Down-regulated in NAT2
P49903	SEPHS1	0.824528	-0.27836	2.91138e-10	2.98902e-08	Down-regulated in NAT2
Q13951	CBFB	0.828316	-0.271747	1.09096e-07	2.24009e-06	Down-regulated in NAT2
Q86YQ8	CPNE8	0.820046	-0.286224	2.14499e-06	2.2341e-05	Down-regulated in NAT2
Q8NBP0	TTC13	0.82558	-0.27652	7.53369e-09	3.00789e-07	Down-regulated in NAT2
Q9UL26	RAB22A	0.745577	-0.423571	9.26719e-10	6.11634e-08	Down-regulated in NAT2
O60678	PRMT3	0.829733	-0.269281	1.4558e-06	1.62908e-05	Down-regulated in NAT2
P61923	COPZ1	0.815375	-0.294465	1.38303e-10	1.98788e-08	Down-regulated in NAT2
Q0IIM8	TBC1D8B	0.794458	-0.331958	2.85603e-09	1.432e-07	Down-regulated in NAT2
Q13637	RAB32	0.797909	-0.325704	3.6543e-06	3.44548e-05	Down-regulated in NAT2
Q9NZ45	CISD1	0.698682	-0.517293	9.26719e-10	6.11634e-08	Down-regulated in NAT2
O43752	STX6	0.827527	-0.273121	2.7742e-08	7.5711e-07	Down-regulated in NAT2
P78330	PSPH	0.815853	-0.293619	0.000915107	0.00338223	Down-regulated in NAT2
P19652	ORM2	0.814398	-0.296194	0.00202354	0.00646652	Down-regulated in NAT2
P62166	NCS1	0.830984	-0.267108	0.000677443	0.0026222	Down-regulated in NAT2
Q04837	SSBP1	0.816557	-0.292374	7.53369e-09	3.00789e-07	Down-regulated in NAT2
Q9H3F6	KCTD10	0.813441	-0.297891	0.000488671	0.00197916	Down-regulated in NAT2
O75674	TOM1L1	0.824656	-0.278136	1.4558e-06	1.62908e-05	Down-regulated in NAT2
Q9HBI1	PARVB	0.809042	-0.305713	8.92108e-05	0.000486933	Down-regulated in NAT2
Q9Y3A6	TMED5	0.784262	-0.350592	9.3456e-09	3.32128e-07	Down-regulated in NAT2
P28907	CD38	0.777008	-0.363998	0.00163766	0.00544876	Down-regulated in NAT2
Q15555	MAPRE2	0.814658	-0.295734	6.438e-05	0.000367853	Down-regulated in NAT2
Q9NPF4	OSGEP	0.783378	-0.352219	3.44668e-12	1.48621e-09	Down-regulated in NAT2
P63279	UBE2I	0.826137	-0.275548	1.09155e-06	1.29544e-05	Down-regulated in NAT2
O60613	SELENOF	0.784779	-0.349641	1.77006e-09	9.95543e-08	Down-regulated in NAT2
Q8TDX7	NEK7	0.792723	-0.335111	6.65688e-09	2.79589e-07	Down-regulated in NAT2
Q9Y6H1	CHCHD2	0.816366	-0.292712	0.00141935	0.00482923	Down-regulated in NAT2
Q8IZV5	RDH10	0.751009	-0.413098	1.57207e-05	0.000113484	Down-regulated in NAT2
O14561	NDUFAB1	0.776735	-0.364506	5.44189e-06	4.79539e-05	Down-regulated in NAT2
Q13042	CDC16	0.823775	-0.279678	5.84442e-11	1.02167e-08	Down-regulated in NAT2
P0DMN0	SULT1A4	0.791816	-0.336762	0.000182909	0.000873104	Down-regulated in NAT2
Q9C0D3	ZYG11B	0.766712	-0.383244	7.86995e-10	5.53292e-08	Down-regulated in NAT2
Q96DH6	MSI2	0.791309	-0.337686	1.2416e-09	7.79678e-08	Down-regulated in NAT2
O43741	PRKAB2	0.776587	-0.36478	1.31155e-06	1.48826e-05	Down-regulated in NAT2
P53985	SLC16A1	0.830155	-0.268547	0.0017272	0.00569106	Down-regulated in NAT2
Q9P0I2	EMC3	0.794174	-0.332473	5.48046e-10	4.1703e-08	Down-regulated in NAT2
P01033	TIMP1	0.756263	-0.403039	2.94041e-05	0.000190567	Down-regulated in NAT2
Q13405	MRPL49	0.831028	-0.26703	8.264e-09	3.10765e-07	Down-regulated in NAT2
O43504	LAMTOR5	0.783527	-0.351946	3.73021e-07	5.77201e-06	Down-regulated in NAT2
Q13232	NME3	0.826586	-0.274763	3.34275e-07	5.31226e-06	Down-regulated in NAT2
Q01650	SLC7A5	0.828558	-0.271325	0.00073078	0.00280349	Down-regulated in NAT2
Q86U06	RBM23	0.804577	-0.313698	3.56368e-06	3.36987e-05	Down-regulated in NAT2
P35244	RPA3	0.818903	-0.288236	1.1811e-06	1.37152e-05	Down-regulated in NAT2
Q86Y39	NDUFA11	0.776921	-0.36416	1.16368e-09	7.45215e-08	Down-regulated in NAT2
Q86SR1	GALNT10	0.799986	-0.321953	0.000112904	0.000586557	Down-regulated in NAT2
P18283	GPX2	0.705991	-0.502278	9.31358e-05	0.00050326	Down-regulated in NAT2
P35754	GLRX	0.804432	-0.313958	1.53353e-06	1.70135e-05	Down-regulated in NAT2
P62487	POLR2G	0.751336	-0.41247	2.60757e-11	7.5425e-09	Down-regulated in NAT2
Q8NEZ5	FBXO22	0.832408	-0.264637	1.02459e-08	3.54387e-07	Down-regulated in NAT2
O43414	ERI3	0.788455	-0.3429	3.44187e-10	3.18029e-08	Down-regulated in NAT2
P22792	CPN2	0.768508	-0.379868	9.11533e-05	0.000495029	Down-regulated in NAT2
O75907	DGAT1	0.820804	-0.284891	0.000175489	0.000842034	Down-regulated in NAT2
O95456	PSMG1	0.789445	-0.341089	1.72693e-05	0.00012288	Down-regulated in NAT2
P02746	C1QB	0.821937	-0.2829	2.28353e-05	0.000154983	Down-regulated in NAT2
Q8N5M1	ATPAF2	0.818291	-0.289314	8.92964e-08	1.91248e-06	Down-regulated in NAT2
P18428	LBP	0.825515	-0.276634	0.000323125	0.00140361	Down-regulated in NAT2
Q9Y2P4	SLC27A6	0.826226	-0.275392	7.02708e-05	0.000396607	Down-regulated in NAT2
Q7L9L4	MOB1B	0.812054	-0.300352	8.40227e-10	5.78148e-08	Down-regulated in NAT2
Q8NCH0	CHST14	0.830412	-0.2681	2.60779e-07	4.43874e-06	Down-regulated in NAT2
P12544	GZMA	0.784784	-0.349632	1.72693e-05	0.00012288	Down-regulated in NAT2
Q9UMS0	NFU1	0.809353	-0.305159	9.18952e-08	1.93608e-06	Down-regulated in NAT2
O00584	RNASET2	0.764277	-0.387832	1.27059e-05	9.5118e-05	Down-regulated in NAT2
P62306	SNRPF	0.785175	-0.348914	8.52239e-09	3.13198e-07	Down-regulated in NAT2
Q03113	GNA12	0.818014	-0.289802	1.03552e-06	1.24033e-05	Down-regulated in NAT2
Q86UY8	NT5DC3	0.818063	-0.289716	0.000323125	0.00140361	Down-regulated in NAT2
Q96SM3	CPXM1	0.779316	-0.35972	2.91241e-06	2.85849e-05	Down-regulated in NAT2
P0CG08	GPR89B	0.819643	-0.286933	3.34275e-07	5.31226e-06	Down-regulated in NAT2
P61601	NCALD	0.768323	-0.380215	5.89588e-05	0.000340487	Down-regulated in NAT2
P14384	CPM	0.829952	-0.268901	0.0018536	0.00603073	Down-regulated in NAT2
P22894	MMP8	0.79938	-0.323046	0.00129688	0.00449048	Down-regulated in NAT2
Q8NAV1	PRPF38A	0.754577	-0.406261	3.55877e-10	3.24199e-08	Down-regulated in NAT2
Q12800	TFCP2	0.803523	-0.315588	3.21922e-10	3.10775e-08	Down-regulated in NAT2
P10620	MGST1	0.82329	-0.280528	0.000304304	0.00133621	Down-regulated in NAT2
Q8NCF5	NFATC2IP	0.774523	-0.36862	2.21447e-09	1.14586e-07	Down-regulated in NAT2
Q96B54	ZNF428	0.825754	-0.276216	0.000139486	0.000700464	Down-regulated in NAT2
L0R6Q1	SLC35A4	0.805439	-0.312153	5.46123e-08	1.26154e-06	Down-regulated in NAT2
Q8IV08	PLD3	0.808433	-0.306799	0.00104165	0.00376602	Down-regulated in NAT2
Q9GZP9	DERL2	0.800293	-0.321399	1.29393e-07	2.54382e-06	Down-regulated in NAT2
Q96MH6	TMEM68	0.804786	-0.313323	3.4358e-07	5.39388e-06	Down-regulated in NAT2
Q05315	CLC	0.772568	-0.372266	0.00262275	0.00804743	Down-regulated in NAT2
P57088	TMEM33	0.694578	-0.525792	3.00352e-11	7.77071e-09	Down-regulated in NAT2
Q96A57	TMEM230	0.783942	-0.351181	1.33114e-07	2.58552e-06	Down-regulated in NAT2
Q9Y3B2	EXOSC1	0.82714	-0.273796	8.15864e-07	1.04911e-05	Down-regulated in NAT2
Q9Y333	LSM2	0.818868	-0.288298	1.44906e-07	2.72457e-06	Down-regulated in NAT2
Q9Y2R5	MRPS17	0.80533	-0.312349	8.92964e-08	1.91248e-06	Down-regulated in NAT2
Q96EU7	C1GALT1C1	0.78486	-0.349492	0.00114175	0.00404649	Down-regulated in NAT2
Q96GA7	SDSL	0.773442	-0.370636	5.30428e-08	1.23856e-06	Down-regulated in NAT2
Q96LI5	CNOT6L	0.672614	-0.572149	1.66664e-08	5.20764e-07	Down-regulated in NAT2
Q9NZI7	UBP1	0.793496	-0.333706	6.76784e-07	9.1963e-06	Down-regulated in NAT2
O14657	TOR1B	0.796353	-0.328521	2.38997e-08	6.80984e-07	Down-regulated in NAT2
Q96S97	MYADM	0.745001	-0.424685	6.95624e-06	5.92013e-05	Down-regulated in NAT2
P13498	CYBA	0.698256	-0.518173	7.29966e-08	1.61141e-06	Down-regulated in NAT2
P23434	GCSH	0.787303	-0.345009	3.67953e-10	3.26152e-08	Down-regulated in NAT2
P28676	GCA	0.799303	-0.323186	2.6831e-05	0.000176365	Down-regulated in NAT2
Q96D53	COQ8B	0.754286	-0.406816	1.18826e-07	2.41687e-06	Down-regulated in NAT2
Q9UJC5	SH3BGRL2	0.765756	-0.385043	9.11533e-05	0.000495029	Down-regulated in NAT2
O95168	NDUFB4	0.811896	-0.300633	1.97415e-07	3.50792e-06	Down-regulated in NAT2
P55899	FCGRT	0.819176	-0.287754	1.04966e-05	8.14055e-05	Down-regulated in NAT2
Q8NC54	KCT2	0.816989	-0.291611	0.000151687	0.000751234	Down-regulated in NAT2
O75525	KHDRBS3	0.799274	-0.323238	1.03042e-07	2.13614e-06	Down-regulated in NAT2
P23511	NFYA	0.824551	-0.27832	0.000171886	0.000829051	Down-regulated in NAT2
Q8NI22	MCFD2	0.831425	-0.266342	9.07298e-07	1.13509e-05	Down-regulated in NAT2
Q9BVC4	MLST8	0.819146	-0.287808	0.00011533	0.000596286	Down-regulated in NAT2
P55083	MFAP4	0.565101	-0.82342	2.46709e-07	4.23267e-06	Down-regulated in NAT2
Q8N9V3	WDSUB1	0.821696	-0.283323	0.000112904	0.000586557	Down-regulated in NAT2
Q8NG11	TSPAN14	0.754835	-0.405766	1.94872e-09	1.05919e-07	Down-regulated in NAT2
Q9Y619	SLC25A15	0.745454	-0.423809	1.05566e-09	6.89695e-08	Down-regulated in NAT2
Q9NPJ3	ACOT13	0.821409	-0.283827	5.16309e-05	0.000304976	Down-regulated in NAT2
O43920	NDUFS5	0.825978	-0.275825	1.36436e-05	0.000100854	Down-regulated in NAT2
Q6RW13	AGTRAP	0.805441	-0.312148	0.000316734	0.00138234	Down-regulated in NAT2
Q9Y5U9	IER3IP1	0.832406	-0.26464	4.72346e-05	0.000281839	Down-regulated in NAT2
O43826	SLC37A4	0.82065	-0.285161	0.000154891	0.000765342	Down-regulated in NAT2
O75503	CLN5	0.718822	-0.476293	5.03569e-15	1.62854e-11	Down-regulated in NAT2
Q8N8J7	FAM241A	0.766018	-0.384549	2.31958e-08	6.63851e-07	Down-regulated in NAT2
O95563	MPC2	0.807856	-0.30783	0.000168352	0.000817495	Down-regulated in NAT2
Q04760	GLO1	0.764346	-0.387703	1.65765e-06	1.81723e-05	Down-regulated in NAT2
Q9BUL9	RPP25	0.803908	-0.314898	0.00108068	0.00387892	Down-regulated in NAT2
P00167	CYB5A	0.80161	-0.319027	1.4997e-05	0.000108867	Down-regulated in NAT2
O00762	UBE2C	0.792062	-0.336315	0.000304304	0.00133621	Down-regulated in NAT2
O15427	SLC16A3	0.829849	-0.269078	1.57706e-07	2.90611e-06	Down-regulated in NAT2
O95544	NADK	0.786493	-0.346494	4.0751e-08	1.01376e-06	Down-regulated in NAT2
Q10469	MGAT2	0.832128	-0.265123	5.17952e-06	4.60181e-05	Down-regulated in NAT2
Q6NZ67	MZT2B	0.772047	-0.373239	9.76687e-06	7.70392e-05	Down-regulated in NAT2
Q9UNN8	PROCR	0.766891	-0.382906	1.25774e-07	2.50309e-06	Down-regulated in NAT2
Q8TED1	GPX8	0.798609	-0.324438	6.29821e-05	0.000360822	Down-regulated in NAT2
P56134	ATP5MF	0.777212	-0.36362	0.000202771	0.000953141	Down-regulated in NAT2
Q92685	ALG3	0.763623	-0.389068	1.58497e-10	2.05032e-08	Down-regulated in NAT2
Q8TBF2	PRXL2B	0.773272	-0.370952	2.22429e-10	2.61576e-08	Down-regulated in NAT2
O14656	TOR1A	0.820394	-0.285612	5.08418e-11	9.6719e-09	Down-regulated in NAT2
Q8NEW0	SLC30A7	0.774337	-0.368967	7.30406e-06	6.15941e-05	Down-regulated in NAT2
Q9BRT9	GINS4	0.784324	-0.350478	2.25775e-06	2.2997e-05	Down-regulated in NAT2
Q96DE0	NUDT16	0.830094	-0.268653	2.53702e-08	7.07305e-07	Down-regulated in NAT2
Q9BY49	PECR	0.811252	-0.301778	7.12812e-06	6.01889e-05	Down-regulated in NAT2
Q9BUR5	APOO	0.78541	-0.348482	3.21808e-08	8.46119e-07	Down-regulated in NAT2
Q9BUB7	TMEM70	0.831693	-0.265877	5.76018e-07	8.15248e-06	Down-regulated in NAT2
P61803	DAD1	0.772447	-0.372492	3.69019e-05	0.00022775	Down-regulated in NAT2
P53680	AP2S1	0.815498	-0.294247	5.05292e-06	4.5017e-05	Down-regulated in NAT2
Q9NRG1	PRTFDC1	0.658853	-0.601972	3.40849e-14	5.51153e-11	Down-regulated in NAT2
Q6GMV2	SMYD5	0.793522	-0.333659	1.6074e-09	9.45151e-08	Down-regulated in NAT2
P60520	GABARAPL2	0.832694	-0.264141	8.45012e-06	6.90093e-05	Down-regulated in NAT2
Q9H490	PIGU	0.80215	-0.318056	5.64454e-11	1.02167e-08	Down-regulated in NAT2
O60831	PRAF2	0.822912	-0.281189	3.56368e-06	3.36987e-05	Down-regulated in NAT2
Q9Y6A9	SPCS1	0.788982	-0.341936	4.39377e-07	6.59371e-06	Down-regulated in NAT2
P04432	IGKV1D-39	0.794192	-0.332439	0.00144509	0.00489876	Down-regulated in NAT2
Q15848	ADIPOQ	0.80643	-0.310379	0.000151687	0.000751234	Down-regulated in NAT2
Q5RI15	COX20	0.7739	-0.369782	7.94431e-07	1.02768e-05	Down-regulated in NAT2
Q9H5X1	CIAO2A	0.782213	-0.354367	9.6368e-09	3.38754e-07	Down-regulated in NAT2
Q96IX5	ATP5MD	0.714037	-0.485929	1.05173e-10	1.65917e-08	Down-regulated in NAT2

## Sheet: D. Up-regulated pathways
Table S3. NAT proteomic subtypes of EC.
D. Up-regulated pathways in NAT2. Enriched pathways obtained from enrichment analysis of up-regulated proteins (NAT2 vs NAT1).
GroupID	Category	Term	Description	LogP	Log(q-value)	Genes	Symbols	InTerm_InList
1_Summary	GO Cellular Components	GO:0044391	ribosomal subunit	-15.0562	-10.6446	6136,6137,6139,6142,6152,6154,6164,6165,6168,6193,6194,6201,6204,6207,6223,6228,6234,28957,51263,54505,55168,64963,116540,130916,1340,1975,4712,7170,7295,7555,9550,26135,494115,6726,9789,5515,22794,4528,7965,2962,81929,998,5566,5684,9423,55740,9296,677,5546,6629,8175,8270,10248,10284,11056,27316,51759,55178,55234,81608,83443,84844,153527,9470,55911,84674,571,1350,1410,3006,3024,4801,7266,7324,864…	RPL12,RPL13,RPL17,RPL18A,RPL24,RPL26,RPL34,RPL35A,RPL37A,RPS5,RPS6,RPS7,RPS10,RPS13,RPS19,RPS23,RPS28,MRPS28,MRPL30,DHX29,MRPS18A,MRPS11,MRPL53,MTERF4,COX6B1,EIF4B,NDUFB6,TPM3,TXN,CNBP,ATP6V1G1,SERBP1,RBMXL1,SRP9,SPCS2,PPP2CA,CASC3,MTIF2,AIMP2,GTF2F1,SEH1L,CDC42,PRKACA,PSMA3,NTN1,ENAH,ATP6V1F,ZFP36L1,PRCC,SNRPB2,SF3A2,LAGE3,POP7,SAP18,DDX52,RBMX,C9orf78,MRM3,SMU1,FIP1L1,SF3B5,PHF5A,ZMAT2,EIF4E2,A…	152/-
1_Member	GO Cellular Components	GO:0044391	ribosomal subunit	-15.0562	-10.6446	6136,6137,6139,6142,6152,6154,6164,6165,6168,6193,6194,6201,6204,6207,6223,6228,6234,28957,51263,54505,55168,64963,116540,130916	RPL12,RPL13,RPL17,RPL18A,RPL24,RPL26,RPL34,RPL35A,RPL37A,RPS5,RPS6,RPS7,RPS10,RPS13,RPS19,RPS23,RPS28,MRPS28,MRPL30,DHX29,MRPS18A,MRPS11,MRPL53,MTERF4	24/193
1_Member	GO Cellular Components	GO:0022626	cytosolic ribosome	-12.7416	-9.62292	6136,6137,6139,6142,6152,6154,6164,6165,6168,6193,6194,6201,6204,6207,6223,6228,6234,54505	RPL12,RPL13,RPL17,RPL18A,RPL24,RPL26,RPL34,RPL35A,RPL37A,RPS5,RPS6,RPS7,RPS10,RPS13,RPS19,RPS23,RPS28,DHX29	18/122
1_Member	GO Biological Processes	GO:0002181	cytoplasmic translation	-12.6786	-9.5763	6136,6137,6139,6142,6152,6154,6164,6165,6168,6193,6194,6201,6204,6207,6223,6228,6234,54505	RPL12,RPL13,RPL17,RPL18A,RPL24,RPL26,RPL34,RPL35A,RPL37A,RPS5,RPS6,RPS7,RPS10,RPS13,RPS19,RPS23,RPS28,DHX29	18/123
1_Member	GO Cellular Components	GO:0005840	ribosome	-12.5316	-9.44512	6136,6137,6139,6142,6152,6154,6164,6165,6168,6193,6194,6201,6204,6207,6223,6228,6234,28957,51263,54505,55168,64963,116540,130916	RPL12,RPL13,RPL17,RPL18A,RPL24,RPL26,RPL34,RPL35A,RPL37A,RPS5,RPS6,RPS7,RPS10,RPS13,RPS19,RPS23,RPS28,MRPS28,MRPL30,DHX29,MRPS18A,MRPS11,MRPL53,MTERF4	24/250
1_Member	KEGG Pathway	hsa03010	Ribosome	-12.3322	-9.26378	6136,6137,6139,6142,6152,6154,6164,6165,6168,6193,6194,6201,6204,6207,6223,6228,6234,51263,55168,64963	RPL12,RPL13,RPL17,RPL18A,RPL24,RPL26,RPL34,RPL35A,RPL37A,RPS5,RPS6,RPS7,RPS10,RPS13,RPS19,RPS23,RPS28,MRPL30,MRPS18A,MRPS11	20/167
1_Member	GO Molecular Functions	GO:0003735	structural constituent of ribosome	-11.9003	-8.87177	6136,6137,6139,6142,6152,6154,6164,6165,6168,6193,6194,6201,6204,6207,6223,6228,6234,51263,55168,64963	RPL12,RPL13,RPL17,RPL18A,RPL24,RPL26,RPL34,RPL35A,RPL37A,RPS5,RPS6,RPS7,RPS10,RPS13,RPS19,RPS23,RPS28,MRPL30,MRPS18A,MRPS11	20/176
1_Member	GO Biological Processes	GO:0006412	translation	-10.5798	-7.64814	1975,4528,6136,6137,6139,6142,6152,6154,6164,6165,6168,6193,6194,6201,6204,6207,6223,6228,6234,7965,9470,28957,51263,54505,55168,64963,116540	EIF4B,MTIF2,RPL12,RPL13,RPL17,RPL18A,RPL24,RPL26,RPL34,RPL35A,RPL37A,RPS5,RPS6,RPS7,RPS10,RPS13,RPS19,RPS23,RPS28,AIMP2,EIF4E2,MRPS28,MRPL30,DHX29,MRPS18A,MRPS11,MRPL53	27/393
1_Member	GO Biological Processes	GO:0043043	peptide biosynthetic process	-9.88257	-7.05646	1975,4528,6136,6137,6139,6142,6152,6154,6164,6165,6168,6193,6194,6201,6204,6207,6223,6228,6234,7965,9470,28957,51263,54505,55168,64963,116540	EIF4B,MTIF2,RPL12,RPL13,RPL17,RPL18A,RPL24,RPL26,RPL34,RPL35A,RPL37A,RPS5,RPS6,RPS7,RPS10,RPS13,RPS19,RPS23,RPS28,AIMP2,EIF4E2,MRPS28,MRPL30,DHX29,MRPS18A,MRPS11,MRPL53	27/422
1_Member	KEGG Pathway	hsa05171	Coronavirus disease - COVID-19	-9.69917	-6.90585	6136,6137,6139,6142,6152,6154,6164,6165,6168,6193,6194,6201,6204,6207,6223,6228,6234,6868,8517,10747	RPL12,RPL13,RPL17,RPL18A,RPL24,RPL26,RPL34,RPL35A,RPL37A,RPS5,RPS6,RPS7,RPS10,RPS13,RPS19,RPS23,RPS28,ADAM17,IKBKG,MASP2	20/232
1_Member	GO Cellular Components	GO:0015935	small ribosomal subunit	-8.84743	-6.15914	6193,6194,6201,6204,6207,6223,6228,6234,28957,54505,55168,64963	RPS5,RPS6,RPS7,RPS10,RPS13,RPS19,RPS23,RPS28,MRPS28,DHX29,MRPS18A,MRPS11	12/79
1_Member	GO Biological Processes	GO:0043604	amide biosynthetic process	-8.6901	-6.04851	1975,4528,6136,6137,6139,6142,6152,6154,6164,6165,6168,6193,6194,6201,6204,6207,6223,6228,6234,7965,9470,28957,51263,54505,55168,55750,64963,79603,116540	EIF4B,MTIF2,RPL12,RPL13,RPL17,RPL18A,RPL24,RPL26,RPL34,RPL35A,RPL37A,RPS5,RPS6,RPS7,RPS10,RPS13,RPS19,RPS23,RPS28,AIMP2,EIF4E2,MRPS28,MRPL30,DHX29,MRPS18A,AGK,MRPS11,CERS4,MRPL53	29/546
1_Member	GO Biological Processes	GO:0006518	peptide metabolic process	-8.63154	-6.00095	1975,4528,6136,6137,6139,6142,6152,6154,6164,6165,6168,6193,6194,6201,6204,6207,6223,6228,6234,7965,9470,9789,28957,51263,54505,55168,64963,116540	EIF4B,MTIF2,RPL12,RPL13,RPL17,RPL18A,RPL24,RPL26,RPL34,RPL35A,RPL37A,RPS5,RPS6,RPS7,RPS10,RPS13,RPS19,RPS23,RPS28,AIMP2,EIF4E2,SPCS2,MRPS28,MRPL30,DHX29,MRPS18A,MRPS11,MRPL53	28/515
1_Member	GO Cellular Components	GO:0022627	cytosolic small ribosomal subunit	-7.87267	-5.33021	6193,6194,6201,6204,6207,6223,6228,6234,54505	RPS5,RPS6,RPS7,RPS10,RPS13,RPS19,RPS23,RPS28,DHX29	9/45
1_Member	GO Cellular Components	GO:0015934	large ribosomal subunit	-7.78492	-5.25124	6136,6137,6139,6142,6152,6154,6164,6165,6168,51263,55168,116540,130916	RPL12,RPL13,RPL17,RPL18A,RPL24,RPL26,RPL34,RPL35A,RPL37A,MRPL30,MRPS18A,MRPL53,MTERF4	13/118
1_Member	GO Cellular Components	GO:0022625	cytosolic large ribosomal subunit	-6.73303	-4.36072	6136,6137,6139,6142,6152,6154,6164,6165,6168	RPL12,RPL13,RPL17,RPL18A,RPL24,RPL26,RPL34,RPL35A,RPL37A	9/60
1_Member	GO Biological Processes	GO:0022613	ribonucleoprotein complex biogenesis	-6.60919	-4.26303	6152,6154,6165,6193,6194,6201,6207,6223,6228,6234,6629,8175,9221,10248,10659,11056,51018,54505,55178,83443,84844,91746,130916,100130932	RPL24,RPL26,RPL35A,RPS5,RPS6,RPS7,RPS13,RPS19,RPS23,RPS28,SNRPB2,SF3A2,NOLC1,POP7,CELF2,DDX52,RRP15,DHX29,MRM3,SF3B5,PHF5A,YTHDC1,MTERF4,SNRPGP15	24/492
1_Member	GO Biological Processes	GO:0042254	ribosome biogenesis	-5.44774	-3.2643	6152,6154,6165,6193,6194,6201,6207,6223,6228,6234,9221,10248,11056,51018,54505,55178,130916	RPL24,RPL26,RPL35A,RPS5,RPS6,RPS7,RPS13,RPS19,RPS23,RPS28,NOLC1,POP7,DDX52,RRP15,DHX29,MRM3,MTERF4	17/314
1_Member	GO Biological Processes	GO:0016072	rRNA metabolic process	-5.37023	-3.19448	4137,6154,6165,6194,6201,6223,6234,6949,9221,10248,11056,51018,51082,55178,130916	MAPT,RPL26,RPL35A,RPS6,RPS7,RPS19,RPS28,TCOF1,NOLC1,POP7,DDX52,RRP15,POLR1D,MRM3,MTERF4	15/252
1_Member	GO Biological Processes	GO:0006364	rRNA processing	-4.08672	-2.1637	6154,6165,6194,6201,6223,6234,9221,10248,11056,51018,55178,130916	RPL26,RPL35A,RPS6,RPS7,RPS19,RPS28,NOLC1,POP7,DDX52,RRP15,MRM3,MTERF4	12/218
1_Member	GO Cellular Components	GO:0032040	small-subunit processome	-4.02546	-2.10982	6193,6194,6201,6207,6223,6228,6234	RPS5,RPS6,RPS7,RPS13,RPS19,RPS23,RPS28	7/74
1_Member	GO Biological Processes	GO:0042274	ribosomal small subunit biogenesis	-3.91129	-2.00497	6193,6194,6201,6207,6223,6228,6234,11056	RPS5,RPS6,RPS7,RPS13,RPS19,RPS23,RPS28,DDX52	8/103
1_Member	GO Cellular Components	GO:0030684	preribosome	-3.74014	-1.9233	6193,6194,6201,6207,6223,6228,6234,51018	RPS5,RPS6,RPS7,RPS13,RPS19,RPS23,RPS28,RRP15	8/109
1_Member	GO Biological Processes	GO:0034660	ncRNA metabolic process	-3.11019	-1.47248	4087,4137,6154,6165,6194,6201,6223,6234,6949,7247,8270,9221,10248,11056,51018,51082,55178,130916	SMAD2,MAPT,RPL26,RPL35A,RPS6,RPS7,RPS19,RPS28,TCOF1,TSN,LAGE3,NOLC1,POP7,DDX52,RRP15,POLR1D,MRM3,MTERF4	18/532
1_Member	GO Biological Processes	GO:0034470	ncRNA processing	-2.95263	-1.33803	4087,6154,6165,6194,6201,6223,6234,7247,8270,9221,10248,11056,51018,55178,130916	SMAD2,RPL26,RPL35A,RPS6,RPS7,RPS19,RPS28,TSN,LAGE3,NOLC1,POP7,DDX52,RRP15,MRM3,MTERF4	15/416
2_Summary	GO Cellular Components	GO:0001533	cornified envelope	-12.912	-9.71001	1475,1824,1825,1832,2125,2312,5493,6698,6699,6703,6705,6707,8796,11187,11005,11202,26085,144501,196374,1277,1278,1289,1290,3606,7053,7474,23086,57822,81858,1308,1382,310,947,998,2697,3958,4087,4853,6382,7430,7965,79983,80139,10049	CSTA,DSC2,DSC3,DSP,EVPL,FLG,PPL,SPRR1A,SPRR1B,SPRR2D,SPRR2F,SPRR3,SCEL,PKP3,SPINK5,KLK8,KLK13,KRT80,KRT78,COL1A1,COL1A2,COL5A1,COL5A2,IL18,TGM3,WNT5A,EXPH5,GRHL3,SHARPIN,COL17A1,CRABP2,ANXA7,CD34,CDC42,GJA1,LGALS3,SMAD2,NOTCH2,SDC1,EZR,AIMP2,POF1B,ZNF703,DNAJB6	44/-
2_Member	GO Cellular Components	GO:0001533	cornified envelope	-12.912	-9.71001	1475,1824,1825,1832,2125,2312,5493,6698,6699,6703,6705,6707,8796,11187	CSTA,DSC2,DSC3,DSP,EVPL,FLG,PPL,SPRR1A,SPRR1B,SPRR2D,SPRR2F,SPRR3,SCEL,PKP3	14/60
2_Member	GO Biological Processes	GO:0043588	skin development	-10.7319	-7.77799	1277,1278,1289,1290,1475,1832,2125,2312,3606,5493,6698,6699,6703,6705,6707,7053,7474,8796,23086,57822,81858,144501,196374	COL1A1,COL1A2,COL5A1,COL5A2,CSTA,DSP,EVPL,FLG,IL18,PPL,SPRR1A,SPRR1B,SPRR2D,SPRR2F,SPRR3,TGM3,WNT5A,SCEL,EXPH5,GRHL3,SHARPIN,KRT80,KRT78	23/277
2_Member	GO Biological Processes	GO:0030216	keratinocyte differentiation	-10.522	-7.60111	1475,1832,2125,2312,5493,6698,6699,6703,6705,6707,7053,7474,8796,23086,81858,144501,196374	CSTA,DSP,EVPL,FLG,PPL,SPRR1A,SPRR1B,SPRR2D,SPRR2F,SPRR3,TGM3,WNT5A,SCEL,EXPH5,SHARPIN,KRT80,KRT78	17/143
2_Member	GO Biological Processes	GO:0009913	epidermal cell differentiation	-8.98704	-6.28586	1475,1832,2125,2312,5493,6698,6699,6703,6705,6707,7053,7474,8796,11005,23086,81858,144501,196374	CSTA,DSP,EVPL,FLG,PPL,SPRR1A,SPRR1B,SPRR2D,SPRR2F,SPRR3,TGM3,WNT5A,SCEL,SPINK5,EXPH5,SHARPIN,KRT80,KRT78	18/203
2_Member	GO Biological Processes	GO:0008544	epidermis development	-8.39021	-5.78081	1308,1382,1475,1832,2125,2312,3606,5493,6698,6699,6703,6705,6707,7053,7474,8796,11005,23086,57822,81858,144501,196374	COL17A1,CRABP2,CSTA,DSP,EVPL,FLG,IL18,PPL,SPRR1A,SPRR1B,SPRR2D,SPRR2F,SPRR3,TGM3,WNT5A,SCEL,SPINK5,EXPH5,GRHL3,SHARPIN,KRT80,KRT78	22/334
2_Member	GO Biological Processes	GO:0030855	epithelial cell differentiation	-7.88464	-5.33294	310,947,998,1475,1832,2125,2312,2697,3958,4087,4853,5493,6382,6698,6699,6703,6705,6707,7053,7430,7474,7965,8796,11005,23086,79983,80139,81858,144501,196374	ANXA7,CD34,CDC42,CSTA,DSP,EVPL,FLG,GJA1,LGALS3,SMAD2,NOTCH2,PPL,SDC1,SPRR1A,SPRR1B,SPRR2D,SPRR2F,SPRR3,TGM3,EZR,WNT5A,AIMP2,SCEL,SPINK5,EXPH5,POF1B,ZNF703,SHARPIN,KRT80,KRT78	30/630
2_Member	GO Biological Processes	GO:0031424	keratinization	-7.57717	-5.07287	2125,5493,6698,6699,6703,6705,6707,7053,81858,144501,196374	EVPL,PPL,SPRR1A,SPRR1B,SPRR2D,SPRR2F,SPRR3,TGM3,SHARPIN,KRT80,KRT78	11/82
2_Member	GO Biological Processes	GO:0018149	peptide cross-linking	-6.96066	-4.53078	1475,1832,2125,2312,6698,6699,7053	CSTA,DSP,EVPL,FLG,SPRR1A,SPRR1B,TGM3	7/28
2_Member	GO Molecular Functions	GO:0030280	structural constituent of skin epidermis	-2.76514	-1.18032	2312,6698,144501,196374	FLG,SPRR1A,KRT80,KRT78	4/36
2_Member	GO Biological Processes	GO:0045104	intermediate filament cytoskeleton organization	-2.64648	-1.13901	1832,2125,5493,10049,144501,196374	DSP,EVPL,PPL,DNAJB6,KRT80,KRT78	6/93
2_Member	GO Biological Processes	GO:0045103	intermediate filament-based process	-2.62302	-1.13901	1832,2125,5493,10049,144501,196374	DSP,EVPL,PPL,DNAJB6,KRT80,KRT78	6/94
3_Summary	GO Biological Processes	GO:0046761	viral budding from plasma membrane	-11.3258	-8.32363	5119,9525,25978,27243,51510,57132,92421,128866,5861,9712,5874,6272,23086,23274,29911,55293,998,4482,5898,5899,8636,9262,10659,27309,84445,84936,947,977,1289,1832,2065,2125,4853,5493,6707,6868,7168,7474,57822,84962,677,11202,349565,2697,4137,7109,7430,7756,8517,9423,10959,55088,55755,81610,81929,84364,146439,5869,9296,143187,2896,310,6279,8887,9531,11331,55432,65992,85363,162427,5868,11021,26088,5…	CHMP1A,VPS4B,CHMP2B,CHMP2A,CHMP5,CHMP1B,CHMP4C,CHMP4B,RAB1A,USP6NL,RAB27B,SORT1,EXPH5,CLEC16A,HOOK2,UEVLD,CDC42,MSRA,RALA,RALB,SSNA1,STK17B,CELF2,ZNF330,LZTS2,ZFYVE19,CD34,CD151,COL5A1,DSP,ERBB3,EVPL,NOTCH2,PPL,SPRR3,ADAM17,TPM1,WNT5A,GRHL3,AJUBA,ZFP36L1,KLK8,NMNAT3,GJA1,MAPT,TRAPPC10,EZR,ZNF207,IKBKG,NTN1,TMED2,CCDC186,CDK5RAP2,FAM83D,SEH1L,ARFGAP2,BICDL2,RAB5B,ATP6V1F,VTI1A,GRN,ANXA7,S100A8,TAX…	179/-
3_Member	GO Biological Processes	GO:0046761	viral budding from plasma membrane	-11.3258	-8.32363	5119,9525,25978,27243,51510,57132,92421,128866	CHMP1A,VPS4B,CHMP2B,CHMP2A,CHMP5,CHMP1B,CHMP4C,CHMP4B	8/14
3_Member	GO Biological Processes	GO:0046753	non-lytic viral release	-11.0003	-8.02294	5119,9525,25978,27243,51510,57132,92421,128866	CHMP1A,VPS4B,CHMP2B,CHMP2A,CHMP5,CHMP1B,CHMP4C,CHMP4B	8/15
3_Member	GO Biological Processes	GO:0019068	virion assembly	-10.4892	-7.57873	5119,5861,9525,9712,25978,27243,51510,57132,92421,128866	CHMP1A,RAB1A,VPS4B,USP6NL,CHMP2B,CHMP2A,CHMP5,CHMP1B,CHMP4C,CHMP4B	10/34
3_Member	GO Biological Processes	GO:0032510	endosome to lysosome transport via multivesicular body sorting pathway	-10.434	-7.54337	5119,9525,25978,27243,51510,57132,92421,128866	CHMP1A,VPS4B,CHMP2B,CHMP2A,CHMP5,CHMP1B,CHMP4C,CHMP4B	8/17
3_Member	GO Biological Processes	GO:0051469	vesicle fusion with vacuole	-10.4238	-7.54337	5119,25978,27243,51510,57132,92421,128866	CHMP1A,CHMP2B,CHMP2A,CHMP5,CHMP1B,CHMP4C,CHMP4B	7/11
3_Member	GO Biological Processes	GO:0061763	multivesicular body-lysosome fusion	-10.4238	-7.54337	5119,25978,27243,51510,57132,92421,128866	CHMP1A,CHMP2B,CHMP2A,CHMP5,CHMP1B,CHMP4C,CHMP4B	7/11
3_Member	GO Biological Processes	GO:0071985	multivesicular body sorting pathway	-10.2867	-7.4158	5119,5874,6272,9525,23086,25978,27243,51510,57132,92421,128866	CHMP1A,RAB27B,SORT1,VPS4B,EXPH5,CHMP2B,CHMP2A,CHMP5,CHMP1B,CHMP4C,CHMP4B	11/47
3_Member	GO Biological Processes	GO:0061952	midbody abscission	-10.1842	-7.32264	5119,9525,25978,27243,51510,57132,92421,128866	CHMP1A,VPS4B,CHMP2B,CHMP2A,CHMP5,CHMP1B,CHMP4C,CHMP4B	8/18
3_Member	GO Biological Processes	GO:0097576	vacuole fusion	-10.049	-7.20554	5119,25978,27243,51510,57132,92421,128866	CHMP1A,CHMP2B,CHMP2A,CHMP5,CHMP1B,CHMP4C,CHMP4B	7/12
3_Member	GO Cellular Components	GO:1904930	amphisome membrane	-10.049	-7.20554	5119,25978,27243,51510,57132,92421,128866	CHMP1A,CHMP2B,CHMP2A,CHMP5,CHMP1B,CHMP4C,CHMP4B	7/12
3_Member	GO Biological Processes	GO:1902774	late endosome to lysosome transport	-9.73595	-6.93466	5119,9525,25978,27243,51510,57132,92421,128866	CHMP1A,VPS4B,CHMP2B,CHMP2A,CHMP5,CHMP1B,CHMP4C,CHMP4B	8/20
3_Member	GO Cellular Components	GO:0044753	amphisome	-9.423	-6.66747	5119,25978,27243,51510,57132,92421,128866	CHMP1A,CHMP2B,CHMP2A,CHMP5,CHMP1B,CHMP4C,CHMP4B	7/14
3_Member	GO Biological Processes	GO:0097212	lysosomal membrane organization	-9.423	-6.66747	5119,25978,27243,51510,57132,92421,128866	CHMP1A,CHMP2B,CHMP2A,CHMP5,CHMP1B,CHMP4C,CHMP4B	7/14
3_Member	GO Biological Processes	GO:0039702	viral budding via host ESCRT complex	-9.34232	-6.60103	5119,9525,25978,27243,51510,57132,92421,128866	CHMP1A,VPS4B,CHMP2B,CHMP2A,CHMP5,CHMP1B,CHMP4C,CHMP4B	8/22
3_Member	GO Biological Processes	GO:1901673	regulation of mitotic spindle assembly	-9.34232	-6.60103	5119,9525,25978,27243,51510,57132,92421,128866	CHMP1A,VPS4B,CHMP2B,CHMP2A,CHMP5,CHMP1B,CHMP4C,CHMP4B	8/22
3_Member	GO Biological Processes	GO:0008333	endosome to lysosome transport	-9.2586	-6.5311	5119,6272,9525,23274,25978,27243,29911,51510,55293,57132,92421,128866	CHMP1A,SORT1,VPS4B,CLEC16A,CHMP2B,CHMP2A,HOOK2,CHMP5,UEVLD,CHMP1B,CHMP4C,CHMP4B	12/73
3_Member	GO Biological Processes	GO:0001778	plasma membrane repair	-8.99152	-6.28586	5119,9525,25978,27243,51510,57132,92421,128866	CHMP1A,VPS4B,CHMP2B,CHMP2A,CHMP5,CHMP1B,CHMP4C,CHMP4B	8/24
3_Member	GO Cellular Components	GO:0030496	midbody	-8.91839	-6.22356	998,4482,5119,5898,5899,8636,9262,9525,10659,25978,27243,27309,51510,57132,84445,84936,92421,128866	CDC42,MSRA,CHMP1A,RALA,RALB,SSNA1,STK17B,VPS4B,CELF2,CHMP2B,CHMP2A,ZNF330,CHMP5,CHMP1B,LZTS2,ZFYVE19,CHMP4C,CHMP4B	18/205
3_Member	GO Biological Processes	GO:0042060	wound healing	-8.83469	-6.15914	947,977,1289,1832,2065,2125,4853,5119,5493,6707,6868,7168,7474,9525,25978,27243,51510,57132,57822,84962,92421,128866	CD34,CD151,COL5A1,DSP,ERBB3,EVPL,NOTCH2,CHMP1A,PPL,SPRR3,ADAM17,TPM1,WNT5A,VPS4B,CHMP2B,CHMP2A,CHMP5,CHMP1B,GRHL3,AJUBA,CHMP4C,CHMP4B	22/316
3_Member	GO Biological Processes	GO:0046755	viral budding	-8.8295	-6.15914	5119,9525,25978,27243,51510,57132,92421,128866	CHMP1A,VPS4B,CHMP2B,CHMP2A,CHMP5,CHMP1B,CHMP4C,CHMP4B	8/25
3_Member	GO Biological Processes	GO:1902410	mitotic cytokinetic process	-8.8295	-6.15914	5119,9525,25978,27243,51510,57132,92421,128866	CHMP1A,VPS4B,CHMP2B,CHMP2A,CHMP5,CHMP1B,CHMP4C,CHMP4B	8/25
3_Member	GO Biological Processes	GO:1904896	ESCRT complex disassembly	-8.77094	-6.11231	5119,9525,25978,27243,51510,57132	CHMP1A,VPS4B,CHMP2B,CHMP2A,CHMP5,CHMP1B	6/10
3_Member	GO Biological Processes	GO:1904903	ESCRT III complex disassembly	-8.77094	-6.11231	5119,9525,25978,27243,51510,57132	CHMP1A,VPS4B,CHMP2B,CHMP2A,CHMP5,CHMP1B	6/10
3_Member	GO Biological Processes	GO:0031468	nuclear membrane reassembly	-8.67526	-6.03921	5119,9525,25978,27243,51510,57132,92421,128866	CHMP1A,VPS4B,CHMP2B,CHMP2A,CHMP5,CHMP1B,CHMP4C,CHMP4B	8/26
3_Member	GO Biological Processes	GO:0009611	response to wounding	-8.50963	-5.88976	677,947,977,1289,1832,2065,2125,4853,5119,5493,6707,6868,7168,7474,9525,11202,25978,27243,51510,57132,57822,84962,92421,128866,349565	ZFP36L1,CD34,CD151,COL5A1,DSP,ERBB3,EVPL,NOTCH2,CHMP1A,PPL,SPRR3,ADAM17,TPM1,WNT5A,VPS4B,KLK8,CHMP2B,CHMP2A,CHMP5,CHMP1B,GRHL3,AJUBA,CHMP4C,CHMP4B,NMNAT3	25/422
3_Member	GO Cellular Components	GO:0000815	ESCRT III complex	-8.43381	-5.81921	5119,25978,27243,57132,92421,128866	CHMP1A,CHMP2B,CHMP2A,CHMP1B,CHMP4C,CHMP4B	6/11
3_Member	GO Biological Processes	GO:0032509	endosome transport via multivesicular body sorting pathway	-8.25363	-5.66354	5119,6272,9525,25978,27243,51510,57132,92421,128866	CHMP1A,SORT1,VPS4B,CHMP2B,CHMP2A,CHMP5,CHMP1B,CHMP4C,CHMP4B	9/41
3_Member	GO Biological Processes	GO:0019076	viral release from host cell	-8.25274	-5.66354	5119,9525,25978,27243,51510,57132,92421,128866	CHMP1A,VPS4B,CHMP2B,CHMP2A,CHMP5,CHMP1B,CHMP4C,CHMP4B	8/29
3_Member	GO Cellular Components	GO:0032585	multivesicular body membrane	-8.25274	-5.66354	5119,5874,25978,27243,51510,57132,92421,128866	CHMP1A,RAB27B,CHMP2B,CHMP2A,CHMP5,CHMP1B,CHMP4C,CHMP4B	8/29
3_Member	GO Biological Processes	GO:0035891	exit from host cell	-8.25274	-5.66354	5119,9525,25978,27243,51510,57132,92421,128866	CHMP1A,VPS4B,CHMP2B,CHMP2A,CHMP5,CHMP1B,CHMP4C,CHMP4B	8/29
3_Member	GO Biological Processes	GO:0051656	establishment of organelle localization	-8.15349	-5.5692	998,2697,4137,5119,5861,7109,7430,7756,8517,9423,9525,10959,25978,27243,51510,55088,55755,57132,81610,81929,84364,92421,128866,146439	CDC42,GJA1,MAPT,CHMP1A,RAB1A,TRAPPC10,EZR,ZNF207,IKBKG,NTN1,VPS4B,TMED2,CHMP2B,CHMP2A,CHMP5,CCDC186,CDK5RAP2,CHMP1B,FAM83D,SEH1L,ARFGAP2,CHMP4C,CHMP4B,BICDL2	24/407
3_Member	GO Biological Processes	GO:0007032	endosome organization	-8.12516	-5.54572	5119,5869,9296,9525,25978,27243,29911,51510,57132,92421,128866,143187	CHMP1A,RAB5B,ATP6V1F,VPS4B,CHMP2B,CHMP2A,HOOK2,CHMP5,CHMP1B,CHMP4C,CHMP4B,VTI1A	12/91
3_Member	GO Biological Processes	GO:0036258	multivesicular body assembly	-7.99933	-5.42943	5119,9525,25978,27243,51510,57132,92421,128866	CHMP1A,VPS4B,CHMP2B,CHMP2A,CHMP5,CHMP1B,CHMP4C,CHMP4B	8/31
3_Member	GO Biological Processes	GO:0007041	lysosomal transport	-7.96796	-5.40276	2896,5119,6272,9525,23274,25978,27243,29911,51510,55293,57132,92421,128866	GRN,CHMP1A,SORT1,VPS4B,CLEC16A,CHMP2B,CHMP2A,HOOK2,CHMP5,UEVLD,CHMP1B,CHMP4C,CHMP4B	13/114
3_Member	GO Cellular Components	GO:0005828	kinetochore microtubule	-7.9308	-5.37025	5119,25978,27243,51510,57132,92421,128866	CHMP1A,CHMP2B,CHMP2A,CHMP5,CHMP1B,CHMP4C,CHMP4B	7/21
3_Member	GO Biological Processes	GO:0036257	multivesicular body organization	-7.87985	-5.33294	5119,9525,25978,27243,51510,57132,92421,128866	CHMP1A,VPS4B,CHMP2B,CHMP2A,CHMP5,CHMP1B,CHMP4C,CHMP4B	8/32
3_Member	GO Biological Processes	GO:0090169	regulation of spindle assembly	-7.87985	-5.33294	5119,9525,25978,27243,51510,57132,92421,128866	CHMP1A,VPS4B,CHMP2B,CHMP2A,CHMP5,CHMP1B,CHMP4C,CHMP4B	8/32
3_Member	GO Biological Processes	GO:0010824	regulation of centrosome duplication	-7.69682	-5.18017	5119,9525,25978,27243,51510,55755,57132,92421,128866	CHMP1A,VPS4B,CHMP2B,CHMP2A,CHMP5,CDK5RAP2,CHMP1B,CHMP4C,CHMP4B	9/47
3_Member	GO Biological Processes	GO:0007034	vacuolar transport	-7.67193	-5.15944	2896,5119,6272,9525,23274,25978,27243,29911,51510,55293,57132,92421,128866,143187	GRN,CHMP1A,SORT1,VPS4B,CLEC16A,CHMP2B,CHMP2A,HOOK2,CHMP5,UEVLD,CHMP1B,CHMP4C,CHMP4B,VTI1A	14/143
3_Member	GO Biological Processes	GO:0051310	metaphase chromosome alignment	-7.57717	-5.07287	5119,7756,9525,25978,27243,51510,57132,81610,81929,92421,128866	CHMP1A,ZNF207,VPS4B,CHMP2B,CHMP2A,CHMP5,CHMP1B,FAM83D,SEH1L,CHMP4C,CHMP4B	11/82
3_Member	GO Biological Processes	GO:0006914	autophagy	-7.50914	-5.01288	310,5119,5861,6279,8887,9525,9531,11331,23274,25978,27243,51510,55432,57132,65992,85363,92421,128866,143187,162427	ANXA7,CHMP1A,RAB1A,S100A8,TAX1BP1,VPS4B,BAG3,PHB2,CLEC16A,CHMP2B,CHMP2A,CHMP5,YOD1,CHMP1B,DDRGK1,TRIM5,CHMP4C,CHMP4B,VTI1A,RETREG3	20/311
3_Member	GO Biological Processes	GO:0061919	process utilizing autophagic mechanism	-7.50914	-5.01288	310,5119,5861,6279,8887,9525,9531,11331,23274,25978,27243,51510,55432,57132,65992,85363,92421,128866,143187,162427	ANXA7,CHMP1A,RAB1A,S100A8,TAX1BP1,VPS4B,BAG3,PHB2,CLEC16A,CHMP2B,CHMP2A,CHMP5,YOD1,CHMP1B,DDRGK1,TRIM5,CHMP4C,CHMP4B,VTI1A,RETREG3	20/311
3_Member	GO Biological Processes	GO:0043162	ubiquitin-dependent protein catabolic process via the multivesicular body sorting pathway	-7.34241	-4.87318	5119,9525,25978,27243,51510,57132,92421,128866	CHMP1A,VPS4B,CHMP2B,CHMP2A,CHMP5,CHMP1B,CHMP4C,CHMP4B	8/37
3_Member	GO Biological Processes	GO:0045324	late endosome to vacuole transport	-7.34241	-4.87318	5119,9525,25978,27243,51510,57132,92421,128866	CHMP1A,VPS4B,CHMP2B,CHMP2A,CHMP5,CHMP1B,CHMP4C,CHMP4B	8/37
3_Member	GO Biological Processes	GO:0016197	endosomal transport	-7.30115	-4.83565	5119,5868,6272,7109,9525,11021,23274,25978,26088,27243,29911,51510,57132,57182,92241,92421,128866,143187	CHMP1A,RAB5A,SORT1,TRAPPC10,VPS4B,RAB35,CLEC16A,CHMP2B,GGA1,CHMP2A,HOOK2,CHMP5,CHMP1B,ANKRD50,RCSD1,CHMP4C,CHMP4B,VTI1A	18/260
3_Member	GO Biological Processes	GO:0030163	protein catabolic process	-7.27188	-4.81008	841,3300,5119,5527,5684,5930,6451,7318,7324,9525,9531,10434,10613,11047,23761,25978,26088,27243,51035,51185,51510,55008,55432,57132,64236,81858,84447,84708,92421,128866,147007	CASP8,DNAJB2,CHMP1A,PPP2R5C,PSMA3,RBBP6,SH3BGRL,UBA7,UBE2E1,VPS4B,BAG3,LYPLA1,ERLIN1,ADRM1,PISD,CHMP2B,GGA1,CHMP2A,UBXN1,CRBN,CHMP5,HERC6,YOD1,CHMP1B,PDLIM2,SHARPIN,SYVN1,LNX1,CHMP4C,CHMP4B,TMEM199	31/710
3_Member	GO Biological Processes	GO:0007080	mitotic metaphase chromosome alignment	-7.14403	-4.69313	5119,9525,25978,27243,51510,57132,81929,92421,128866	CHMP1A,VPS4B,CHMP2B,CHMP2A,CHMP5,CHMP1B,SEH1L,CHMP4C,CHMP4B	9/54
3_Member	GO Biological Processes	GO:0046605	regulation of centrosome cycle	-7.14403	-4.69313	5119,9525,25978,27243,51510,55755,57132,92421,128866	CHMP1A,VPS4B,CHMP2B,CHMP2A,CHMP5,CDK5RAP2,CHMP1B,CHMP4C,CHMP4B	9/54
3_Member	KEGG Pathway	hsa04217	Necroptosis	-7.08781	-4.64049	355,841,2512,5119,6778,8605,9525,25978,27243,51510,57132,81858,92421,128866	FAS,CASP8,FTL,CHMP1A,STAT6,PLA2G4C,VPS4B,CHMP2B,CHMP2A,CHMP5,CHMP1B,SHARPIN,CHMP4C,CHMP4B	14/159
3_Member	GO Biological Processes	GO:0032506	cytokinetic process	-7.0595	-4.62273	5119,9525,25978,27243,51510,57132,92421,128866	CHMP1A,VPS4B,CHMP2B,CHMP2A,CHMP5,CHMP1B,CHMP4C,CHMP4B	8/40
3_Member	GO Biological Processes	GO:0051303	establishment of chromosome localization	-6.95123	-4.52476	5119,7756,9525,25978,27243,51510,57132,81610,81929,92421,128866	CHMP1A,ZNF207,VPS4B,CHMP2B,CHMP2A,CHMP5,CHMP1B,FAM83D,SEH1L,CHMP4C,CHMP4B	11/94
3_Member	GO Biological Processes	GO:0140014	mitotic nuclear division	-6.91975	-4.50023	5119,6152,7756,9525,10600,25978,27243,51510,54617,55844,57132,81929,92421,128866	CHMP1A,RPL24,ZNF207,VPS4B,USP16,CHMP2B,CHMP2A,CHMP5,INO80,PPP2R2D,CHMP1B,SEH1L,CHMP4C,CHMP4B	14/164
3_Member	GO Biological Processes	GO:0060236	regulation of mitotic spindle organization	-6.88436	-4.47126	5119,9525,25978,27243,51510,57132,92421,128866	CHMP1A,VPS4B,CHMP2B,CHMP2A,CHMP5,CHMP1B,CHMP4C,CHMP4B	8/42
3_Member	GO Cellular Components	GO:0036452	ESCRT complex	-6.84606	-4.43623	5119,25978,27243,55293,57132,92421,128866	CHMP1A,CHMP2B,CHMP2A,UEVLD,CHMP1B,CHMP4C,CHMP4B	7/29
3_Member	KEGG Pathway	hsa04144	Endocytosis	-6.81769	-4.41434	998,4087,5119,5868,5869,9525,10552,11021,25978,27243,51510,55680,57132,84364,92421,128866,147179	CDC42,SMAD2,CHMP1A,RAB5A,RAB5B,VPS4B,ARPC1A,RAB35,CHMP2B,CHMP2A,CHMP5,RUFY2,CHMP1B,ARFGAP2,CHMP4C,CHMP4B,WIPF2	17/250
3_Member	GO Biological Processes	GO:0090148	membrane fission	-6.80042	-4.40744	5119,9525,25978,27243,51510,57132,92421,128866	CHMP1A,VPS4B,CHMP2B,CHMP2A,CHMP5,CHMP1B,CHMP4C,CHMP4B	8/43
3_Member	GO Biological Processes	GO:0016236	macroautophagy	-6.77406	-4.38651	5119,5861,9525,9531,11331,25978,27243,51510,55432,57132,65992,92421,128866,143187,162427	CHMP1A,RAB1A,VPS4B,BAG3,PHB2,CHMP2B,CHMP2A,CHMP5,YOD1,CHMP1B,DDRGK1,CHMP4C,CHMP4B,VTI1A,RETREG3	15/195
3_Member	GO Biological Processes	GO:0071709	membrane assembly	-6.73303	-4.36072	5119,9525,25978,27243,51510,57132,92421,93099,128866	CHMP1A,VPS4B,CHMP2B,CHMP2A,CHMP5,CHMP1B,CHMP4C,DMKN,CHMP4B	9/60
3_Member	GO Biological Processes	GO:0071763	nuclear membrane organization	-6.63916	-4.28226	5119,9525,25978,27243,51510,57132,92421,128866	CHMP1A,VPS4B,CHMP2B,CHMP2A,CHMP5,CHMP1B,CHMP4C,CHMP4B	8/45
3_Member	GO Biological Processes	GO:0050000	chromosome localization	-6.58417	-4.24082	5119,7756,9525,25978,27243,51510,57132,81610,81929,92421,128866	CHMP1A,ZNF207,VPS4B,CHMP2B,CHMP2A,CHMP5,CHMP1B,FAM83D,SEH1L,CHMP4C,CHMP4B	11/102
3_Member	GO Biological Processes	GO:0090224	regulation of spindle organization	-6.56163	-4.22107	5119,9525,25978,27243,51510,57132,92421,128866	CHMP1A,VPS4B,CHMP2B,CHMP2A,CHMP5,CHMP1B,CHMP4C,CHMP4B	8/46
3_Member	GO Biological Processes	GO:0000281	mitotic cytokinesis	-6.5432	-4.20542	5119,9525,11021,25978,27243,51510,57132,84445,92421,128866	CHMP1A,VPS4B,RAB35,CHMP2B,CHMP2A,CHMP5,CHMP1B,LZTS2,CHMP4C,CHMP4B	10/82
3_Member	GO Biological Processes	GO:0007040	lysosome organization	-6.49772	-4.16816	2896,5119,9296,25978,27243,29911,51510,57132,92421,128866,147007	GRN,CHMP1A,ATP6V1F,CHMP2B,CHMP2A,HOOK2,CHMP5,CHMP1B,CHMP4C,CHMP4B,TMEM199	11/104
3_Member	GO Biological Processes	GO:0080171	lytic vacuole organization	-6.49772	-4.16816	2896,5119,9296,25978,27243,29911,51510,57132,92421,128866,147007	GRN,CHMP1A,ATP6V1F,CHMP2B,CHMP2A,HOOK2,CHMP5,CHMP1B,CHMP4C,CHMP4B,TMEM199	11/104
3_Member	GO Biological Processes	GO:0044091	membrane biogenesis	-6.48484	-4.16067	5119,9525,25978,27243,51510,57132,92421,93099,128866	CHMP1A,VPS4B,CHMP2B,CHMP2A,CHMP5,CHMP1B,CHMP4C,DMKN,CHMP4B	9/64
3_Member	GO Biological Processes	GO:0051640	organelle localization	-6.45148	-4.12998	998,2697,4137,5119,5861,7109,7430,7756,8517,8541,9423,9525,10959,25978,27243,51510,55088,55755,57132,81610,81929,84364,92421,128866,146439	CDC42,GJA1,MAPT,CHMP1A,RAB1A,TRAPPC10,EZR,ZNF207,IKBKG,PPFIA3,NTN1,VPS4B,TMED2,CHMP2B,CHMP2A,CHMP5,CCDC186,CDK5RAP2,CHMP1B,FAM83D,SEH1L,ARFGAP2,CHMP4C,CHMP4B,BICDL2	25/539
3_Member	GO Biological Processes	GO:0097352	autophagosome maturation	-6.20142	-3.90327	5119,9525,25978,27243,51510,57132,92421,128866	CHMP1A,VPS4B,CHMP2B,CHMP2A,CHMP5,CHMP1B,CHMP4C,CHMP4B	8/51
3_Member	GO Cellular Components	GO:0099513	polymeric cytoskeletal fiber	-6.19214	-3.8965	1832,2125,2697,4137,5119,5493,7168,7169,7170,7171,7430,7756,10458,25978,27243,29911,51510,51517,54617,55755,57132,57606,64236,79983,84445,92241,92421,92521,128866,144501,196374	DSP,EVPL,GJA1,MAPT,CHMP1A,PPL,TPM1,TPM2,TPM3,TPM4,EZR,ZNF207,BAIAP2,CHMP2B,CHMP2A,HOOK2,CHMP5,NCKIPSD,INO80,CDK5RAP2,CHMP1B,SLAIN2,PDLIM2,POF1B,LZTS2,RCSD1,CHMP4C,SPECC1,CHMP4B,KRT80,KRT78	31/796
3_Member	GO Biological Processes	GO:0016050	vesicle organization	-6.18592	-3.89278	947,5119,5861,5869,6272,7109,9296,9525,9550,10959,25978,27243,29911,51510,57132,84364,92421,128866,143187	CD34,CHMP1A,RAB1A,RAB5B,SORT1,TRAPPC10,ATP6V1F,VPS4B,ATP6V1G1,TMED2,CHMP2B,CHMP2A,HOOK2,CHMP5,CHMP1B,ARFGAP2,CHMP4C,CHMP4B,VTI1A	19/342
3_Member	GO Biological Processes	GO:0007033	vacuole organization	-6.05513	-3.77672	2896,5119,5861,9296,9525,9531,25978,27243,29911,51510,57132,92421,128866,147007	GRN,CHMP1A,RAB1A,ATP6V1F,VPS4B,BAG3,CHMP2B,CHMP2A,HOOK2,CHMP5,CHMP1B,CHMP4C,CHMP4B,TMEM199	14/193
3_Member	GO Biological Processes	GO:0006997	nucleus organization	-6.03617	-3.76494	5119,6223,9221,9525,25978,26135,27243,51510,57132,81929,92421,128866	CHMP1A,RPS19,NOLC1,VPS4B,CHMP2B,SERBP1,CHMP2A,CHMP5,CHMP1B,SEH1L,CHMP4C,CHMP4B	12/140
3_Member	GO Biological Processes	GO:0006998	nuclear envelope organization	-6.0045	-3.74033	5119,9525,25978,27243,51510,57132,92421,128866	CHMP1A,VPS4B,CHMP2B,CHMP2A,CHMP5,CHMP1B,CHMP4C,CHMP4B	8/54
3_Member	GO Cellular Components	GO:0000775	chromosome, centromeric region	-5.94265	-3.68772	5119,5515,5527,6605,7756,25978,27243,27309,29117,51510,51759,57132,79677,81929,92421,128866	CHMP1A,PPP2CA,PPP2R5C,SMARCE1,ZNF207,CHMP2B,CHMP2A,ZNF330,BRD7,CHMP5,C9orf78,CHMP1B,SMC6,SEH1L,CHMP4C,CHMP4B	16/257
3_Member	GO Biological Processes	GO:0019941	modification-dependent protein catabolic process	-5.89057	-3.65574	3300,5119,5527,5684,5930,6451,7318,7324,9525,10613,11047,25978,27243,51035,51185,51510,55008,55432,57132,81858,84447,84708,92421,128866	DNAJB2,CHMP1A,PPP2R5C,PSMA3,RBBP6,SH3BGRL,UBA7,UBE2E1,VPS4B,ERLIN1,ADRM1,CHMP2B,CHMP2A,UBXN1,CRBN,CHMP5,HERC6,YOD1,CHMP1B,SHARPIN,SYVN1,LNX1,CHMP4C,CHMP4B	24/540
3_Member	GO Cellular Components	GO:0005643	nuclear pore	-5.85699	-3.63294	5119,9525,25978,27243,51510,55795,57132,81929,92421,128866	CHMP1A,VPS4B,CHMP2B,CHMP2A,CHMP5,PCID2,CHMP1B,SEH1L,CHMP4C,CHMP4B	10/97
3_Member	GO Biological Processes	GO:0043632	modification-dependent macromolecule catabolic process	-5.7386	-3.52298	3300,5119,5527,5684,5930,6451,7318,7324,9525,10613,11047,25978,27243,51035,51185,51510,55008,55432,57132,81858,84447,84708,92421,128866	DNAJB2,CHMP1A,PPP2R5C,PSMA3,RBBP6,SH3BGRL,UBA7,UBE2E1,VPS4B,ERLIN1,ADRM1,CHMP2B,CHMP2A,UBXN1,CRBN,CHMP5,HERC6,YOD1,CHMP1B,SHARPIN,SYVN1,LNX1,CHMP4C,CHMP4B	24/551
3_Member	GO Biological Processes	GO:0044403	biological process involved in symbiotic interaction	-5.72609	-3.51256	904,998,1604,5119,5868,6317,6575,8542,9525,25978,27243,51510,57132,79677,92421,128866	CCNT1,CDC42,CD55,CHMP1A,RAB5A,SERPINB3,SLC20A2,APOL1,VPS4B,CHMP2B,CHMP2A,CHMP5,CHMP1B,SMC6,CHMP4C,CHMP4B	16/267
3_Member	GO Biological Processes	GO:0007009	plasma membrane organization	-5.71813	-3.50873	1289,5119,9525,10458,25978,27243,51510,57132,92154,92421,93099,128866	COL5A1,CHMP1A,VPS4B,BAIAP2,CHMP2B,CHMP2A,CHMP5,CHMP1B,MTSS2,CHMP4C,DMKN,CHMP4B	12/150
3_Member	GO Biological Processes	GO:0019058	viral life cycle	-5.69843	-3.49261	1604,5119,5861,6317,6575,9525,9712,25978,27243,51510,57132,92421,128866	CD55,CHMP1A,RAB1A,SERPINB3,SLC20A2,VPS4B,USP6NL,CHMP2B,CHMP2A,CHMP5,CHMP1B,CHMP4C,CHMP4B	13/178
3_Member	GO Biological Processes	GO:0010256	endomembrane system organization	-5.68442	-3.48115	998,1289,5119,5861,5869,7905,9296,9382,9525,9712,10458,10959,25978,27243,29911,51014,51510,57132,92154,92421,93099,128866,143187,162427	CDC42,COL5A1,CHMP1A,RAB1A,RAB5B,REEP5,ATP6V1F,COG1,VPS4B,USP6NL,BAIAP2,TMED2,CHMP2B,CHMP2A,HOOK2,TMED7,CHMP5,CHMP1B,MTSS2,CHMP4C,DMKN,CHMP4B,VTI1A,RETREG3	24/555
3_Member	GO Biological Processes	GO:0051603	proteolysis involved in protein catabolic process	-5.63599	-3.43676	841,3300,5119,5527,5684,5930,6451,7318,7324,9525,10613,11047,25978,27243,51035,51185,51510,55008,55432,57132,81858,84447,84708,92421,128866	CASP8,DNAJB2,CHMP1A,PPP2R5C,PSMA3,RBBP6,SH3BGRL,UBA7,UBE2E1,VPS4B,ERLIN1,ADRM1,CHMP2B,CHMP2A,UBXN1,CRBN,CHMP5,HERC6,YOD1,CHMP1B,SHARPIN,SYVN1,LNX1,CHMP4C,CHMP4B	25/598
3_Member	GO Biological Processes	GO:0006511	ubiquitin-dependent protein catabolic process	-5.49712	-3.30979	3300,5119,5527,5684,5930,6451,7324,9525,10613,11047,25978,27243,51035,51185,51510,55008,55432,57132,81858,84447,84708,92421,128866	DNAJB2,CHMP1A,PPP2R5C,PSMA3,RBBP6,SH3BGRL,UBE2E1,VPS4B,ERLIN1,ADRM1,CHMP2B,CHMP2A,UBXN1,CRBN,CHMP5,HERC6,YOD1,CHMP1B,SHARPIN,SYVN1,LNX1,CHMP4C,CHMP4B	23/530
3_Member	GO Biological Processes	GO:0061640	cytoskeleton-dependent cytokinesis	-5.32182	-3.15549	5119,9525,11021,25978,27243,51510,57132,84445,92421,128866	CHMP1A,VPS4B,RAB35,CHMP2B,CHMP2A,CHMP5,CHMP1B,LZTS2,CHMP4C,CHMP4B	10/111
3_Member	GO Biological Processes	GO:0000070	mitotic sister chromatid segregation	-5.27552	-3.11553	5119,7756,9525,25978,27243,51510,54617,57132,81929,92421,128866	CHMP1A,ZNF207,VPS4B,CHMP2B,CHMP2A,CHMP5,INO80,CHMP1B,SEH1L,CHMP4C,CHMP4B	11/138
3_Member	GO Biological Processes	GO:0000910	cytokinesis	-5.25201	-3.09854	5119,9525,11021,25978,27243,51510,57132,84445,92421,128866	CHMP1A,VPS4B,RAB35,CHMP2B,CHMP2A,CHMP5,CHMP1B,LZTS2,CHMP4C,CHMP4B	10/113
3_Member	GO Cellular Components	GO:0005771	multivesicular body	-5.22909	-3.08101	5119,5874,25978,27243,51510,57132,92421,128866	CHMP1A,RAB27B,CHMP2B,CHMP2A,CHMP5,CHMP1B,CHMP4C,CHMP4B	8/68
3_Member	GO Biological Processes	GO:0061024	membrane organization	-5.22472	-3.07842	572,998,1289,4481,5119,5861,7109,7905,9525,9854,10458,10959,25978,26517,27243,51510,54927,54978,55750,57132,79568,80772,84364,92154,92421,93099,128866,143187	BAD,CDC42,COL5A1,MSR1,CHMP1A,RAB1A,TRAPPC10,REEP5,VPS4B,C2CD2L,BAIAP2,TMED2,CHMP2B,TIMM13,CHMP2A,CHMP5,CHCHD3,SLC35F6,AGK,CHMP1B,MAIP1,CPTP,ARFGAP2,MTSS2,CHMP4C,DMKN,CHMP4B,VTI1A	28/757
3_Member	GO Biological Processes	GO:0044000	movement in host	-5.21529	-3.07431	1604,5119,6317,6575,9525,25978,27243,51510,57132,92421,128866	CD55,CHMP1A,SERPINB3,SLC20A2,VPS4B,CHMP2B,CHMP2A,CHMP5,CHMP1B,CHMP4C,CHMP4B	11/140
3_Member	GO Cellular Components	GO:0098687	chromosomal region	-5.17501	-3.04448	5119,5515,5527,6605,6672,7515,7756,25978,27243,27309,29117,51510,51759,57132,79677,81929,92421,128866,286053	CHMP1A,PPP2CA,PPP2R5C,SMARCE1,SP100,XRCC1,ZNF207,CHMP2B,CHMP2A,ZNF330,BRD7,CHMP5,C9orf78,CHMP1B,SMC6,SEH1L,CHMP4C,CHMP4B,NSMCE2	19/401
3_Member	GO Biological Processes	GO:0051301	cell division	-5.16254	-3.04448	904,5119,5898,5899,7756,8636,9525,10600,11021,25978,27243,51510,54617,55844,57132,81610,81929,84445,84936,92421,128866,286053	CCNT1,CHMP1A,RALA,RALB,ZNF207,SSNA1,VPS4B,USP16,RAB35,CHMP2B,CHMP2A,CHMP5,INO80,PPP2R2D,CHMP1B,FAM83D,SEH1L,LZTS2,ZFYVE19,CHMP4C,CHMP4B,NSMCE2	22/516
3_Member	GO Biological Processes	GO:0000819	sister chromatid segregation	-5.15611	-3.04448	5119,7756,9525,25978,27243,51510,54617,57132,81929,92421,128866	CHMP1A,ZNF207,VPS4B,CHMP2B,CHMP2A,CHMP5,INO80,CHMP1B,SEH1L,CHMP4C,CHMP4B	11/142
3_Member	GO Cellular Components	GO:0005776	autophagosome	-5.05124	-2.95689	2512,5119,8887,25978,27243,51510,57132,92421,128866,143187	FTL,CHMP1A,TAX1BP1,CHMP2B,CHMP2A,CHMP5,CHMP1B,CHMP4C,CHMP4B,VTI1A	10/119
3_Member	GO Cellular Components	GO:0005635	nuclear envelope	-4.90906	-2.83175	3300,5119,5621,6272,7108,8605,9525,10434,22794,25978,27243,51510,55795,57132,79073,79982,80772,81929,85450,92421,128866	DNAJB2,CHMP1A,PRNP,SORT1,TM7SF2,PLA2G4C,VPS4B,LYPLA1,CASC3,CHMP2B,CHMP2A,CHMP5,PCID2,CHMP1B,TMEM109,DNAJB14,CPTP,SEH1L,ITPRIP,CHMP4C,CHMP4B	21/496
3_Member	GO Biological Processes	GO:0022411	cellular component disassembly	-4.81435	-2.74156	4528,5119,6605,8751,9470,9525,11331,25978,27243,51510,57132,65992,81858,84305,92421,128866,162427	MTIF2,CHMP1A,SMARCE1,ADAM15,EIF4E2,VPS4B,PHB2,CHMP2B,CHMP2A,CHMP5,CHMP1B,DDRGK1,SHARPIN,PYM1,CHMP4C,CHMP4B,RETREG3	17/351
3_Member	GO Biological Processes	GO:0016032	viral process	-4.81233	-2.74104	1604,5119,5861,6317,6575,9525,9712,22879,25978,27243,51510,57132,92421,128866	CD55,CHMP1A,RAB1A,SERPINB3,SLC20A2,VPS4B,USP6NL,MON1B,CHMP2B,CHMP2A,CHMP5,CHMP1B,CHMP4C,CHMP4B	14/247
3_Member	GO Cellular Components	GO:0000421	autophagosome membrane	-4.76751	-2.70048	5119,25978,27243,51510,57132,92421,128866	CHMP1A,CHMP2B,CHMP2A,CHMP5,CHMP1B,CHMP4C,CHMP4B	7/57
3_Member	GO Biological Processes	GO:0051701	biological process involved in interaction with host	-4.74282	-2.67748	1604,5119,6317,6575,9525,25978,27243,51510,57132,92421,128866	CD55,CHMP1A,SERPINB3,SLC20A2,VPS4B,CHMP2B,CHMP2A,CHMP5,CHMP1B,CHMP4C,CHMP4B	11/157
3_Member	GO Biological Processes	GO:1902115	regulation of organelle assembly	-4.67917	-2.61678	5119,5868,5899,6382,7430,9525,25978,27243,51510,55755,57132,92421,128866	CHMP1A,RAB5A,RALB,SDC1,EZR,VPS4B,CHMP2B,CHMP2A,CHMP5,CDK5RAP2,CHMP1B,CHMP4C,CHMP4B	13/221
3_Member	GO Biological Processes	GO:0070507	regulation of microtubule cytoskeleton organization	-4.66606	-2.60805	4137,5119,9525,25978,27243,51510,55755,57132,57606,92421,128866	MAPT,CHMP1A,VPS4B,CHMP2B,CHMP2A,CHMP5,CDK5RAP2,CHMP1B,SLAIN2,CHMP4C,CHMP4B	11/160
3_Member	GO Biological Processes	GO:0051276	chromosome organization	-4.54123	-2.49853	3006,3024,5119,6672,7515,7756,8260,9525,11331,25978,27243,51510,54617,55795,57132,79677,81929,92421,128866,286053	H1-2,H1-1,CHMP1A,SP100,XRCC1,ZNF207,NAA10,VPS4B,PHB2,CHMP2B,CHMP2A,CHMP5,INO80,PCID2,CHMP1B,SMC6,SEH1L,CHMP4C,CHMP4B,NSMCE2	20/485
3_Member	GO Biological Processes	GO:0090611	ubiquitin-independent protein catabolic process via the multivesicular body sorting pathway	-4.54085	-2.49853	9525,92421,128866	VPS4B,CHMP4C,CHMP4B	3/5
3_Member	GO Cellular Components	GO:0000776	kinetochore	-4.42272	-2.45606	5119,6605,7756,25978,27243,29117,51510,57132,81929,92421,128866	CHMP1A,SMARCE1,ZNF207,CHMP2B,CHMP2A,BRD7,CHMP5,CHMP1B,SEH1L,CHMP4C,CHMP4B	11/170
3_Member	GO Biological Processes	GO:0000278	mitotic cell cycle	-4.33277	-2.37414	2697,5119,5515,6152,6154,7756,9221,9525,10600,11021,25978,27243,51510,54617,55755,55844,57132,81929,84445,84936,92421,128866	GJA1,CHMP1A,PPP2CA,RPL24,RPL26,ZNF207,NOLC1,VPS4B,USP16,RAB35,CHMP2B,CHMP2A,CHMP5,INO80,CDK5RAP2,PPP2R2D,CHMP1B,SEH1L,LZTS2,ZFYVE19,CHMP4C,CHMP4B	22/585
3_Member	GO Biological Processes	GO:1903047	mitotic cell cycle process	-4.33264	-2.37414	2697,5119,6152,6154,7756,9525,10600,11021,25978,27243,51510,54617,55755,55844,57132,81929,84445,84936,92421,128866	GJA1,CHMP1A,RPL24,RPL26,ZNF207,VPS4B,USP16,RAB35,CHMP2B,CHMP2A,CHMP5,INO80,CDK5RAP2,PPP2R2D,CHMP1B,SEH1L,LZTS2,ZFYVE19,CHMP4C,CHMP4B	20/502
3_Member	GO Biological Processes	GO:0032984	protein-containing complex disassembly	-4.28014	-2.33529	5119,6605,9525,25978,27243,51510,57132,84305,92421,128866	CHMP1A,SMARCE1,VPS4B,CHMP2B,CHMP2A,CHMP5,CHMP1B,PYM1,CHMP4C,CHMP4B	10/146
3_Member	GO Biological Processes	GO:0000280	nuclear division	-4.18775	-2.25066	5119,6152,7474,7756,9525,10600,25978,27243,51510,54617,55844,57132,81929,92421,128866	CHMP1A,RPL24,WNT5A,ZNF207,VPS4B,USP16,CHMP2B,CHMP2A,CHMP5,INO80,PPP2R2D,CHMP1B,SEH1L,CHMP4C,CHMP4B	15/318
3_Member	GO Cellular Components	GO:0000779	condensed chromosome, centromeric region	-4.17524	-2.24034	5119,6605,7756,25978,27243,29117,51510,57132,81929,92421,128866	CHMP1A,SMARCE1,ZNF207,CHMP2B,CHMP2A,BRD7,CHMP5,CHMP1B,SEH1L,CHMP4C,CHMP4B	11/181
3_Member	GO Biological Processes	GO:0051493	regulation of cytoskeleton organization	-4.10039	-2.17416	998,4137,5119,5345,5898,6279,7168,9525,10458,23189,25978,27243,51510,55755,57132,57606,57822,92421,128866,348110	CDC42,MAPT,CHMP1A,SERPINF2,RALA,S100A8,TPM1,VPS4B,BAIAP2,KANK1,CHMP2B,CHMP2A,CHMP5,CDK5RAP2,CHMP1B,SLAIN2,GRHL3,CHMP4C,CHMP4B,ARPIN	20/522
3_Member	GO Biological Processes	GO:0007059	chromosome segregation	-4.02312	-2.10853	5119,7756,9525,25978,27243,51510,51759,54617,55755,57132,81610,81929,84445,92421,128866	CHMP1A,ZNF207,VPS4B,CHMP2B,CHMP2A,CHMP5,C9orf78,INO80,CDK5RAP2,CHMP1B,FAM83D,SEH1L,LZTS2,CHMP4C,CHMP4B	15/329
3_Member	GO Biological Processes	GO:0006906	vesicle fusion	-4.00151	-2.089	5119,25978,27243,51510,57132,92421,128866,143187	CHMP1A,CHMP2B,CHMP2A,CHMP5,CHMP1B,CHMP4C,CHMP4B,VTI1A	8/100
3_Member	GO Biological Processes	GO:0048284	organelle fusion	-3.9953	-2.08383	5119,25978,27243,51510,54927,57132,92421,128866,143187	CHMP1A,CHMP2B,CHMP2A,CHMP5,CHCHD3,CHMP1B,CHMP4C,CHMP4B,VTI1A	9/128
3_Member	GO Biological Processes	GO:0090174	organelle membrane fusion	-3.941	-2.03263	5119,25978,27243,51510,57132,92421,128866,143187	CHMP1A,CHMP2B,CHMP2A,CHMP5,CHMP1B,CHMP4C,CHMP4B,VTI1A	8/102
3_Member	GO Biological Processes	GO:0098813	nuclear chromosome segregation	-3.84947	-1.96914	5119,7756,9525,25978,27243,51510,54617,57132,81610,81929,92421,128866	CHMP1A,ZNF207,VPS4B,CHMP2B,CHMP2A,CHMP5,INO80,CHMP1B,FAM83D,SEH1L,CHMP4C,CHMP4B	12/231
3_Member	GO Biological Processes	GO:0048285	organelle fission	-3.81074	-1.96914	5119,6152,7474,7756,9525,10600,25978,27243,51510,54617,55844,57132,81929,92421,128866	CHMP1A,RPL24,WNT5A,ZNF207,VPS4B,USP16,CHMP2B,CHMP2A,CHMP5,INO80,PPP2R2D,CHMP1B,SEH1L,CHMP4C,CHMP4B	15/344
3_Member	GO Biological Processes	GO:0006900	vesicle budding from membrane	-3.81065	-1.96914	5861,7109,10959,51510,84364,92421,128866	RAB1A,TRAPPC10,TMED2,CHMP5,ARFGAP2,CHMP4C,CHMP4B	7/80
3_Member	GO Cellular Components	GO:0005876	spindle microtubule	-3.74331	-1.92479	5119,25978,27243,51510,57132,92421,128866	CHMP1A,CHMP2B,CHMP2A,CHMP5,CHMP1B,CHMP4C,CHMP4B	7/82
3_Member	GO Cellular Components	GO:0031902	late endosome membrane	-3.64965	-1.84106	5119,5874,9525,25978,27243,51510,57132,92421,128866,143187	CHMP1A,RAB27B,VPS4B,CHMP2B,CHMP2A,CHMP5,CHMP1B,CHMP4C,CHMP4B,VTI1A	10/174
3_Member	GO Cellular Components	GO:0000793	condensed chromosome	-3.62439	-1.81987	5119,6605,7756,25978,27243,29117,51510,57132,79677,81929,92421,128866,286053	CHMP1A,SMARCE1,ZNF207,CHMP2B,CHMP2A,BRD7,CHMP5,CHMP1B,SMC6,SEH1L,CHMP4C,CHMP4B,NSMCE2	13/281
3_Member	GO Cellular Components	GO:0000323	lytic vacuole	-3.54157	-1.74746	947,1410,1486,1634,2512,2896,5119,6272,6317,6382,6578,9296,9550,23274,25978,27243,51510,54978,57132,80331,81929,92421,128866,147007	CD34,CRYAB,CTBS,DCN,FTL,GRN,CHMP1A,SORT1,SERPINB3,SDC1,SLCO2A1,ATP6V1F,ATP6V1G1,CLEC16A,CHMP2B,CHMP2A,CHMP5,SLC35F6,CHMP1B,DNAJC5,SEH1L,CHMP4C,CHMP4B,TMEM199	24/757
3_Member	GO Cellular Components	GO:0005764	lysosome	-3.54157	-1.74746	947,1410,1486,1634,2512,2896,5119,6272,6317,6382,6578,9296,9550,23274,25978,27243,51510,54978,57132,80331,81929,92421,128866,147007	CD34,CRYAB,CTBS,DCN,FTL,GRN,CHMP1A,SORT1,SERPINB3,SDC1,SLCO2A1,ATP6V1F,ATP6V1G1,CLEC16A,CHMP2B,CHMP2A,CHMP5,SLC35F6,CHMP1B,DNAJC5,SEH1L,CHMP4C,CHMP4B,TMEM199	24/757
3_Member	GO Cellular Components	GO:0005819	spindle	-3.23599	-1.52102	998,5119,5515,7756,8517,9525,25978,27243,51510,54617,55755,57132,79677,81610,92421,128866	CDC42,CHMP1A,PPP2CA,ZNF207,IKBKG,VPS4B,CHMP2B,CHMP2A,CHMP5,INO80,CDK5RAP2,CHMP1B,SMC6,FAM83D,CHMP4C,CHMP4B	16/432
3_Member	GO Cellular Components	GO:0010008	endosome membrane	-3.20169	-1.52102	5119,5868,5869,5874,6272,9296,9525,11021,23274,25978,26088,27243,51510,55293,57132,80772,92421,128866,143187	CHMP1A,RAB5A,RAB5B,RAB27B,SORT1,ATP6V1F,VPS4B,RAB35,CLEC16A,CHMP2B,GGA1,CHMP2A,CHMP5,UEVLD,CHMP1B,CPTP,CHMP4C,CHMP4B,VTI1A	19/567
3_Member	GO Cellular Components	GO:0005770	late endosome	-3.18095	-1.52102	2896,5119,5874,9525,22879,23274,25978,27243,51510,57132,92421,128866,143187	GRN,CHMP1A,RAB27B,VPS4B,MON1B,CLEC16A,CHMP2B,CHMP2A,CHMP5,CHMP1B,CHMP4C,CHMP4B,VTI1A	13/313
3_Member	GO Biological Processes	GO:0032886	regulation of microtubule-based process	-2.86581	-1.26308	4137,5119,9525,25978,27243,51510,55755,57132,57606,92421,128866	MAPT,CHMP1A,VPS4B,CHMP2B,CHMP2A,CHMP5,CDK5RAP2,CHMP1B,SLAIN2,CHMP4C,CHMP4B	11/258
3_Member	GO Cellular Components	GO:0005774	vacuolar membrane	-2.69768	-1.13901	2896,5119,6272,9296,9550,23274,25978,27243,51510,54978,57132,80331,81929,92421,128866,147007	GRN,CHMP1A,SORT1,ATP6V1F,ATP6V1G1,CLEC16A,CHMP2B,CHMP2A,CHMP5,SLC35F6,CHMP1B,DNAJC5,SEH1L,CHMP4C,CHMP4B,TMEM199	16/487
3_Member	GO Cellular Components	GO:0005765	lysosomal membrane	-2.68694	-1.13901	2896,5119,6272,9296,9550,23274,25978,27243,51510,54978,57132,80331,81929,92421,128866	GRN,CHMP1A,SORT1,ATP6V1F,ATP6V1G1,CLEC16A,CHMP2B,CHMP2A,CHMP5,SLC35F6,CHMP1B,DNAJC5,SEH1L,CHMP4C,CHMP4B	15/443
3_Member	GO Cellular Components	GO:0098852	lytic vacuole membrane	-2.68694	-1.13901	2896,5119,6272,9296,9550,23274,25978,27243,51510,54978,57132,80331,81929,92421,128866	GRN,CHMP1A,SORT1,ATP6V1F,ATP6V1G1,CLEC16A,CHMP2B,CHMP2A,CHMP5,SLC35F6,CHMP1B,DNAJC5,SEH1L,CHMP4C,CHMP4B	15/443
3_Member	GO Biological Processes	GO:0061025	membrane fusion	-2.61008	-1.13901	5119,25978,27243,51510,57132,92421,128866,143187	CHMP1A,CHMP2B,CHMP2A,CHMP5,CHMP1B,CHMP4C,CHMP4B,VTI1A	8/162
3_Member	GO Cellular Components	GO:0005874	microtubule	-2.46305	-1.02217	4137,5119,7756,10458,25978,27243,29911,51510,54617,55755,57132,57606,84445,92421,128866	MAPT,CHMP1A,ZNF207,BAIAP2,CHMP2B,CHMP2A,HOOK2,CHMP5,INO80,CDK5RAP2,CHMP1B,SLAIN2,LZTS2,CHMP4C,CHMP4B	15/468
3_Member	GO Biological Processes	GO:0032511	late endosome to vacuole transport via multivesicular body sorting pathway	-2.17657	-0.801604	51510,92421,128866	CHMP5,CHMP4C,CHMP4B	3/27
4_Member	GO Cellular Components	GO:0030662	coated vesicle membrane	-3.08982	-1.45486	5868,7474,9296,10618,10959,11021,51014,80331,143187,147007	RAB5A,WNT5A,ATP6V1F,TGOLN2,TMED2,RAB35,TMED7,DNAJC5,VTI1A,TMEM199	10/205
4_Member	GO Biological Processes	GO:0006886	intracellular protein transport	-2.81818	-1.22252	5566,5861,5868,5869,5874,9531,10959,11159,11331,23086,26088,26517,29090,51014,55750,84447,143187	PRKACA,RAB1A,RAB5A,RAB5B,RAB27B,BAG3,TMED2,RABL2A,PHB2,EXPH5,GGA1,TIMM13,TIMM21,TMED7,AGK,SYVN1,VTI1A	17/519
4_Member	GO Cellular Components	GO:0030135	coated vesicle	-2.6753	-1.13901	5868,5874,6272,7474,9296,10618,10959,11021,51014,80331,143187,147007	RAB5A,RAB27B,SORT1,WNT5A,ATP6V1F,TGOLN2,TMED2,RAB35,TMED7,DNAJC5,VTI1A,TMEM199	12/314
4_Member	GO Cellular Components	GO:0030136	clathrin-coated vesicle	-2.38862	-0.962148	5868,5874,6272,7474,9296,10618,11021,80331,143187	RAB5A,RAB27B,SORT1,WNT5A,ATP6V1F,TGOLN2,RAB35,DNAJC5,VTI1A	9/215
4_Member	GO Cellular Components	GO:0030658	transport vesicle membrane	-2.10772	-0.801604	5861,5869,5874,9296,9550,10959,51014,80331,143187	RAB1A,RAB5B,RAB27B,ATP6V1F,ATP6V1G1,TMED2,TMED7,DNAJC5,VTI1A	9/238
5_Member	GO Cellular Components	GO:0062023	collagen-containing extracellular matrix	-7.73401	-5.20893	310,977,1012,1277,1278,1289,1290,1300,1301,1307,1308,1634,2312,3898,3958,5345,6275,6279,6590,7474,9423,10216,27286,64856	ANXA7,CD151,CDH13,COL1A1,COL1A2,COL5A1,COL5A2,COL10A1,COL11A1,COL16A1,COL17A1,DCN,FLG,LAD1,LGALS3,SERPINF2,S100A4,S100A8,SLPI,WNT5A,NTN1,PRG4,SRPX2,VWA1	24/428
5_Member	Hallmark Gene Sets	M5930	HALLMARK EPITHELIAL MESENCHYMAL TRANSITION	-7.42272	-4.93826	355,1277,1278,1289,1290,1301,1307,1634,2697,4853,6382,7168,7169,7171,7474,50863	FAS,COL1A1,COL1A2,COL5A1,COL5A2,COL11A1,COL16A1,DCN,GJA1,NOTCH2,SDC1,TPM1,TPM2,TPM4,WNT5A,NTM	16/200
5_Member	GO Molecular Functions	GO:0030020	extracellular matrix structural constituent conferring tensile strength	-6.63916	-4.28226	1277,1278,1289,1290,1300,1301,1307,1308	COL1A1,COL1A2,COL5A1,COL5A2,COL10A1,COL11A1,COL16A1,COL17A1	8/45
5_Member	GO Cellular Components	GO:0098644	complex of collagen trimers	-6.41688	-4.09804	1277,1278,1289,1290,1300,1301	COL1A1,COL1A2,COL5A1,COL5A2,COL10A1,COL11A1	6/21
5_Member	GO Cellular Components	GO:0005583	fibrillar collagen trimer	-6.36156	-4.04799	1277,1278,1289,1290,1301	COL1A1,COL1A2,COL5A1,COL5A2,COL11A1	5/12
5_Member	GO Cellular Components	GO:0098643	banded collagen fibril	-6.36156	-4.04799	1277,1278,1289,1290,1301	COL1A1,COL1A2,COL5A1,COL5A2,COL11A1	5/12
5_Member	GO Cellular Components	GO:0031012	extracellular matrix	-6.13298	-3.84481	310,977,1012,1277,1278,1289,1290,1300,1301,1307,1308,1634,2312,3898,3958,5345,6275,6279,6590,7474,9423,10216,10321,27286,64856	ANXA7,CD151,CDH13,COL1A1,COL1A2,COL5A1,COL5A2,COL10A1,COL11A1,COL16A1,COL17A1,DCN,FLG,LAD1,LGALS3,SERPINF2,S100A4,S100A8,SLPI,WNT5A,NTN1,PRG4,CRISP3,SRPX2,VWA1	25/561
5_Member	GO Cellular Components	GO:0030312	external encapsulating structure	-6.11893	-3.83322	310,977,1012,1277,1278,1289,1290,1300,1301,1307,1308,1634,2312,3898,3958,5345,6275,6279,6590,7474,9423,10216,10321,27286,64856	ANXA7,CD151,CDH13,COL1A1,COL1A2,COL5A1,COL5A2,COL10A1,COL11A1,COL16A1,COL17A1,DCN,FLG,LAD1,LGALS3,SERPINF2,S100A4,S100A8,SLPI,WNT5A,NTN1,PRG4,CRISP3,SRPX2,VWA1	25/562
5_Member	GO Molecular Functions	GO:0005201	extracellular matrix structural constituent	-6.03956	-3.76494	1277,1278,1289,1290,1300,1301,1307,1308,1634,7286,10216,27286,64856	COL1A1,COL1A2,COL5A1,COL5A2,COL10A1,COL11A1,COL16A1,COL17A1,DCN,TUFT1,PRG4,SRPX2,VWA1	13/166
5_Member	GO Cellular Components	GO:0005581	collagen trimer	-5.38305	-3.20539	1277,1278,1289,1290,1300,1301,1307,1308,4481	COL1A1,COL1A2,COL5A1,COL5A2,COL10A1,COL11A1,COL16A1,COL17A1,MSR1	9/86
5_Member	GO Biological Processes	GO:0030198	extracellular matrix organization	-4.33401	-2.37414	1277,1278,1289,1290,1300,1301,1307,1308,5345,8751,10049,11005,64856,89932	COL1A1,COL1A2,COL5A1,COL5A2,COL10A1,COL11A1,COL16A1,COL17A1,SERPINF2,ADAM15,DNAJB6,SPINK5,VWA1,PAPLN	14/273
5_Member	GO Biological Processes	GO:0043062	extracellular structure organization	-4.31684	-2.3595	1277,1278,1289,1290,1300,1301,1307,1308,5345,8751,10049,11005,64856,89932	COL1A1,COL1A2,COL5A1,COL5A2,COL10A1,COL11A1,COL16A1,COL17A1,SERPINF2,ADAM15,DNAJB6,SPINK5,VWA1,PAPLN	14/274
5_Member	GO Biological Processes	GO:0045229	external encapsulating structure organization	-4.29976	-2.34927	1277,1278,1289,1290,1300,1301,1307,1308,5345,8751,10049,11005,64856,89932	COL1A1,COL1A2,COL5A1,COL5A2,COL10A1,COL11A1,COL16A1,COL17A1,SERPINF2,ADAM15,DNAJB6,SPINK5,VWA1,PAPLN	14/275
5_Member	KEGG Pathway	hsa04974	Protein digestion and absorption	-3.91129	-2.00497	1277,1278,1289,1290,1300,1301,1307,1308	COL1A1,COL1A2,COL5A1,COL5A2,COL10A1,COL11A1,COL16A1,COL17A1	8/103
5_Member	GO Biological Processes	GO:0030199	collagen fibril organization	-3.69759	-1.88324	1277,1278,1289,1290,1301,5345	COL1A1,COL1A2,COL5A1,COL5A2,COL11A1,SERPINF2	6/59
5_Member	Hallmark Gene Sets	M5942	HALLMARK UV RESPONSE DN	-3.60796	-1.80667	1277,1278,1290,1301,2697,4853,10659,26037,91746	COL1A1,COL1A2,COL5A2,COL11A1,GJA1,NOTCH2,CELF2,SIPA1L1,YTHDC1	9/144
5_Member	GO Molecular Functions	GO:0048407	platelet-derived growth factor binding	-3.35131	-1.58256	1277,1278,1289	COL1A1,COL1A2,COL5A1	3/11
5_Member	GO Cellular Components	GO:0005788	endoplasmic reticulum lumen	-3.18095	-1.52102	1277,1278,1289,1290,1300,1301,1307,1308,6868,7474,8542,10618,64856	COL1A1,COL1A2,COL5A1,COL5A2,COL10A1,COL11A1,COL16A1,COL17A1,ADAM17,WNT5A,APOL1,TGOLN2,VWA1	13/313
5_Member	GO Molecular Functions	GO:0019838	growth factor binding	-3.11443	-1.4756	1277,1278,1289,2065,6223,6272,27286,64285	COL1A1,COL1A2,COL5A1,ERBB3,RPS19,SORT1,SRPX2,RHBDF1	8/135
5_Member	GO Biological Processes	GO:0032963	collagen metabolic process	-2.6742	-1.13901	1277,1278,1289,8751,162427	COL1A1,COL1A2,COL5A1,ADAM15,RETREG3	5/63
5_Member	GO Biological Processes	GO:0071230	cellular response to amino acid stimulus	-2.1162	-0.801604	1277,1278,1290,1307,10458	COL1A1,COL1A2,COL5A2,COL16A1,BAIAP2	5/85
6_Summary	GO Molecular Functions	GO:0019904	protein domain specific binding	-8.70723	-6.06004	841,998,1822,2962,4087,4137,5119,5566,5874,6451,6672,6868,7430,7474,7532,8517,8751,9049,10458,23770,25978,27243,27316,29760,51440,51517,55680,55740,57132,84708,92196,158747	CASP8,CDC42,ATN1,GTF2F1,SMAD2,MAPT,CHMP1A,PRKACA,RAB27B,SH3BGRL,SP100,ADAM17,EZR,WNT5A,YWHAG,IKBKG,ADAM15,AIP,BAIAP2,FKBP8,CHMP2B,CHMP2A,RBMX,BLNK,HPCAL4,NCKIPSD,RUFY2,ENAH,CHMP1B,LNX1,DAPL1,MOSPD2	32/-
6_Member	GO Molecular Functions	GO:0019904	protein domain specific binding	-8.70723	-6.06004	841,998,1822,2962,4087,4137,5119,5566,5874,6451,6672,6868,7430,7474,7532,8517,8751,9049,10458,23770,25978,27243,27316,29760,51440,51517,55680,55740,57132,84708,92196,158747	CASP8,CDC42,ATN1,GTF2F1,SMAD2,MAPT,CHMP1A,PRKACA,RAB27B,SH3BGRL,SP100,ADAM17,EZR,WNT5A,YWHAG,IKBKG,ADAM15,AIP,BAIAP2,FKBP8,CHMP2B,CHMP2A,RBMX,BLNK,HPCAL4,NCKIPSD,RUFY2,ENAH,CHMP1B,LNX1,DAPL1,MOSPD2	32/651
6_Member	GO Molecular Functions	GO:0017124	SH3 domain binding	-2.70951	-1.13901	4137,6451,6868,8751,51517,55680,55740	MAPT,SH3BGRL,ADAM17,ADAM15,NCKIPSD,RUFY2,ENAH	7/122
8_Summary	GO Cellular Components	GO:0005862	muscle thin filament tropomyosin	-7.37733	-4.89673	7168,7169,7170,7171,1410,3898,4482,5868,6868,7430,9262,9423,9531,9644,10120,10458,10529,10552,26037,64236,79983,84448,92154,92241,92521,998,1277,1278,1289,1290,1301,1832,4137,5345,7756,8636,10049,29911,55740,57606,144501,196374,6275,9749,54617,84962,122622,147179,148741,1340,1350,6262,7385,27089,2697,57158,5515,5527,5566,55844,23189,51421	TPM1,TPM2,TPM3,TPM4,CRYAB,LAD1,MSRA,RAB5A,ADAM17,EZR,STK17B,NTN1,BAG3,SH3PXD2A,ACTR1B,BAIAP2,NEBL,ARPC1A,SIPA1L1,PDLIM2,POF1B,ABLIM2,MTSS2,RCSD1,SPECC1,CDC42,COL1A1,COL1A2,COL5A1,COL5A2,COL11A1,DSP,MAPT,SERPINF2,ZNF207,SSNA1,DNAJB6,HOOK2,ENAH,SLAIN2,KRT80,KRT78,S100A4,PHACTR2,INO80,AJUBA,ADSS1,WIPF2,ANKRD35,COX6B1,COX7C,RYR2,UQCRC2,UQCRQ,GJA1,JPH2,PPP2CA,PPP2R5C,PRKACA,PPP2R2D,KANK1,AMOTL2	62/-
8_Member	GO Cellular Components	GO:0005862	muscle thin filament tropomyosin	-7.37733	-4.89673	7168,7169,7170,7171	TPM1,TPM2,TPM3,TPM4	4/4
8_Member	GO Cellular Components	GO:0015629	actin cytoskeleton	-6.91664	-4.50023	1410,3898,4482,5868,6868,7168,7169,7170,7171,7430,9262,9423,9531,9644,10120,10458,10529,10552,26037,64236,79983,84448,92154,92241,92521	CRYAB,LAD1,MSRA,RAB5A,ADAM17,TPM1,TPM2,TPM3,TPM4,EZR,STK17B,NTN1,BAG3,SH3PXD2A,ACTR1B,BAIAP2,NEBL,ARPC1A,SIPA1L1,PDLIM2,POF1B,ABLIM2,MTSS2,RCSD1,SPECC1	25/509
8_Member	GO Biological Processes	GO:0097435	supramolecular fiber organization	-6.27768	-3.9693	998,1277,1278,1289,1290,1301,1832,4137,5345,7168,7169,7170,7171,7430,7756,8636,10049,10458,10529,10552,29911,55740,57606,79983,144501,196374	CDC42,COL1A1,COL1A2,COL5A1,COL5A2,COL11A1,DSP,MAPT,SERPINF2,TPM1,TPM2,TPM3,TPM4,EZR,ZNF207,SSNA1,DNAJB6,BAIAP2,NEBL,ARPC1A,HOOK2,ENAH,SLAIN2,POF1B,KRT80,KRT78	26/589
8_Member	GO Molecular Functions	GO:0003779	actin binding	-5.7537	-3.53599	4137,6275,7168,7169,7170,7171,7430,9749,10529,10552,54617,55740,64236,79983,84448,84962,92154,92241,122622,147179,148741	MAPT,S100A4,TPM1,TPM2,TPM3,TPM4,EZR,PHACTR2,NEBL,ARPC1A,INO80,ENAH,PDLIM2,POF1B,ABLIM2,AJUBA,MTSS2,RCSD1,ADSS1,WIPF2,ANKRD35	21/437
8_Member	KEGG Pathway	hsa04260	Cardiac muscle contraction	-5.34111	-3.16915	1340,1350,6262,7168,7169,7170,7171,7385,27089	COX6B1,COX7C,RYR2,TPM1,TPM2,TPM3,TPM4,UQCRC2,UQCRQ	9/87
8_Member	GO Molecular Functions	GO:0051015	actin filament binding	-4.30259	-2.34927	7168,7169,7170,7171,7430,10529,10552,79983,84448,84962,92241,122622	TPM1,TPM2,TPM3,TPM4,EZR,NEBL,ARPC1A,POF1B,ABLIM2,AJUBA,RCSD1,ADSS1	12/207
8_Member	GO Cellular Components	GO:0005884	actin filament	-4.24081	-2.30039	7168,7169,7170,7171,7430,64236,79983,92241,92521	TPM1,TPM2,TPM3,TPM4,EZR,PDLIM2,POF1B,RCSD1,SPECC1	9/119
8_Member	GO Cellular Components	GO:0005865	striated muscle thin filament	-3.60227	-1.80258	7168,7169,7170,7171	TPM1,TPM2,TPM3,TPM4	4/22
8_Member	GO Cellular Components	GO:0043292	contractile fiber	-3.54909	-1.7534	1410,2697,6262,7168,7169,7170,7171,9531,10049,10529,57158,64236	CRYAB,GJA1,RYR2,TPM1,TPM2,TPM3,TPM4,BAG3,DNAJB6,NEBL,JPH2,PDLIM2	12/249
8_Member	GO Cellular Components	GO:0030017	sarcomere	-3.45108	-1.67098	1410,6262,7168,7169,7170,7171,9531,10049,10529,57158,64236	CRYAB,RYR2,TPM1,TPM2,TPM3,TPM4,BAG3,DNAJB6,NEBL,JPH2,PDLIM2	11/219
8_Member	KEGG Pathway	hsa04261	Adrenergic signaling in cardiomyocytes	-3.39261	-1.61708	5515,5527,5566,6262,7168,7169,7170,7171,55844	PPP2CA,PPP2R5C,PRKACA,RYR2,TPM1,TPM2,TPM3,TPM4,PPP2R2D	9/154
8_Member	GO Cellular Components	GO:0032432	actin filament bundle	-3.34909	-1.58256	1410,7168,7170,7171,9531,10529,64236	CRYAB,TPM1,TPM3,TPM4,BAG3,NEBL,PDLIM2	7/95
8_Member	GO Cellular Components	GO:0036379	myofilament	-3.31155	-1.54935	7168,7169,7170,7171	TPM1,TPM2,TPM3,TPM4	4/26
8_Member	GO Biological Processes	GO:0030029	actin filament-based process	-3.20511	-1.52102	998,2697,6262,7168,7169,7170,7171,7430,9749,10049,10458,10529,10552,23189,26037,51421,55740,64236,79983,92521	CDC42,GJA1,RYR2,TPM1,TPM2,TPM3,TPM4,EZR,PHACTR2,DNAJB6,BAIAP2,NEBL,ARPC1A,KANK1,SIPA1L1,AMOTL2,ENAH,PDLIM2,POF1B,SPECC1	20/612
8_Member	GO Cellular Components	GO:0030016	myofibril	-3.13437	-1.49111	1410,6262,7168,7169,7170,7171,9531,10049,10529,57158,64236	CRYAB,RYR2,TPM1,TPM2,TPM3,TPM4,BAG3,DNAJB6,NEBL,JPH2,PDLIM2	11/239
8_Member	GO Biological Processes	GO:0030036	actin cytoskeleton organization	-3.01862	-1.39396	998,7168,7169,7170,7171,7430,9749,10049,10458,10529,10552,23189,26037,51421,55740,64236,79983,92521	CDC42,TPM1,TPM2,TPM3,TPM4,EZR,PHACTR2,DNAJB6,BAIAP2,NEBL,ARPC1A,KANK1,SIPA1L1,AMOTL2,ENAH,PDLIM2,POF1B,SPECC1	18/542
8_Member	GO Cellular Components	GO:0001725	stress fiber	-2.8462	-1.24853	7168,7170,7171,9531,10529,64236	TPM1,TPM3,TPM4,BAG3,NEBL,PDLIM2	6/85
8_Member	GO Cellular Components	GO:0097517	contractile actin filament bundle	-2.8462	-1.24853	7168,7170,7171,9531,10529,64236	TPM1,TPM3,TPM4,BAG3,NEBL,PDLIM2	6/85
8_Member	GO Cellular Components	GO:0042641	actomyosin	-2.69436	-1.13901	7168,7170,7171,9531,10529,64236	TPM1,TPM3,TPM4,BAG3,NEBL,PDLIM2	6/91
8_Member	GO Biological Processes	GO:0007015	actin filament organization	-2.62405	-1.13901	998,7168,7169,7170,7171,7430,10458,10529,10552,55740,79983	CDC42,TPM1,TPM2,TPM3,TPM4,EZR,BAIAP2,NEBL,ARPC1A,ENAH,POF1B	11/277
8_Member	GO Cellular Components	GO:0030018	Z disc	-2.53528	-1.08546	1410,6262,9531,10049,10529,57158,64236	CRYAB,RYR2,BAG3,DNAJB6,NEBL,JPH2,PDLIM2	7/131
8_Member	GO Molecular Functions	GO:0008307	structural constituent of muscle	-2.51569	-1.06836	7168,7169,7171,10529	TPM1,TPM2,TPM4,NEBL	4/42
8_Member	KEGG Pathway	hsa05414	Dilated cardiomyopathy	-2.42508	-0.992115	5566,6262,7168,7169,7170,7171	PRKACA,RYR2,TPM1,TPM2,TPM3,TPM4	6/103
8_Member	GO Cellular Components	GO:0031674	I band	-2.29331	-0.883152	1410,6262,9531,10049,10529,57158,64236	CRYAB,RYR2,BAG3,DNAJB6,NEBL,JPH2,PDLIM2	7/145
9_Summary	GO Biological Processes	GO:0006397	mRNA processing	-7.21445	-4.75632	677,3958,4154,5566,5930,6629,8175,10284,10659,10949,22794,23091,27316,29101,51759,54845,55234,55783,81608,83443,84844,91746,153527,494115,100130932,8648,83594,84305,5515,2962,5546,81929,4137,9759,25957,64077,79677,339287,6152,6193,6223,6234,54505	ZFP36L1,LGALS3,MBNL1,PRKACA,RBBP6,SNRPB2,SF3A2,SAP18,CELF2,HNRNPA0,CASC3,ZC3H13,RBMX,SSU72,C9orf78,ESRP1,SMU1,CMTR2,FIP1L1,SF3B5,PHF5A,YTHDC1,ZMAT2,RBMXL1,SNRPGP15,NCOA1,NUDT12,PYM1,PPP2CA,GTF2F1,PRCC,SEH1L,MAPT,HDAC4,PNISR,LHPP,SMC6,MSL1,RPL24,RPS5,RPS19,RPS28,DHX29	43/-
9_Member	GO Biological Processes	GO:0006397	mRNA processing	-7.21445	-4.75632	677,3958,4154,5566,5930,6629,8175,10284,10659,10949,22794,23091,27316,29101,51759,54845,55234,55783,81608,83443,84844,91746,153527,494115,100130932	ZFP36L1,LGALS3,MBNL1,PRKACA,RBBP6,SNRPB2,SF3A2,SAP18,CELF2,HNRNPA0,CASC3,ZC3H13,RBMX,SSU72,C9orf78,ESRP1,SMU1,CMTR2,FIP1L1,SF3B5,PHF5A,YTHDC1,ZMAT2,RBMXL1,SNRPGP15	25/491
9_Member	GO Biological Processes	GO:0016071	mRNA metabolic process	-6.53004	-4.19502	677,3958,4154,5566,5930,6629,8175,8648,10284,10659,10949,22794,23091,27316,29101,51759,54845,55234,55783,81608,83443,83594,84305,84844,91746,153527,494115,100130932	ZFP36L1,LGALS3,MBNL1,PRKACA,RBBP6,SNRPB2,SF3A2,NCOA1,SAP18,CELF2,HNRNPA0,CASC3,ZC3H13,RBMX,SSU72,C9orf78,ESRP1,SMU1,CMTR2,FIP1L1,SF3B5,NUDT12,PYM1,PHF5A,YTHDC1,ZMAT2,RBMXL1,SNRPGP15	28/648
9_Member	GO Biological Processes	GO:0008380	RNA splicing	-5.02391	-2.93271	3958,4154,5515,6629,8175,10284,10659,22794,23091,27316,51759,54845,55234,83443,84844,91746,153527,494115,100130932	LGALS3,MBNL1,PPP2CA,SNRPB2,SF3A2,SAP18,CELF2,CASC3,ZC3H13,RBMX,C9orf78,ESRP1,SMU1,SF3B5,PHF5A,YTHDC1,ZMAT2,RBMXL1,SNRPGP15	19/411
9_Member	GO Cellular Components	GO:0071011	precatalytic spliceosome	-4.9804	-2.8985	6629,8175,55234,83443,84844,153527,100130932	SNRPB2,SF3A2,SMU1,SF3B5,PHF5A,ZMAT2,SNRPGP15	7/53
9_Member	GO Cellular Components	GO:0005681	spliceosomal complex	-4.30259	-2.34927	3958,6629,8175,22794,27316,51759,55234,83443,84844,153527,494115,100130932	LGALS3,SNRPB2,SF3A2,CASC3,RBMX,C9orf78,SMU1,SF3B5,PHF5A,ZMAT2,RBMXL1,SNRPGP15	12/207
9_Member	GO Cellular Components	GO:0005686	U2 snRNP	-4.27308	-2.32934	6629,8175,83443,84844,100130932	SNRPB2,SF3A2,SF3B5,PHF5A,SNRPGP15	5/29
9_Member	GO Cellular Components	GO:0005684	U2-type spliceosomal complex	-4.22545	-2.28616	6629,8175,22794,55234,83443,84844,153527,100130932	SNRPB2,SF3A2,CASC3,SMU1,SF3B5,PHF5A,ZMAT2,SNRPGP15	8/93
9_Member	GO Cellular Components	GO:0071005	U2-type precatalytic spliceosome	-4.10303	-2.17465	6629,8175,55234,83443,84844,153527	SNRPB2,SF3A2,SMU1,SF3B5,PHF5A,ZMAT2	6/50
9_Member	GO Cellular Components	GO:0016607	nuclear speck	-3.90031	-1.99706	4137,5546,5566,5930,6629,8175,9759,10284,22794,23091,25957,55234,64077,79677,84844,91746,339287	MAPT,PRCC,PRKACA,RBBP6,SNRPB2,SF3A2,HDAC4,SAP18,CASC3,ZC3H13,PNISR,SMU1,LHPP,SMC6,PHF5A,YTHDC1,MSL1	17/416
9_Member	GO Biological Processes	GO:0022618	protein-RNA complex assembly	-3.81455	-1.96914	6152,6193,6223,6234,6629,8175,10659,54505,83443,84844,91746,100130932	RPL24,RPS5,RPS19,RPS28,SNRPB2,SF3A2,CELF2,DHX29,SF3B5,PHF5A,YTHDC1,SNRPGP15	12/233
9_Member	GO Biological Processes	GO:0071826	protein-RNA complex organization	-3.64585	-1.83808	6152,6193,6223,6234,6629,8175,10659,54505,83443,84844,91746,100130932	RPL24,RPS5,RPS19,RPS28,SNRPB2,SF3A2,CELF2,DHX29,SF3B5,PHF5A,YTHDC1,SNRPGP15	12/243
9_Member	GO Biological Processes	GO:1903241	U2-type prespliceosome assembly	-3.44997	-1.67064	6629,8175,83443,84844	SNRPB2,SF3A2,SF3B5,PHF5A	4/24
9_Member	GO Biological Processes	GO:0000377	RNA splicing, via transesterification reactions with bulged adenosine as nucleophile	-3.13688	-1.49249	6629,8175,10659,22794,27316,51759,55234,83443,84844,91746,153527,100130932	SNRPB2,SF3A2,CELF2,CASC3,RBMX,C9orf78,SMU1,SF3B5,PHF5A,YTHDC1,ZMAT2,SNRPGP15	12/277
9_Member	GO Biological Processes	GO:0000398	mRNA splicing, via spliceosome	-3.13688	-1.49249	6629,8175,10659,22794,27316,51759,55234,83443,84844,91746,153527,100130932	SNRPB2,SF3A2,CELF2,CASC3,RBMX,C9orf78,SMU1,SF3B5,PHF5A,YTHDC1,ZMAT2,SNRPGP15	12/277
9_Member	GO Biological Processes	GO:0000375	RNA splicing, via transesterification reactions	-3.08277	-1.44945	6629,8175,10659,22794,27316,51759,55234,83443,84844,91746,153527,100130932	SNRPB2,SF3A2,CELF2,CASC3,RBMX,C9orf78,SMU1,SF3B5,PHF5A,YTHDC1,ZMAT2,SNRPGP15	12/281
9_Member	GO Biological Processes	GO:0000245	spliceosomal complex assembly	-2.57703	-1.12144	6629,8175,10659,83443,84844,91746	SNRPB2,SF3A2,CELF2,SF3B5,PHF5A,YTHDC1	6/96
9_Member	GO Cellular Components	GO:0097525	spliceosomal snRNP complex	-2.55448	-1.10302	6629,8175,83443,84844,153527,100130932	SNRPB2,SF3A2,SF3B5,PHF5A,ZMAT2,SNRPGP15	6/97
9_Member	GO Cellular Components	GO:0030532	small nuclear ribonucleoprotein complex	-2.34403	-0.925288	6629,8175,83443,84844,153527,100130932	SNRPB2,SF3A2,SF3B5,PHF5A,ZMAT2,SNRPGP15	6/107
9_Member	GO Cellular Components	GO:0120114	Sm-like protein family complex	-2.12257	-0.801604	6629,8175,83443,84844,153527,100130932	SNRPB2,SF3A2,SF3B5,PHF5A,ZMAT2,SNRPGP15	6/119
9_Member	GO Cellular Components	GO:0005689	U12-type spliceosomal complex	-2.0891	-0.801604	83443,84844,100130932	SF3B5,PHF5A,SNRPGP15	3/29
10_Summary	GO Cellular Components	GO:0030057	desmosome	-7.08021	-4.63995	1824,1825,1832,2125,5493,11187,79983,1012,7430,8751,10458,55591,57608,64236,64855,84962,998,1308,2697,6868,51421,55679,677,947,1475,1952,6279,8416,9423,10049,27286,49860	DSC2,DSC3,DSP,EVPL,PPL,PKP3,POF1B,CDH13,EZR,ADAM15,BAIAP2,VEZT,JCAD,PDLIM2,NIBAN2,AJUBA,CDC42,COL17A1,GJA1,ADAM17,AMOTL2,LIMS2,ZFP36L1,CD34,CSTA,CELSR2,S100A8,ANXA9,NTN1,DNAJB6,SRPX2,CRNN	32/-
10_Member	GO Cellular Components	GO:0030057	desmosome	-7.08021	-4.63995	1824,1825,1832,2125,5493,11187,79983	DSC2,DSC3,DSP,EVPL,PPL,PKP3,POF1B	7/27
10_Member	GO Cellular Components	GO:0005912	adherens junction	-5.43534	-3.25384	1012,1824,1832,7430,8751,10458,11187,55591,57608,64236,64855,79983,84962	CDH13,DSC2,DSP,EZR,ADAM15,BAIAP2,PKP3,VEZT,JCAD,PDLIM2,NIBAN2,POF1B,AJUBA	13/188
10_Member	GO Cellular Components	GO:0005911	cell-cell junction	-5.17576	-3.04448	998,1012,1308,1824,1825,1832,2125,2697,5493,6868,7430,8751,10458,11187,51421,55591,55679,57608,64236,64855,79983,84962	CDC42,CDH13,COL17A1,DSC2,DSC3,DSP,EVPL,GJA1,PPL,ADAM17,EZR,ADAM15,BAIAP2,PKP3,AMOTL2,VEZT,LIMS2,JCAD,PDLIM2,NIBAN2,POF1B,AJUBA	22/515
10_Member	GO Biological Processes	GO:0098609	cell-cell adhesion	-3.89198	-1.98974	677,947,1012,1475,1824,1825,1832,1952,6279,7430,8416,9423,10049,10458,11187,27286,49860,55591,55679,84962	ZFP36L1,CD34,CDH13,CSTA,DSC2,DSC3,DSP,CELSR2,S100A8,EZR,ANXA9,NTN1,DNAJB6,BAIAP2,PKP3,SRPX2,CRNN,VEZT,LIMS2,AJUBA	20/541
10_Member	GO Molecular Functions	GO:0098632	cell-cell adhesion mediator activity	-2.18081	-0.801604	1824,1832,10458,11187	DSC2,DSP,BAIAP2,PKP3	4/52
11_Summary	GO Cellular Components	GO:0098798	mitochondrial protein-containing complex	-6.94757	-4.52447	1340,1350,4712,4726,7385,10295,11331,26517,27089,28957,29090,51263,54927,55168,55750,64963,116540,130916,374291,572,841,3958,5320,8605,23446,23761,23770,54946,55210,64757,79568,79714,7108,355,4137,5621,5684,5861,5868,6262,7318,7474,10120,11047,25978,9296,9550,64077,998,310,81929,5566,7295,6868,8517,3151,6201,9141,55343,79034,1277,1278,4087,2553,54978,81858,6194,6605,3658	COX6B1,COX7C,NDUFB6,NDUFS6,UQCRC2,BCKDK,PHB2,TIMM13,UQCRQ,MRPS28,TIMM21,MRPL30,CHCHD3,MRPS18A,AGK,MRPS11,MRPL53,MTERF4,NDUFS7,BAD,CASP8,LGALS3,PLA2G2A,PLA2G4C,SLC44A1,PISD,FKBP8,SLC41A3,ATAD3A,MTARC1,MAIP1,CCDC51,TM7SF2,FAS,MAPT,PRNP,PSMA3,RAB1A,RAB5A,RYR2,UBA7,WNT5A,ACTR1B,ADRM1,CHMP2B,ATP6V1F,ATP6V1G1,LHPP,CDC42,ANXA7,SEH1L,PRKACA,TXN,ADAM17,IKBKG,HMGN2,RPS7,PDCD5,SLC35C1,INTS15,COL1A1,COL1A2,S…	69/-
11_Member	GO Cellular Components	GO:0098798	mitochondrial protein-containing complex	-6.94757	-4.52447	1340,1350,4712,4726,7385,10295,11331,26517,27089,28957,29090,51263,54927,55168,55750,64963,116540,130916,374291	COX6B1,COX7C,NDUFB6,NDUFS6,UQCRC2,BCKDK,PHB2,TIMM13,UQCRQ,MRPS28,TIMM21,MRPL30,CHCHD3,MRPS18A,AGK,MRPS11,MRPL53,MTERF4,NDUFS7	19/305
11_Member	GO Cellular Components	GO:0031966	mitochondrial membrane	-6.1066	-3.82333	572,841,1340,1350,3958,4712,4726,5320,7385,8605,11331,23446,23761,23770,26517,27089,28957,29090,51263,54927,54946,55168,55210,55750,64757,64963,79568,79714,116540,374291	BAD,CASP8,COX6B1,COX7C,LGALS3,NDUFB6,NDUFS6,PLA2G2A,UQCRC2,PLA2G4C,PHB2,SLC44A1,PISD,FKBP8,TIMM13,UQCRQ,MRPS28,TIMM21,MRPL30,CHCHD3,SLC41A3,MRPS18A,ATAD3A,AGK,MTARC1,MRPS11,MAIP1,CCDC51,MRPL53,NDUFS7	30/762
11_Member	GO Cellular Components	GO:0005743	mitochondrial inner membrane	-5.96521	-3.70568	1340,1350,3958,4712,4726,7385,11331,23761,26517,27089,28957,29090,51263,54927,54946,55168,55210,55750,64963,79568,79714,116540,374291	COX6B1,COX7C,LGALS3,NDUFB6,NDUFS6,UQCRC2,PHB2,PISD,TIMM13,UQCRQ,MRPS28,TIMM21,MRPL30,CHCHD3,SLC41A3,MRPS18A,ATAD3A,AGK,MRPS11,MAIP1,CCDC51,MRPL53,NDUFS7	23/497
11_Member	GO Cellular Components	GO:0019866	organelle inner membrane	-5.69791	-3.49261	1340,1350,3958,4712,4726,7108,7385,11331,23761,26517,27089,28957,29090,51263,54927,54946,55168,55210,55750,64963,79568,79714,116540,374291	COX6B1,COX7C,LGALS3,NDUFB6,NDUFS6,TM7SF2,UQCRC2,PHB2,PISD,TIMM13,UQCRQ,MRPS28,TIMM21,MRPL30,CHCHD3,SLC41A3,MRPS18A,ATAD3A,AGK,MRPS11,MAIP1,CCDC51,MRPL53,NDUFS7	24/554
11_Member	KEGG Pathway	hsa05022	Pathways of neurodegeneration - multiple diseases	-5.17854	-3.04448	355,572,841,1340,1350,4137,4712,4726,5621,5684,5861,5868,6262,7318,7385,7474,10120,11047,25978,27089,374291	FAS,BAD,CASP8,COX6B1,COX7C,MAPT,NDUFB6,NDUFS6,PRNP,PSMA3,RAB1A,RAB5A,RYR2,UBA7,UQCRC2,WNT5A,ACTR1B,ADRM1,CHMP2B,UQCRQ,NDUFS7	21/476
11_Member	GO Cellular Components	GO:0098800	inner mitochondrial membrane protein complex	-4.61588	-2.5622	1340,1350,4712,4726,7385,11331,27089,29090,54927,55750,374291	COX6B1,COX7C,NDUFB6,NDUFS6,UQCRC2,PHB2,UQCRQ,TIMM21,CHCHD3,AGK,NDUFS7	11/162
11_Member	KEGG Pathway	hsa00190	Oxidative phosphorylation	-4.59907	-2.54683	1340,1350,4712,4726,7385,9296,9550,27089,64077,374291	COX6B1,COX7C,NDUFB6,NDUFS6,UQCRC2,ATP6V1F,ATP6V1G1,UQCRQ,LHPP,NDUFS7	10/134
11_Member	Hallmark Gene Sets	M5936	HALLMARK OXIDATIVE PHOSPHORYLATION	-4.44792	-2.47295	1340,1350,4712,4726,7385,9296,9550,11331,26517,27089,64963,374291	COX6B1,COX7C,NDUFB6,NDUFS6,UQCRC2,ATP6V1F,ATP6V1G1,PHB2,TIMM13,UQCRQ,MRPS11,NDUFS7	12/200
11_Member	KEGG Pathway	hsa05014	Amyotrophic lateral sclerosis	-4.06667	-2.14577	310,572,1340,1350,4712,4726,5684,5861,5868,7385,10120,11047,25978,27089,81929,374291	ANXA7,BAD,COX6B1,COX7C,NDUFB6,NDUFS6,PSMA3,RAB1A,RAB5A,UQCRC2,ACTR1B,ADRM1,CHMP2B,UQCRQ,SEH1L,NDUFS7	16/364
11_Member	KEGG Pathway	hsa04932	Non-alcoholic fatty liver disease	-4.06176	-2.14298	355,841,998,1340,1350,4712,4726,7385,27089,374291	FAS,CASP8,CDC42,COX6B1,COX7C,NDUFB6,NDUFS6,UQCRC2,UQCRQ,NDUFS7	10/155
11_Member	KEGG Pathway	hsa05012	Parkinson disease	-3.85747	-1.96914	1340,1350,4137,4712,4726,5566,5684,7295,7318,7385,11047,27089,374291	COX6B1,COX7C,MAPT,NDUFB6,NDUFS6,PRKACA,PSMA3,TXN,UBA7,UQCRC2,ADRM1,UQCRQ,NDUFS7	13/266
11_Member	KEGG Pathway	hsa05010	Alzheimer disease	-3.79999	-1.96914	355,572,841,1340,1350,4137,4712,4726,5684,6868,7385,7474,8517,11047,27089,374291	FAS,BAD,CASP8,COX6B1,COX7C,MAPT,NDUFB6,NDUFS6,PSMA3,ADAM17,UQCRC2,WNT5A,IKBKG,ADRM1,UQCRQ,NDUFS7	16/384
11_Member	KEGG Pathway	hsa05020	Prion disease	-3.76211	-1.94275	572,1340,1350,4712,4726,5566,5621,5684,6262,7385,11047,27089,374291	BAD,COX6B1,COX7C,NDUFB6,NDUFS6,PRKACA,PRNP,PSMA3,RYR2,UQCRC2,ADRM1,UQCRQ,NDUFS7	13/272
11_Member	KEGG Pathway	hsa05415	Diabetic cardiomyopathy	-3.73408	-1.91807	1277,1278,1340,1350,4087,4712,4726,6262,7385,27089,374291	COL1A1,COL1A2,COX6B1,COX7C,SMAD2,NDUFB6,NDUFS6,RYR2,UQCRC2,UQCRQ,NDUFS7	11/203
11_Member	GO Biological Processes	GO:0019646	aerobic electron transport chain	-3.52232	-1.73136	1340,1350,4712,4726,7385,27089,374291	COX6B1,COX7C,NDUFB6,NDUFS6,UQCRC2,UQCRQ,NDUFS7	7/89
11_Member	GO Biological Processes	GO:0042773	ATP synthesis coupled electron transport	-3.37702	-1.60601	1340,1350,4712,4726,7385,27089,374291	COX6B1,COX7C,NDUFB6,NDUFS6,UQCRC2,UQCRQ,NDUFS7	7/94
11_Member	GO Biological Processes	GO:0042775	mitochondrial ATP synthesis coupled electron transport	-3.37702	-1.60601	1340,1350,4712,4726,7385,27089,374291	COX6B1,COX7C,NDUFB6,NDUFS6,UQCRC2,UQCRQ,NDUFS7	7/94
11_Member	GO Cellular Components	GO:0098803	respiratory chain complex	-3.37702	-1.60601	1340,1350,4712,4726,7385,27089,374291	COX6B1,COX7C,NDUFB6,NDUFS6,UQCRC2,UQCRQ,NDUFS7	7/94
11_Member	GO Cellular Components	GO:0005746	mitochondrial respirasome	-3.2943	-1.53294	1340,1350,4712,4726,7385,27089,374291	COX6B1,COX7C,NDUFB6,NDUFS6,UQCRC2,UQCRQ,NDUFS7	7/97
11_Member	GO Cellular Components	GO:0070469	respirasome	-3.08834	-1.45448	1340,1350,4712,4726,7385,27089,374291	COX6B1,COX7C,NDUFB6,NDUFS6,UQCRC2,UQCRQ,NDUFS7	7/105
11_Member	GO Biological Processes	GO:0022904	respiratory electron transport chain	-2.81362	-1.21872	1340,1350,4712,4726,7385,27089,374291	COX6B1,COX7C,NDUFB6,NDUFS6,UQCRC2,UQCRQ,NDUFS7	7/117
11_Member	GO Biological Processes	GO:0007005	mitochondrion organization	-2.81158	-1.21872	572,2553,4137,4712,11331,23761,26517,29090,54927,54978,55210,55750,79568,81858,374291	BAD,GABPB1,MAPT,NDUFB6,PHB2,PISD,TIMM13,TIMM21,CHCHD3,SLC35F6,ATAD3A,AGK,MAIP1,SHARPIN,NDUFS7	15/430
11_Member	GO Biological Processes	GO:0006119	oxidative phosphorylation	-2.72989	-1.15141	1340,1350,4712,4726,7385,27089,374291	COX6B1,COX7C,NDUFB6,NDUFS6,UQCRC2,UQCRQ,NDUFS7	7/121
11_Member	KEGG Pathway	hsa04714	Thermogenesis	-2.68837	-1.13901	1340,1350,4712,4726,5566,6194,6605,7385,27089,374291	COX6B1,COX7C,NDUFB6,NDUFS6,PRKACA,RPS6,SMARCE1,UQCRC2,UQCRQ,NDUFS7	10/232
11_Member	GO Biological Processes	GO:0009060	aerobic respiration	-2.59357	-1.13725	1340,1350,3658,4712,4726,7385,27089,374291	COX6B1,COX7C,IREB2,NDUFB6,NDUFS6,UQCRC2,UQCRQ,NDUFS7	8/163
11_Member	GO Cellular Components	GO:1990204	oxidoreductase complex	-2.49868	-1.05242	4712,4726,7385,10295,27089,64757,374291	NDUFB6,NDUFS6,UQCRC2,BCKDK,UQCRQ,MTARC1,NDUFS7	7/133
11_Member	GO Cellular Components	GO:0070069	cytochrome complex	-2.47816	-1.03439	1340,1350,7385,27089	COX6B1,COX7C,UQCRC2,UQCRQ	4/43
11_Member	KEGG Pathway	hsa05016	Huntington disease	-2.29862	-0.887478	841,1340,1350,4712,4726,5684,7385,10120,11047,27089,374291	CASP8,COX6B1,COX7C,NDUFB6,NDUFS6,PSMA3,UQCRC2,ACTR1B,ADRM1,UQCRQ,NDUFS7	11/306
11_Member	KEGG Pathway	hsa05208	Chemical carcinogenesis - reactive oxygen species	-2.28618	-0.876673	572,1340,1350,4712,4726,7385,8517,27089,374291	BAD,COX6B1,COX7C,NDUFB6,NDUFS6,UQCRC2,IKBKG,UQCRQ,NDUFS7	9/223
11_Member	GO Cellular Components	GO:0005751	mitochondrial respiratory chain complex IV	-2.27177	-0.866813	1340,1350,7385	COX6B1,COX7C,UQCRC2	3/25
11_Member	GO Cellular Components	GO:0045277	respiratory chain complex IV	-2.13194	-0.801604	1340,1350,7385	COX6B1,COX7C,UQCRC2	3/28
11_Member	GO Biological Processes	GO:0045333	cellular respiration	-2.12858	-0.801604	1340,1350,3658,4712,4726,7385,27089,374291	COX6B1,COX7C,IREB2,NDUFB6,NDUFS6,UQCRC2,UQCRQ,NDUFS7	8/195
13_Summary	GO Molecular Functions	GO:0050839	cell adhesion molecule binding	-6.72485	-4.35552	310,977,1012,1289,1307,1824,1832,2125,3898,5493,5861,6152,6164,6868,7430,8751,9531,10458,11187,25978,26135,51510,54505,55082,64855,128866	ANXA7,CD151,CDH13,COL5A1,COL16A1,DSC2,DSP,EVPL,LAD1,PPL,RAB1A,RPL24,RPL34,ADAM17,EZR,ADAM15,BAG3,BAIAP2,PKP3,CHMP2B,SERBP1,CHMP5,DHX29,ARGLU1,NIBAN2,CHMP4B	26/-
13_Member	GO Molecular Functions	GO:0050839	cell adhesion molecule binding	-6.72485	-4.35552	310,977,1012,1289,1307,1824,1832,2125,3898,5493,5861,6152,6164,6868,7430,8751,9531,10458,11187,25978,26135,51510,54505,55082,64855,128866	ANXA7,CD151,CDH13,COL5A1,COL16A1,DSC2,DSP,EVPL,LAD1,PPL,RAB1A,RPL24,RPL34,ADAM17,EZR,ADAM15,BAG3,BAIAP2,PKP3,CHMP2B,SERBP1,CHMP5,DHX29,ARGLU1,NIBAN2,CHMP4B	26/558
13_Member	GO Molecular Functions	GO:0045296	cadherin binding	-5.72316	-3.5117	1012,2125,3898,5493,5861,6152,6164,7430,9531,10458,11187,25978,26135,51510,54505,55082,64855,128866	CDH13,EVPL,LAD1,PPL,RAB1A,RPL24,RPL34,EZR,BAG3,BAIAP2,PKP3,CHMP2B,SERBP1,CHMP5,DHX29,ARGLU1,NIBAN2,CHMP4B	18/333
14_Summary	GO Biological Processes	GO:0030162	regulation of proteolysis	-6.63282	-4.28226	355,572,841,1475,2896,3300,4137,5345,5566,5621,5684,6201,6279,6317,6318,8517,9141,10049,11005,11146,23640,51035,55795,57095,64285,65992,152503,3958,6272,9712,10959,11331,26037,92154,998,4853,6154,6194,7474,8648,9262,10284,25816	FAS,BAD,CASP8,CSTA,GRN,DNAJB2,MAPT,SERPINF2,PRKACA,PRNP,PSMA3,RPS7,S100A8,SERPINB3,SERPINB4,IKBKG,PDCD5,DNAJB6,SPINK5,GLMN,HSPBP1,UBXN1,PCID2,PITHD1,RHBDF1,DDRGK1,SH3D19,LGALS3,SORT1,USP6NL,TMED2,PHB2,SIPA1L1,MTSS2,CDC42,NOTCH2,RPL26,RPS6,WNT5A,NCOA1,STK17B,SAP18,TNFAIP8	43/-
14_Member	GO Biological Processes	GO:0030162	regulation of proteolysis	-6.63282	-4.28226	355,572,841,1475,2896,3300,4137,5345,5566,5621,5684,6201,6279,6317,6318,8517,9141,10049,11005,11146,23640,51035,55795,57095,64285,65992,152503	FAS,BAD,CASP8,CSTA,GRN,DNAJB2,MAPT,SERPINF2,PRKACA,PRNP,PSMA3,RPS7,S100A8,SERPINB3,SERPINB4,IKBKG,PDCD5,DNAJB6,SPINK5,GLMN,HSPBP1,UBXN1,PCID2,PITHD1,RHBDF1,DDRGK1,SH3D19	27/602
14_Member	GO Biological Processes	GO:0052547	regulation of peptidase activity	-5.59804	-3.40281	355,572,841,1475,2896,4137,5345,5684,6279,6317,6318,9141,10049,11005,51035,55795,65992	FAS,BAD,CASP8,CSTA,GRN,MAPT,SERPINF2,PSMA3,S100A8,SERPINB3,SERPINB4,PDCD5,DNAJB6,SPINK5,UBXN1,PCID2,DDRGK1	17/306
14_Member	GO Biological Processes	GO:0051336	regulation of hydrolase activity	-3.57488	-1.7768	355,572,841,1475,2896,3958,4137,5345,5684,6272,6279,6317,6318,9141,9712,10049,10959,11005,11331,26037,51035,55795,65992,92154	FAS,BAD,CASP8,CSTA,GRN,LGALS3,MAPT,SERPINF2,PSMA3,SORT1,S100A8,SERPINB3,SERPINB4,PDCD5,USP6NL,DNAJB6,TMED2,SPINK5,PHB2,SIPA1L1,UBXN1,PCID2,DDRGK1,MTSS2	24/753
14_Member	GO Biological Processes	GO:0010952	positive regulation of peptidase activity	-3.11976	-1.47984	355,572,841,2896,4137,6279,6317,9141,65992	FAS,BAD,CASP8,GRN,MAPT,S100A8,SERPINB3,PDCD5,DDRGK1	9/168
14_Member	GO Biological Processes	GO:0052548	regulation of endopeptidase activity	-3.06942	-1.43774	355,572,841,4137,5345,5684,6279,6317,6318,9141,10049,55795	FAS,BAD,CASP8,MAPT,SERPINF2,PSMA3,S100A8,SERPINB3,SERPINB4,PDCD5,DNAJB6,PCID2	12/282
14_Member	GO Biological Processes	GO:0045862	positive regulation of proteolysis	-2.88922	-1.28342	355,572,841,2896,3300,4137,6279,6317,8517,9141,23640,65992,152503	FAS,BAD,CASP8,GRN,DNAJB2,MAPT,S100A8,SERPINB3,IKBKG,PDCD5,HSPBP1,DDRGK1,SH3D19	13/337
14_Member	GO Biological Processes	GO:0043065	positive regulation of apoptotic process	-2.55724	-1.10377	355,572,841,998,2896,4853,5621,6154,6194,6201,6279,7474,8648,9141,9262,10284,25816	FAS,BAD,CASP8,CDC42,GRN,NOTCH2,PRNP,RPL26,RPS6,RPS7,S100A8,WNT5A,NCOA1,PDCD5,STK17B,SAP18,TNFAIP8	17/550
14_Member	GO Biological Processes	GO:0043068	positive regulation of programmed cell death	-2.3867	-0.960902	355,572,841,998,2896,4853,5621,6154,6194,6201,6279,7474,8648,9141,9262,10284,25816	FAS,BAD,CASP8,CDC42,GRN,NOTCH2,PRNP,RPL26,RPS6,RPS7,S100A8,WNT5A,NCOA1,PDCD5,STK17B,SAP18,TNFAIP8	17/572
14_Member	GO Biological Processes	GO:0043280	positive regulation of cysteine-type endopeptidase activity involved in apoptotic process	-2.26677	-0.862455	355,572,841,4137,6279,9141	FAS,BAD,CASP8,MAPT,S100A8,PDCD5	6/111
14_Member	GO Biological Processes	GO:2000116	regulation of cysteine-type endopeptidase activity	-2.19397	-0.804548	355,572,841,4137,6279,9141,10049,55795	FAS,BAD,CASP8,MAPT,S100A8,PDCD5,DNAJB6,PCID2	8/190
14_Member	GO Biological Processes	GO:0010950	positive regulation of endopeptidase activity	-2.15366	-0.801604	355,572,841,4137,6279,6317,9141	FAS,BAD,CASP8,MAPT,S100A8,SERPINB3,PDCD5	7/154
14_Member	GO Biological Processes	GO:0043281	regulation of cysteine-type endopeptidase activity involved in apoptotic process	-2.06659	-0.801604	355,572,841,4137,6279,9141,10049	FAS,BAD,CASP8,MAPT,S100A8,PDCD5,DNAJB6	7/160
17_Summary	GO Biological Processes	GO:0009792	embryo development ending in birth or egg hatching	-6.254	-3.94821	677,689,841,1277,1301,1825,2697,4087,4154,4853,5566,5898,5930,6137,6201,6949,7474,8648,8796,9221,9644,10049,10959,11146,23770,57822,91746,92521,1822,1382,6262,9423,998,8636,8751,84445,84717	ZFP36L1,BTF3,CASP8,COL1A1,COL11A1,DSC3,GJA1,SMAD2,MBNL1,NOTCH2,PRKACA,RALA,RBBP6,RPL13,RPS7,TCOF1,WNT5A,NCOA1,SCEL,NOLC1,SH3PXD2A,DNAJB6,TMED2,GLMN,FKBP8,GRHL3,YTHDC1,SPECC1,ATN1,CRABP2,RYR2,NTN1,CDC42,SSNA1,ADAM15,LZTS2,HDGFL2	37/-
17_Member	GO Biological Processes	GO:0009792	embryo development ending in birth or egg hatching	-6.254	-3.94821	677,689,841,1277,1301,1825,2697,4087,4154,4853,5566,5898,5930,6137,6201,6949,7474,8648,8796,9221,9644,10049,10959,11146,23770,57822,91746,92521	ZFP36L1,BTF3,CASP8,COL1A1,COL11A1,DSC3,GJA1,SMAD2,MBNL1,NOTCH2,PRKACA,RALA,RBBP6,RPL13,RPS7,TCOF1,WNT5A,NCOA1,SCEL,NOLC1,SH3PXD2A,DNAJB6,TMED2,GLMN,FKBP8,GRHL3,YTHDC1,SPECC1	28/669
17_Member	GO Biological Processes	GO:0043009	chordate embryonic development	-6.01367	-3.74716	677,689,841,1277,1301,1825,2697,4087,4154,4853,5566,5898,5930,6137,6201,6949,7474,8648,9221,9644,10049,10959,11146,23770,57822,91746,92521	ZFP36L1,BTF3,CASP8,COL1A1,COL11A1,DSC3,GJA1,SMAD2,MBNL1,NOTCH2,PRKACA,RALA,RBBP6,RPL13,RPS7,TCOF1,WNT5A,NCOA1,NOLC1,SH3PXD2A,DNAJB6,TMED2,GLMN,FKBP8,GRHL3,YTHDC1,SPECC1	27/648
17_Member	GO Biological Processes	GO:0001701	in utero embryonic development	-3.68647	-1.8746	677,689,841,1825,2697,4087,4154,4853,5930,6137,8648,9644,10049,10959,91746,92521	ZFP36L1,BTF3,CASP8,DSC3,GJA1,SMAD2,MBNL1,NOTCH2,RBBP6,RPL13,NCOA1,SH3PXD2A,DNAJB6,TMED2,YTHDC1,SPECC1	16/393
17_Member	GO Biological Processes	GO:0060713	labyrinthine layer morphogenesis	-3.60227	-1.80258	677,8648,10049,10959	ZFP36L1,NCOA1,DNAJB6,TMED2	4/22
17_Member	GO Biological Processes	GO:0060711	labyrinthine layer development	-3.25396	-1.52102	677,841,8648,10049,10959	ZFP36L1,CASP8,NCOA1,DNAJB6,TMED2	5/47
17_Member	GO Biological Processes	GO:0060669	embryonic placenta morphogenesis	-3.24683	-1.52102	677,8648,10049,10959	ZFP36L1,NCOA1,DNAJB6,TMED2	4/27
17_Member	GO Biological Processes	GO:0035264	multicellular organism growth	-2.81999	-1.22382	677,1822,4853,5930,10959,23770	ZFP36L1,ATN1,NOTCH2,RBBP6,TMED2,FKBP8	6/86
17_Member	GO Biological Processes	GO:0048598	embryonic morphogenesis	-2.65463	-1.13901	677,1301,1382,2697,4087,4154,4853,5566,5898,6201,6262,7474,8648,9423,10049,10959,11146,57822	ZFP36L1,COL11A1,CRABP2,GJA1,SMAD2,MBNL1,NOTCH2,PRKACA,RALA,RPS7,RYR2,WNT5A,NCOA1,NTN1,DNAJB6,TMED2,GLMN,GRHL3	18/585
17_Member	GO Biological Processes	GO:0048568	embryonic organ development	-2.60403	-1.13901	677,841,998,1301,2697,4087,4853,5930,6262,7474,8648,9423,10049,10959,57822	ZFP36L1,CASP8,CDC42,COL11A1,GJA1,SMAD2,NOTCH2,RBBP6,RYR2,WNT5A,NCOA1,NTN1,DNAJB6,TMED2,GRHL3	15/452
17_Member	GO Biological Processes	GO:0001892	embryonic placenta development	-2.07453	-0.801604	677,841,8648,10049,10959	ZFP36L1,CASP8,NCOA1,DNAJB6,TMED2	5/87
17_Member	GO Biological Processes	GO:0040007	growth	-2.06828	-0.801604	677,1822,2697,4087,4853,5930,7474,8636,8751,10959,23770,84445,84717	ZFP36L1,ATN1,GJA1,SMAD2,NOTCH2,RBBP6,WNT5A,SSNA1,ADAM15,TMED2,FKBP8,LZTS2,HDGFL2	13/422
17_Member	GO Biological Processes	GO:0048589	developmental growth	-2.06828	-0.801604	677,1822,2697,4087,4853,5930,7474,8636,8751,10959,23770,84445,84717	ZFP36L1,ATN1,GJA1,SMAD2,NOTCH2,RBBP6,WNT5A,SSNA1,ADAM15,TMED2,FKBP8,LZTS2,HDGFL2	13/422
18_Summary	GO Biological Processes	GO:0140694	non-membrane-bounded organelle assembly	-6.22426	-3.92103	1040,4137,6152,6193,6223,6228,6234,7168,7430,7756,8605,10529,23761,54505,54617,55755,84445,130916,158747,2896,6164,29101,51082	CDS1,MAPT,RPL24,RPS5,RPS19,RPS23,RPS28,TPM1,EZR,ZNF207,PLA2G4C,NEBL,PISD,DHX29,INO80,CDK5RAP2,LZTS2,MTERF4,MOSPD2,GRN,RPL34,SSU72,POLR1D	23/-
18_Member	GO Biological Processes	GO:0140694	non-membrane-bounded organelle assembly	-6.22426	-3.92103	1040,4137,6152,6193,6223,6228,6234,7168,7430,7756,8605,10529,23761,54505,54617,55755,84445,130916,158747	CDS1,MAPT,RPL24,RPS5,RPS19,RPS23,RPS28,TPM1,EZR,ZNF207,PLA2G4C,NEBL,PISD,DHX29,INO80,CDK5RAP2,LZTS2,MTERF4,MOSPD2	19/340
18_Member	GO Biological Processes	GO:0042255	ribosome assembly	-3.50261	-1.71408	6152,6193,6223,6234,54505,130916	RPL24,RPS5,RPS19,RPS28,DHX29,MTERF4	6/64
18_Member	GO Biological Processes	GO:0000028	ribosomal small subunit assembly	-2.68954	-1.13901	6193,6223,6234	RPS5,RPS19,RPS28	3/18

## Sheet: E. Down-regulated pathways
Table S3. NAT proteomic subtypes of EC.
E. Down-regulated pathways in NAT2. Enriched pathways obtained from enrichment analysis of down-regulated proteins (NAT2 vs NAT1).
GroupID	Category	Term	Description	LogP	Log(q-value)	Genes	Symbols	InTerm_InList
1_Summary	GO Biological Processes	GO:0006006	glucose metabolic process	-2.06172	-0.829716	2026,2542,9370,10165,283209,8813,9474,23192,55347,128869,5170,5595,5604,6513,6548,1861,9403,27348,2768,10672,114757,1020,5359,6742,11345,7280,81027,84617,6119,9577,3073,7335,23011,79699,84950,7296,10544,26263,56061,221154,10196,64359,5329,10197,28972,84290,1175,1973,6566,64223,1368,1397,2521,10938,27440,55831,5531,51373,56889,4720,5571,11230,27247,51015,637,952,6856,8520,8694,9319,1075,1603,5062,…	ENO2,SLC37A4,ADIPOQ,SLC25A13,PGM2L1,DPM1,ATG5,ATG4B,ABHD10,PIGU,PDPK1,MAPK3,MAP2K1,SLC2A1,SLC9A1,TOR1A,SELENOF,TOR1B,GNA12,GNA13,CYGB,CDK5,PLSCR1,SSBP1,GABARAPL2,TUBB2A,TUBB1,TUBB6,RPA3,BABAM2,HEXA,UBE2V1,RAB21,ZYG11B,PRPF38A,TXNRD1,PROCR,FBXO22,UBFD1,MICU2,PRMT3,NXN,PLAUR,PSME3,SPCS1,CAPNS2,AP2S1,EIF4A1,SLC16A1,MLST8,CPM,CRIP2,FUS,EHD1,HDHD5,EMC3,PPP4C,MRPS17,TM9SF3,NDUFS2,PRKAG1,PRAF2,NFU1,ISOC…	135/-
1_Member	GO Biological Processes	GO:0006006	glucose metabolic process	-2.06172	-0.829716	2026,2542,9370,10165,283209	ENO2,SLC37A4,ADIPOQ,SLC25A13,PGM2L1	5/121
1_Member	GO Biological Processes	GO:0042157	lipoprotein metabolic process	-2.06172	-0.829716	8813,9474,23192,55347,128869	DPM1,ATG5,ATG4B,ABHD10,PIGU	5/121
1_Member	KEGG Pathway	hsa04919	Thyroid hormone signaling pathway	-2.06172	-0.829716	5170,5595,5604,6513,6548	PDPK1,MAPK3,MAP2K1,SLC2A1,SLC9A1	5/121
1_Member	GO Biological Processes	GO:0006458	'de novo' protein folding	-2.05598	-0.82528	1861,9403,27348	TOR1A,SELENOF,TOR1B	3/41
1_Member	GO Biological Processes	GO:0010762	regulation of fibroblast migration	-2.05598	-0.82528	2768,10672,114757	GNA12,GNA13,CYGB	3/41
1_Member	GO Biological Processes	GO:0014044	Schwann cell development	-2.05598	-0.82528	1020,5595,5604	CDK5,MAPK3,MAP2K1	3/41
1_Member	GO Biological Processes	GO:0032781	positive regulation of ATP-dependent activity	-2.05598	-0.82528	5359,6742,11345	PLSCR1,SSBP1,GABARAPL2	3/41
1_Member	KEGG Pathway	hsa03440	Homologous recombination	-2.05598	-0.82528	6119,6742,9577	RPA3,SSBP1,BABAM2	3/41
1_Member	GO Biological Processes	GO:0031397	negative regulation of protein ubiquitination	-2.05265	-0.822591	1020,9474,10196,64359	CDK5,ATG5,PRMT3,NXN	4/78
1_Member	GO Cellular Components	GO:1905368	peptidase complex	-2.04715	-0.817523	5329,10197,28972,84290,128869	PLAUR,PSME3,SPCS1,CAPNS2,PIGU	5/122
1_Member	GO Molecular Functions	GO:0008047	enzyme activator activity	-2.03386	-0.805443	1075,1603,5062,5170,5604,6176,9370,10040,10197,23413,54885,64223,92597	CTSC,DAD1,PAK2,PDPK1,MAP2K1,RPLP1,ADIPOQ,TOM1L1,PSME3,NCS1,TBC1D8B,MLST8,MOB1B	13/591
1_Member	GO Biological Processes	GO:0051101	regulation of DNA binding	-2.03356	-0.805443	3001,4830,5329,10542	GZMA,NME1,PLAUR,LAMTOR5	4/79
1_Member	GO Biological Processes	GO:0051129	negative regulation of cellular component organization	-2.03137	-0.803665	830,952,1020,1400,2876,5062,5359,7153,9319,9370,9474,10040,10857,22919,91663	CAPZA2,CD38,CDK5,CRMP1,GPX1,PAK2,PLSCR1,TOP2A,TRIP13,ADIPOQ,ATG5,TOM1L1,PGRMC1,MAPRE1,MYADM	15/726
1_Member	GO Molecular Functions	GO:0015175	neutral L-amino acid transmembrane transporter activity	-2.02709	-0.800475	6520,8140,10165	SLC3A2,SLC7A5,SLC25A13	3/42
1_Member	GO Molecular Functions	GO:0051879	Hsp90 protein binding	-2.02709	-0.800475	1020,1457,2983	CDK5,CSNK2A1,GUCY1B1	3/42
1_Member	GO Biological Processes	GO:0072528	pyrimidine-containing compound biosynthetic process	-2.02709	-0.800475	1841,4830,4832	DTYMK,NME1,NME3	3/42
1_Member	GO Molecular Functions	GO:0005319	lipid transporter activity	-2.02003	-0.794054	2167,5359,5360,6513,28965,81037	FABP4,PLSCR1,PLTP,SLC2A1,SLC27A6,CLPTM1L	6/173
1_Member	GO Biological Processes	GO:0006402	mRNA catabolic process	-2.01845	-0.793119	3646,5436,57819,131870,246175	EIF3E,POLR2G,LSM2,NUDT16,CNOT6L	5/124
1_Member	GO Cellular Components	GO:1904813	ficolin-1-rich granule lumen	-2.01845	-0.793119	427,847,2720,5553,10549	ASAH1,CAT,GLB1,PRG2,PRDX4	5/124
1_Member	KEGG Pathway	hsa04611	Platelet activation	-2.01845	-0.793119	2982,2983,5501,5595,10672	GUCY1A1,GUCY1B1,PPP1CC,MAPK3,GNA13	5/124
1_Member	GO Biological Processes	GO:1901652	response to peptide	-2.01169	-0.786783	847,1020,5170,5595,6513,6548,7076,9370,11031,55107,57085	CAT,CDK5,PDPK1,MAPK3,SLC2A1,SLC9A1,TIMP1,ADIPOQ,RAB31,ANO1,AGTRAP	11/465
1_Member	GO Molecular Functions	GO:0004252	serine-type endopeptidase activity	-2.00847	-0.784207	1075,1215,3001,3026,4317,9361	CTSC,CMA1,GZMA,HABP2,MMP8,LONP1	6/174
2_Summary	GO Molecular Functions	GO:0016209	antioxidant activity	-12.7641	-8.40076	847,2876,2877,2946,3039,4257,6648,7296,9403,10549,10935,64359,114757,493869,220,246,1528,1535,2745,4698,4710,4720,4725,5351,5831,6697,8991,51449,51706,55825,56255,57404,127281,157506,952,1861,2730,5595,9361,9370,51142,5445,1457,10197,116228,4784,6513,9474,64223,4239,3122,9319,637	CAT,GPX1,GPX2,GSTM2,HBA1,MGST1,SOD2,TXNRD1,SELENOF,PRDX4,PRDX3,NXN,CYGB,GPX8,ALDH1A3,ALOX15,CYB5A,CYBA,GLRX,NDUFA5,NDUFB4,NDUFS2,NDUFS5,PLOD1,PYCR1,SPR,SELENBP1,PCYOX1,CYB5R1,PECR,TMX4,CYP20A1,PRXL2B,RDH10,CD38,TOR1A,GCLM,MAPK3,LONP1,ADIPOQ,CHCHD2,PON2,CSNK2A1,PSME3,COX20,NFIX,SLC2A1,ATG5,MLST8,MFAP4,HLA-DRA,TRIP13,BID	53/-
2_Member	GO Molecular Functions	GO:0016209	antioxidant activity	-12.7641	-8.40076	847,2876,2877,2946,3039,4257,6648,7296,9403,10549,10935,64359,114757,493869	CAT,GPX1,GPX2,GSTM2,HBA1,MGST1,SOD2,TXNRD1,SELENOF,PRDX4,PRDX3,NXN,CYGB,GPX8	14/83
2_Member	GO Molecular Functions	GO:0016491	oxidoreductase activity	-12.4587	-8.40076	220,246,847,1528,1535,2745,2876,2877,2946,3039,4257,4698,4710,4720,4725,5351,5831,6648,6697,7296,8991,9403,10549,10935,51449,51706,55825,56255,57404,64359,114757,127281,157506,493869	ALDH1A3,ALOX15,CAT,CYB5A,CYBA,GLRX,GPX1,GPX2,GSTM2,HBA1,MGST1,NDUFA5,NDUFB4,NDUFS2,NDUFS5,PLOD1,PYCR1,SOD2,SPR,TXNRD1,SELENBP1,SELENOF,PRDX4,PRDX3,PCYOX1,CYB5R1,PECR,TMX4,CYP20A1,NXN,CYGB,PRXL2B,RDH10,GPX8	34/731
2_Member	GO Molecular Functions	GO:0004601	peroxidase activity	-12.4349	-8.40076	847,2876,2877,2946,3039,4257,7296,9403,10549,10935,114757,493869	CAT,GPX1,GPX2,GSTM2,HBA1,MGST1,TXNRD1,SELENOF,PRDX4,PRDX3,CYGB,GPX8	12/55
2_Member	GO Biological Processes	GO:0098869	cellular oxidant detoxification	-12.328	-8.40076	847,2876,2877,2946,3039,4257,6648,7296,9403,10549,10935,64359,114757,493869	CAT,GPX1,GPX2,GSTM2,HBA1,MGST1,SOD2,TXNRD1,SELENOF,PRDX4,PRDX3,NXN,CYGB,GPX8	14/89
2_Member	GO Molecular Functions	GO:0016684	oxidoreductase activity, acting on peroxide as acceptor	-12.2355	-8.40076	847,2876,2877,2946,3039,4257,7296,9403,10549,10935,114757,493869	CAT,GPX1,GPX2,GSTM2,HBA1,MGST1,TXNRD1,SELENOF,PRDX4,PRDX3,CYGB,GPX8	12/57
2_Member	GO Biological Processes	GO:1990748	cellular detoxification	-11.0862	-7.55256	847,2876,2877,2946,3039,4257,6648,7296,9403,10549,10935,64359,114757,493869	CAT,GPX1,GPX2,GSTM2,HBA1,MGST1,SOD2,TXNRD1,SELENOF,PRDX4,PRDX3,NXN,CYGB,GPX8	14/109
2_Member	GO Biological Processes	GO:0097237	cellular response to toxic substance	-10.6101	-7.13572	847,2876,2877,2946,3039,4257,6648,7296,9403,10549,10935,64359,114757,493869	CAT,GPX1,GPX2,GSTM2,HBA1,MGST1,SOD2,TXNRD1,SELENOF,PRDX4,PRDX3,NXN,CYGB,GPX8	14/118
2_Member	GO Biological Processes	GO:0098754	detoxification	-9.77162	-6.46838	847,2876,2877,2946,3039,4257,6648,7296,9403,10549,10935,64359,114757,493869	CAT,GPX1,GPX2,GSTM2,HBA1,MGST1,SOD2,TXNRD1,SELENOF,PRDX4,PRDX3,NXN,CYGB,GPX8	14/136
2_Member	GO Biological Processes	GO:0006979	response to oxidative stress	-8.75952	-5.73098	847,952,1861,2730,2876,2877,3039,4257,4710,4720,5595,5831,6648,9361,9370,10549,10935,51142,114757,493869	CAT,CD38,TOR1A,GCLM,GPX1,GPX2,HBA1,MGST1,NDUFB4,NDUFS2,MAPK3,PYCR1,SOD2,LONP1,ADIPOQ,PRDX4,PRDX3,CHCHD2,CYGB,GPX8	20/363
2_Member	GO Biological Processes	GO:0009636	response to toxic substance	-7.52417	-4.84175	847,2876,2877,2946,3039,4257,5445,6648,7296,9403,10549,10935,64359,114757,493869	CAT,GPX1,GPX2,GSTM2,HBA1,MGST1,PON2,SOD2,TXNRD1,SELENOF,PRDX4,PRDX3,NXN,CYGB,GPX8	15/236
2_Member	GO Biological Processes	GO:0042743	hydrogen peroxide metabolic process	-6.6993	-4.20305	847,1535,2876,3039,6648,10549,10935	CAT,CYBA,GPX1,HBA1,SOD2,PRDX4,PRDX3	7/41
2_Member	GO Biological Processes	GO:0062197	cellular response to chemical stress	-5.18272	-3.00733	847,2876,4257,5595,5831,6513,6648,9361,9474,10935,51142,64223,493869	CAT,GPX1,MGST1,MAPK3,PYCR1,SLC2A1,SOD2,LONP1,ATG5,PRDX3,CHCHD2,MLST8,GPX8	13/274
2_Member	GO Biological Processes	GO:0042744	hydrogen peroxide catabolic process	-5.11017	-3.00733	847,2876,3039,10549,10935	CAT,GPX1,HBA1,PRDX4,PRDX3	5/27
2_Member	GO Biological Processes	GO:0034599	cellular response to oxidative stress	-3.94718	-2.14347	847,2876,4257,5595,5831,6648,9361,10935,51142,493869	CAT,GPX1,MGST1,MAPK3,PYCR1,SOD2,LONP1,PRDX3,CHCHD2,GPX8	10/221
2_Member	GO Biological Processes	GO:0072593	reactive oxygen species metabolic process	-3.88819	-2.0917	847,1535,2876,3039,6648,10549,10935	CAT,CYBA,GPX1,HBA1,SOD2,PRDX4,PRDX3	7/107
2_Member	GO Biological Processes	GO:0009650	UV protection	-3.64509	-1.94778	847,2876,4239	CAT,GPX1,MFAP4	3/12
2_Member	GO Biological Processes	GO:0042542	response to hydrogen peroxide	-2.38908	-1.03304	847,2876,3039,6648,10935	CAT,GPX1,HBA1,SOD2,PRDX3	5/101
3_Summary	GO Biological Processes	GO:1901137	carbohydrate derivative biosynthetic process	-11.8924	-8.14873	1603,1841,2182,2673,2982,2983,3073,4247,4698,4706,4710,4720,4725,4830,4832,8813,9551,9945,10165,10195,25874,29071,29925,55568,55858,56952,84833,113189,126328,128869,952,2026,2745,8694,11164,23098,65220,131870,445329,637,2730,6548,6648,6742,9361,9474,10651,10935,10981,11345,23192,51142,51295,51566,54968,79135,91647,116228,740,1528,4257,5501,10166,10857,51373,55847,64432,79934,221154,246,3074,5359,…	DAD1,DTYMK,ACSL4,GFPT1,GUCY1A1,GUCY1B1,HEXA,MGAT2,NDUFA5,NDUFAB1,NDUFB4,NDUFS2,NDUFS5,NME1,NME3,DPM1,ATP5MF,GFPT2,SLC25A13,ALG3,MPC2,C1GALT1C1,GMPPB,GALNT10,TMEM165,PRTFDC1,ATP5MK,CHST14,NDUFA11,PIGU,CD38,ENO2,GLRX,DGAT1,NUDT5,SARM1,NADK,NUDT16,SULT1A4,BID,GCLM,SLC9A1,SOD2,SSBP1,LONP1,ATG5,MTX2,PRDX3,RAB32,GABARAPL2,ATG4B,CHCHD2,ECSIT,ARMCX3,TMEM70,APOO,ATPAF2,COX20,MRPL49,CYB5A,MGST1,PPP1CC,SLC2…	106/-
3_Member	GO Biological Processes	GO:1901137	carbohydrate derivative biosynthetic process	-11.8924	-8.14873	1603,1841,2182,2673,2982,2983,3073,4247,4698,4706,4710,4720,4725,4830,4832,8813,9551,9945,10165,10195,25874,29071,29925,55568,55858,56952,84833,113189,126328,128869	DAD1,DTYMK,ACSL4,GFPT1,GUCY1A1,GUCY1B1,HEXA,MGAT2,NDUFA5,NDUFAB1,NDUFB4,NDUFS2,NDUFS5,NME1,NME3,DPM1,ATP5MF,GFPT2,SLC25A13,ALG3,MPC2,C1GALT1C1,GMPPB,GALNT10,TMEM165,PRTFDC1,ATP5MK,CHST14,NDUFA11,PIGU	30/596
3_Member	GO Biological Processes	GO:0055086	nucleobase-containing small molecule metabolic process	-11.8373	-8.14873	952,1841,2026,2182,2673,2745,2982,2983,4698,4706,4710,4720,4725,4830,4832,8694,8813,9551,9945,10165,11164,23098,25874,29925,56952,65220,84833,126328,131870,445329	CD38,DTYMK,ENO2,ACSL4,GFPT1,GLRX,GUCY1A1,GUCY1B1,NDUFA5,NDUFAB1,NDUFB4,NDUFS2,NDUFS5,NME1,NME3,DGAT1,DPM1,ATP5MF,GFPT2,SLC25A13,NUDT5,SARM1,MPC2,GMPPB,PRTFDC1,NADK,ATP5MK,NDUFA11,NUDT16,SULT1A4	30/599
3_Member	GO Biological Processes	GO:0007005	mitochondrion organization	-11.3228	-7.74334	637,2730,4698,4706,4710,4720,4725,6548,6648,6742,9361,9474,10651,10935,10981,11345,23192,51142,51295,51566,54968,79135,91647,116228,126328	BID,GCLM,NDUFA5,NDUFAB1,NDUFB4,NDUFS2,NDUFS5,SLC9A1,SOD2,SSBP1,LONP1,ATG5,MTX2,PRDX3,RAB32,GABARAPL2,ATG4B,CHCHD2,ECSIT,ARMCX3,TMEM70,APOO,ATPAF2,COX20,NDUFA11	25/430
3_Member	GO Cellular Components	GO:0031966	mitochondrial membrane	-10.5902	-7.13572	637,740,1528,2182,4257,4698,4706,4710,4720,4725,4832,5501,9551,10165,10166,10651,10857,10981,23098,25874,51295,51373,51566,54968,55847,64432,79135,79934,84833,116228,126328,221154	BID,MRPL49,CYB5A,ACSL4,MGST1,NDUFA5,NDUFAB1,NDUFB4,NDUFS2,NDUFS5,NME3,PPP1CC,ATP5MF,SLC25A13,SLC25A15,MTX2,PGRMC1,RAB32,SARM1,MPC2,ECSIT,MRPS17,ARMCX3,TMEM70,CISD1,MRPS25,APOO,COQ8B,ATP5MK,COX20,NDUFA11,MICU2	32/762
3_Member	GO Biological Processes	GO:0072521	purine-containing compound metabolic process	-9.33137	-6.11991	952,2026,2182,2982,2983,4698,4706,4710,4720,4725,4830,4832,8694,9551,10165,11164,23098,25874,56952,65220,84833,126328,131870,445329	CD38,ENO2,ACSL4,GUCY1A1,GUCY1B1,NDUFA5,NDUFAB1,NDUFB4,NDUFS2,NDUFS5,NME1,NME3,DGAT1,ATP5MF,SLC25A13,NUDT5,SARM1,MPC2,PRTFDC1,NADK,ATP5MK,NDUFA11,NUDT16,SULT1A4	24/492
3_Member	GO Biological Processes	GO:0072522	purine-containing compound biosynthetic process	-9.27772	-6.10279	2182,2982,2983,4698,4706,4710,4720,4725,4830,4832,9551,10165,25874,56952,65220,84833,126328	ACSL4,GUCY1A1,GUCY1B1,NDUFA5,NDUFAB1,NDUFB4,NDUFS2,NDUFS5,NME1,NME3,ATP5MF,SLC25A13,MPC2,PRTFDC1,NADK,ATP5MK,NDUFA11	17/236
3_Member	GO Biological Processes	GO:0009141	nucleoside triphosphate metabolic process	-9.27474	-6.10279	1841,2026,4698,4706,4710,4720,4725,4830,4832,9551,10165,11164,65220,84833,126328,131870	DTYMK,ENO2,NDUFA5,NDUFAB1,NDUFB4,NDUFS2,NDUFS5,NME1,NME3,ATP5MF,SLC25A13,NUDT5,NADK,ATP5MK,NDUFA11,NUDT16	16/205
3_Member	GO Biological Processes	GO:0006163	purine nucleotide metabolic process	-9.11577	-5.98002	952,2026,2182,2982,2983,4698,4706,4710,4720,4725,4830,4832,8694,9551,10165,11164,23098,25874,65220,84833,126328,131870,445329	CD38,ENO2,ACSL4,GUCY1A1,GUCY1B1,NDUFA5,NDUFAB1,NDUFB4,NDUFS2,NDUFS5,NME1,NME3,DGAT1,ATP5MF,SLC25A13,NUDT5,SARM1,MPC2,NADK,ATP5MK,NDUFA11,NUDT16,SULT1A4	23/463
3_Member	GO Biological Processes	GO:0009144	purine nucleoside triphosphate metabolic process	-8.83183	-5.74531	2026,4698,4706,4710,4720,4725,4830,4832,9551,10165,11164,65220,84833,126328,131870	ENO2,NDUFA5,NDUFAB1,NDUFB4,NDUFS2,NDUFS5,NME1,NME3,ATP5MF,SLC25A13,NUDT5,NADK,ATP5MK,NDUFA11,NUDT16	15/189
3_Member	GO Biological Processes	GO:0009142	nucleoside triphosphate biosynthetic process	-8.79749	-5.73194	1841,4698,4706,4710,4720,4725,4830,4832,9551,10165,84833,126328	DTYMK,NDUFA5,NDUFAB1,NDUFB4,NDUFS2,NDUFS5,NME1,NME3,ATP5MF,SLC25A13,ATP5MK,NDUFA11	12/109
3_Member	GO Biological Processes	GO:0009117	nucleotide metabolic process	-8.7885	-5.73194	952,1841,2026,2182,2982,2983,4698,4706,4710,4720,4725,4830,4832,8694,9551,10165,11164,23098,25874,65220,84833,126328,131870,445329	CD38,DTYMK,ENO2,ACSL4,GUCY1A1,GUCY1B1,NDUFA5,NDUFAB1,NDUFB4,NDUFS2,NDUFS5,NME1,NME3,DGAT1,ATP5MF,SLC25A13,NUDT5,SARM1,MPC2,NADK,ATP5MK,NDUFA11,NUDT16,SULT1A4	24/524
3_Member	GO Biological Processes	GO:0009152	purine ribonucleotide biosynthetic process	-8.76866	-5.73098	2182,2982,2983,4698,4706,4710,4720,4725,4830,4832,9551,10165,25874,84833,126328	ACSL4,GUCY1A1,GUCY1B1,NDUFA5,NDUFAB1,NDUFB4,NDUFS2,NDUFS5,NME1,NME3,ATP5MF,SLC25A13,MPC2,ATP5MK,NDUFA11	15/191
3_Member	GO Biological Processes	GO:0006753	nucleoside phosphate metabolic process	-8.65935	-5.65663	952,1841,2026,2182,2982,2983,4698,4706,4710,4720,4725,4830,4832,8694,9551,10165,11164,23098,25874,65220,84833,126328,131870,445329	CD38,DTYMK,ENO2,ACSL4,GUCY1A1,GUCY1B1,NDUFA5,NDUFAB1,NDUFB4,NDUFS2,NDUFS5,NME1,NME3,DGAT1,ATP5MF,SLC25A13,NUDT5,SARM1,MPC2,NADK,ATP5MK,NDUFA11,NUDT16,SULT1A4	24/532
3_Member	GO Biological Processes	GO:0006164	purine nucleotide biosynthetic process	-8.60178	-5.61323	2182,2982,2983,4698,4706,4710,4720,4725,4830,4832,9551,10165,25874,65220,84833,126328	ACSL4,GUCY1A1,GUCY1B1,NDUFA5,NDUFAB1,NDUFB4,NDUFS2,NDUFS5,NME1,NME3,ATP5MF,SLC25A13,MPC2,NADK,ATP5MK,NDUFA11	16/228
3_Member	GO Biological Processes	GO:0009165	nucleotide biosynthetic process	-8.51058	-5.61323	1841,2182,2982,2983,4698,4706,4710,4720,4725,4830,4832,9551,10165,25874,65220,84833,126328	DTYMK,ACSL4,GUCY1A1,GUCY1B1,NDUFA5,NDUFAB1,NDUFB4,NDUFS2,NDUFS5,NME1,NME3,ATP5MF,SLC25A13,MPC2,NADK,ATP5MK,NDUFA11	17/265
3_Member	GO Biological Processes	GO:1901293	nucleoside phosphate biosynthetic process	-8.46141	-5.59313	1841,2182,2982,2983,4698,4706,4710,4720,4725,4830,4832,9551,10165,25874,65220,84833,126328	DTYMK,ACSL4,GUCY1A1,GUCY1B1,NDUFA5,NDUFAB1,NDUFB4,NDUFS2,NDUFS5,NME1,NME3,ATP5MF,SLC25A13,MPC2,NADK,ATP5MK,NDUFA11	17/267
3_Member	GO Biological Processes	GO:0090407	organophosphate biosynthetic process	-8.45471	-5.59313	246,1841,2182,2982,2983,3074,4698,4706,4710,4720,4725,4830,4832,5359,8813,9551,10165,25874,27440,65220,84833,126328,128869,254531	ALOX15,DTYMK,ACSL4,GUCY1A1,GUCY1B1,HEXB,NDUFA5,NDUFAB1,NDUFB4,NDUFS2,NDUFS5,NME1,NME3,PLSCR1,DPM1,ATP5MF,SLC25A13,MPC2,HDHD5,NADK,ATP5MK,NDUFA11,PIGU,LPCAT4	24/545
3_Member	GO Biological Processes	GO:0009150	purine ribonucleotide metabolic process	-8.38152	-5.53803	2026,2182,2982,2983,4698,4706,4710,4720,4725,4830,4832,8694,9551,10165,11164,25874,65220,84833,126328,445329	ENO2,ACSL4,GUCY1A1,GUCY1B1,NDUFA5,NDUFAB1,NDUFB4,NDUFS2,NDUFS5,NME1,NME3,DGAT1,ATP5MF,SLC25A13,NUDT5,MPC2,NADK,ATP5MK,NDUFA11,SULT1A4	20/382
3_Member	GO Biological Processes	GO:0009206	purine ribonucleoside triphosphate biosynthetic process	-8.34776	-5.51305	4698,4706,4710,4720,4725,4830,4832,9551,10165,84833,126328	NDUFA5,NDUFAB1,NDUFB4,NDUFS2,NDUFS5,NME1,NME3,ATP5MF,SLC25A13,ATP5MK,NDUFA11	11/95
3_Member	GO Biological Processes	GO:0009260	ribonucleotide biosynthetic process	-8.31835	-5.49224	2182,2982,2983,4698,4706,4710,4720,4725,4830,4832,9551,10165,25874,84833,126328	ACSL4,GUCY1A1,GUCY1B1,NDUFA5,NDUFAB1,NDUFB4,NDUFS2,NDUFS5,NME1,NME3,ATP5MF,SLC25A13,MPC2,ATP5MK,NDUFA11	15/206
3_Member	GO Biological Processes	GO:0009145	purine nucleoside triphosphate biosynthetic process	-8.2989	-5.48333	4698,4706,4710,4720,4725,4830,4832,9551,10165,84833,126328	NDUFA5,NDUFAB1,NDUFB4,NDUFS2,NDUFS5,NME1,NME3,ATP5MF,SLC25A13,ATP5MK,NDUFA11	11/96
3_Member	GO Biological Processes	GO:0046390	ribose phosphate biosynthetic process	-8.12126	-5.33577	2182,2982,2983,4698,4706,4710,4720,4725,4830,4832,9551,10165,25874,84833,126328	ACSL4,GUCY1A1,GUCY1B1,NDUFA5,NDUFAB1,NDUFB4,NDUFS2,NDUFS5,NME1,NME3,ATP5MF,SLC25A13,MPC2,ATP5MK,NDUFA11	15/213
3_Member	GO Biological Processes	GO:0009205	purine ribonucleoside triphosphate metabolic process	-8.07684	-5.29903	2026,4698,4706,4710,4720,4725,4830,4832,9551,10165,11164,65220,84833,126328	ENO2,NDUFA5,NDUFAB1,NDUFB4,NDUFS2,NDUFS5,NME1,NME3,ATP5MF,SLC25A13,NUDT5,NADK,ATP5MK,NDUFA11	14/183
3_Member	GO Biological Processes	GO:0009201	ribonucleoside triphosphate biosynthetic process	-8.06302	-5.29276	4698,4706,4710,4720,4725,4830,4832,9551,10165,84833,126328	NDUFA5,NDUFAB1,NDUFB4,NDUFS2,NDUFS5,NME1,NME3,ATP5MF,SLC25A13,ATP5MK,NDUFA11	11/101
3_Member	GO Biological Processes	GO:0009259	ribonucleotide metabolic process	-8.00805	-5.24522	2026,2182,2982,2983,4698,4706,4710,4720,4725,4830,4832,8694,9551,10165,11164,25874,65220,84833,126328,445329	ENO2,ACSL4,GUCY1A1,GUCY1B1,NDUFA5,NDUFAB1,NDUFB4,NDUFS2,NDUFS5,NME1,NME3,DGAT1,ATP5MF,SLC25A13,NUDT5,MPC2,NADK,ATP5MK,NDUFA11,SULT1A4	20/402
3_Member	GO Biological Processes	GO:0009199	ribonucleoside triphosphate metabolic process	-7.86841	-5.11288	2026,4698,4706,4710,4720,4725,4830,4832,9551,10165,11164,65220,84833,126328	ENO2,NDUFA5,NDUFAB1,NDUFB4,NDUFS2,NDUFS5,NME1,NME3,ATP5MF,SLC25A13,NUDT5,NADK,ATP5MK,NDUFA11	14/190
3_Member	GO Biological Processes	GO:0019693	ribose phosphate metabolic process	-7.7602	-5.01185	2026,2182,2982,2983,4698,4706,4710,4720,4725,4830,4832,8694,9551,10165,11164,25874,65220,84833,126328,445329	ENO2,ACSL4,GUCY1A1,GUCY1B1,NDUFA5,NDUFAB1,NDUFB4,NDUFS2,NDUFS5,NME1,NME3,DGAT1,ATP5MF,SLC25A13,NUDT5,MPC2,NADK,ATP5MK,NDUFA11,SULT1A4	20/416
3_Member	GO Biological Processes	GO:0006091	generation of precursor metabolites and energy	-7.18277	-4.53557	637,847,1528,1535,2026,2673,2877,4698,4706,4710,4720,4725,5501,6648,9370,9551,9945,10165,126328	BID,CAT,CYB5A,CYBA,ENO2,GFPT1,GPX2,NDUFA5,NDUFAB1,NDUFB4,NDUFS2,NDUFS5,PPP1CC,SOD2,ADIPOQ,ATP5MF,GFPT2,SLC25A13,NDUFA11	19/408
3_Member	KEGG Pathway	hsa05208	Chemical carcinogenesis - reactive oxygen species	-6.99523	-4.35364	847,1535,2946,4257,4698,4706,4710,4720,4725,5170,5595,5604,6648,126328	CAT,CYBA,GSTM2,MGST1,NDUFA5,NDUFAB1,NDUFB4,NDUFS2,NDUFS5,PDPK1,MAPK3,MAP2K1,SOD2,NDUFA11	14/223
3_Member	GO Biological Processes	GO:0046034	ATP metabolic process	-6.94201	-4.30595	2026,4698,4706,4710,4720,4725,9551,10165,11164,65220,84833,126328	ENO2,NDUFA5,NDUFAB1,NDUFB4,NDUFS2,NDUFS5,ATP5MF,SLC25A13,NUDT5,NADK,ATP5MK,NDUFA11	12/159
3_Member	GO Cellular Components	GO:0098800	inner mitochondrial membrane protein complex	-6.85308	-4.23535	4698,4706,4710,4720,4725,9551,10651,25874,79135,84833,126328,221154	NDUFA5,NDUFAB1,NDUFB4,NDUFS2,NDUFS5,ATP5MF,MTX2,MPC2,APOO,ATP5MK,NDUFA11,MICU2	12/162
3_Member	GO Biological Processes	GO:0006754	ATP biosynthetic process	-6.6393	-4.14815	4698,4706,4710,4720,4725,9551,10165,84833,126328	NDUFA5,NDUFAB1,NDUFB4,NDUFS2,NDUFS5,ATP5MF,SLC25A13,ATP5MK,NDUFA11	9/84
3_Member	KEGG Pathway	hsa05415	Diabetic cardiomyopathy	-6.63651	-4.14815	1215,1535,2673,4698,4706,4710,4720,4725,5501,6513,9945,25874,126328	CMA1,CYBA,GFPT1,NDUFA5,NDUFAB1,NDUFB4,NDUFS2,NDUFS5,PPP1CC,SLC2A1,GFPT2,MPC2,NDUFA11	13/203
3_Member	GO Cellular Components	GO:0005743	mitochondrial inner membrane	-6.50931	-4.03407	740,4698,4706,4710,4720,4725,9551,10165,10166,10651,25874,51295,51373,54968,64432,79135,84833,116228,126328,221154	MRPL49,NDUFA5,NDUFAB1,NDUFB4,NDUFS2,NDUFS5,ATP5MF,SLC25A13,SLC25A15,MTX2,MPC2,ECSIT,MRPS17,TMEM70,MRPS25,APOO,ATP5MK,COX20,NDUFA11,MICU2	20/497
3_Member	GO Cellular Components	GO:0019866	organelle inner membrane	-6.38167	-3.91617	740,4698,4706,4710,4720,4725,9551,10165,10166,10651,25874,51295,51373,54968,56255,64432,79135,84833,116228,126328,221154	MRPL49,NDUFA5,NDUFAB1,NDUFB4,NDUFS2,NDUFS5,ATP5MF,SLC25A13,SLC25A15,MTX2,MPC2,ECSIT,MRPS17,TMEM70,TMX4,MRPS25,APOO,ATP5MK,COX20,NDUFA11,MICU2	21/554
3_Member	KEGG Pathway	hsa05022	Pathways of neurodegeneration - multiple diseases	-6.15898	-3.7152	637,847,1020,1457,2521,2876,2877,4698,4706,4710,4720,4725,5595,5604,7280,81027,84617,126328,493869	BID,CAT,CDK5,CSNK2A1,FUS,GPX1,GPX2,NDUFA5,NDUFAB1,NDUFB4,NDUFS2,NDUFS5,MAPK3,MAP2K1,TUBB2A,TUBB1,TUBB6,NDUFA11,GPX8	19/476
3_Member	GO Biological Processes	GO:0015980	energy derivation by oxidation of organic compounds	-6.14462	-3.70778	637,847,2673,4698,4706,4710,4720,4725,5501,6648,9551,9945,10165,126328	BID,CAT,GFPT1,NDUFA5,NDUFAB1,NDUFB4,NDUFS2,NDUFS5,PPP1CC,SOD2,ATP5MF,GFPT2,SLC25A13,NDUFA11	14/262
3_Member	GO Cellular Components	GO:0098798	mitochondrial protein-containing complex	-6.08589	-3.65258	740,4698,4706,4710,4720,4725,9551,10651,25874,51373,64432,79135,84833,126328,221154	MRPL49,NDUFA5,NDUFAB1,NDUFB4,NDUFS2,NDUFS5,ATP5MF,MTX2,MPC2,MRPS17,MRPS25,APOO,ATP5MK,NDUFA11,MICU2	15/305
3_Member	KEGG Pathway	hsa05016	Huntington disease	-6.06809	-3.63821	1175,2876,2877,4698,4706,4710,4720,4725,5436,6648,7280,81027,84617,126328,493869	AP2S1,GPX1,GPX2,NDUFA5,NDUFAB1,NDUFB4,NDUFS2,NDUFS5,POLR2G,SOD2,TUBB2A,TUBB1,TUBB6,NDUFA11,GPX8	15/306
3_Member	GO Biological Processes	GO:0015986	proton motive force-driven ATP synthesis	-6.03944	-3.61296	4698,4706,4710,4720,4725,9551,84833,126328	NDUFA5,NDUFAB1,NDUFB4,NDUFS2,NDUFS5,ATP5MF,ATP5MK,NDUFA11	8/73
3_Member	GO Biological Processes	GO:0022900	electron transport chain	-5.77378	-3.51194	637,1528,1535,2877,4698,4706,4710,4720,4725,6648,10165	BID,CYB5A,CYBA,GPX2,NDUFA5,NDUFAB1,NDUFB4,NDUFS2,NDUFS5,SOD2,SLC25A13	11/169
3_Member	GO Biological Processes	GO:0010257	NADH dehydrogenase complex assembly	-5.53746	-3.31553	4698,4706,4710,4720,4725,51295,126328	NDUFA5,NDUFAB1,NDUFB4,NDUFS2,NDUFS5,ECSIT,NDUFA11	7/60
3_Member	GO Biological Processes	GO:0032981	mitochondrial respiratory chain complex I assembly	-5.53746	-3.31553	4698,4706,4710,4720,4725,51295,126328	NDUFA5,NDUFAB1,NDUFB4,NDUFS2,NDUFS5,ECSIT,NDUFA11	7/60
3_Member	GO Biological Processes	GO:0042776	proton motive force-driven mitochondrial ATP synthesis	-5.34641	-3.13906	4698,4706,4710,4720,4725,9551,126328	NDUFA5,NDUFAB1,NDUFB4,NDUFS2,NDUFS5,ATP5MF,NDUFA11	7/64
3_Member	KEGG Pathway	hsa04932	Non-alcoholic fatty liver disease	-5.2667	-3.06748	637,4698,4706,4710,4720,4725,5565,5571,9370,126328	BID,NDUFA5,NDUFAB1,NDUFB4,NDUFS2,NDUFS5,PRKAB2,PRKAG1,ADIPOQ,NDUFA11	10/155
3_Member	KEGG Pathway	hsa05020	Prion disease	-5.21702	-3.03164	713,1457,1535,4698,4706,4710,4720,4725,5595,7280,81027,84617,126328	C1QB,CSNK2A1,CYBA,NDUFA5,NDUFAB1,NDUFB4,NDUFS2,NDUFS5,MAPK3,TUBB2A,TUBB1,TUBB6,NDUFA11	13/272
3_Member	KEGG Pathway	hsa04714	Thermogenesis	-5.20528	-3.02184	2182,4698,4706,4710,4720,4725,5565,5571,9551,64223,116228,126328	ACSL4,NDUFA5,NDUFAB1,NDUFB4,NDUFS2,NDUFS5,PRKAB2,PRKAG1,ATP5MF,MLST8,COX20,NDUFA11	12/232
3_Member	GO Biological Processes	GO:0045333	cellular respiration	-5.17383	-3.00733	637,847,4698,4706,4710,4720,4725,6648,9551,10165,126328	BID,CAT,NDUFA5,NDUFAB1,NDUFB4,NDUFS2,NDUFS5,SOD2,ATP5MF,SLC25A13,NDUFA11	11/195
3_Member	KEGG Pathway	hsa05014	Amyotrophic lateral sclerosis	-5.14623	-3.00733	637,847,2521,2876,2877,4698,4706,4710,4720,4725,7280,81027,84617,126328,493869	BID,CAT,FUS,GPX1,GPX2,NDUFA5,NDUFAB1,NDUFB4,NDUFS2,NDUFS5,TUBB2A,TUBB1,TUBB6,NDUFA11,GPX8	15/364
3_Member	GO Biological Processes	GO:0033108	mitochondrial respiratory chain complex assembly	-4.97127	-2.91903	4698,4706,4710,4720,4725,51295,116228,126328	NDUFA5,NDUFAB1,NDUFB4,NDUFS2,NDUFS5,ECSIT,COX20,NDUFA11	8/101
3_Member	GO Cellular Components	GO:1990204	oxidoreductase complex	-4.96297	-2.91216	847,1535,2653,4698,4706,4710,4720,4725,126328	CAT,CYBA,GCSH,NDUFA5,NDUFAB1,NDUFB4,NDUFS2,NDUFS5,NDUFA11	9/133
3_Member	KEGG Pathway	hsa05010	Alzheimer disease	-4.87146	-2.83746	102,637,1020,1457,4698,4706,4710,4720,4725,5595,5604,7280,81027,84617,126328	ADAM10,BID,CDK5,CSNK2A1,NDUFA5,NDUFAB1,NDUFB4,NDUFS2,NDUFS5,MAPK3,MAP2K1,TUBB2A,TUBB1,TUBB6,NDUFA11	15/384
3_Member	GO Cellular Components	GO:0005747	mitochondrial respiratory chain complex I	-4.84213	-2.81223	4698,4706,4710,4720,4725,126328	NDUFA5,NDUFAB1,NDUFB4,NDUFS2,NDUFS5,NDUFA11	6/51
3_Member	GO Cellular Components	GO:0030964	NADH dehydrogenase complex	-4.84213	-2.81223	4698,4706,4710,4720,4725,126328	NDUFA5,NDUFAB1,NDUFB4,NDUFS2,NDUFS5,NDUFA11	6/51
3_Member	GO Cellular Components	GO:0045271	respiratory chain complex I	-4.84213	-2.81223	4698,4706,4710,4720,4725,126328	NDUFA5,NDUFAB1,NDUFB4,NDUFS2,NDUFS5,NDUFA11	6/51
3_Member	GO Biological Processes	GO:0022904	respiratory electron transport chain	-4.50519	-2.50888	637,4698,4706,4710,4720,4725,6648,10165	BID,NDUFA5,NDUFAB1,NDUFB4,NDUFS2,NDUFS5,SOD2,SLC25A13	8/117
3_Member	GO Biological Processes	GO:0006119	oxidative phosphorylation	-4.40031	-2.45712	637,4698,4706,4710,4720,4725,9551,126328	BID,NDUFA5,NDUFAB1,NDUFB4,NDUFS2,NDUFS5,ATP5MF,NDUFA11	8/121
3_Member	GO Biological Processes	GO:0009060	aerobic respiration	-4.26287	-2.41493	637,847,4698,4706,4710,4720,4725,9551,126328	BID,CAT,NDUFA5,NDUFAB1,NDUFB4,NDUFS2,NDUFS5,ATP5MF,NDUFA11	9/163
3_Member	GO Biological Processes	GO:0006120	mitochondrial electron transport, NADH to ubiquinone	-3.95021	-2.14496	4698,4706,4710,4720,4725	NDUFA5,NDUFAB1,NDUFB4,NDUFS2,NDUFS5	5/46
3_Member	GO Molecular Functions	GO:0009055	electron transfer activity	-3.64718	-1.94778	1528,1535,2877,4698,4710,4720,4725	CYB5A,CYBA,GPX2,NDUFA5,NDUFB4,NDUFS2,NDUFS5	7/117
3_Member	GO Molecular Functions	GO:0016651	oxidoreductase activity, acting on NAD(P)H	-3.55709	-1.91843	1535,4698,4710,4720,4725,51706	CYBA,NDUFA5,NDUFB4,NDUFS2,NDUFS5,CYB5R1	6/86
3_Member	GO Biological Processes	GO:0042773	ATP synthesis coupled electron transport	-3.34858	-1.73745	637,4698,4706,4710,4720,4725	BID,NDUFA5,NDUFAB1,NDUFB4,NDUFS2,NDUFS5	6/94
3_Member	GO Biological Processes	GO:0042775	mitochondrial ATP synthesis coupled electron transport	-3.34858	-1.73745	637,4698,4706,4710,4720,4725	BID,NDUFA5,NDUFAB1,NDUFB4,NDUFS2,NDUFS5	6/94
3_Member	GO Cellular Components	GO:0098803	respiratory chain complex	-3.34858	-1.73745	4698,4706,4710,4720,4725,126328	NDUFA5,NDUFAB1,NDUFB4,NDUFS2,NDUFS5,NDUFA11	6/94
3_Member	KEGG Pathway	hsa00190	Oxidative phosphorylation	-3.28928	-1.69009	4698,4706,4710,4720,4725,9551,126328	NDUFA5,NDUFAB1,NDUFB4,NDUFS2,NDUFS5,ATP5MF,NDUFA11	7/134
3_Member	GO Cellular Components	GO:0005746	mitochondrial respirasome	-3.27572	-1.67755	4698,4706,4710,4720,4725,126328	NDUFA5,NDUFAB1,NDUFB4,NDUFS2,NDUFS5,NDUFA11	6/97
3_Member	GO Molecular Functions	GO:0015453	oxidoreduction-driven active transmembrane transporter activity	-3.14974	-1.56933	1528,4698,4710,4720,4725	CYB5A,NDUFA5,NDUFB4,NDUFS2,NDUFS5	5/68
3_Member	GO Cellular Components	GO:0070469	respirasome	-3.09383	-1.5211	4698,4706,4710,4720,4725,126328	NDUFA5,NDUFAB1,NDUFB4,NDUFS2,NDUFS5,NDUFA11	6/105
3_Member	GO Molecular Functions	GO:0008137	NADH dehydrogenase (ubiquinone) activity	-3.07175	-1.50185	4698,4710,4720,4725	NDUFA5,NDUFB4,NDUFS2,NDUFS5	4/41
3_Member	KEGG Pathway	hsa04723	Retrograde endocannabinoid signaling	-3.03376	-1.46869	4698,4706,4710,4720,4725,5595,126328	NDUFA5,NDUFAB1,NDUFB4,NDUFS2,NDUFS5,MAPK3,NDUFA11	7/148
3_Member	GO Molecular Functions	GO:0050136	NADH dehydrogenase (quinone) activity	-3.03181	-1.46869	4698,4710,4720,4725	NDUFA5,NDUFB4,NDUFS2,NDUFS5	4/42
3_Member	GO Molecular Functions	GO:0003954	NADH dehydrogenase activity	-2.95506	-1.46869	4698,4710,4720,4725	NDUFA5,NDUFB4,NDUFS2,NDUFS5	4/44
3_Member	GO Molecular Functions	GO:0003955	NAD(P)H dehydrogenase (quinone) activity	-2.91816	-1.46869	4698,4710,4720,4725	NDUFA5,NDUFB4,NDUFS2,NDUFS5	4/45
3_Member	Hallmark Gene Sets	M5936	HALLMARK OXIDATIVE PHOSPHORYLATION	-2.91816	-1.46869	1528,4698,4706,4710,4720,9551,10651,10935	CYB5A,NDUFA5,NDUFAB1,NDUFB4,NDUFS2,ATP5MF,MTX2,PRDX3	8/200
3_Member	KEGG Pathway	hsa05012	Parkinson disease	-2.71111	-1.28903	4698,4706,4710,4720,4725,7280,81027,84617,126328	NDUFA5,NDUFAB1,NDUFB4,NDUFS2,NDUFS5,TUBB2A,TUBB1,TUBB6,NDUFA11	9/266
3_Member	GO Biological Processes	GO:0019646	aerobic electron transport chain	-2.62618	-1.21044	4698,4706,4710,4720,4725	NDUFA5,NDUFAB1,NDUFB4,NDUFS2,NDUFS5	5/89
3_Member	GO Molecular Functions	GO:0016655	oxidoreductase activity, acting on NAD(P)H, quinone or similar compound as acceptor	-2.53691	-1.1358	4698,4710,4720,4725	NDUFA5,NDUFB4,NDUFS2,NDUFS5	4/57
3_Member	GO Molecular Functions	GO:0015399	primary active transmembrane transporter activity	-2.11576	-0.876762	1528,4698,4710,4720,4725,79572	CYB5A,NDUFA5,NDUFB4,NDUFS2,NDUFS5,ATP13A3	6/165
4_Summary	GO Biological Processes	GO:0044283	small molecule biosynthetic process	-11.4172	-7.78661	220,246,427,435,440,587,1841,2026,2542,2946,4706,5360,5565,5571,5723,5831,6697,10165,22929,55825,56952,79934,113189,113675,127281,157506,2182,2876,3073,3074,6566,9123,9370,25874,28965,55347,114757,1457,2167,2720,2877,4800,5445,5501,7296,7329,8694,23646,51586,55856,254531,5359,8813,27440,51706,128869	ALDH1A3,ALOX15,ASAH1,ASL,ASNS,BCAT2,DTYMK,ENO2,SLC37A4,GSTM2,NDUFAB1,PLTP,PRKAB2,PRKAG1,PSPH,PYCR1,SPR,SLC25A13,SEPHS1,PECR,PRTFDC1,COQ8B,CHST14,SDSL,PRXL2B,RDH10,ACSL4,GPX1,HEXA,HEXB,SLC16A1,SLC16A3,ADIPOQ,MPC2,SLC27A6,ABHD10,CYGB,CSNK2A1,FABP4,GLB1,GPX2,NFYA,PON2,PPP1CC,TXNRD1,UBE2I,DGAT1,PLD3,MED15,ACOT13,LPCAT4,PLSCR1,DPM1,HDHD5,CYB5R1,PIGU	56/-
4_Member	GO Biological Processes	GO:0044283	small molecule biosynthetic process	-11.4172	-7.78661	220,246,427,435,440,587,1841,2026,2542,2946,4706,5360,5565,5571,5723,5831,6697,10165,22929,55825,56952,79934,113189,113675,127281,157506	ALDH1A3,ALOX15,ASAH1,ASL,ASNS,BCAT2,DTYMK,ENO2,SLC37A4,GSTM2,NDUFAB1,PLTP,PRKAB2,PRKAG1,PSPH,PYCR1,SPR,SLC25A13,SEPHS1,PECR,PRTFDC1,COQ8B,CHST14,SDSL,PRXL2B,RDH10	26/463
4_Member	GO Biological Processes	GO:0046394	carboxylic acid biosynthetic process	-8.29273	-5.48333	220,246,435,440,587,2946,4706,5565,5571,5723,5831,22929,55825,113189,113675,127281,157506	ALDH1A3,ALOX15,ASL,ASNS,BCAT2,GSTM2,NDUFAB1,PRKAB2,PRKAG1,PSPH,PYCR1,SEPHS1,PECR,CHST14,SDSL,PRXL2B,RDH10	17/274
4_Member	GO Biological Processes	GO:0032787	monocarboxylic acid metabolic process	-8.22229	-5.4287	220,246,427,2026,2182,2876,2946,3073,3074,4706,5565,5571,6566,9123,9370,25874,28965,55347,55825,113189,114757,127281,157506	ALDH1A3,ALOX15,ASAH1,ENO2,ACSL4,GPX1,GSTM2,HEXA,HEXB,NDUFAB1,PRKAB2,PRKAG1,SLC16A1,SLC16A3,ADIPOQ,MPC2,SLC27A6,ABHD10,PECR,CHST14,CYGB,PRXL2B,RDH10	23/516
4_Member	GO Biological Processes	GO:0016053	organic acid biosynthetic process	-8.22203	-5.4287	220,246,435,440,587,2946,4706,5565,5571,5723,5831,22929,55825,113189,113675,127281,157506	ALDH1A3,ALOX15,ASL,ASNS,BCAT2,GSTM2,NDUFAB1,PRKAB2,PRKAG1,PSPH,PYCR1,SEPHS1,PECR,CHST14,SDSL,PRXL2B,RDH10	17/277
4_Member	GO Biological Processes	GO:0072330	monocarboxylic acid biosynthetic process	-4.9808	-2.92713	220,246,2946,4706,5565,5571,55825,113189,127281,157506	ALDH1A3,ALOX15,GSTM2,NDUFAB1,PRKAB2,PRKAG1,PECR,CHST14,PRXL2B,RDH10	10/167
4_Member	GO Biological Processes	GO:0008610	lipid biosynthetic process	-4.77671	-2.75088	220,246,427,2182,2946,3074,4706,5359,5565,5571,8694,8813,27440,51706,55825,127281,128869,157506,254531	ALDH1A3,ALOX15,ASAH1,ACSL4,GSTM2,HEXB,NDUFAB1,PLSCR1,PRKAB2,PRKAG1,DGAT1,DPM1,HDHD5,CYB5R1,PECR,PRXL2B,PIGU,RDH10,LPCAT4	19/594
4_Member	GO Biological Processes	GO:0006631	fatty acid metabolic process	-4.43039	-2.45712	246,427,2182,2876,2946,4706,5565,5571,9370,28965,55825,114757,127281	ALOX15,ASAH1,ACSL4,GPX1,GSTM2,NDUFAB1,PRKAB2,PRKAG1,ADIPOQ,SLC27A6,PECR,CYGB,PRXL2B	13/323
4_Member	GO Biological Processes	GO:0006633	fatty acid biosynthetic process	-3.64718	-1.94778	246,2946,4706,5565,5571,55825,127281	ALOX15,GSTM2,NDUFAB1,PRKAB2,PRKAG1,PECR,PRXL2B	7/117
5_Summary	Hallmark Gene Sets	M5926	HALLMARK MYC TARGETS V1	-10.4017	-7.01414	708,1017,1973,2739,3838,4173,4673,4706,4830,6627,6634,6742,7307,7913,10549,10935,57819,7329,8520,22929,51142,84617	C1QBP,CDK2,EIF4A1,GLO1,KPNA2,MCM4,NAP1L1,NDUFAB1,NME1,SNRPA1,SNRPD3,SSBP1,U2AF1,DEK,PRDX4,PRDX3,LSM2,UBE2I,HAT1,SEPHS1,CHCHD2,TUBB6	22/-
5_Member	Hallmark Gene Sets	M5926	HALLMARK MYC TARGETS V1	-10.4017	-7.01414	708,1017,1973,2739,3838,4173,4673,4706,4830,6627,6634,6742,7307,7913,10549,10935,57819	C1QBP,CDK2,EIF4A1,GLO1,KPNA2,MCM4,NAP1L1,NDUFAB1,NME1,SNRPA1,SNRPD3,SSBP1,U2AF1,DEK,PRDX4,PRDX3,LSM2	17/200
7_Summary	Hallmark Gene Sets	M5938	HALLMARK REACTIVE OXYGEN SPECIES PATHWAY	-10.1467	-6.78915	847,2730,2745,4257,4710,4720,6648,7296,10542,10549,4784,6036,7280,10938,51015,79180,5360,8813,60681,65220,84617	CAT,GCLM,GLRX,MGST1,NDUFB4,NDUFS2,SOD2,TXNRD1,LAMTOR5,PRDX4,NFIX,RNASE2,TUBB2A,EHD1,ISOC1,EFHD2,PLTP,DPM1,FKBP10,NADK,TUBB6	21/-
7_Member	Hallmark Gene Sets	M5938	HALLMARK REACTIVE OXYGEN SPECIES PATHWAY	-10.1467	-6.78915	847,2730,2745,4257,4710,4720,6648,7296,10542,10549	CAT,GCLM,GLRX,MGST1,NDUFB4,NDUFS2,SOD2,TXNRD1,LAMTOR5,PRDX4	10/49

## Sheet: F. DE phosphosite
Table S3. NAT proteomic subtypes of EC.
F. Differentially expressed phosphosites (NAT2 vs NAT1). The 1647 up-regulated phosphosites and 1664 down-regulated phosphosites that are differentially phosphorylated between NAT2 and NAT1. "FC.Phos" represents phosphorylation level ratio of samples in subtype NAT2 to those in subtype NAT1. "p value" is calculated by a two-sided Wilcox rank sum test. "BH adjusted p value" is the BH corrected p v…
Phosphosites	UniProt ID	Gene symbol	Site	FC.Phos	log2(FC.Phos)	p value	BH adjusted p value	Label
Q09666:S521	Q09666	AHNAK	S521	4.88459	2.28824	0.00448788	0.11216	Hyperphosphorylated in NAT2
Q09666:S1674	Q09666	AHNAK	S1674	12.5272	3.64699	0.0493813	0.299812	Hyperphosphorylated in NAT2
Q09666:S2010	Q09666	AHNAK	S2010	12.5272	3.64699	0.0493813	0.299812	Hyperphosphorylated in NAT2
Q09666:S2205	Q09666	AHNAK	S2205	12.5272	3.64699	0.0493813	0.299812	Hyperphosphorylated in NAT2
Q09666:S177	Q09666	AHNAK	S177	2.13389	1.09349	0.0405432	0.276499	Hyperphosphorylated in NAT2
Q09666:T247	Q09666	AHNAK	T247	18.8105	4.23347	0.0114107	0.163519	Hyperphosphorylated in NAT2
Q09666:S3483	Q09666	AHNAK	S3483	2.54944	1.35018	0.00933062	0.148934	Hyperphosphorylated in NAT2
Q09666:S3485	Q09666	AHNAK	S3485	2.54944	1.35018	0.00933062	0.148934	Hyperphosphorylated in NAT2
Q9UQ35:S435	Q9UQ35	SRRM2	S435	2.16503	1.11438	0.0267347	0.229475	Hyperphosphorylated in NAT2
Q9UQ35:S440	Q9UQ35	SRRM2	S440	2.73826	1.45326	0.0170943	0.190065	Hyperphosphorylated in NAT2
Q9UQ35:S1083	Q9UQ35	SRRM2	S1083	5.30427	2.40716	9.11758e-05	0.0213966	Hyperphosphorylated in NAT2
Q9UQ35:S436	Q9UQ35	SRRM2	S436	9.71813	3.28068	0.0186795	0.198678	Hyperphosphorylated in NAT2
Q9UQ35:S437	Q9UQ35	SRRM2	S437	9.71813	3.28068	0.0186795	0.198678	Hyperphosphorylated in NAT2
Q9UQ35:S449	Q9UQ35	SRRM2	S449	9.71813	3.28068	0.0186795	0.198678	Hyperphosphorylated in NAT2
Q9UQ35:S974	Q9UQ35	SRRM2	S974	165.989	7.37495	0.00642222	0.12849	Hyperphosphorylated in NAT2
Q9UQ35:S970	Q9UQ35	SRRM2	S970	165.989	7.37495	0.00642222	0.12849	Hyperphosphorylated in NAT2
Q9UQ35:S1419	Q9UQ35	SRRM2	S1419	2.01211	1.00871	0.0405432	0.276499	Hyperphosphorylated in NAT2
Q9UQ35:S1478	Q9UQ35	SRRM2	S1478	2.57102	1.36234	0.00481609	0.112861	Hyperphosphorylated in NAT2
Q9UQ35:S1483	Q9UQ35	SRRM2	S1483	3.03421	1.60132	0.00171795	0.0735383	Hyperphosphorylated in NAT2
Q9UQ35:S1482	Q9UQ35	SRRM2	S1482	2.71608	1.44153	0.0134819	0.172055	Hyperphosphorylated in NAT2
Q9UQ35:S1694	Q9UQ35	SRRM2	S1694	2.33048	1.22063	0.00200675	0.0789551	Hyperphosphorylated in NAT2
Q9UQ35:S2706	Q9UQ35	SRRM2	S2706	2.79319	1.48192	0.000369508	0.0386919	Hyperphosphorylated in NAT2
Q9UQ35:S1420	Q9UQ35	SRRM2	S1420	2.2218	1.15173	0.0253771	0.228139	Hyperphosphorylated in NAT2
Q9UQ35:S908	Q9UQ35	SRRM2	S908	2.00857	1.00617	0.0191736	0.198782	Hyperphosphorylated in NAT2
Q9UQ35:T2022	Q9UQ35	SRRM2	T2022	2.05234	1.03727	0.0296837	0.240931	Hyperphosphorylated in NAT2
Q9UQ35:S333	Q9UQ35	SRRM2	S333	61.6641	5.94636	6.52733e-06	0.00738883	Hyperphosphorylated in NAT2
Q9UQ35:S1923	Q9UQ35	SRRM2	S1923	2.66401	1.4136	0.00821269	0.14161	Hyperphosphorylated in NAT2
Q9UQ35:S1946	Q9UQ35	SRRM2	S1946	2.66401	1.4136	0.00821269	0.14161	Hyperphosphorylated in NAT2
Q9UQ35:S1958	Q9UQ35	SRRM2	S1958	2.66401	1.4136	0.00821269	0.14161	Hyperphosphorylated in NAT2
Q9UQ35:S1925	Q9UQ35	SRRM2	S1925	2.1558	1.10822	0.00762042	0.138621	Hyperphosphorylated in NAT2
Q9UQ35:S1948	Q9UQ35	SRRM2	S1948	2.1558	1.10822	0.00762042	0.138621	Hyperphosphorylated in NAT2
Q9UQ35:S1960	Q9UQ35	SRRM2	S1960	2.1558	1.10822	0.00762042	0.138621	Hyperphosphorylated in NAT2
Q9UQ35:T1927	Q9UQ35	SRRM2	T1927	2.05379	1.03829	0.0170943	0.190065	Hyperphosphorylated in NAT2
Q9UQ35:T1950	Q9UQ35	SRRM2	T1950	2.05379	1.03829	0.0170943	0.190065	Hyperphosphorylated in NAT2
Q9UQ35:T1962	Q9UQ35	SRRM2	T1962	2.05379	1.03829	0.0170943	0.190065	Hyperphosphorylated in NAT2
Q9UQ35:S1693	Q9UQ35	SRRM2	S1693	2.57824	1.36638	0.0239775	0.219837	Hyperphosphorylated in NAT2
Q9UQ35:T903	Q9UQ35	SRRM2	T903	2.75882	1.46405	0.0135038	0.172055	Hyperphosphorylated in NAT2
Q9UQ35:S1987	Q9UQ35	SRRM2	S1987	744.336	9.53981	0.0329988	0.25259	Hyperphosphorylated in NAT2
Q9UQ35:S1999	Q9UQ35	SRRM2	S1999	744.336	9.53981	0.0329988	0.25259	Hyperphosphorylated in NAT2
Q9UQ35:S2011	Q9UQ35	SRRM2	S2011	744.336	9.53981	0.0329988	0.25259	Hyperphosphorylated in NAT2
P21333:S2558	P21333	FLNA	S2558	2.24409	1.16613	0.0148541	0.181614	Hyperphosphorylated in NAT2
P21333:S767	P21333	FLNA	S767	4.20614	2.0725	0.0144916	0.181614	Hyperphosphorylated in NAT2
P21333:S1012	P21333	FLNA	S1012	14.5923	3.86713	0.0254813	0.228139	Hyperphosphorylated in NAT2
P21333:T429	P21333	FLNA	T429	8.15562	3.0278	0.0476174	0.299148	Hyperphosphorylated in NAT2
P21333:S869	P21333	FLNA	S869	5.44116	2.44392	0.0294416	0.240931	Hyperphosphorylated in NAT2
P35749:S1756	P35749	MYH11	S1756	2.32047	1.21441	0.006377	0.127884	Hyperphosphorylated in NAT2
P35749:T1779	P35749	MYH11	T1779	2.78717	1.4788	0.0373039	0.268512	Hyperphosphorylated in NAT2
P35749:T208	P35749	MYH11	T208	2.31715	1.21235	0.0458916	0.290568	Hyperphosphorylated in NAT2
P35749:S209	P35749	MYH11	S209	2.31715	1.21235	0.0458916	0.290568	Hyperphosphorylated in NAT2
P20930:S2242	P20930	FLG	S2242	9.0252	3.17396	0.0097178	0.15189	Hyperphosphorylated in NAT2
P20930:S2247	P20930	FLG	S2247	8.94924	3.16177	0.0310948	0.247747	Hyperphosphorylated in NAT2
P20930:S1480	P20930	FLG	S1480	4.90906	2.29545	0.00933062	0.148934	Hyperphosphorylated in NAT2
P20930:S3923	P20930	FLG	S3923	3.38816	1.7605	0.0191736	0.198782	Hyperphosphorylated in NAT2
P20930:S3916	P20930	FLG	S3916	3.38816	1.7605	0.0191736	0.198782	Hyperphosphorylated in NAT2
P20930:T3909	P20930	FLG	T3909	8.39027	3.06872	0.00363479	0.101495	Hyperphosphorylated in NAT2
P20930:S832	P20930	FLG	S832	3.68387	1.88122	0.00721209	0.133991	Hyperphosphorylated in NAT2
P20930:S2777	P20930	FLG	S2777	3.61047	1.85219	0.0493813	0.299812	Hyperphosphorylated in NAT2
P20930:S834	P20930	FLG	S834	3.61047	1.85219	0.0493813	0.299812	Hyperphosphorylated in NAT2
P20930:S1482	P20930	FLG	S1482	3.61047	1.85219	0.0493813	0.299812	Hyperphosphorylated in NAT2
Q8WZ42:S27098	Q8WZ42	TTN	S27098	5.77908	2.53084	0.00334543	0.0996372	Hyperphosphorylated in NAT2
Q8WZ42:S2074	Q8WZ42	TTN	S2074	25.0439	4.64639	0.00105928	0.058711	Hyperphosphorylated in NAT2
Q8WZ42:T20006	Q8WZ42	TTN	T20006	3.41203	1.77063	0.0125202	0.168682	Hyperphosphorylated in NAT2
Q8WZ42:T14078	Q8WZ42	TTN	T14078	9.44926	3.2402	0.0162062	0.189827	Hyperphosphorylated in NAT2
Q8WZ42:S1418	Q8WZ42	TTN	S1418	13.7652	3.78296	0.0162949	0.190065	Hyperphosphorylated in NAT2
P46821:S2209	P46821	MAP1B	S2209	2.46189	1.29977	0.0246993	0.22502	Hyperphosphorylated in NAT2
P46821:S2211	P46821	MAP1B	S2211	2.46189	1.29977	0.0246993	0.22502	Hyperphosphorylated in NAT2
P46821:S601	P46821	MAP1B	S601	2.14582	1.10153	0.0291949	0.240931	Hyperphosphorylated in NAT2
P46821:S2271	P46821	MAP1B	S2271	23.9951	4.58467	0.0351724	0.262654	Hyperphosphorylated in NAT2
P46821:S743	P46821	MAP1B	S743	9.13473	3.19136	0.0128964	0.172055	Hyperphosphorylated in NAT2
Q15149:T2815	Q15149	PLEC	T2815	8.71499	3.1235	0.0257749	0.229475	Hyperphosphorylated in NAT2
Q15149:T2886	Q15149	PLEC	T2886	19.3078	4.27111	3.06939e-06	0.00534543	Hyperphosphorylated in NAT2
P15924:T173	P15924	DSP	T173	2.39702	1.26124	0.026922	0.229949	Hyperphosphorylated in NAT2
P15924:S610	P15924	DSP	S610	81.2477	6.34426	0.0417291	0.2804	Hyperphosphorylated in NAT2
P15924:S2589	P15924	DSP	S2589	3.93539	1.97651	0.0338147	0.256745	Hyperphosphorylated in NAT2
P15924:S2594	P15924	DSP	S2594	3.93539	1.97651	0.0338147	0.256745	Hyperphosphorylated in NAT2
P15924:S2708	P15924	DSP	S2708	2.05704	1.04057	0.015209	0.181614	Hyperphosphorylated in NAT2
P15924:S1127	P15924	DSP	S1127	9.59154	3.26176	0.0267347	0.229475	Hyperphosphorylated in NAT2
P15924:S1659	P15924	DSP	S1659	2.6411	1.40114	0.011321	0.163519	Hyperphosphorylated in NAT2
P15924:S2644	P15924	DSP	S2644	5.40882	2.43531	0.0101244	0.156399	Hyperphosphorylated in NAT2
P15924:S2632	P15924	DSP	S2632	14.2122	3.82905	0.00965039	0.151409	Hyperphosphorylated in NAT2
P15924:T2460	P15924	DSP	T2460	5.14062	2.36194	0.00295336	0.0945103	Hyperphosphorylated in NAT2
P15924:S2030	P15924	DSP	S2030	2.9611	1.56613	0.0456946	0.290568	Hyperphosphorylated in NAT2
Q9HBL0:T854	Q9HBL0	TNS1	T854	3.98892	1.996	0.0366367	0.264688	Hyperphosphorylated in NAT2
Q9HBL0:S855	Q9HBL0	TNS1	S855	16.7775	4.06846	0.00461998	0.112861	Hyperphosphorylated in NAT2
Q9HBL0:S1271	Q9HBL0	TNS1	S1271	31.6817	4.98558	0.00676955	0.132152	Hyperphosphorylated in NAT2
Q8IVF2:S457	Q8IVF2	AHNAK2	S457	5.00357	2.32296	0.0254813	0.228139	Hyperphosphorylated in NAT2
Q8IVF2:S102	Q8IVF2	AHNAK2	S102	7.562	2.91877	0.00802345	0.14161	Hyperphosphorylated in NAT2
Q8IVF2:S693	Q8IVF2	AHNAK2	S693	2.25079	1.17043	0.0031456	0.0961077	Hyperphosphorylated in NAT2
Q8IVF2:S3656	Q8IVF2	AHNAK2	S3656	2.25079	1.17043	0.0031456	0.0961077	Hyperphosphorylated in NAT2
Q8IVF2:S5542	Q8IVF2	AHNAK2	S5542	88.8668	6.47357	0.0186518	0.198678	Hyperphosphorylated in NAT2
Q8IVF2:S2078	Q8IVF2	AHNAK2	S2078	2.65406	1.4082	0.0263605	0.229475	Hyperphosphorylated in NAT2
Q8IVF2:S3563	Q8IVF2	AHNAK2	S3563	2.65406	1.4082	0.0263605	0.229475	Hyperphosphorylated in NAT2
Q8IVF2:S3728	Q8IVF2	AHNAK2	S3728	2.65406	1.4082	0.0263605	0.229475	Hyperphosphorylated in NAT2
Q8IVF2:S5766	Q8IVF2	AHNAK2	S5766	3.36088	1.74884	0.0279301	0.235463	Hyperphosphorylated in NAT2
O15061:S1489	O15061	SYNM	S1489	2.52896	1.33854	0.0170943	0.190065	Hyperphosphorylated in NAT2
O15061:S421	O15061	SYNM	S421	2.04805	1.03425	0.0119641	0.163519	Hyperphosphorylated in NAT2
O15061:S420	O15061	SYNM	S420	2.04805	1.03425	0.0119641	0.163519	Hyperphosphorylated in NAT2
Q12888:T1638	Q12888	TP53BP1	T1638	2.85081	1.51137	0.0405432	0.276499	Hyperphosphorylated in NAT2
Q12888:S484	Q12888	TP53BP1	S484	4.48231	2.16424	0.0184292	0.198133	Hyperphosphorylated in NAT2
Q12888:S482	Q12888	TP53BP1	S482	4.48231	2.16424	0.0184292	0.198133	Hyperphosphorylated in NAT2
Q12888:S1028	Q12888	TP53BP1	S1028	2.14722	1.10247	0.0133975	0.172055	Hyperphosphorylated in NAT2
Q12888:S202	Q12888	TP53BP1	S202	3.49079	1.80355	0.018217	0.197181	Hyperphosphorylated in NAT2
Q9C0C2:S551	Q9C0C2	TNKS1BP1	S551	2.95848	1.56486	0.00590908	0.126309	Hyperphosphorylated in NAT2
Q9C0C2:S549	Q9C0C2	TNKS1BP1	S549	2.95848	1.56486	0.00590908	0.126309	Hyperphosphorylated in NAT2
Q9C0C2:S1158	Q9C0C2	TNKS1BP1	S1158	2.07096	1.0503	0.020742	0.207911	Hyperphosphorylated in NAT2
Q9C0C2:S228	Q9C0C2	TNKS1BP1	S228	2.15174	1.10551	0.0493813	0.299812	Hyperphosphorylated in NAT2
Q9C0C2:T1282	Q9C0C2	TNKS1BP1	T1282	2.42973	1.28079	0.0326756	0.25259	Hyperphosphorylated in NAT2
Q9C0C2:S1637	Q9C0C2	TNKS1BP1	S1637	3.32512	1.73341	0.00206377	0.0801505	Hyperphosphorylated in NAT2
P12883:S1894	P12883	MYH7	S1894	5.50922	2.46185	0.0377604	0.2703	Hyperphosphorylated in NAT2
P12883:T412	P12883	MYH7	T412	3.94027	1.97829	0.018044	0.196079	Hyperphosphorylated in NAT2
P12883:Y410	P12883	MYH7	Y410	3.94027	1.97829	0.018044	0.196079	Hyperphosphorylated in NAT2
Q9UMS6:S341	Q9UMS6	SYNPO2	S341	3.48301	1.80033	0.0279305	0.235463	Hyperphosphorylated in NAT2
Q9UMS6:S243	Q9UMS6	SYNPO2	S243	3.11766	1.64046	0.00378177	0.104161	Hyperphosphorylated in NAT2
Q6ZRV2:S1147	Q6ZRV2	FAM83H	S1147	2.20052	1.13785	0.0267347	0.229475	Hyperphosphorylated in NAT2
Q6ZRV2:T490	Q6ZRV2	FAM83H	T490	3.09394	1.62945	0.00820273	0.14161	Hyperphosphorylated in NAT2
Q6ZRV2:S759	Q6ZRV2	FAM83H	S759	2.70949	1.43802	3.70533e-05	0.0136228	Hyperphosphorylated in NAT2
Q6ZRV2:T756	Q6ZRV2	FAM83H	T756	2.70949	1.43802	3.70533e-05	0.0136228	Hyperphosphorylated in NAT2
P35579:Y1408	P35579	MYH9	Y1408	3.03989	1.60402	0.00921815	0.148934	Hyperphosphorylated in NAT2
Q9Y490:S2040	Q9Y490	TLN1	S2040	13.2085	3.7234	0.00481609	0.112861	Hyperphosphorylated in NAT2
Q14315:S1449	Q14315	FLNC	S1449	3.11257	1.63811	0.00409875	0.107955	Hyperphosphorylated in NAT2
Q14315:S2004	Q14315	FLNC	S2004	3.13513	1.64853	0.0393223	0.276499	Hyperphosphorylated in NAT2
Q02952:S371	Q02952	AKAP12	S371	2.14603	1.10167	0.0330461	0.25259	Hyperphosphorylated in NAT2
Q02952:T1116	Q02952	AKAP12	T1116	9.83302	3.29763	0.000283109	0.0357019	Hyperphosphorylated in NAT2
Q02952:S1119	Q02952	AKAP12	S1119	9.83302	3.29763	0.000283109	0.0357019	Hyperphosphorylated in NAT2
Q8IYB3:T614	Q8IYB3	SRRM1	T614	2.12905	1.09021	0.00271526	0.090597	Hyperphosphorylated in NAT2
Q8IYB3:S740	Q8IYB3	SRRM1	S740	4.41675	2.14298	0.00363479	0.101495	Hyperphosphorylated in NAT2
Q8IYB3:S452	Q8IYB3	SRRM1	S452	4.23097	2.08099	0.000444167	0.0408251	Hyperphosphorylated in NAT2
Q8IYB3:S756	Q8IYB3	SRRM1	S756	2.19216	1.13236	0.0170943	0.190065	Hyperphosphorylated in NAT2
Q8IYB3:S752	Q8IYB3	SRRM1	S752	2.19216	1.13236	0.0170943	0.190065	Hyperphosphorylated in NAT2
Q8IYB3:S549	Q8IYB3	SRRM1	S549	2.26976	1.18254	0.0119641	0.163519	Hyperphosphorylated in NAT2
Q8IYB3:S551	Q8IYB3	SRRM1	S551	2.06882	1.04881	0.0267347	0.229475	Hyperphosphorylated in NAT2
Q8IYB3:S626	Q8IYB3	SRRM1	S626	2.47153	1.3054	0.0437625	0.288414	Hyperphosphorylated in NAT2
Q8IYB3:S628	Q8IYB3	SRRM1	S628	2.76174	1.46558	0.0327636	0.25259	Hyperphosphorylated in NAT2
Q8IYB3:T581	Q8IYB3	SRRM1	T581	3.20804	1.68169	0.00363479	0.101495	Hyperphosphorylated in NAT2
Q8IYB3:S583	Q8IYB3	SRRM1	S583	2.3895	1.25671	0.00631892	0.127312	Hyperphosphorylated in NAT2
Q8IYB3:T718	Q8IYB3	SRRM1	T718	3310.4	11.6928	0.000342476	0.0382341	Hyperphosphorylated in NAT2
Q13835:S671	Q13835	PKP1	S671	2.08951	1.06317	0.00171795	0.0735383	Hyperphosphorylated in NAT2
Q13835:T48	Q13835	PKP1	T48	4.74692	2.24699	0.00875988	0.147627	Hyperphosphorylated in NAT2
Q13835:Y499	Q13835	PKP1	Y499	2.345	1.22959	0.00598984	0.12632	Hyperphosphorylated in NAT2
P13646:T319	P13646	KRT13	T319	4.22176	2.07784	0.0404212	0.276499	Hyperphosphorylated in NAT2
P13647:S232	P13647	KRT5	S232	3.10833	1.63614	0.0141479	0.178666	Hyperphosphorylated in NAT2
P13647:S579	P13647	KRT5	S579	2.51067	1.32807	0.00124823	0.0627702	Hyperphosphorylated in NAT2
P13647:S583	P13647	KRT5	S583	20.6605	4.3688	0.0161322	0.189491	Hyperphosphorylated in NAT2
P13647:S584	P13647	KRT5	S584	20.6605	4.3688	0.0161322	0.189491	Hyperphosphorylated in NAT2
Q9BX66:S609	Q9BX66	SORBS1	S609	2.24371	1.16588	0.0299177	0.241883	Hyperphosphorylated in NAT2
Q9BX66:T613	Q9BX66	SORBS1	T613	2.24371	1.16588	0.0299177	0.241883	Hyperphosphorylated in NAT2
P19013:Y241	P19013	KRT4	Y241	2.6595	1.41116	0.0214629	0.209865	Hyperphosphorylated in NAT2
P19013:T239	P19013	KRT4	T239	2.6595	1.41116	0.0214629	0.209865	Hyperphosphorylated in NAT2
P02533:S13	P02533	KRT14	S13	2.03125	1.02237	0.0297514	0.240931	Hyperphosphorylated in NAT2
P02538:T290	P02538	KRT6A	T290	8.37123	3.06544	0.00113373	0.0601184	Hyperphosphorylated in NAT2
P02538:T292	P02538	KRT6A	T292	8.37123	3.06544	0.00113373	0.0601184	Hyperphosphorylated in NAT2
P02538:S227	P02538	KRT6A	S227	3.10833	1.63614	0.0141479	0.178666	Hyperphosphorylated in NAT2
P78559:S644	P78559	MAP1A	S644	3.63037	1.86012	4.5518e-06	0.00654846	Hyperphosphorylated in NAT2
P78559:S1600	P78559	MAP1A	S1600	2.49027	1.3163	0.0105773	0.157229	Hyperphosphorylated in NAT2
P48668:T290	P48668	KRT6C	T290	8.37123	3.06544	0.00113373	0.0601184	Hyperphosphorylated in NAT2
P48668:T292	P48668	KRT6C	T292	8.37123	3.06544	0.00113373	0.0601184	Hyperphosphorylated in NAT2
P48668:S227	P48668	KRT6C	S227	3.10833	1.63614	0.0141479	0.178666	Hyperphosphorylated in NAT2
Q8WWI1:T913	Q8WWI1	LMO7	T913	2.64176	1.4015	0.0129699	0.172055	Hyperphosphorylated in NAT2
Q8WWI1:S751	Q8WWI1	LMO7	S751	2.63129	1.39577	0.015209	0.181614	Hyperphosphorylated in NAT2
Q8WWI1:S754	Q8WWI1	LMO7	S754	3.97223	1.98995	0.00271526	0.090597	Hyperphosphorylated in NAT2
Q8WWI1:S322	Q8WWI1	LMO7	S322	4.18616	2.06563	0.0399601	0.276499	Hyperphosphorylated in NAT2
Q8WWI1:S300	Q8WWI1	LMO7	S300	17.7091	4.14642	0.0180138	0.196079	Hyperphosphorylated in NAT2
Q9UBG3:S110	Q9UBG3	CRNN	S110	2.53455	1.34173	0.0214629	0.209865	Hyperphosphorylated in NAT2
Q9UBG3:S383	Q9UBG3	CRNN	S383	2.35228	1.23406	0.0267347	0.229475	Hyperphosphorylated in NAT2
Q9UBG3:T379	Q9UBG3	CRNN	T379	2.35228	1.23406	0.0267347	0.229475	Hyperphosphorylated in NAT2
P04259:T290	P04259	KRT6B	T290	8.37123	3.06544	0.00113373	0.0601184	Hyperphosphorylated in NAT2
P04259:T292	P04259	KRT6B	T292	8.37123	3.06544	0.00113373	0.0601184	Hyperphosphorylated in NAT2
O75369:S1505	O75369	FLNB	S1505	2.33077	1.22081	0.000444167	0.0408251	Hyperphosphorylated in NAT2
P02545:S22	P02545	LMNA	S22	2.23213	1.15842	0.0366367	0.264688	Hyperphosphorylated in NAT2
P02545:S326	P02545	LMNA	S326	3.42064	1.77427	0.00379638	0.104161	Hyperphosphorylated in NAT2
P49792:S1640	P49792	RANBP2	S1640	5.47615	2.45316	0.0239775	0.219837	Hyperphosphorylated in NAT2
P49792:S1699	P49792	RANBP2	S1699	5.47615	2.45316	0.0239775	0.219837	Hyperphosphorylated in NAT2
P49792:S2242	P49792	RANBP2	S2242	4.08978	2.03202	0.00027233	0.0349269	Hyperphosphorylated in NAT2
P49792:S1993	P49792	RANBP2	S1993	3.89625	1.96209	0.000535713	0.0420009	Hyperphosphorylated in NAT2
O15231:S170	O15231	ZNF185	S170	4.38277	2.13184	0.0167369	0.190065	Hyperphosphorylated in NAT2
O15231:S194	O15231	ZNF185	S194	22.6545	4.50173	0.0102391	0.157229	Hyperphosphorylated in NAT2
O15231:S198	O15231	ZNF185	S198	22.6545	4.50173	0.0102391	0.157229	Hyperphosphorylated in NAT2
O95425:S662	O95425	SVIL	S662	2.48532	1.31343	0.00268749	0.090597	Hyperphosphorylated in NAT2
P48681:S814	P48681	NES	S814	2.35057	1.23301	0.0134538	0.172055	Hyperphosphorylated in NAT2
P48681:S809	P48681	NES	S809	2.35057	1.23301	0.0134538	0.172055	Hyperphosphorylated in NAT2
P48681:S713	P48681	NES	S713	2.58508	1.37021	0.000635136	0.045687	Hyperphosphorylated in NAT2
Q9H4G0:S870	Q9H4G0	EPB41L1	S870	2.89493	1.53353	0.000532095	0.0420009	Hyperphosphorylated in NAT2
Q5T200:S1017	Q5T200	ZC3H13	S1017	2.47577	1.30788	0.0267347	0.229475	Hyperphosphorylated in NAT2
Q5T200:S207	Q5T200	ZC3H13	S207	2.78429	1.47731	0.0330461	0.25259	Hyperphosphorylated in NAT2
Q5T200:S209	Q5T200	ZC3H13	S209	2.78429	1.47731	0.0330461	0.25259	Hyperphosphorylated in NAT2
Q13428:T914	Q13428	TCOF1	T914	4.22259	2.07813	0.00146659	0.0675875	Hyperphosphorylated in NAT2
Q9BY89:S1441	Q9BY89	KIAA1671	S1441	2.42544	1.27825	0.0267347	0.229475	Hyperphosphorylated in NAT2
Q9BY89:S774	Q9BY89	KIAA1671	S774	2.48135	1.31113	0.000306222	0.0359311	Hyperphosphorylated in NAT2
Q9BY89:S1224	Q9BY89	KIAA1671	S1224	4.04468	2.01603	0.000207926	0.0317053	Hyperphosphorylated in NAT2
Q9BY89:S1760	Q9BY89	KIAA1671	S1760	4.10247	2.03649	0.0366367	0.264688	Hyperphosphorylated in NAT2
Q9BY89:S549	Q9BY89	KIAA1671	S549	2.63981	1.40043	0.0119641	0.163519	Hyperphosphorylated in NAT2
Q9BY89:S56	Q9BY89	KIAA1671	S56	2.80047	1.48567	0.0135038	0.172055	Hyperphosphorylated in NAT2
Q9BY89:S797	Q9BY89	KIAA1671	S797	4.61773	2.20718	0.0068749	0.133657	Hyperphosphorylated in NAT2
Q01082:S2110	Q01082	SPTBN1	S2110	3.52137	1.81614	0.0275434	0.233805	Hyperphosphorylated in NAT2
Q07157:S828	Q07157	TJP1	S828	2.08835	1.06236	0.0343766	0.257939	Hyperphosphorylated in NAT2
Q07157:S837	Q07157	TJP1	S837	2.08835	1.06236	0.0343766	0.257939	Hyperphosphorylated in NAT2
Q07157:S834	Q07157	TJP1	S834	2.08835	1.06236	0.0343766	0.257939	Hyperphosphorylated in NAT2
O75533:S322	O75533	SF3B1	S322	2.99679	1.58342	0.0119641	0.163519	Hyperphosphorylated in NAT2
O75533:S332	O75533	SF3B1	S332	2.99679	1.58342	0.0119641	0.163519	Hyperphosphorylated in NAT2
Q9Y2W1:S339	Q9Y2W1	THRAP3	S339	2.67569	1.41991	0.0334356	0.254743	Hyperphosphorylated in NAT2
O60716:S252	O60716	CTNND1	S252	13.55	3.76022	0.0158879	0.187154	Hyperphosphorylated in NAT2
O60716:T310	O60716	CTNND1	T310	2.45268	1.29436	0.00422164	0.108035	Hyperphosphorylated in NAT2
P18206:S656	P18206	VCL	S656	23525.7	14.5219	0.0224104	0.216761	Hyperphosphorylated in NAT2
P18206:S346	P18206	VCL	S346	2.76678	1.46821	0.0214629	0.209865	Hyperphosphorylated in NAT2
P18206:S345	P18206	VCL	S345	2.02061	1.01479	0.0447844	0.288414	Hyperphosphorylated in NAT2
P17661:S72	P17661	DES	S72	2.17142	1.11864	0.015209	0.181614	Hyperphosphorylated in NAT2
P17661:S290	P17661	DES	S290	2.35305	1.23453	0.0299348	0.241883	Hyperphosphorylated in NAT2
Q9NYF8:S760	Q9NYF8	BCLAF1	S760	5.34928	2.41935	0.000252141	0.0332754	Hyperphosphorylated in NAT2
Q9NYF8:S531	Q9NYF8	BCLAF1	S531	3.15153	1.65605	0.00531922	0.120224	Hyperphosphorylated in NAT2
Q9NYF8:T526	Q9NYF8	BCLAF1	T526	3.15153	1.65605	0.00531922	0.120224	Hyperphosphorylated in NAT2
Q9NYF8:S757	Q9NYF8	BCLAF1	S757	5.75251	2.52419	0.00203495	0.0796095	Hyperphosphorylated in NAT2
Q15154:S372	Q15154	PCM1	S372	5.58434	2.48139	0.00756559	0.138621	Hyperphosphorylated in NAT2
Q15154:S370	Q15154	PCM1	S370	5.58434	2.48139	0.00756559	0.138621	Hyperphosphorylated in NAT2
Q15154:S116	Q15154	PCM1	S116	3.75457	1.90865	3.70533e-05	0.0136228	Hyperphosphorylated in NAT2
Q15154:S119	Q15154	PCM1	S119	3.75457	1.90865	3.70533e-05	0.0136228	Hyperphosphorylated in NAT2
P46013:T1991	P46013	MKI67	T1991	3.92626	1.97316	0.0420863	0.281901	Hyperphosphorylated in NAT2
Q14160:S1140	Q14160	SCRIB	S1140	2.45783	1.29738	0.00338677	0.100597	Hyperphosphorylated in NAT2
O95171:S232	O95171	SCEL	S232	3.81853	1.93302	0.000397516	0.0396088	Hyperphosphorylated in NAT2
O95171:S99	O95171	SCEL	S99	2.30647	1.20569	0.00721209	0.133991	Hyperphosphorylated in NAT2
Q8WX93:S728	Q8WX93	PALLD	S728	4.08508	2.03037	0.0119641	0.163519	Hyperphosphorylated in NAT2
Q8WX93:S1104	Q8WX93	PALLD	S1104	2.29061	1.19573	0.0214629	0.209865	Hyperphosphorylated in NAT2
Q01484:S2133	Q01484	ANK2	S2133	4.3252	2.11277	0.0432527	0.287898	Hyperphosphorylated in NAT2
Q9UKV3:S216	Q9UKV3	ACIN1	S216	2.13433	1.09378	0.0196789	0.201846	Hyperphosphorylated in NAT2
Q9UKV3:S667	Q9UKV3	ACIN1	S667	2.24526	1.16688	0.00146659	0.0675875	Hyperphosphorylated in NAT2
Q9UKV3:S664	Q9UKV3	ACIN1	S664	2.24526	1.16688	0.00146659	0.0675875	Hyperphosphorylated in NAT2
O14974:S608	O14974	PPP1R12A	S608	2.67966	1.42205	0.00762042	0.138621	Hyperphosphorylated in NAT2
O14974:S602	O14974	PPP1R12A	S602	2.67966	1.42205	0.00762042	0.138621	Hyperphosphorylated in NAT2
O14974:T605	O14974	PPP1R12A	T605	2.67966	1.42205	0.00762042	0.138621	Hyperphosphorylated in NAT2
O14974:T598	O14974	PPP1R12A	T598	2.67966	1.42205	0.00762042	0.138621	Hyperphosphorylated in NAT2
O14974:S542	O14974	PPP1R12A	S542	4.05248	2.01881	0.0260567	0.229475	Hyperphosphorylated in NAT2
P63267:S240	P63267	ACTG2	S240	5.2304	2.38692	0.0267347	0.229475	Hyperphosphorylated in NAT2
P63267:T250	P63267	ACTG2	T250	5.2304	2.38692	0.0267347	0.229475	Hyperphosphorylated in NAT2
P63267:T204	P63267	ACTG2	T204	2.33318	1.22229	0.0239775	0.219837	Hyperphosphorylated in NAT2
Q5T5P2:S1091	Q5T5P2	KIAA1217	S1091	2.43517	1.28402	0.0366367	0.264688	Hyperphosphorylated in NAT2
Q5T5P2:S1084	Q5T5P2	KIAA1217	S1084	2.43517	1.28402	0.0366367	0.264688	Hyperphosphorylated in NAT2
Q5T5P2:S1085	Q5T5P2	KIAA1217	S1085	2.43517	1.28402	0.0366367	0.264688	Hyperphosphorylated in NAT2
Q5T5P2:T1080	Q5T5P2	KIAA1217	T1080	2.54555	1.34798	0.0213378	0.209865	Hyperphosphorylated in NAT2
Q5T5P2:S1866	Q5T5P2	KIAA1217	S1866	2.8627	1.51738	0.00172543	0.0736682	Hyperphosphorylated in NAT2
Q04695:T110	Q04695	KRT17	T110	12.3401	3.62529	0.000341775	0.0382341	Hyperphosphorylated in NAT2
Q04695:T137	Q04695	KRT17	T137	2.60872	1.38334	0.0337657	0.256727	Hyperphosphorylated in NAT2
Q04695:T306	Q04695	KRT17	T306	11.2666	3.49398	0.00767524	0.139389	Hyperphosphorylated in NAT2
P08670:S325	P08670	VIM	S325	2.25482	1.17301	0.0170943	0.190065	Hyperphosphorylated in NAT2
Q96ST2:S300	Q96ST2	IWS1	S300	2.22124	1.15136	0.00933062	0.148934	Hyperphosphorylated in NAT2
Q96ST2:S304	Q96ST2	IWS1	S304	2.22124	1.15136	0.00933062	0.148934	Hyperphosphorylated in NAT2
Q96ST2:S720	Q96ST2	IWS1	S720	1290.37	10.3336	0.0109315	0.159415	Hyperphosphorylated in NAT2
P29590:S463	P29590	PML	S463	2.31518	1.21112	0.0415728	0.2804	Hyperphosphorylated in NAT2
P29590:S469	P29590	PML	S469	2.31518	1.21112	0.0415728	0.2804	Hyperphosphorylated in NAT2
P29590:S505	P29590	PML	S505	2.67895	1.42167	0.0119641	0.163519	Hyperphosphorylated in NAT2
P29590:S512	P29590	PML	S512	6.19418	2.63091	0.000207926	0.0317053	Hyperphosphorylated in NAT2
P29590:S480	P29590	PML	S480	9.10306	3.18635	0.032932	0.25259	Hyperphosphorylated in NAT2
P27816:S941	P27816	MAP4	S941	2.50885	1.32703	0.0366367	0.264688	Hyperphosphorylated in NAT2
Q9Y4F5:S421	Q9Y4F5	CEP170B	S421	5.68077	2.50609	0.0170943	0.190065	Hyperphosphorylated in NAT2
Q9Y4F5:S425	Q9Y4F5	CEP170B	S425	2.5344	1.34164	0.0267347	0.229475	Hyperphosphorylated in NAT2
Q9Y4F5:S427	Q9Y4F5	CEP170B	S427	5.68077	2.50609	0.0170943	0.190065	Hyperphosphorylated in NAT2
Q9Y4F5:S711	Q9Y4F5	CEP170B	S711	11.8995	3.57282	0.00108428	0.0596498	Hyperphosphorylated in NAT2
Q9Y4F5:S1114	Q9Y4F5	CEP170B	S1114	3.12753	1.64503	0.0366367	0.264688	Hyperphosphorylated in NAT2
Q15746:S1388	Q15746	MYLK	S1388	11.5074	3.52449	0.00844509	0.144755	Hyperphosphorylated in NAT2
Q15746:S911	Q15746	MYLK	S911	2.11185	1.07851	0.0114037	0.163519	Hyperphosphorylated in NAT2
Q15746:S1617	Q15746	MYLK	S1617	6.18353	2.62843	0.00528202	0.120224	Hyperphosphorylated in NAT2
P08779:S13	P08779	KRT16	S13	2.03125	1.02237	0.0297514	0.240931	Hyperphosphorylated in NAT2
O15021:S137	O15021	MAST4	S137	2.72949	1.44863	0.00500356	0.115859	Hyperphosphorylated in NAT2
O15021:S2443	O15021	MAST4	S2443	3.21588	1.68521	0.00933062	0.148934	Hyperphosphorylated in NAT2
O15021:S2445	O15021	MAST4	S2445	3.21588	1.68521	0.00933062	0.148934	Hyperphosphorylated in NAT2
P19338:T121	P19338	NCL	T121	2.97455	1.57267	0.000539901	0.0420009	Hyperphosphorylated in NAT2
P68133:S241	P68133	ACTA1	S241	5.2304	2.38692	0.0267347	0.229475	Hyperphosphorylated in NAT2
P68133:T251	P68133	ACTA1	T251	5.2304	2.38692	0.0267347	0.229475	Hyperphosphorylated in NAT2
P68133:T205	P68133	ACTA1	T205	2.33318	1.22229	0.0239775	0.219837	Hyperphosphorylated in NAT2
Q9UDY2:S413	Q9UDY2	TJP2	S413	4.61451	2.20618	0.041367	0.279802	Hyperphosphorylated in NAT2
Q9UDY2:S415	Q9UDY2	TJP2	S415	4.61451	2.20618	0.041367	0.279802	Hyperphosphorylated in NAT2
P12111:T1585	P12111	COL6A3	T1585	9.23869	3.20769	0.000535361	0.0420009	Hyperphosphorylated in NAT2
P48634:S1489	P48634	PRRC2A	S1489	89.3547	6.48147	0.00513832	0.118153	Hyperphosphorylated in NAT2
Q8NFC6:S2475	Q8NFC6	BOD1L1	S2475	5.75875	2.52576	0.0499238	0.301282	Hyperphosphorylated in NAT2
Q8NFC6:S2128	Q8NFC6	BOD1L1	S2128	2.01169	1.00841	0.045476	0.290568	Hyperphosphorylated in NAT2
Q15424:S389	Q15424	SAFB	S389	2.40107	1.26368	4.67891e-05	0.015798	Hyperphosphorylated in NAT2
Q15424:T391	Q15424	SAFB	T391	2.40107	1.26368	4.67891e-05	0.015798	Hyperphosphorylated in NAT2
Q641Q2:S1144	Q641Q2	WASHC2A	S1144	2.64911	1.40551	0.0331098	0.252668	Hyperphosphorylated in NAT2
Q96T23:S1221	Q96T23	RSF1	S1221	5.55746	2.47443	0.00145594	0.0675875	Hyperphosphorylated in NAT2
P04264:S609	P04264	KRT1	S609	2.03666	1.02621	0.0119641	0.163519	Hyperphosphorylated in NAT2
P04264:S13	P04264	KRT1	S13	2.32183	1.21526	0.0330461	0.25259	Hyperphosphorylated in NAT2
P04264:S618	P04264	KRT1	S618	5.2848	2.40185	0.00843957	0.144755	Hyperphosphorylated in NAT2
P53814:S514	P53814	SMTN	S514	4.06444	2.02306	0.0239775	0.219837	Hyperphosphorylated in NAT2
P53814:S654	P53814	SMTN	S654	38.0196	5.24867	0.00193306	0.0789551	Hyperphosphorylated in NAT2
P60709:S239	P60709	ACTB	S239	5.2304	2.38692	0.0267347	0.229475	Hyperphosphorylated in NAT2
P60709:T249	P60709	ACTB	T249	5.2304	2.38692	0.0267347	0.229475	Hyperphosphorylated in NAT2
E9PAV3:S1474	E9PAV3	NACA	S1474	3.1986	1.67744	0.0031456	0.0961077	Hyperphosphorylated in NAT2
P46100:S675	P46100	ATRX	S675	3.94342	1.97945	0.00933062	0.148934	Hyperphosphorylated in NAT2
P46100:S925	P46100	ATRX	S925	2.00502	1.00362	0.0423319	0.283145	Hyperphosphorylated in NAT2
P46100:S814	P46100	ATRX	S814	22.9255	4.51888	0.0146698	0.181614	Hyperphosphorylated in NAT2
P46100:S815	P46100	ATRX	S815	22.9255	4.51888	0.0146698	0.181614	Hyperphosphorylated in NAT2
P46100:S1156	P46100	ATRX	S1156	5.91183	2.5636	0.000250824	0.0332754	Hyperphosphorylated in NAT2
Q8WUY3:T2331	Q8WUY3	PRUNE2	T2331	2.80986	1.4905	0.000896073	0.0548246	Hyperphosphorylated in NAT2
Q8WUY3:S2211	Q8WUY3	PRUNE2	S2211	3.83178	1.93801	0.00631892	0.127312	Hyperphosphorylated in NAT2
Q15772:S2014	Q15772	SPEG	S2014	2.40532	1.26623	0.0363452	0.264688	Hyperphosphorylated in NAT2
Q15772:S2580	Q15772	SPEG	S2580	13.542	3.75936	0.0230595	0.219636	Hyperphosphorylated in NAT2
Q15772:S2578	Q15772	SPEG	S2578	13.542	3.75936	0.0230595	0.219636	Hyperphosphorylated in NAT2
O00515:S301	O00515	LAD1	S301	2.78568	1.47803	0.0105773	0.157229	Hyperphosphorylated in NAT2
Q63ZY3:S634	Q63ZY3	KANK2	S634	25.1722	4.65376	0.00274346	0.090597	Hyperphosphorylated in NAT2
Q13263:S471	Q13263	TRIM28	S471	39.9572	5.32038	0.00292787	0.0938947	Hyperphosphorylated in NAT2
Q96T58:S1062	Q96T58	SPEN	S1062	2.30699	1.20601	0.000369508	0.0386919	Hyperphosphorylated in NAT2
Q96T58:S749	Q96T58	SPEN	S749	2.54183	1.34587	7.33679e-05	0.019578	Hyperphosphorylated in NAT2
Q5SYE7:S842	Q5SYE7	NHSL1	S842	2.0362	1.02588	0.0252292	0.227283	Hyperphosphorylated in NAT2
P04792:S65	P04792	HSPB1	S65	28.0224	4.80851	0.0114107	0.163519	Hyperphosphorylated in NAT2
P28290:S318	P28290	ITPRID2	S318	17.136	4.09896	0.0180706	0.196239	Hyperphosphorylated in NAT2
Q5VZ89:S1099	Q5VZ89	DENND4C	S1099	3.01902	1.59408	0.0119641	0.163519	Hyperphosphorylated in NAT2
Q5VZ89:S737	Q5VZ89	DENND4C	S737	27.3743	4.77475	0.00290954	0.093834	Hyperphosphorylated in NAT2
Q9Y618:S2404	Q9Y618	NCOR2	S2404	3.12745	1.64499	0.000254331	0.0332754	Hyperphosphorylated in NAT2
Q9Y446:S95	Q9Y446	PKP3	S95	2.34899	1.23204	0.0131643	0.172055	Hyperphosphorylated in NAT2
Q7Z4V5:S266	Q7Z4V5	HDGFL2	S266	42.2029	5.39927	0.0034158	0.100916	Hyperphosphorylated in NAT2
Q7Z4V5:S255	Q7Z4V5	HDGFL2	S255	42.2029	5.39927	0.0034158	0.100916	Hyperphosphorylated in NAT2
Q7Z4V5:S264	Q7Z4V5	HDGFL2	S264	42.2029	5.39927	0.0034158	0.100916	Hyperphosphorylated in NAT2
Q9UMD9:S148	Q9UMD9	COL17A1	S148	5.94951	2.57277	0.0119641	0.163519	Hyperphosphorylated in NAT2
Q9UMD9:S152	Q9UMD9	COL17A1	S152	2.73274	1.45035	0.00481609	0.112861	Hyperphosphorylated in NAT2
Q9UMD9:S129	Q9UMD9	COL17A1	S129	2.294	1.19787	0.00418913	0.107955	Hyperphosphorylated in NAT2
Q9UMD9:S377	Q9UMD9	COL17A1	S377	9.70537	3.27878	0.0376982	0.2703	Hyperphosphorylated in NAT2
P12814:T50	P12814	ACTN1	T50	2.37791	1.2497	0.00985148	0.153184	Hyperphosphorylated in NAT2
Q9UPN3:S4496	Q9UPN3	MACF1	S4496	5.57425	2.47878	0.00191377	0.0787621	Hyperphosphorylated in NAT2
P20810:S577	P20810	CAST	S577	7.86306	2.97509	3.70533e-05	0.0136228	Hyperphosphorylated in NAT2
Q14134:S489	Q14134	TRIM29	S489	6.82395	2.77061	9.11758e-05	0.0213966	Hyperphosphorylated in NAT2
Q14134:S488	Q14134	TRIM29	S488	6.82395	2.77061	9.11758e-05	0.0213966	Hyperphosphorylated in NAT2
Q14134:T476	Q14134	TRIM29	T476	2.29894	1.20097	0.00481609	0.112861	Hyperphosphorylated in NAT2
Q8NEY1:S797	Q8NEY1	NAV1	S797	4.64075	2.21436	0.0416964	0.2804	Hyperphosphorylated in NAT2
Q8NEY1:S672	Q8NEY1	NAV1	S672	3.02843	1.59857	0.00415559	0.107955	Hyperphosphorylated in NAT2
O94885:S387	O94885	SASH1	S387	2.27153	1.18367	0.0119641	0.163519	Hyperphosphorylated in NAT2
P35659:S232	P35659	DEK	S232	4.53035	2.17962	0.000401303	0.0396088	Hyperphosphorylated in NAT2
P35659:S231	P35659	DEK	S231	2.60459	1.38105	0.00548957	0.12071	Hyperphosphorylated in NAT2
P35580:S1956	P35580	MYH10	S1956	5.18801	2.37518	0.0186637	0.198678	Hyperphosphorylated in NAT2
P35580:S1952	P35580	MYH10	S1952	3.33213	1.73644	0.0186637	0.198678	Hyperphosphorylated in NAT2
P35580:S1975	P35580	MYH10	S1975	4.17003	2.06006	0.0297514	0.240931	Hyperphosphorylated in NAT2
P10636:T548	P10636	MAPT	T548	3.37593	1.75529	0.0493813	0.299812	Hyperphosphorylated in NAT2
P10636:S552	P10636	MAPT	S552	11.4453	3.51668	0.0167699	0.190065	Hyperphosphorylated in NAT2
P43243:S747	P43243	MATR3	S747	3.29577	1.72061	0.00436238	0.109624	Hyperphosphorylated in NAT2
P43243:T741	P43243	MATR3	T741	3.29577	1.72061	0.00436238	0.109624	Hyperphosphorylated in NAT2
P43243:S748	P43243	MATR3	S748	3.29577	1.72061	0.00436238	0.109624	Hyperphosphorylated in NAT2
Q03164:T337	Q03164	KMT2A	T337	2.02654	1.01902	0.00933062	0.148934	Hyperphosphorylated in NAT2
Q03164:S2938	Q03164	KMT2A	S2938	3.68804	1.88285	0.013444	0.172055	Hyperphosphorylated in NAT2
Q03164:S279	Q03164	KMT2A	S279	2.10435	1.07337	0.000255431	0.0332754	Hyperphosphorylated in NAT2
Q6IQ23:S366	Q6IQ23	PLEKHA7	S366	3.96387	1.98691	0.0447844	0.288414	Hyperphosphorylated in NAT2
Q6IQ23:S121	Q6IQ23	PLEKHA7	S121	7.71614	2.94788	0.0237493	0.219837	Hyperphosphorylated in NAT2
P05787:S410	P05787	KRT8	S410	2.5119	1.32878	0.020742	0.207911	Hyperphosphorylated in NAT2
P05787:S330	P05787	KRT8	S330	5.11759	2.35546	0.00808198	0.14161	Hyperphosphorylated in NAT2
P29966:S147	P29966	MARCKS	S147	2.04059	1.02899	0.00418913	0.107955	Hyperphosphorylated in NAT2
P42167:S250	P42167	TMPO	S250	4.31758	2.11022	0.0206878	0.207911	Hyperphosphorylated in NAT2
P42167:T208	P42167	TMPO	T208	3.51895	1.81514	0.0154805	0.183927	Hyperphosphorylated in NAT2
Q8TF72:S1021	Q8TF72	SHROOM3	S1021	2.31635	1.21185	0.00233742	0.0845277	Hyperphosphorylated in NAT2
Q8TF72:T1205	Q8TF72	SHROOM3	T1205	5.68634	2.5075	0.00197005	0.0789551	Hyperphosphorylated in NAT2
P35221:S311	P35221	CTNNA1	S311	2.58577	1.3706	0.0105773	0.157229	Hyperphosphorylated in NAT2
Q32MZ4:S565	Q32MZ4	LRRFIP1	S565	82.0696	6.35878	0.000380625	0.0393578	Hyperphosphorylated in NAT2
O43166:S1149	O43166	SIPA1L1	S1149	4.17956	2.06335	0.0105773	0.157229	Hyperphosphorylated in NAT2
O43166:S1528	O43166	SIPA1L1	S1528	2.54436	1.3473	0.00124823	0.0627702	Hyperphosphorylated in NAT2
O43166:S162	O43166	SIPA1L1	S162	6.39822	2.67767	0.00387861	0.105978	Hyperphosphorylated in NAT2
P24821:T1885	P24821	TNC	T1885	46.1824	5.52927	0.018044	0.196079	Hyperphosphorylated in NAT2
Q13523:S578	Q13523	PRPF4B	S578	2.00685	1.00494	0.0170943	0.190065	Hyperphosphorylated in NAT2
P49321:S321	P49321	NASP	S321	3.95152	1.98241	0.025222	0.227283	Hyperphosphorylated in NAT2
Q9Y4E1:S1121	Q9Y4E1	WASHC2C	S1121	2.64911	1.40551	0.0331098	0.252668	Hyperphosphorylated in NAT2
Q96JM3:S452	Q96JM3	CHAMP1	S452	6.86209	2.77865	1.77946e-05	0.0113232	Hyperphosphorylated in NAT2
Q96JM3:S507	Q96JM3	CHAMP1	S507	2.00481	1.00346	0.00631892	0.127312	Hyperphosphorylated in NAT2
Q9UKX2:T415	Q9UKX2	MYH2	T415	3.94027	1.97829	0.018044	0.196079	Hyperphosphorylated in NAT2
Q9UKX2:Y413	Q9UKX2	MYH2	Y413	3.94027	1.97829	0.018044	0.196079	Hyperphosphorylated in NAT2
Q9H7N4:S941	Q9H7N4	SCAF1	S941	4.40074	2.13775	0.00631892	0.127312	Hyperphosphorylated in NAT2
Q9H7N4:S725	Q9H7N4	SCAF1	S725	2.92594	1.5489	0.00481609	0.112861	Hyperphosphorylated in NAT2
Q5JTV8:S305	Q5JTV8	TOR1AIP1	S305	26.4195	4.72353	0.0384066	0.271691	Hyperphosphorylated in NAT2
Q86UU1:S419	Q86UU1	PHLDB1	S419	4.31854	2.11054	0.00418913	0.107955	Hyperphosphorylated in NAT2
Q86UU1:S489	Q86UU1	PHLDB1	S489	4.60758	2.20401	0.00404665	0.107955	Hyperphosphorylated in NAT2
Q86UU1:S563	Q86UU1	PHLDB1	S563	2.94649	1.559	0.00552313	0.12071	Hyperphosphorylated in NAT2
Q5JSZ5:S1185	Q5JSZ5	PRRC2B	S1185	3.36079	1.7488	0.00127346	0.0632926	Hyperphosphorylated in NAT2
Q5JSZ5:S556	Q5JSZ5	PRRC2B	S556	12.3927	3.63141	0.0462058	0.291979	Hyperphosphorylated in NAT2
Q5VT52:S928	Q5VT52	RPRD2	S928	48.633	5.60386	0.0104294	0.157229	Hyperphosphorylated in NAT2
Q5VT52:S930	Q5VT52	RPRD2	S930	31.5006	4.97731	0.0213978	0.209865	Hyperphosphorylated in NAT2
Q5VT52:S925	Q5VT52	RPRD2	S925	8182.38	12.9983	0.0291411	0.240931	Hyperphosphorylated in NAT2
P32926:T711	P32926	DSG3	T711	3.2397	1.69586	7.33679e-05	0.019578	Hyperphosphorylated in NAT2
Q9UPQ0:S750	Q9UPQ0	LIMCH1	S750	2.96516	1.56811	0.00190771	0.0787621	Hyperphosphorylated in NAT2
Q9UPQ0:S320	Q9UPQ0	LIMCH1	S320	3.08952	1.62738	0.00636748	0.127848	Hyperphosphorylated in NAT2
Q9UPQ0:S493	Q9UPQ0	LIMCH1	S493	2.34608	1.23025	0.00233742	0.0845277	Hyperphosphorylated in NAT2
Q8WUF5:T95	Q8WUF5	PPP1R13L	T95	8.96282	3.16395	0.000333128	0.0382341	Hyperphosphorylated in NAT2
Q8WUF5:S332	Q8WUF5	PPP1R13L	S332	3.63377	1.86147	0.0267347	0.229475	Hyperphosphorylated in NAT2
Q8WUF5:S339	Q8WUF5	PPP1R13L	S339	3.63377	1.86147	0.0267347	0.229475	Hyperphosphorylated in NAT2
Q8WUF5:S335	Q8WUF5	PPP1R13L	S335	3.63377	1.86147	0.0267347	0.229475	Hyperphosphorylated in NAT2
Q5T4S7:S1733	Q5T4S7	UBR4	S1733	2.01245	1.00895	0.00418913	0.107955	Hyperphosphorylated in NAT2
Q92614:S364	Q92614	MYO18A	S364	2.72405	1.44575	0.000902049	0.0548246	Hyperphosphorylated in NAT2
Q92614:S29	Q92614	MYO18A	S29	31.1298	4.96022	0.0168919	0.190065	Hyperphosphorylated in NAT2
Q6KC79:T599	Q6KC79	NIPBL	T599	2.3489	1.23199	0.0176946	0.194002	Hyperphosphorylated in NAT2
Q6KC79:S2493	Q6KC79	NIPBL	S2493	2.72113	1.4442	0.0458916	0.290568	Hyperphosphorylated in NAT2
Q9C0C9:S896	Q9C0C9	UBE2O	S896	4.09969	2.03551	0.0170943	0.190065	Hyperphosphorylated in NAT2
Q9C0C9:S401	Q9C0C9	UBE2O	S401	2.16679	1.11556	0.0031456	0.0961077	Hyperphosphorylated in NAT2
Q13586:S567	Q13586	STIM1	S567	3.24927	1.70011	0.000953296	0.0564297	Hyperphosphorylated in NAT2
Q5TCZ1:S420	Q5TCZ1	SH3PXD2A	S420	3.38275	1.75819	0.00271526	0.090597	Hyperphosphorylated in NAT2
Q5TCZ1:S421	Q5TCZ1	SH3PXD2A	S421	3.38275	1.75819	0.00271526	0.090597	Hyperphosphorylated in NAT2
Q5TCZ1:S724	Q5TCZ1	SH3PXD2A	S724	8.08499	3.01525	0.000390612	0.0396088	Hyperphosphorylated in NAT2
Q6PD62:S1097	Q6PD62	CTR9	S1097	3.22594	1.68972	3.70533e-05	0.0136228	Hyperphosphorylated in NAT2
Q6PD62:S1102	Q6PD62	CTR9	S1102	3.22594	1.68972	3.70533e-05	0.0136228	Hyperphosphorylated in NAT2
Q13541:S112	Q13541	EIF4EBP1	S112	2.10545	1.07413	0.0338147	0.256745	Hyperphosphorylated in NAT2
Q8NDI1:S578	Q8NDI1	EHBP1	S578	2.36989	1.24482	0.00531922	0.120224	Hyperphosphorylated in NAT2
Q8NDI1:S747	Q8NDI1	EHBP1	S747	2.0105	1.00756	0.0306226	0.246238	Hyperphosphorylated in NAT2
O75151:S1056	O75151	PHF2	S1056	2.48493	1.3132	0.00933062	0.148934	Hyperphosphorylated in NAT2
Q6WKZ4:S880	Q6WKZ4	RAB11FIP1	S880	21.6897	4.43894	0.000625197	0.045687	Hyperphosphorylated in NAT2
Q6WKZ4:S866	Q6WKZ4	RAB11FIP1	S866	21.6897	4.43894	0.000625197	0.045687	Hyperphosphorylated in NAT2
Q6WKZ4:S365	Q6WKZ4	RAB11FIP1	S365	7.84523	2.97182	0.0237493	0.219837	Hyperphosphorylated in NAT2
Q8WXH0:S6349	Q8WXH0	SYNE2	S6349	3.1414	1.65141	0.00721209	0.133991	Hyperphosphorylated in NAT2
Q8WXH0:S2784	Q8WXH0	SYNE2	S2784	2.88016	1.52615	0.0128906	0.172055	Hyperphosphorylated in NAT2
Q8WXH0:S1772	Q8WXH0	SYNE2	S1772	3.50474	1.80931	0.00631897	0.127312	Hyperphosphorylated in NAT2
Q8WXH0:S2030	Q8WXH0	SYNE2	S2030	3.50027	1.80747	0.0440822	0.288414	Hyperphosphorylated in NAT2
P07355:Y275	P07355	ANXA2	Y275	2.68897	1.42706	0.0167537	0.190065	Hyperphosphorylated in NAT2
P07355:S277	P07355	ANXA2	S277	2.68897	1.42706	0.0167537	0.190065	Hyperphosphorylated in NAT2
O75376:S509	O75376	NCOR1	S509	38.6611	5.27281	0.0254813	0.228139	Hyperphosphorylated in NAT2
O75376:S1263	O75376	NCOR1	S1263	14.1262	3.8203	0.0192119	0.198782	Hyperphosphorylated in NAT2
Q92597:T340	Q92597	NDRG1	T340	2.33165	1.22135	0.0330461	0.25259	Hyperphosphorylated in NAT2
Q5JSH3:S563	Q5JSH3	WDR44	S563	2.30899	1.20726	0.0379445	0.2703	Hyperphosphorylated in NAT2
Q5JSH3:S568	Q5JSH3	WDR44	S568	4.58319	2.19635	0.0255767	0.22867	Hyperphosphorylated in NAT2
Q5JSH3:S81	Q5JSH3	WDR44	S81	6.17084	2.62547	0.0229282	0.219631	Hyperphosphorylated in NAT2
P14618:Y148	P14618	PKM	Y148	3.75436	1.90857	0.0133975	0.172055	Hyperphosphorylated in NAT2
P14618:T143	P14618	PKM	T143	3.75436	1.90857	0.0133975	0.172055	Hyperphosphorylated in NAT2
P14618:T129	P14618	PKM	T129	2.93473	1.55323	0.00933062	0.148934	Hyperphosphorylated in NAT2
Q5UIP0:S1873	Q5UIP0	RIF1	S1873	3.74525	1.90506	0.000788114	0.0517419	Hyperphosphorylated in NAT2
Q5UIP0:S1876	Q5UIP0	RIF1	S1876	3.74525	1.90506	0.000788114	0.0517419	Hyperphosphorylated in NAT2
Q9NYV4:S383	Q9NYV4	CDK12	S383	2.33242	1.22183	0.020742	0.207911	Hyperphosphorylated in NAT2
Q9NYV4:S385	Q9NYV4	CDK12	S385	2.81388	1.49256	0.015047	0.181614	Hyperphosphorylated in NAT2
Q9NYV4:S293	Q9NYV4	CDK12	S293	2.03856	1.02755	0.0120625	0.163647	Hyperphosphorylated in NAT2
P35611:S586	P35611	ADD1	S586	2.22234	1.15208	0.0480843	0.299812	Hyperphosphorylated in NAT2
Q68DQ2:S1007	Q68DQ2	CRYBG3	S1007	2.91232	1.54217	0.0106266	0.157397	Hyperphosphorylated in NAT2
Q68DQ2:S912	Q68DQ2	CRYBG3	S912	3.77778	1.91754	0.0334356	0.254743	Hyperphosphorylated in NAT2
Q7KZI7:S535	Q7KZI7	MARK2	S535	4.59252	2.19928	0.00933062	0.148934	Hyperphosphorylated in NAT2
Q99569:S290	Q99569	PKP4	S290	3.43239	1.77921	0.00394996	0.107131	Hyperphosphorylated in NAT2
Q99569:S458	Q99569	PKP4	S458	14.7723	3.88482	0.000424269	0.0408251	Hyperphosphorylated in NAT2
Q99569:S461	Q99569	PKP4	S461	14.7723	3.88482	0.000424269	0.0408251	Hyperphosphorylated in NAT2
P41236:S188	P41236	PPP1R2	S188	5.61929	2.49039	0.0152867	0.182016	Hyperphosphorylated in NAT2
P41236:T193	P41236	PPP1R2	T193	5.61929	2.49039	0.0152867	0.182016	Hyperphosphorylated in NAT2
Q8WYP5:S1878	Q8WYP5	AHCTF1	S1878	3.11699	1.64015	0.0331098	0.252668	Hyperphosphorylated in NAT2
Q8WYP5:S1884	Q8WYP5	AHCTF1	S1884	3.11699	1.64015	0.0331098	0.252668	Hyperphosphorylated in NAT2
Q99590:S613	Q99590	SCAF11	S613	2.89889	1.5355	0.00379147	0.104161	Hyperphosphorylated in NAT2
Q9H307:S458	Q9H307	PNN	S458	4.24012	2.0841	0.00631897	0.127312	Hyperphosphorylated in NAT2
Q14978:S563	Q14978	NOLC1	S563	8.31038	3.05492	0.000414194	0.0405481	Hyperphosphorylated in NAT2
P49790:S1461	P49790	NUP153	S1461	23.1555	4.53328	0.0225515	0.217807	Hyperphosphorylated in NAT2
P49790:S320	P49790	NUP153	S320	2.14484	1.10087	0.0447844	0.288414	Hyperphosphorylated in NAT2
P11388:T282	P11388	TOP2A	T282	2.33825	1.22543	0.0396328	0.276499	Hyperphosphorylated in NAT2
P55072:S282	P55072	VCP	S282	15.3631	3.9414	0.0079425	0.14161	Hyperphosphorylated in NAT2
P55072:S284	P55072	VCP	S284	15.3631	3.9414	0.0079425	0.14161	Hyperphosphorylated in NAT2
Q7Z406:S221	Q7Z406	MYH14	S221	4.60852	2.2043	0.00856594	0.145056	Hyperphosphorylated in NAT2
P10451:S215	P10451	SPP1	S215	2.15657	1.10874	0.0191736	0.198782	Hyperphosphorylated in NAT2
Q9P266:S1225	Q9P266	JCAD	S1225	2.45578	1.29618	0.0267347	0.229475	Hyperphosphorylated in NAT2
Q13459:S1115	Q13459	MYO9B	S1115	3.20931	1.68226	0.00363479	0.101495	Hyperphosphorylated in NAT2
Q13459:S1972	Q13459	MYO9B	S1972	3.67441	1.87751	0.00191377	0.0787621	Hyperphosphorylated in NAT2
Q13459:S2141	Q13459	MYO9B	S2141	2.93577	1.55374	0.0102391	0.157229	Hyperphosphorylated in NAT2
P22059:S386	P22059	OSBP	S386	2.3049	1.2047	0.00552313	0.12071	Hyperphosphorylated in NAT2
Q14151:S195	Q14151	SAFB2	S195	2.04158	1.02969	0.0135038	0.172055	Hyperphosphorylated in NAT2
Q14151:S194	Q14151	SAFB2	S194	2.04158	1.02969	0.0135038	0.172055	Hyperphosphorylated in NAT2
O95678:S545	O95678	KRT75	S545	7.36874	2.88142	7.33679e-05	0.019578	Hyperphosphorylated in NAT2
O95678:S535	O95678	KRT75	S535	10.1307	3.34067	0.00959315	0.150997	Hyperphosphorylated in NAT2
O95678:S532	O95678	KRT75	S532	10.1307	3.34067	0.00959315	0.150997	Hyperphosphorylated in NAT2
P35269:S308	P35269	GTF2F1	S308	2.08177	1.05781	0.0366367	0.264688	Hyperphosphorylated in NAT2
Q9ULH0:S1294	Q9ULH0	KIDINS220	S1294	4.40889	2.14042	0.0201957	0.206316	Hyperphosphorylated in NAT2
Q9ULH0:S1555	Q9ULH0	KIDINS220	S1555	3.1907	1.67387	0.0447844	0.288414	Hyperphosphorylated in NAT2
Q9ULH0:S1633	Q9ULH0	KIDINS220	S1633	6.73751	2.75221	0.00984949	0.153184	Hyperphosphorylated in NAT2
Q8N3V7:S235	Q8N3V7	SYNPO	S235	2.22348	1.15282	0.0453329	0.290234	Hyperphosphorylated in NAT2
Q8N3V7:S232	Q8N3V7	SYNPO	S232	2.22348	1.15282	0.0453329	0.290234	Hyperphosphorylated in NAT2
Q8N3V7:S140	Q8N3V7	SYNPO	S140	8.63326	3.1099	0.00966665	0.15152	Hyperphosphorylated in NAT2
A0FGR8:S669	A0FGR8	ESYT2	S669	8.85577	3.14662	0.0127547	0.171353	Hyperphosphorylated in NAT2
Q9HCK8:S432	Q9HCK8	CHD8	S432	2.44125	1.28762	0.0203587	0.206451	Hyperphosphorylated in NAT2
Q9Y4H2:S560	Q9Y4H2	IRS2	S560	2.204	1.14012	0.0214629	0.209865	Hyperphosphorylated in NAT2
Q9Y4H2:S1100	Q9Y4H2	IRS2	S1100	8.04142	3.00745	2.4822e-06	0.00456297	Hyperphosphorylated in NAT2
Q9H4A3:S185	Q9H4A3	WNK1	S185	3.4707	1.79522	5.87276e-05	0.0173503	Hyperphosphorylated in NAT2
Q9H4A3:S183	Q9H4A3	WNK1	S183	2.84947	1.51069	0.000674373	0.0477823	Hyperphosphorylated in NAT2
Q05209:S468	Q05209	PTPN12	S468	3.08996	1.62759	0.00177261	0.0750048	Hyperphosphorylated in NAT2
Q9H4L7:S39	Q9H4L7	SMARCAD1	S39	3.25328	1.7019	0.0344475	0.257939	Hyperphosphorylated in NAT2
Q96N67:S888	Q96N67	DOCK7	S888	2.71342	1.44011	0.0430583	0.286988	Hyperphosphorylated in NAT2
Q6VMQ6:S334	Q6VMQ6	ATF7IP	S334	3.49561	1.80554	0.00202641	0.0796095	Hyperphosphorylated in NAT2
Q9Y6F6:S315	Q9Y6F6	MRVI1	S315	2.09407	1.06631	0.02757	0.233805	Hyperphosphorylated in NAT2
P22626:S189	P22626	HNRNPA2B1	S189	3.20473	1.6802	0.028184	0.236576	Hyperphosphorylated in NAT2
O14715:S1266	O14715	RGPD8	S1266	4.08978	2.03202	0.00027233	0.0349269	Hyperphosphorylated in NAT2
O14715:S796	O14715	RGPD8	S796	22.373	4.48369	0.00621905	0.127312	Hyperphosphorylated in NAT2
O14715:S1017	O14715	RGPD8	S1017	3.89625	1.96209	0.000535713	0.0420009	Hyperphosphorylated in NAT2
P13639:T59	P13639	EEF2	T59	2.72059	1.44392	0.000755673	0.0499091	Hyperphosphorylated in NAT2
P13639:S502	P13639	EEF2	S502	2.41764	1.2736	0.00481609	0.112861	Hyperphosphorylated in NAT2
P39880:S663	P39880	CUX1	S663	7.56498	2.91934	0.00556524	0.12127	Hyperphosphorylated in NAT2
Q8NC51:S234	Q8NC51	SERBP1	S234	2.87716	1.52465	0.00821269	0.14161	Hyperphosphorylated in NAT2
Q8NC51:T388	Q8NC51	SERBP1	T388	20.6537	4.36833	0.00511545	0.117709	Hyperphosphorylated in NAT2
Q13435:T311	Q13435	SF3B2	T311	2.07962	1.05632	0.00105928	0.058711	Hyperphosphorylated in NAT2
Q66K74:S475	Q66K74	MAP1S	S475	5.7587	2.52574	0.00353622	0.101495	Hyperphosphorylated in NAT2
P51532:T1396	P51532	SMARCA4	T1396	4.18651	2.06575	0.0046582	0.112861	Hyperphosphorylated in NAT2
Q9Y3L3:S169	Q9Y3L3	SH3BP1	S169	2.26612	1.18022	0.000635136	0.045687	Hyperphosphorylated in NAT2
Q12923:S1085	Q12923	PTPN13	S1085	9.07897	3.18253	0.00631892	0.127312	Hyperphosphorylated in NAT2
Q14515:S254	Q14515	SPARCL1	S254	23.8325	4.57486	0.00640781	0.128424	Hyperphosphorylated in NAT2
Q7Z6E9:S772	Q7Z6E9	RBBP6	S772	2.13581	1.09479	0.00191377	0.0787621	Hyperphosphorylated in NAT2
Q13796:S764	Q13796	SHROOM2	S764	2.31635	1.21185	0.00233742	0.0845277	Hyperphosphorylated in NAT2
Q08211:S449	Q08211	DHX9	S449	9.5283	3.25222	0.0111138	0.161433	Hyperphosphorylated in NAT2
P04406:S266	P04406	GAPDH	S266	3.66747	1.87479	0.0202851	0.206451	Hyperphosphorylated in NAT2
O95817:T62	O95817	BAG3	T62	8.44259	3.07768	0.000262732	0.0340924	Hyperphosphorylated in NAT2
Q8N163:S124	Q8N163	CCAR2	S124	2.77454	1.47225	0.00843957	0.144755	Hyperphosphorylated in NAT2
Q13547:S410	Q13547	HDAC1	S410	2.75491	1.462	0.00552313	0.12071	Hyperphosphorylated in NAT2
Q13136:S150	Q13136	PPFIA1	S150	2.48501	1.31325	0.0344475	0.257939	Hyperphosphorylated in NAT2
Q9UHD8:S238	Q9UHD8	SEPTIN9	S238	3.40344	1.76699	0.0343766	0.257939	Hyperphosphorylated in NAT2
Q9UHD8:T255	Q9UHD8	SEPTIN9	T255	3.40344	1.76699	0.0343766	0.257939	Hyperphosphorylated in NAT2
Q9UHD8:S247	Q9UHD8	SEPTIN9	S247	3.40344	1.76699	0.0343766	0.257939	Hyperphosphorylated in NAT2
Q9UHD8:T242	Q9UHD8	SEPTIN9	T242	3.40344	1.76699	0.0343766	0.257939	Hyperphosphorylated in NAT2
P08651:S273	P08651	NFIC	S273	2.51584	1.33104	0.00415559	0.107955	Hyperphosphorylated in NAT2
P04075:S36	P04075	ALDOA	S36	2.73922	1.45376	0.00552313	0.12071	Hyperphosphorylated in NAT2
Q7RTP6:S1433	Q7RTP6	MICAL3	S1433	4.79396	2.26122	0.00721209	0.133991	Hyperphosphorylated in NAT2
Q7RTP6:S1426	Q7RTP6	MICAL3	S1426	4.79396	2.26122	0.00721209	0.133991	Hyperphosphorylated in NAT2
Q9UGU0:T1671	Q9UGU0	TCF20	T1671	2.55971	1.35598	0.00146659	0.0675875	Hyperphosphorylated in NAT2
Q9UGU0:S1019	Q9UGU0	TCF20	S1019	2.20898	1.14338	0.000218778	0.0321739	Hyperphosphorylated in NAT2
Q6XPR3:S684	Q6XPR3	RPTN	S684	6.90006	2.78661	0.0119641	0.163519	Hyperphosphorylated in NAT2
P15822:S495	P15822	HIVEP1	S495	30.4613	4.92891	0.0329988	0.25259	Hyperphosphorylated in NAT2
P15822:S492	P15822	HIVEP1	S492	30.4613	4.92891	0.0329988	0.25259	Hyperphosphorylated in NAT2
Q14195:T509	Q14195	DPYSL3	T509	2.47039	1.30474	0.00171795	0.0735383	Hyperphosphorylated in NAT2
P29536:S59	P29536	LMOD1	S59	4.34153	2.1182	0.0218837	0.213004	Hyperphosphorylated in NAT2
P46379:S1081	P46379	BAG6	S1081	12.6158	3.65716	0.000567303	0.0437564	Hyperphosphorylated in NAT2
Q7Z2W4:S390	Q7Z2W4	ZC3HAV1	S390	2.22746	1.1554	0.0031456	0.0961077	Hyperphosphorylated in NAT2
Q9UBC9:T139	Q9UBC9	SPRR3	T139	5.1546	2.36586	0.00187557	0.0783594	Hyperphosphorylated in NAT2
Q14004:S360	Q14004	CDK13	S360	2.03856	1.02755	0.0120625	0.163647	Hyperphosphorylated in NAT2
P34932:T538	P34932	HSPA4	T538	2.64014	1.40062	0.0119641	0.163519	Hyperphosphorylated in NAT2
P34932:S546	P34932	HSPA4	S546	2.05589	1.03976	0.00171795	0.0735383	Hyperphosphorylated in NAT2
P13611:S2116	P13611	VCAN	S2116	2.43788	1.28562	0.0214629	0.209865	Hyperphosphorylated in NAT2
P07197:S545	P07197	NEFM	S545	5.16824	2.36967	0.0373039	0.268512	Hyperphosphorylated in NAT2
P17302:S262	P17302	GJA1	S262	2.2653	1.1797	0.0462204	0.291979	Hyperphosphorylated in NAT2
P17302:S296	P17302	GJA1	S296	18.0597	4.1747	0.0058842	0.126103	Hyperphosphorylated in NAT2
Q9BRD0:S151	Q9BRD0	BUD13	S151	2.50511	1.32487	0.00821269	0.14161	Hyperphosphorylated in NAT2
Q9BRD0:T147	Q9BRD0	BUD13	T147	2.02985	1.02137	0.0239775	0.219837	Hyperphosphorylated in NAT2
Q9BRD0:S240	Q9BRD0	BUD13	S240	2.35815	1.23765	0.00760212	0.138621	Hyperphosphorylated in NAT2
Q9BRD0:S402	Q9BRD0	BUD13	S402	3.42552	1.77632	0.019237	0.198809	Hyperphosphorylated in NAT2
Q9P270:S250	Q9P270	SLAIN2	S250	5.25987	2.39503	0.0257749	0.229475	Hyperphosphorylated in NAT2
Q8IVL1:S1036	Q8IVL1	NAV2	S1036	20.7154	4.37263	0.00435761	0.109624	Hyperphosphorylated in NAT2
Q8IVL1:S1039	Q8IVL1	NAV2	S1039	20.7154	4.37263	0.00435761	0.109624	Hyperphosphorylated in NAT2
Q8IVL1:S1215	Q8IVL1	NAV2	S1215	2.52855	1.33831	0.025466	0.228139	Hyperphosphorylated in NAT2
O15234:S45	O15234	CASC3	S45	2.49424	1.3186	0.0229778	0.219631	Hyperphosphorylated in NAT2
O15234:S39	O15234	CASC3	S39	2.49424	1.3186	0.0229778	0.219631	Hyperphosphorylated in NAT2
O15234:S117	O15234	CASC3	S117	2.18738	1.1292	0.0330461	0.25259	Hyperphosphorylated in NAT2
Q9BYW2:S744	Q9BYW2	SETD2	S744	2.5428	1.34642	0.015209	0.181614	Hyperphosphorylated in NAT2
Q9P2R6:S656	Q9P2R6	RERE	S656	2.68587	1.42539	0.0031456	0.0961077	Hyperphosphorylated in NAT2
Q9P2R6:S600	Q9P2R6	RERE	S600	9.65216	3.27085	0.00305333	0.0961077	Hyperphosphorylated in NAT2
Q7Z5J4:S568	Q7Z5J4	RAI1	S568	3.1995	1.67785	0.00305333	0.0961077	Hyperphosphorylated in NAT2
Q7Z5J4:S1013	Q7Z5J4	RAI1	S1013	4.1688	2.05963	0.0225358	0.217807	Hyperphosphorylated in NAT2
Q5T5Y3:S431	Q5T5Y3	CAMSAP1	S431	5.67057	2.50349	5.87276e-05	0.0173503	Hyperphosphorylated in NAT2
P35609:S595	P35609	ACTN2	S595	6.7564	2.75625	0.00856594	0.145056	Hyperphosphorylated in NAT2
P35609:S596	P35609	ACTN2	S596	6.94891	2.79679	0.0379445	0.2703	Hyperphosphorylated in NAT2
P35609:T603	P35609	ACTN2	T603	6.94891	2.79679	0.0379445	0.2703	Hyperphosphorylated in NAT2
P35609:T57	P35609	ACTN2	T57	2.37791	1.2497	0.00985148	0.153184	Hyperphosphorylated in NAT2
P06396:S35	P06396	GSN	S35	2.4537	1.29496	0.0107057	0.157859	Hyperphosphorylated in NAT2
Q8TDM6:S1305	Q8TDM6	DLG5	S1305	5.92828	2.56761	0.00603103	0.126625	Hyperphosphorylated in NAT2
Q8TDM6:S1363	Q8TDM6	DLG5	S1363	5.89755	2.56012	0.0237493	0.219837	Hyperphosphorylated in NAT2
O75122:T1010	O75122	CLASP2	T1010	50.8255	5.66748	0.00118699	0.0627702	Hyperphosphorylated in NAT2
O75122:S368	O75122	CLASP2	S368	2.77759	1.47383	0.0218837	0.213004	Hyperphosphorylated in NAT2
Q9BR39:T618	Q9BR39	JPH2	T618	3.6787	1.8792	0.00338677	0.100597	Hyperphosphorylated in NAT2
P35612:S600	P35612	ADD2	S600	2.33369	1.22262	0.0493813	0.299812	Hyperphosphorylated in NAT2
P35612:S604	P35612	ADD2	S604	2.33369	1.22262	0.0493813	0.299812	Hyperphosphorylated in NAT2
O75410:T350	O75410	TACC1	T350	2.44087	1.2874	0.00560865	0.121615	Hyperphosphorylated in NAT2
Q8N4X5:T541	Q8N4X5	AFAP1L2	T541	2.12516	1.08757	0.00146659	0.0675875	Hyperphosphorylated in NAT2
Q9Y3R5:S1169	Q9Y3R5	DOP1B	S1169	25.1598	4.65305	0.00556524	0.12127	Hyperphosphorylated in NAT2
P13796:S537	P13796	LCP1	S537	30.8943	4.94927	6.80833e-05	0.0194208	Hyperphosphorylated in NAT2
P13796:S540	P13796	LCP1	S540	30.8943	4.94927	6.80833e-05	0.0194208	Hyperphosphorylated in NAT2
P26038:S407	P26038	MSN	S407	2.10252	1.07212	0.0105773	0.157229	Hyperphosphorylated in NAT2
Q5THJ4:S1573	Q5THJ4	VPS13D	S1573	11.4964	3.52311	0.0162181	0.189827	Hyperphosphorylated in NAT2
Q5THJ4:S2671	Q5THJ4	VPS13D	S2671	12.1954	3.60827	0.000359523	0.0386919	Hyperphosphorylated in NAT2
P31629:S1937	P31629	HIVEP2	S1937	3.20572	1.68065	0.038095	0.270682	Hyperphosphorylated in NAT2
Q2LD37:S3653	Q2LD37	KIAA1109	S3653	3.11372	1.63864	0.00124823	0.0627702	Hyperphosphorylated in NAT2
Q14126:T645	Q14126	DSG2	T645	4.50122	2.17032	0.0231192	0.219837	Hyperphosphorylated in NAT2
Q14126:T650	Q14126	DSG2	T650	4.60586	2.20347	0.00557443	0.12127	Hyperphosphorylated in NAT2
Q9UKA4:S433	Q9UKA4	AKAP11	S433	2.35396	1.23509	0.0239775	0.219837	Hyperphosphorylated in NAT2
Q9UKA4:S130	Q9UKA4	AKAP11	S130	7.18712	2.84541	0.000503687	0.0420009	Hyperphosphorylated in NAT2
P52272:S513	P52272	HNRNPM	S513	3.74258	1.90403	0.00802345	0.14161	Hyperphosphorylated in NAT2
O15014:S413	O15014	ZNF609	S413	2.71577	1.44136	0.0214629	0.209865	Hyperphosphorylated in NAT2
O15014:S758	O15014	ZNF609	S758	2.86601	1.51904	4.67891e-05	0.015798	Hyperphosphorylated in NAT2
Q765P7:T567	Q765P7	MTSS2	T567	3.02015	1.59462	0.00184575	0.0775051	Hyperphosphorylated in NAT2
Q8N4C8:S1006	Q8N4C8	MINK1	S1006	2.97011	1.57052	0.00136416	0.0667732	Hyperphosphorylated in NAT2
Q8N4C8:T1008	Q8N4C8	MINK1	T1008	2.97011	1.57052	0.00136416	0.0667732	Hyperphosphorylated in NAT2
Q00839:T235	Q00839	HNRNPU	T235	30.7305	4.9416	0.00274346	0.090597	Hyperphosphorylated in NAT2
Q9UIG0:S349	Q9UIG0	BAZ1B	S349	2.53693	1.34309	0.000369508	0.0386919	Hyperphosphorylated in NAT2
Q9UIG0:S347	Q9UIG0	BAZ1B	S347	2.53693	1.34309	0.000369508	0.0386919	Hyperphosphorylated in NAT2
Q9UIG0:S345	Q9UIG0	BAZ1B	S345	2.53693	1.34309	0.000369508	0.0386919	Hyperphosphorylated in NAT2
P60174:S143	P60174	TPI1	S143	3.22917	1.69116	0.0323021	0.25259	Hyperphosphorylated in NAT2
Q96RT1:S857	Q96RT1	ERBIN	S857	2.54933	1.35012	0.00363479	0.101495	Hyperphosphorylated in NAT2
Q9Y2U5:S349	Q9Y2U5	MAP3K2	S349	9.90265	3.30781	0.0316407	0.250469	Hyperphosphorylated in NAT2
Q9H792:S214	Q9H792	PEAK1	S214	23.0117	4.5243	0.000326771	0.0379387	Hyperphosphorylated in NAT2
Q86W92:S540	Q86W92	PPFIBP1	S540	3.12668	1.64463	0.0330461	0.25259	Hyperphosphorylated in NAT2
Q86W92:S466	Q86W92	PPFIBP1	S466	3.3824	1.75805	0.000252851	0.0332754	Hyperphosphorylated in NAT2
O15417:S611	O15417	TNRC18	S611	2.09941	1.06998	0.0191736	0.198782	Hyperphosphorylated in NAT2
O15417:S1540	O15417	TNRC18	S1540	2.51058	1.32802	0.00821269	0.14161	Hyperphosphorylated in NAT2
P61978:T39	P61978	HNRNPK	T39	3.05206	1.60978	0.0166709	0.190065	Hyperphosphorylated in NAT2
P61978:S36	P61978	HNRNPK	S36	3.05206	1.60978	0.0166709	0.190065	Hyperphosphorylated in NAT2
Q04726:S286	Q04726	TLE3	S286	2.2539	1.17242	0.00481609	0.112861	Hyperphosphorylated in NAT2
Q04726:S292	Q04726	TLE3	S292	2.88105	1.52659	0.000207926	0.0317053	Hyperphosphorylated in NAT2
Q63HN8:S19	Q63HN8	RNF213	S19	15.1959	3.92561	0.0159632	0.18764	Hyperphosphorylated in NAT2
Q14157:S609	Q14157	UBAP2L	S609	2.69705	1.43138	0.00200675	0.0789551	Hyperphosphorylated in NAT2
Q14157:S607	Q14157	UBAP2L	S607	3.46983	1.79487	0.0170943	0.190065	Hyperphosphorylated in NAT2
Q5JRA6:S406	Q5JRA6	MIA3	S406	7.92368	2.98617	0.0143288	0.180344	Hyperphosphorylated in NAT2
Q5JRA6:S405	Q5JRA6	MIA3	S405	3.69164	1.88426	0.0103071	0.157229	Hyperphosphorylated in NAT2
Q03252:S497	Q03252	LMNB2	S497	9.94506	3.31398	0.0309159	0.247215	Hyperphosphorylated in NAT2
Q9Y485:S208	Q9Y485	DMXL1	S208	3.9673	1.98816	0.0302679	0.244217	Hyperphosphorylated in NAT2
Q9Y485:S213	Q9Y485	DMXL1	S213	3.9673	1.98816	0.0302679	0.244217	Hyperphosphorylated in NAT2
Q9UJF2:S946	Q9UJF2	RASAL2	S946	7.34686	2.87713	0.0203075	0.206451	Hyperphosphorylated in NAT2
Q9UJF2:S954	Q9UJF2	RASAL2	S954	7.34686	2.87713	0.0203075	0.206451	Hyperphosphorylated in NAT2
P49023:S126	P49023	PXN	S126	2.22291	1.15245	0.0214629	0.209865	Hyperphosphorylated in NAT2
P49023:S261	P49023	PXN	S261	2.27229	1.18414	0.000444167	0.0408251	Hyperphosphorylated in NAT2
Q63HK5:S600	Q63HK5	TSHZ3	S600	34444.4	15.072	0.0224104	0.216761	Hyperphosphorylated in NAT2
Q9NZM1:T1102	Q9NZM1	MYOF	T1102	10.2437	3.35666	0.010079	0.156046	Hyperphosphorylated in NAT2
Q9ULH1:S305	Q9ULH1	ASAP1	S305	8.03424	3.00616	0.00193306	0.0789551	Hyperphosphorylated in NAT2
Q2M2I8:T674	Q2M2I8	AAK1	T674	2.7068	1.43659	0.00146659	0.0675875	Hyperphosphorylated in NAT2
Q2M2I8:S678	Q2M2I8	AAK1	S678	2.44635	1.29063	0.00171795	0.0735383	Hyperphosphorylated in NAT2
Q9UHF7:S892	Q9UHF7	TRPS1	S892	2.88917	1.53065	0.0493813	0.299812	Hyperphosphorylated in NAT2
Q6ZRS2:S2370	Q6ZRS2	SRCAP	S2370	83.8314	6.38942	0.0326055	0.25259	Hyperphosphorylated in NAT2
Q86YV5:S696	Q86YV5	PRAG1	S696	3.75497	1.9088	0.0269149	0.229949	Hyperphosphorylated in NAT2
Q86YV5:S234	Q86YV5	PRAG1	S234	3.98528	1.99468	0.00278581	0.0914687	Hyperphosphorylated in NAT2
Q15652:S641	Q15652	JMJD1C	S641	3.03806	1.60315	0.0180072	0.196079	Hyperphosphorylated in NAT2
Q15652:S652	Q15652	JMJD1C	S652	2.55645	1.35414	0.0372872	0.268512	Hyperphosphorylated in NAT2
Q15652:S617	Q15652	JMJD1C	S617	2.26743	1.18106	0.000369508	0.0386919	Hyperphosphorylated in NAT2
P07951:T252	P07951	TPM2	T252	2.5911	1.37357	0.00163879	0.0734881	Hyperphosphorylated in NAT2
Q96AC1:S339	Q96AC1	FERMT2	S339	4.45796	2.15638	0.0239775	0.219837	Hyperphosphorylated in NAT2
Q6UN15:S304	Q6UN15	FIP1L1	S304	6.7706	2.75928	4.5518e-06	0.00654846	Hyperphosphorylated in NAT2
P42566:S746	P42566	EPS15	S746	3.70205	1.88832	0.000888178	0.0548246	Hyperphosphorylated in NAT2
Q14244:T277	Q14244	MAP7	T277	4.19969	2.07028	0.00226662	0.0845277	Hyperphosphorylated in NAT2
Q14244:S282	Q14244	MAP7	S282	4.19969	2.07028	0.00226662	0.0845277	Hyperphosphorylated in NAT2
Q8WWQ0:S1457	Q8WWQ0	PHIP	S1457	2.75146	1.4602	0.0126821	0.170515	Hyperphosphorylated in NAT2
Q9BQG0:S1232	Q9BQG0	MYBBP1A	S1232	6.41997	2.68257	0.00961501	0.150997	Hyperphosphorylated in NAT2
Q9BQG0:S1310	Q9BQG0	MYBBP1A	S1310	6.28153	2.65112	0.00698685	0.133991	Hyperphosphorylated in NAT2
Q7Z401:S1240	Q7Z401	DENND4A	S1240	2.1953	1.13442	0.0331098	0.252668	Hyperphosphorylated in NAT2
O60664:S167	O60664	PLIN3	S167	3.72823	1.89849	0.0240941	0.220784	Hyperphosphorylated in NAT2
O60664:T170	O60664	PLIN3	T170	3.72823	1.89849	0.0240941	0.220784	Hyperphosphorylated in NAT2
P78347:S412	P78347	GTF2I	S412	5.51618	2.46367	0.0267347	0.229475	Hyperphosphorylated in NAT2
Q08AD1:S1276	Q08AD1	CAMSAP2	S1276	2.14872	1.10348	0.0464147	0.293039	Hyperphosphorylated in NAT2
Q9NRA8:S564	Q9NRA8	EIF4ENIF1	S564	4.56586	2.19089	0.00366508	0.101569	Hyperphosphorylated in NAT2
Q92797:S505	Q92797	SYMPK	S505	5.69594	2.50993	0.0495589	0.300117	Hyperphosphorylated in NAT2
Q92797:S507	Q92797	SYMPK	S507	5.69594	2.50993	0.0495589	0.300117	Hyperphosphorylated in NAT2
Q92797:S508	Q92797	SYMPK	S508	5.69594	2.50993	0.0495589	0.300117	Hyperphosphorylated in NAT2
Q6P1L5:S194	Q6P1L5	FAM117B	S194	2.25897	1.17567	0.00481609	0.112861	Hyperphosphorylated in NAT2
Q6P1L5:S192	Q6P1L5	FAM117B	S192	2.25897	1.17567	0.00481609	0.112861	Hyperphosphorylated in NAT2
P13667:S495	P13667	PDIA4	S495	3.76423	1.91235	0.0430583	0.286988	Hyperphosphorylated in NAT2
Q8IY63:S813	Q8IY63	AMOTL1	S813	2.24288	1.16535	0.0493813	0.299812	Hyperphosphorylated in NAT2
Q8IY63:S889	Q8IY63	AMOTL1	S889	2.03641	1.02603	0.045476	0.290568	Hyperphosphorylated in NAT2
Q8IY63:S720	Q8IY63	AMOTL1	S720	2.45579	1.29619	0.025222	0.227283	Hyperphosphorylated in NAT2
Q96E09:S62	Q96E09	FAM122A	S62	3.41182	1.77054	0.0167699	0.190065	Hyperphosphorylated in NAT2
Q96HC4:S137	Q96HC4	PDLIM5	S137	2.71492	1.44091	7.33679e-05	0.019578	Hyperphosphorylated in NAT2
P07237:S331	P07237	P4HB	S331	44.681	5.48159	0.0168919	0.190065	Hyperphosphorylated in NAT2
P0DJD1:S1010	P0DJD1	RGPD2	S1010	3.89625	1.96209	0.000535713	0.0420009	Hyperphosphorylated in NAT2
P35442:S238	P35442	THBS2	S238	3.53895	1.82332	0.000155197	0.0286088	Hyperphosphorylated in NAT2
Q9UI08:S354	Q9UI08	EVL	S354	4.87209	2.28454	0.00418913	0.107955	Hyperphosphorylated in NAT2
A6ND36:S722	A6ND36	FAM83G	S722	2.58798	1.37183	0.00418913	0.107955	Hyperphosphorylated in NAT2
A6ND36:S807	A6ND36	FAM83G	S807	2.02221	1.01593	0.0214629	0.209865	Hyperphosphorylated in NAT2
A6ND36:S726	A6ND36	FAM83G	S726	7.87497	2.97727	0.000504354	0.0420009	Hyperphosphorylated in NAT2
A6ND36:S626	A6ND36	FAM83G	S626	2.68782	1.42644	0.00341084	0.100916	Hyperphosphorylated in NAT2
Q9P2F8:S383	Q9P2F8	SIPA1L2	S383	2.25242	1.17147	0.0356574	0.264688	Hyperphosphorylated in NAT2
Q9P2F8:S379	Q9P2F8	SIPA1L2	S379	2.25242	1.17147	0.0356574	0.264688	Hyperphosphorylated in NAT2
Q9P2F8:T374	Q9P2F8	SIPA1L2	T374	2.25242	1.17147	0.0356574	0.264688	Hyperphosphorylated in NAT2
Q9P2F8:S1549	Q9P2F8	SIPA1L2	S1549	2.06808	1.04829	0.0366367	0.264688	Hyperphosphorylated in NAT2
Q9P2F8:S1552	Q9P2F8	SIPA1L2	S1552	2.06808	1.04829	0.0366367	0.264688	Hyperphosphorylated in NAT2
Q9P2F8:S284	Q9P2F8	SIPA1L2	S284	9.86452	3.30225	0.0183952	0.198133	Hyperphosphorylated in NAT2
Q9P2F8:S194	Q9P2F8	SIPA1L2	S194	2.9167	1.54434	5.87276e-05	0.0173503	Hyperphosphorylated in NAT2
P02452:S513	P02452	COL1A1	S513	5.68365	2.50682	0.0027307	0.090597	Hyperphosphorylated in NAT2
P20929:S4756	P20929	NEB	S4756	126.392	6.98177	0.0281793	0.236576	Hyperphosphorylated in NAT2
Q9UPT8:S908	Q9UPT8	ZC3H4	S908	3.27877	1.71315	0.00481609	0.112861	Hyperphosphorylated in NAT2
Q9UPT8:S1299	Q9UPT8	ZC3H4	S1299	4.06645	2.02377	0.0482069	0.299812	Hyperphosphorylated in NAT2
Q7L2J0:S60	Q7L2J0	MEPCE	S60	2.42336	1.27701	0.00808081	0.14161	Hyperphosphorylated in NAT2
Q7L2J0:T213	Q7L2J0	MEPCE	T213	5.71704	2.51527	1.29766e-06	0.00392179	Hyperphosphorylated in NAT2
Q14938:S268	Q14938	NFIX	S268	9.43887	3.23861	0.000444167	0.0408251	Hyperphosphorylated in NAT2
Q8NI27:S1520	Q8NI27	THOC2	S1520	3.90385	1.9649	4.45864e-07	0.00245886	Hyperphosphorylated in NAT2
Q8NI27:T1285	Q8NI27	THOC2	T1285	2.85667	1.51434	0.000896073	0.0548246	Hyperphosphorylated in NAT2
Q9H4L5:S437	Q9H4L5	OSBPL3	S437	8.38701	3.06816	0.000539901	0.0420009	Hyperphosphorylated in NAT2
Q9UEY8:S677	Q9UEY8	ADD3	S677	12.3009	3.6207	1.77946e-05	0.0113232	Hyperphosphorylated in NAT2
O75128:S815	O75128	COBL	S815	4.92113	2.29899	0.0267347	0.229475	Hyperphosphorylated in NAT2
O75128:S864	O75128	COBL	S864	27.1445	4.76259	0.00292787	0.0938947	Hyperphosphorylated in NAT2
Q9UKJ3:S1076	Q9UKJ3	GPATCH8	S1076	14.422	3.8502	0.0184547	0.198133	Hyperphosphorylated in NAT2
Q9UKJ3:S758	Q9UKJ3	GPATCH8	S758	4.87147	2.28436	0.0093687	0.149254	Hyperphosphorylated in NAT2
Q9UKJ3:S1081	Q9UKJ3	GPATCH8	S1081	18.1609	4.18276	0.0194041	0.200019	Hyperphosphorylated in NAT2
Q9UKJ3:S766	Q9UKJ3	GPATCH8	S766	2.94515	1.55834	0.0080209	0.14161	Hyperphosphorylated in NAT2
Q9NR30:S84	Q9NR30	DDX21	S84	2.30627	1.20556	0.0255105	0.228139	Hyperphosphorylated in NAT2
O60229:S2261	O60229	KALRN	S2261	3.93741	1.97725	0.0103443	0.157229	Hyperphosphorylated in NAT2
Q9UH99:S381	Q9UH99	SUN2	S381	8.47043	3.08243	0.0495589	0.300117	Hyperphosphorylated in NAT2
P12035:S620	P12035	KRT3	S620	14.1971	3.82753	0.0145389	0.181614	Hyperphosphorylated in NAT2
Q3L8U1:T2113	Q3L8U1	CHD9	T2113	3.04475	1.60632	0.0305186	0.245581	Hyperphosphorylated in NAT2
Q8WXI9:S17	Q8WXI9	GATAD2B	S17	3.00546	1.58759	0.000888178	0.0548246	Hyperphosphorylated in NAT2
Q05655:S645	Q05655	PRKCD	S645	2.25443	1.17276	0.000369508	0.0386919	Hyperphosphorylated in NAT2
O75038:T1298	O75038	PLCH2	T1298	5.05858	2.33873	0.025222	0.227283	Hyperphosphorylated in NAT2
Q9NWH9:S1002	Q9NWH9	SLTM	S1002	4.12174	2.04325	0.0330461	0.25259	Hyperphosphorylated in NAT2
O95613:S3274	O95613	PCNT	S3274	3.50118	1.80784	0.00248511	0.0877587	Hyperphosphorylated in NAT2
O95613:S3277	O95613	PCNT	S3277	3.50118	1.80784	0.00248511	0.0877587	Hyperphosphorylated in NAT2
P49736:S41	P49736	MCM2	S41	2.93567	1.55369	0.000542004	0.0420009	Hyperphosphorylated in NAT2
Q96S38:S872	Q96S38	RPS6KC1	S872	45.3714	5.50371	7.33679e-05	0.019578	Hyperphosphorylated in NAT2
Q96S38:S461	Q96S38	RPS6KC1	S461	7.89713	2.98133	0.00871496	0.147202	Hyperphosphorylated in NAT2
P21359:S807	P21359	NF1	S807	6.82912	2.7717	0.0203587	0.206451	Hyperphosphorylated in NAT2
P13861:S58	P13861	PRKAR2A	S58	5.28931	2.40308	0.00994031	0.154493	Hyperphosphorylated in NAT2
O43290:S112	O43290	SART1	S112	2.21524	1.14746	0.0170943	0.190065	Hyperphosphorylated in NAT2
O75113:S150	O75113	N4BP1	S150	4.37395	2.12894	0.0254813	0.228139	Hyperphosphorylated in NAT2
Q69YQ0:S922	Q69YQ0	SPECC1L	S922	7.78681	2.96103	0.000457675	0.0411743	Hyperphosphorylated in NAT2
Q12959:S598	Q12959	DLG1	S598	2.24963	1.16969	0.0191736	0.198782	Hyperphosphorylated in NAT2
Q15942:S281	Q15942	ZYX	S281	2.74015	1.45426	0.0191736	0.198782	Hyperphosphorylated in NAT2
Q15942:S288	Q15942	ZYX	S288	2.74015	1.45426	0.0191736	0.198782	Hyperphosphorylated in NAT2
Q15942:T187	Q15942	ZYX	T187	36.206	5.17816	0.00888746	0.148934	Hyperphosphorylated in NAT2
Q5PRF9:T606	Q5PRF9	SAMD4B	T606	27.5878	4.78596	0.0397668	0.276499	Hyperphosphorylated in NAT2
P52948:T1772	P52948	NUP98	T1772	2.58234	1.36868	0.0405432	0.276499	Hyperphosphorylated in NAT2
O60784:T154	O60784	TOM1	T154	3.45207	1.78746	0.0359576	0.264688	Hyperphosphorylated in NAT2
P26232:S309	P26232	CTNNA2	S309	2.58577	1.3706	0.0105773	0.157229	Hyperphosphorylated in NAT2
Q8IWB9:S794	Q8IWB9	TEX2	S794	2.54673	1.34865	0.0405432	0.276499	Hyperphosphorylated in NAT2
Q08999:S672	Q08999	RBL2	S672	2.88358	1.52786	0.00756559	0.138621	Hyperphosphorylated in NAT2
Q92545:S1649	Q92545	TMEM131	S1649	4.36327	2.12541	0.000485909	0.0420009	Hyperphosphorylated in NAT2
O75179:S2059	O75179	ANKRD17	S2059	2.22692	1.15505	0.000755673	0.0499091	Hyperphosphorylated in NAT2
O75179:S1709	O75179	ANKRD17	S1709	2.62176	1.39054	0.00271526	0.090597	Hyperphosphorylated in NAT2
P82094:S112	P82094	TMF1	S112	2.13102	1.09154	0.0379445	0.2703	Hyperphosphorylated in NAT2
O75962:S523	O75962	TRIO	S523	2.22051	1.15089	0.0393223	0.276499	Hyperphosphorylated in NAT2
O75962:T517	O75962	TRIO	T517	2.22051	1.15089	0.0393223	0.276499	Hyperphosphorylated in NAT2
P0DOX5:S446	P0DOX5	NA	S446	5.56931	2.4775	0.04326	0.287898	Hyperphosphorylated in NAT2
Q9UQ88:T583	Q9UQ88	CDK11A	T583	2.16909	1.11709	0.00933062	0.148934	Hyperphosphorylated in NAT2
Q13029:S781	Q13029	PRDM2	S781	28.1497	4.81505	0.0106266	0.157397	Hyperphosphorylated in NAT2
O95819:S656	O95819	MAP4K4	S656	3.1221	1.64251	0.00408387	0.107955	Hyperphosphorylated in NAT2
O95819:S658	O95819	MAP4K4	S658	3.1221	1.64251	0.00408387	0.107955	Hyperphosphorylated in NAT2
Q92610:S460	Q92610	ZNF592	S460	2.54634	1.34843	0.000401303	0.0396088	Hyperphosphorylated in NAT2
O94913:S494	O94913	PCF11	S494	2.00835	1.00601	0.000306222	0.0359311	Hyperphosphorylated in NAT2
Q14694:T100	Q14694	USP10	T100	10.1139	3.33827	0.00462577	0.112861	Hyperphosphorylated in NAT2
Q9P275:S939	Q9P275	USP36	S939	3.70181	1.88823	0.00947698	0.150184	Hyperphosphorylated in NAT2
Q9P275:S515	Q9P275	USP36	S515	2.65538	1.40892	0.00418913	0.107955	Hyperphosphorylated in NAT2
Q9P275:S871	Q9P275	USP36	S871	2.92572	1.54879	0.00105928	0.058711	Hyperphosphorylated in NAT2
Q9Y2F5:T832	Q9Y2F5	ICE1	T832	2.59573	1.37614	0.0490911	0.299812	Hyperphosphorylated in NAT2
Q9Y2F5:S925	Q9Y2F5	ICE1	S925	7.02215	2.81191	0.026837	0.229913	Hyperphosphorylated in NAT2
Q9Y2F5:S83	Q9Y2F5	ICE1	S83	3.67928	1.87942	0.00721209	0.133991	Hyperphosphorylated in NAT2
Q9Y4F1:T34	Q9Y4F1	FARP1	T34	253.812	7.98761	0.00150892	0.068906	Hyperphosphorylated in NAT2
Q7Z333:S615	Q7Z333	SETX	S615	3.67045	1.87596	0.0289697	0.240931	Hyperphosphorylated in NAT2
Q07889:S1167	Q07889	SOS1	S1167	2.15853	1.11005	0.00418913	0.107955	Hyperphosphorylated in NAT2
P24928:S1861	P24928	POLR2A	S1861	3.45755	1.78975	3.70533e-05	0.0136228	Hyperphosphorylated in NAT2
P24928:S1871	P24928	POLR2A	S1871	3.45755	1.78975	3.70533e-05	0.0136228	Hyperphosphorylated in NAT2
Q3V6T2:S1427	Q3V6T2	CCDC88A	S1427	3.52487	1.81757	0.0411528	0.278866	Hyperphosphorylated in NAT2
Q3V6T2:S1449	Q3V6T2	CCDC88A	S1449	3.52487	1.81757	0.0411528	0.278866	Hyperphosphorylated in NAT2
P18887:S241	P18887	XRCC1	S241	2.81764	1.49449	0.000755673	0.0499091	Hyperphosphorylated in NAT2
P18887:T257	P18887	XRCC1	T257	3.69176	1.88431	0.00565276	0.122331	Hyperphosphorylated in NAT2
O60885:S1117	O60885	BRD4	S1117	71.1708	6.15321	0.0110458	0.160848	Hyperphosphorylated in NAT2
Q9Y2J2:S88	Q9Y2J2	EPB41L3	S88	3.41868	1.77344	0.00572956	0.123589	Hyperphosphorylated in NAT2
Q8IZW8:S253	Q8IZW8	TNS4	S253	2.15129	1.1052	0.0191736	0.198782	Hyperphosphorylated in NAT2
Q8IZW8:S248	Q8IZW8	TNS4	S248	2.15129	1.1052	0.0191736	0.198782	Hyperphosphorylated in NAT2
Q8IZW8:S242	Q8IZW8	TNS4	S242	2.15129	1.1052	0.0191736	0.198782	Hyperphosphorylated in NAT2
O95071:S1227	O95071	UBR5	S1227	80.5035	6.33098	0.0146698	0.181614	Hyperphosphorylated in NAT2
O95071:S1549	O95071	UBR5	S1549	2.16239	1.11262	0.00105928	0.058711	Hyperphosphorylated in NAT2
Q8NDX5:S263	Q8NDX5	PHC3	S263	3.2507	1.70075	0.00363479	0.101495	Hyperphosphorylated in NAT2
O75420:S538	O75420	GIGYF1	S538	2.98708	1.57873	0.0214629	0.209865	Hyperphosphorylated in NAT2
Q9P0L2:S556	Q9P0L2	MARK1	S556	2.0048	1.00346	0.000963546	0.0564297	Hyperphosphorylated in NAT2
Q15057:S575	Q15057	ACAP2	S575	3.41122	1.77029	0.036219	0.264688	Hyperphosphorylated in NAT2
Q9H3Q1:S64	Q9H3Q1	CDC42EP4	S64	4.09498	2.03386	0.0458259	0.290568	Hyperphosphorylated in NAT2
Q2M2Z5:S650	Q2M2Z5	KIZ	S650	4.50928	2.1729	0.0306658	0.246466	Hyperphosphorylated in NAT2
Q2M2Z5:T455	Q2M2Z5	KIZ	T455	5.55362	2.47343	0.0172694	0.191176	Hyperphosphorylated in NAT2
Q2M2Z5:S436	Q2M2Z5	KIZ	S436	6.08709	2.60575	0.00206377	0.0801505	Hyperphosphorylated in NAT2
Q2M2Z5:S439	Q2M2Z5	KIZ	S439	6.08709	2.60575	0.00206377	0.0801505	Hyperphosphorylated in NAT2
P16383:S17	P16383	GCFC2	S17	5.56175	2.47554	0.0329932	0.25259	Hyperphosphorylated in NAT2
P16383:S16	P16383	GCFC2	S16	5.56175	2.47554	0.0329932	0.25259	Hyperphosphorylated in NAT2
Q13905:S477	Q13905	RAPGEF1	S477	9.96991	3.31758	0.00394376	0.107131	Hyperphosphorylated in NAT2
P46939:T2222	P46939	UTRN	T2222	10.9828	3.45718	0.025466	0.228139	Hyperphosphorylated in NAT2
P46939:S2223	P46939	UTRN	S2223	10.9828	3.45718	0.025466	0.228139	Hyperphosphorylated in NAT2
P12110:S223	P12110	COL6A2	S223	21.6871	4.43877	0.0142233	0.179153	Hyperphosphorylated in NAT2
P12110:T207	P12110	COL6A2	T207	4.41927	2.14381	0.0482069	0.299812	Hyperphosphorylated in NAT2
Q8NBJ4:S309	Q8NBJ4	GOLM1	S309	4.89831	2.29228	0.0499238	0.301282	Hyperphosphorylated in NAT2
Q8NBJ4:S191	Q8NBJ4	GOLM1	S191	3.9321	1.9753	0.0120958	0.164032	Hyperphosphorylated in NAT2
Q9H2P0:S921	Q9H2P0	ADNP	S921	9.39372	3.2317	0.0377702	0.2703	Hyperphosphorylated in NAT2
Q9H2Y7:S639	Q9H2Y7	ZNF106	S639	3.65648	1.87045	0.00716764	0.133991	Hyperphosphorylated in NAT2
Q7Z3G6:S735	Q7Z3G6	PRICKLE2	S735	2.30689	1.20595	0.0176865	0.194002	Hyperphosphorylated in NAT2
P68363:T334	P68363	TUBA1B	T334	4.85355	2.27904	0.00631571	0.127312	Hyperphosphorylated in NAT2
P17096:S99	P17096	HMGA1	S99	2.65842	1.41057	0.00233742	0.0845277	Hyperphosphorylated in NAT2
Q96I25:S266	Q96I25	RBM17	S266	17.7926	4.1532	0.0329988	0.25259	Hyperphosphorylated in NAT2
Q8WYL5:S937	Q8WYL5	SSH1	S937	2.32353	1.21632	0.0239775	0.219837	Hyperphosphorylated in NAT2
Q8WYL5:S938	Q8WYL5	SSH1	S938	3.60409	1.84963	0.000896073	0.0548246	Hyperphosphorylated in NAT2
Q8WYL5:S940	Q8WYL5	SSH1	S940	2.32353	1.21632	0.0239775	0.219837	Hyperphosphorylated in NAT2
Q8WYL5:S402	Q8WYL5	SSH1	S402	4.23626	2.08279	0.00327008	0.0981885	Hyperphosphorylated in NAT2
Q8WYL5:S576	Q8WYL5	SSH1	S576	6.43907	2.68685	0.00874243	0.147516	Hyperphosphorylated in NAT2
O60333:T652	O60333	KIF1B	T652	5.07058	2.34215	0.0145508	0.181614	Hyperphosphorylated in NAT2
Q8N556:S711	Q8N556	AFAP1	S711	11.8948	3.57226	0.000498521	0.0420009	Hyperphosphorylated in NAT2
Q92615:S601	Q92615	LARP4B	S601	2.11289	1.07922	0.0366367	0.264688	Hyperphosphorylated in NAT2
Q92615:S626	Q92615	LARP4B	S626	2.15349	1.10667	0.00363479	0.101495	Hyperphosphorylated in NAT2
Q92615:S649	Q92615	LARP4B	S649	2.62193	1.39063	0.0418029	0.2804	Hyperphosphorylated in NAT2
Q92615:T732	Q92615	LARP4B	T732	4.38866	2.13378	0.000504354	0.0420009	Hyperphosphorylated in NAT2
Q92615:S736	Q92615	LARP4B	S736	6.18767	2.6294	0.000373774	0.0387706	Hyperphosphorylated in NAT2
O43312:S272	O43312	MTSS1	S272	5.42598	2.43989	0.00140643	0.0675875	Hyperphosphorylated in NAT2
Q9H8Y8:S409	Q9H8Y8	GORASP2	S409	2.05315	1.03784	0.015209	0.181614	Hyperphosphorylated in NAT2
Q9H8Y8:T415	Q9H8Y8	GORASP2	T415	2.05315	1.03784	0.015209	0.181614	Hyperphosphorylated in NAT2
P50993:S516	P50993	ATP1A2	S516	5.98708	2.58185	0.00108428	0.0596498	Hyperphosphorylated in NAT2
P50993:S464	P50993	ATP1A2	S464	11.623	3.53892	0.00181528	0.076517	Hyperphosphorylated in NAT2
P30740:S286	P30740	SERPINB1	S286	2.78999	1.48026	0.0129699	0.172055	Hyperphosphorylated in NAT2
Q9NSI6:S2118	Q9NSI6	BRWD1	S2118	19.5747	4.29092	0.0238241	0.219837	Hyperphosphorylated in NAT2
P16152:T250	P16152	CBR1	T250	23.6922	4.56634	0.0246145	0.224992	Hyperphosphorylated in NAT2
Q7Z417:T220	Q7Z417	NUFIP2	T220	4.01904	2.00685	0.00105928	0.058711	Hyperphosphorylated in NAT2
Q7Z417:S652	Q7Z417	NUFIP2	S652	7.62459	2.93066	0.00718368	0.133991	Hyperphosphorylated in NAT2
Q7Z417:S655	Q7Z417	NUFIP2	S655	7.62459	2.93066	0.00718368	0.133991	Hyperphosphorylated in NAT2
Q8NHM5:T495	Q8NHM5	KDM2B	T495	2.55496	1.3533	0.00901426	0.148934	Hyperphosphorylated in NAT2
Q5T5C0:S719	Q5T5C0	STXBP5	S719	3.33568	1.73798	0.00217894	0.0834172	Hyperphosphorylated in NAT2
Q5T5C0:S723	Q5T5C0	STXBP5	S723	3.33568	1.73798	0.00217894	0.0834172	Hyperphosphorylated in NAT2
Q8IX07:S786	Q8IX07	ZFPM1	S786	2.18649	1.12862	0.0148541	0.181614	Hyperphosphorylated in NAT2
Q9H6U6:S503	Q9H6U6	BCAS3	S503	2.21797	1.14924	0.0340863	0.257939	Hyperphosphorylated in NAT2
Q8TEH3:S473	Q8TEH3	DENND1A	S473	21.2058	4.40639	0.0376982	0.2703	Hyperphosphorylated in NAT2
Q5VWQ8:S978	Q5VWQ8	DAB2IP	S978	2.19696	1.13551	0.0170943	0.190065	Hyperphosphorylated in NAT2
Q14764:T608	Q14764	MVP	T608	3.14682	1.65389	0.031488	0.249558	Hyperphosphorylated in NAT2
O60264:S116	O60264	SMARCA5	S116	2.74683	1.45777	0.00191377	0.0787621	Hyperphosphorylated in NAT2
Q99460:S296	Q99460	PSMD1	S296	3.48968	1.80309	0.000155197	0.0286088	Hyperphosphorylated in NAT2
Q6PJF5:S113	Q6PJF5	RHBDF2	S113	2.0215	1.01543	0.0330461	0.25259	Hyperphosphorylated in NAT2
P29374:S1111	P29374	ARID4A	S1111	4.76174	2.25149	0.0129948	0.172055	Hyperphosphorylated in NAT2
Q6NYC8:T487	Q6NYC8	PPP1R18	T487	2.01191	1.00856	0.0031456	0.0961077	Hyperphosphorylated in NAT2
Q9ULV3:S838	Q9ULV3	CIZ1	S838	7.09537	2.82688	0.00326036	0.0981638	Hyperphosphorylated in NAT2
Q9H501:S75	Q9H501	ESF1	S75	2.73182	1.44986	0.0113548	0.163519	Hyperphosphorylated in NAT2
Q9H501:S77	Q9H501	ESF1	S77	2.73182	1.44986	0.0113548	0.163519	Hyperphosphorylated in NAT2
Q9H501:S153	Q9H501	ESF1	S153	4.96041	2.31046	0.0170943	0.190065	Hyperphosphorylated in NAT2
Q8IY92:S1044	Q8IY92	SLX4	S1044	13.9069	3.79773	0.023184	0.219837	Hyperphosphorylated in NAT2
P05114:S8	P05114	HMGN1	S8	2.17429	1.12055	0.0305186	0.245581	Hyperphosphorylated in NAT2
P30101:S443	P30101	PDIA3	S443	5.60815	2.48753	0.0383824	0.271607	Hyperphosphorylated in NAT2
Q9Y3E1:S179	Q9Y3E1	HDGFL3	S179	2.50373	1.32408	0.0162949	0.190065	Hyperphosphorylated in NAT2
Q9P260:S193	Q9P260	RELCH	S193	2.23321	1.15912	0.0447844	0.288414	Hyperphosphorylated in NAT2
Q9BQE3:T334	Q9BQE3	TUBA1C	T334	4.85355	2.27904	0.00631571	0.127312	Hyperphosphorylated in NAT2
Q562R1:S240	Q562R1	ACTBL2	S240	5.2304	2.38692	0.0267347	0.229475	Hyperphosphorylated in NAT2
Q562R1:T250	Q562R1	ACTBL2	T250	5.2304	2.38692	0.0267347	0.229475	Hyperphosphorylated in NAT2
Q99733:T28	Q99733	NAP1L4	T28	10.4312	3.38283	0.0114972	0.163519	Hyperphosphorylated in NAT2
Q9H1H9:S1384	Q9H1H9	KIF13A	S1384	2.10452	1.07349	0.00631892	0.127312	Hyperphosphorylated in NAT2
Q9H1H9:S1287	Q9H1H9	KIF13A	S1287	3.20472	1.6802	0.0031456	0.0961077	Hyperphosphorylated in NAT2
Q5TBA9:S2451	Q5TBA9	FRY	S2451	37853	15.2081	0.00223594	0.0844578	Hyperphosphorylated in NAT2
Q2KJY2:S1006	Q2KJY2	KIF26B	S1006	2.61693	1.38787	0.00525901	0.120224	Hyperphosphorylated in NAT2
Q96HP0:S1308	Q96HP0	DOCK6	S1308	2.45907	1.29811	0.000896073	0.0548246	Hyperphosphorylated in NAT2
Q14669:S1317	Q14669	TRIP12	S1317	2.12268	1.08589	0.0383824	0.271607	Hyperphosphorylated in NAT2
Q14669:S1322	Q14669	TRIP12	S1322	2.12268	1.08589	0.0383824	0.271607	Hyperphosphorylated in NAT2
Q86XL3:S259	Q86XL3	ANKLE2	S259	10.469	3.38806	0.00965039	0.151409	Hyperphosphorylated in NAT2
Q5H9R7:S825	Q5H9R7	PPP6R3	S825	3.12497	1.64384	0.0167546	0.190065	Hyperphosphorylated in NAT2
Q5H9R7:T631	Q5H9R7	PPP6R3	T631	6.40634	2.6795	0.026922	0.229949	Hyperphosphorylated in NAT2
Q9P2D1:S2559	Q9P2D1	CHD7	S2559	2.18432	1.12718	0.0379445	0.2703	Hyperphosphorylated in NAT2
P11532:T3684	P11532	DMD	T3684	2.27063	1.18309	0.00552313	0.12071	Hyperphosphorylated in NAT2
Q9NYQ6:S3009	Q9NYQ6	CELSR1	S3009	2.43674	1.28495	0.000218778	0.0321739	Hyperphosphorylated in NAT2
Q9NYQ6:S2737	Q9NYQ6	CELSR1	S2737	2.4304	1.2812	0.0488454	0.299812	Hyperphosphorylated in NAT2
P41212:S213	P41212	ETV6	S213	5.08042	2.34495	0.032932	0.25259	Hyperphosphorylated in NAT2
Q00613:T355	Q00613	HSF1	T355	2.4047	1.26585	0.015209	0.181614	Hyperphosphorylated in NAT2
P08758:T8	P08758	ANXA5	T8	57.4022	5.84303	0.0113448	0.163519	Hyperphosphorylated in NAT2
P08758:T10	P08758	ANXA5	T10	57.4022	5.84303	0.0113448	0.163519	Hyperphosphorylated in NAT2
P25705:T64	P25705	ATP5F1A	T64	2.9638	1.56745	0.0105773	0.157229	Hyperphosphorylated in NAT2
P25705:S65	P25705	ATP5F1A	S65	2.9638	1.56745	0.0105773	0.157229	Hyperphosphorylated in NAT2
Q13936:S2207	Q13936	CACNA1C	S2207	103.722	6.69658	0.00317505	0.0964732	Hyperphosphorylated in NAT2
Q4G0J3:S261	Q4G0J3	LARP7	S261	3.93874	1.97773	0.00721209	0.133991	Hyperphosphorylated in NAT2
Q4G0J3:S337	Q4G0J3	LARP7	S337	2.33599	1.22403	0.0214629	0.209865	Hyperphosphorylated in NAT2
Q86VQ1:S145	Q86VQ1	GLCCI1	S145	2.10018	1.07051	0.00721209	0.133991	Hyperphosphorylated in NAT2
Q86VQ1:S148	Q86VQ1	GLCCI1	S148	2.10018	1.07051	0.00721209	0.133991	Hyperphosphorylated in NAT2
Q86X27:S308	Q86X27	RALGPS2	S308	3.27233	1.71032	0.00808081	0.14161	Hyperphosphorylated in NAT2
O43493:S314	O43493	TGOLN2	S314	4.06726	2.02406	0.0226641	0.21813	Hyperphosphorylated in NAT2
Q6UB98:S149	Q6UB98	ANKRD12	S149	3.03703	1.60266	0.00124823	0.0627702	Hyperphosphorylated in NAT2
Q6UB98:S1143	Q6UB98	ANKRD12	S1143	2.18971	1.13074	0.000755673	0.0499091	Hyperphosphorylated in NAT2
Q96IF1:S137	Q96IF1	AJUBA	S137	2.69921	1.43254	0.0105773	0.157229	Hyperphosphorylated in NAT2
Q96IF1:S69	Q96IF1	AJUBA	S69	2.36555	1.24217	0.0218837	0.213004	Hyperphosphorylated in NAT2
Q15742:S6	Q15742	NAB2	S6	3.15237	1.65644	0.0462204	0.291979	Hyperphosphorylated in NAT2
Q8NFD5:S516	Q8NFD5	ARID1B	S516	2.12974	1.09067	0.00933062	0.148934	Hyperphosphorylated in NAT2
Q6ZUT6:S356	Q6ZUT6	CCDC9B	S356	20.2504	4.33988	0.0417796	0.2804	Hyperphosphorylated in NAT2
P45880:T68	P45880	VDAC2	T68	2.16514	1.11446	0.00469239	0.112861	Hyperphosphorylated in NAT2
P29508:S380	P29508	SERPINB3	S380	6.80738	2.7671	0.000134348	0.0267206	Hyperphosphorylated in NAT2
P29508:T72	P29508	SERPINB3	T72	2.79589	1.48331	4.67891e-05	0.015798	Hyperphosphorylated in NAT2
Q9BST9:S106	Q9BST9	RTKN	S106	2.28921	1.19485	2.92008e-05	0.0136088	Hyperphosphorylated in NAT2
Q9BST9:S220	Q9BST9	RTKN	S220	22.0276	4.46124	0.000444167	0.0408251	Hyperphosphorylated in NAT2
P55265:T808	P55265	ADAR	T808	3.08275	1.62422	0.0493813	0.299812	Hyperphosphorylated in NAT2
P55265:S814	P55265	ADAR	S814	3.99111	1.99679	0.0239775	0.219837	Hyperphosphorylated in NAT2
Q13425:S129	Q13425	SNTB2	S129	3.03746	1.60287	0.00244519	0.0872189	Hyperphosphorylated in NAT2
P09874:S277	P09874	PARP1	S277	101.79	6.66945	0.00132131	0.0650607	Hyperphosphorylated in NAT2
Q96HB5:S297	Q96HB5	CCDC120	S297	5.34767	2.41891	0.0158579	0.187154	Hyperphosphorylated in NAT2
Q96HB5:S296	Q96HB5	CCDC120	S296	5.34767	2.41891	0.0158579	0.187154	Hyperphosphorylated in NAT2
Q8TEQ0:S291	Q8TEQ0	SNX29	S291	4.61182	2.20533	0.0172136	0.191071	Hyperphosphorylated in NAT2
Q86TI0:S211	Q86TI0	TBC1D1	S211	13.7897	3.78552	0.0145508	0.181614	Hyperphosphorylated in NAT2
Q86TI0:T596	Q86TI0	TBC1D1	T596	2.40989	1.26897	0.00378177	0.104161	Hyperphosphorylated in NAT2
Q99798:S559	Q99798	ACO2	S559	3.24933	1.70014	0.0273616	0.233102	Hyperphosphorylated in NAT2
Q01130:S206	Q01130	SRSF2	S206	6.43523	2.68599	0.0191736	0.198782	Hyperphosphorylated in NAT2
Q01130:S189	Q01130	SRSF2	S189	7.83829	2.97054	0.000673528	0.0477823	Hyperphosphorylated in NAT2
Q01130:S191	Q01130	SRSF2	S191	3.74475	1.90487	0.00200675	0.0789551	Hyperphosphorylated in NAT2
Q9ULM3:S519	Q9ULM3	YEATS2	S519	4.40313	2.13853	0.0167424	0.190065	Hyperphosphorylated in NAT2
Q9ULM3:T517	Q9ULM3	YEATS2	T517	4.40313	2.13853	0.0167424	0.190065	Hyperphosphorylated in NAT2
Q9ULM3:S627	Q9ULM3	YEATS2	S627	3.86919	1.95203	0.0120519	0.163647	Hyperphosphorylated in NAT2
Q9H6S0:S1208	Q9H6S0	YTHDC2	S1208	2.06128	1.04354	0.0180138	0.196079	Hyperphosphorylated in NAT2
Q9UPN4:S78	Q9UPN4	CEP131	S78	2.61081	1.3845	0.0135038	0.172055	Hyperphosphorylated in NAT2
Q8TE68:S201	Q8TE68	EPS8L1	S201	139.633	7.1255	7.83454e-06	0.00738883	Hyperphosphorylated in NAT2
Q8TE68:T202	Q8TE68	EPS8L1	T202	139.633	7.1255	7.83454e-06	0.00738883	Hyperphosphorylated in NAT2
Q15111:S1079	Q15111	PLCL1	S1079	8.48477	3.08488	0.0443343	0.288414	Hyperphosphorylated in NAT2
Q6DN90:S105	Q6DN90	IQSEC1	S105	12907.9	13.656	0.0453652	0.290234	Hyperphosphorylated in NAT2
Q6DN90:S253	Q6DN90	IQSEC1	S253	2.9271	1.54947	0.0309159	0.247215	Hyperphosphorylated in NAT2
Q6DN90:S797	Q6DN90	IQSEC1	S797	8.38919	3.06853	0.025222	0.227283	Hyperphosphorylated in NAT2
Q13200:S147	Q13200	PSMD2	S147	3.06107	1.61404	0.0016678	0.0735383	Hyperphosphorylated in NAT2
Q2PPJ7:S701	Q2PPJ7	RALGAPA2	S701	5.40095	2.43321	0.0404212	0.276499	Hyperphosphorylated in NAT2
Q9BYG3:T279	Q9BYG3	NIFK	T279	6.76678	2.75847	0.015209	0.181614	Hyperphosphorylated in NAT2
Q5VWN6:S2062	Q5VWN6	TASOR2	S2062	5.33193	2.41466	0.0284176	0.237932	Hyperphosphorylated in NAT2
Q68DK2:S144	Q68DK2	ZFYVE26	S144	3.11923	1.64119	0.0248218	0.22564	Hyperphosphorylated in NAT2
Q9C073:S428	Q9C073	FAM117A	S428	2.70783	1.43714	0.0396328	0.276499	Hyperphosphorylated in NAT2
Q96GP6:S651	Q96GP6	SCARF2	S651	4.05021	2.018	0.0259377	0.229475	Hyperphosphorylated in NAT2
Q9UK61:S927	Q9UK61	TASOR	S927	2.24122	1.16428	0.0031456	0.0961077	Hyperphosphorylated in NAT2
Q9UK61:S1651	Q9UK61	TASOR	S1651	34.0314	5.08879	0.0168919	0.190065	Hyperphosphorylated in NAT2
Q7L9B9:S554	Q7L9B9	EEPD1	S554	3.27453	1.71129	0.0377604	0.2703	Hyperphosphorylated in NAT2
P55327:S140	P55327	TPD52	S140	3.69787	1.8867	0.00379147	0.104161	Hyperphosphorylated in NAT2
P53621:S402	P53621	COPA	S402	2.27316	1.1847	0.0405432	0.276499	Hyperphosphorylated in NAT2
P53621:S824	P53621	COPA	S824	2.56504	1.35898	0.000755673	0.0499091	Hyperphosphorylated in NAT2
P53621:T821	P53621	COPA	T821	2.56504	1.35898	0.000755673	0.0499091	Hyperphosphorylated in NAT2
Q9H0U4:S111	Q9H0U4	RAB1B	S111	4.33418	2.11576	0.00594395	0.12632	Hyperphosphorylated in NAT2
Q8NEN9:S989	Q8NEN9	PDZD8	S989	2.38904	1.25643	8.03886e-06	0.00738883	Hyperphosphorylated in NAT2
Q5JSL3:S158	Q5JSL3	DOCK11	S158	2.01077	1.00775	0.00146659	0.0675875	Hyperphosphorylated in NAT2
Q969V6:S6	Q969V6	MRTFA	S6	46.0551	5.52529	0.028057	0.236349	Hyperphosphorylated in NAT2
O76021:S427	O76021	RSL1D1	S427	7.63602	2.93282	0.0405432	0.276499	Hyperphosphorylated in NAT2
Q9NSI8:S347	Q9NSI8	SAMSN1	S347	30.2654	4.9196	0.0462058	0.291979	Hyperphosphorylated in NAT2
Q9NSI8:S107	Q9NSI8	SAMSN1	S107	3.16243	1.66103	0.0273616	0.233102	Hyperphosphorylated in NAT2
Q9Y5B6:S155	Q9Y5B6	PAXBP1	S155	5.42307	2.43911	0.00428819	0.109569	Hyperphosphorylated in NAT2
O43182:S363	O43182	ARHGAP6	S363	6.87567	2.7815	0.00240812	0.0862362	Hyperphosphorylated in NAT2
O43182:S366	O43182	ARHGAP6	S366	6.87567	2.7815	0.00240812	0.0862362	Hyperphosphorylated in NAT2
P04222:S357	P04222	HLA-C	S357	7.6284	2.93138	0.00271526	0.090597	Hyperphosphorylated in NAT2
P04222:S353	P04222	HLA-C	S353	3.67563	1.87799	0.00721209	0.133991	Hyperphosphorylated in NAT2
Q8IXM2:S36	Q8IXM2	BAP18	S36	2.44203	1.28808	0.0476174	0.299148	Hyperphosphorylated in NAT2
Q96PC5:T1009	Q96PC5	MIA2	T1009	2.55333	1.35238	0.0251173	0.227283	Hyperphosphorylated in NAT2
Q8TER5:T371	Q8TER5	ARHGEF40	T371	2199.87	11.1032	0.00621905	0.127312	Hyperphosphorylated in NAT2
Q96BY7:S886	Q96BY7	ATG2B	S886	2.41683	1.27312	0.00595948	0.12632	Hyperphosphorylated in NAT2
Q96BY7:S1526	Q96BY7	ATG2B	S1526	8.42626	3.07489	0.0203587	0.206451	Hyperphosphorylated in NAT2
Q9UK58:S374	Q9UK58	CCNL1	S374	13.034	3.70421	0.0443343	0.288414	Hyperphosphorylated in NAT2
Q8IWU2:S1107	Q8IWU2	LMTK2	S1107	2.02432	1.01744	0.00821269	0.14161	Hyperphosphorylated in NAT2
Q8NDX1:S461	Q8NDX1	PSD4	S461	67.9788	6.08701	0.000457675	0.0411743	Hyperphosphorylated in NAT2
Q8NDX1:S476	Q8NDX1	PSD4	S476	67.9788	6.08701	0.000457675	0.0411743	Hyperphosphorylated in NAT2
Q8NDX1:S477	Q8NDX1	PSD4	S477	67.9788	6.08701	0.000457675	0.0411743	Hyperphosphorylated in NAT2
P25440:S334	P25440	BRD2	S334	12.4397	3.63688	0.0128964	0.172055	Hyperphosphorylated in NAT2
Q99501:S352	Q99501	GAS2L1	S352	3.12122	1.64211	0.0135038	0.172055	Hyperphosphorylated in NAT2
P06744:S107	P06744	GPI	S107	7.72433	2.94941	0.0144916	0.181614	Hyperphosphorylated in NAT2
P06744:T109	P06744	GPI	T109	3.49735	1.80626	0.00721209	0.133991	Hyperphosphorylated in NAT2
Q04656:T327	Q04656	ATP7A	T327	2.44163	1.28785	0.0267347	0.229475	Hyperphosphorylated in NAT2
Q3T8J9:S1902	Q3T8J9	GON4L	S1902	2.66273	1.41291	0.00233742	0.0845277	Hyperphosphorylated in NAT2
Q16658:S39	Q16658	FSCN1	S39	3.71385	1.89292	0.000306222	0.0359311	Hyperphosphorylated in NAT2
O75167:S237	O75167	PHACTR2	S237	2.16845	1.11666	0.0191736	0.198782	Hyperphosphorylated in NAT2
O75167:S302	O75167	PHACTR2	S302	4.96997	2.31324	0.0275713	0.233805	Hyperphosphorylated in NAT2
P84157:S144	P84157	MXRA7	S144	2.57552	1.36486	0.0031456	0.0961077	Hyperphosphorylated in NAT2
Q9BUA3:T49	Q9BUA3	SPINDOC	T49	3.20639	1.68095	0.028184	0.236576	Hyperphosphorylated in NAT2
Q12778:S319	Q12778	FOXO1	S319	2.18118	1.12511	0.0095495	0.150997	Hyperphosphorylated in NAT2
Q9UNF1:S190	Q9UNF1	MAGED2	S190	5.35195	2.42007	0.000392684	0.0396088	Hyperphosphorylated in NAT2
Q9UNF1:S191	Q9UNF1	MAGED2	S191	3.75165	1.90753	0.000138897	0.0267206	Hyperphosphorylated in NAT2
Q9UNF1:S194	Q9UNF1	MAGED2	S194	5.35195	2.42007	0.000392684	0.0396088	Hyperphosphorylated in NAT2
Q9UNF1:S197	Q9UNF1	MAGED2	S197	2.63951	1.40027	0.000444167	0.0408251	Hyperphosphorylated in NAT2
Q9UNF1:T72	Q9UNF1	MAGED2	T72	2.96658	1.5688	0.000774881	0.0510758	Hyperphosphorylated in NAT2
Q9UKE5:S548	Q9UKE5	TNIK	S548	4.37574	2.12953	0.00110917	0.0596498	Hyperphosphorylated in NAT2
Q9BVS4:S380	Q9BVS4	RIOK2	S380	2.08239	1.05824	0.0330461	0.25259	Hyperphosphorylated in NAT2
Q9BVS4:S385	Q9BVS4	RIOK2	S385	8.04922	3.00885	0.0145534	0.181614	Hyperphosphorylated in NAT2
O60749:S277	O60749	SNX2	S277	2.64867	1.40527	0.0135038	0.172055	Hyperphosphorylated in NAT2
Q9UHX1:S244	Q9UHX1	PUF60	S244	7.87661	2.97758	0.04326	0.287898	Hyperphosphorylated in NAT2
A5A3E0:S939	A5A3E0	POTEF	S939	5.2304	2.38692	0.0267347	0.229475	Hyperphosphorylated in NAT2
A5A3E0:T949	A5A3E0	POTEF	T949	5.2304	2.38692	0.0267347	0.229475	Hyperphosphorylated in NAT2
Q96PY6:S1126	Q96PY6	NEK1	S1126	2.96895	1.56995	0.015866	0.187154	Hyperphosphorylated in NAT2
Q13107:S244	Q13107	USP4	S244	2.44517	1.28994	0.00541789	0.12071	Hyperphosphorylated in NAT2
Q6ZSS7:S733	Q6ZSS7	MFSD6	S733	4.02324	2.00836	0.00631892	0.127312	Hyperphosphorylated in NAT2
P68366:S48	P68366	TUBA4A	S48	4.88398	2.28806	0.00172543	0.0736682	Hyperphosphorylated in NAT2
O75995:S38	O75995	SASH3	S38	3.49125	1.80374	0.0366367	0.264688	Hyperphosphorylated in NAT2
O75995:S42	O75995	SASH3	S42	3.49125	1.80374	0.0366367	0.264688	Hyperphosphorylated in NAT2
P35321:S75	P35321	SPRR1A	S75	157.307	7.29744	0.0142233	0.179153	Hyperphosphorylated in NAT2
P35321:T78	P35321	SPRR1A	T78	157.307	7.29744	0.0142233	0.179153	Hyperphosphorylated in NAT2
P04150:S44	P04150	NR3C1	S44	41.1084	5.36136	0.00808081	0.14161	Hyperphosphorylated in NAT2
P04150:S45	P04150	NR3C1	S45	41.1084	5.36136	0.00808081	0.14161	Hyperphosphorylated in NAT2
Q10570:T562	Q10570	CPSF1	T562	4.0116	2.00418	0.049106	0.299812	Hyperphosphorylated in NAT2
Q7Z2K8:S75	Q7Z2K8	GPRIN1	S75	2.41408	1.27148	0.0118987	0.163519	Hyperphosphorylated in NAT2
Q7Z2K8:S73	Q7Z2K8	GPRIN1	S73	6.95238	2.79751	0.0134182	0.172055	Hyperphosphorylated in NAT2
Q9P0M6:S342	Q9P0M6	H2AFY2	S342	2.43248	1.28243	0.0493813	0.299812	Hyperphosphorylated in NAT2
O75385:S758	O75385	ULK1	S758	2.76404	1.46678	0.031488	0.249558	Hyperphosphorylated in NAT2
O75385:S761	O75385	ULK1	S761	2.76404	1.46678	0.031488	0.249558	Hyperphosphorylated in NAT2
O75385:S477	O75385	ULK1	S477	2.06047	1.04297	0.0405432	0.276499	Hyperphosphorylated in NAT2
O75385:S479	O75385	ULK1	S479	2.06047	1.04297	0.0405432	0.276499	Hyperphosphorylated in NAT2
Q9HCY8:S73	Q9HCY8	S100A14	S73	20.8957	4.38513	0.00619161	0.127312	Hyperphosphorylated in NAT2
Q9HCY8:S33	Q9HCY8	S100A14	S33	2.11574	1.08116	0.00344012	0.101495	Hyperphosphorylated in NAT2
Q13393:S540	Q13393	PLD1	S540	3.58103	1.84038	0.000200202	0.0316961	Hyperphosphorylated in NAT2
Q9UN81:S27	Q9UN81	L1RE1	S27	4.29643	2.10314	0.01004	0.155969	Hyperphosphorylated in NAT2
Q9H694:S637	Q9H694	BICC1	S637	3.71499	1.89336	0.0356574	0.264688	Hyperphosphorylated in NAT2
Q99759:S166	Q99759	MAP3K3	S166	3.4513	1.78714	0.006377	0.127884	Hyperphosphorylated in NAT2
Q96KQ7:S211	Q96KQ7	EHMT2	S211	5.59913	2.4852	0.00528164	0.120224	Hyperphosphorylated in NAT2
P49368:T254	P49368	CCT3	T254	2.528	1.338	0.0267032	0.229475	Hyperphosphorylated in NAT2
P49368:S252	P49368	CCT3	S252	2.79277	1.4817	0.0214629	0.209865	Hyperphosphorylated in NAT2
P08123:S1124	P08123	COL1A2	S1124	2.77889	1.47451	0.0397484	0.276499	Hyperphosphorylated in NAT2
Q8IUD2:S17	Q8IUD2	ERC1	S17	2.00626	1.00451	0.015209	0.181614	Hyperphosphorylated in NAT2
Q92786:S511	Q92786	PROX1	S511	7.26252	2.86047	0.0351724	0.262654	Hyperphosphorylated in NAT2
Q8WXG6:S818	Q8WXG6	MADD	S818	2.25913	1.17577	0.00175045	0.0743527	Hyperphosphorylated in NAT2
Q8WXG6:S820	Q8WXG6	MADD	S820	2.25913	1.17577	0.00175045	0.0743527	Hyperphosphorylated in NAT2
P30504:S357	P30504	HLA-C	S357	7.6284	2.93138	0.00271526	0.090597	Hyperphosphorylated in NAT2
P30504:S353	P30504	HLA-C	S353	3.67563	1.87799	0.00721209	0.133991	Hyperphosphorylated in NAT2
Q92574:S1102	Q92574	TSC1	S1102	2.12702	1.08883	0.00257132	0.0899392	Hyperphosphorylated in NAT2
P30414:S891	P30414	NKTR	S891	2.83091	1.50126	0.00598984	0.12632	Hyperphosphorylated in NAT2
O15042:S67	O15042	U2SURP	S67	11.6804	3.54602	0.00345451	0.101495	Hyperphosphorylated in NAT2
P00747:S741	P00747	PLG	S741	3.53809	1.82297	0.000523426	0.0420009	Hyperphosphorylated in NAT2
Q96HE7:S121	Q96HE7	ERO1A	S121	3.56732	1.83484	0.02988	0.241736	Hyperphosphorylated in NAT2
O75717:S1058	O75717	WDHD1	S1058	7.71083	2.94689	0.00351076	0.101495	Hyperphosphorylated in NAT2
Q13043:T340	Q13043	STK4	T340	230.087	7.84604	0.0109315	0.159415	Hyperphosphorylated in NAT2
Q12986:S297	Q12986	NFX1	S297	1783.69	10.8007	0.0329988	0.25259	Hyperphosphorylated in NAT2
P23508:T827	P23508	MCC	T827	2.63928	1.40015	0.0279301	0.235463	Hyperphosphorylated in NAT2
P52209:S397	P52209	PGD	S397	4.24532	2.08587	0.0254813	0.228139	Hyperphosphorylated in NAT2
P01860:S374	P01860	IGHG3	S374	5.56931	2.4775	0.04326	0.287898	Hyperphosphorylated in NAT2
Q14767:S250	Q14767	LTBP2	S250	2.02299	1.01649	0.0493813	0.299812	Hyperphosphorylated in NAT2
Q460N5:S1396	Q460N5	PARP14	S1396	2.40488	1.26596	0.0458916	0.290568	Hyperphosphorylated in NAT2
Q9P2K3:T376	Q9P2K3	RCOR3	T376	17.8816	4.16041	0.000930967	0.0562131	Hyperphosphorylated in NAT2
Q9P2K3:S375	Q9P2K3	RCOR3	S375	17.8816	4.16041	0.000930967	0.0562131	Hyperphosphorylated in NAT2
O95747:S324	O95747	OXSR1	S324	8.0344	3.00619	0.0295358	0.240931	Hyperphosphorylated in NAT2
O95747:S325	O95747	OXSR1	S325	8.0344	3.00619	0.0295358	0.240931	Hyperphosphorylated in NAT2
Q8N1F8:S772	Q8N1F8	STK11IP	S772	3.98106	1.99315	0.0135038	0.172055	Hyperphosphorylated in NAT2
Q6H8Q1:S446	Q6H8Q1	ABLIM2	S446	3.75028	1.907	0.0250079	0.226895	Hyperphosphorylated in NAT2
Q14814:S444	Q14814	MEF2D	S444	19.006	4.24838	0.00556524	0.12127	Hyperphosphorylated in NAT2
O94826:S434	O94826	TOMM70	S434	28643.2	14.8059	0.0453652	0.290234	Hyperphosphorylated in NAT2
Q2M2I3:S319	Q2M2I3	FAM83E	S319	3.00578	1.58774	0.0341454	0.257939	Hyperphosphorylated in NAT2
Q2M2I3:S373	Q2M2I3	FAM83E	S373	3.74821	1.9062	0.0206878	0.207911	Hyperphosphorylated in NAT2
Q14526:S313	Q14526	HIC1	S313	2.52044	1.33368	0.000444167	0.0408251	Hyperphosphorylated in NAT2
Q9NYB9:S224	Q9NYB9	ABI2	S224	3.21821	1.68626	0.0135038	0.172055	Hyperphosphorylated in NAT2
Q9Y572:S418	Q9Y572	RIPK3	S418	3.81039	1.92994	0.0079425	0.14161	Hyperphosphorylated in NAT2
Q68DK7:T396	Q68DK7	MSL1	T396	4.3735	2.12879	0.00145432	0.0675875	Hyperphosphorylated in NAT2
Q68DK7:S393	Q68DK7	MSL1	S393	4.3735	2.12879	0.00145432	0.0675875	Hyperphosphorylated in NAT2
P09960:S240	P09960	LTA4H	S240	8.38693	3.06814	0.000462898	0.0411743	Hyperphosphorylated in NAT2
P10070:S808	P10070	GLI2	S808	5.74951	2.52344	0.00323121	0.0973748	Hyperphosphorylated in NAT2
P20309:S380	P20309	CHRM3	S380	6.64422	2.7321	0.00564792	0.122331	Hyperphosphorylated in NAT2
P20309:S578	P20309	CHRM3	S578	6.94731	2.79645	0.0184547	0.198133	Hyperphosphorylated in NAT2
P16402:T147	P16402	H1-3	T147	10.8714	3.44247	0.00221881	0.0840024	Hyperphosphorylated in NAT2
Q96T88:S91	Q96T88	UHRF1	S91	3.13102	1.64663	0.000542004	0.0420009	Hyperphosphorylated in NAT2
Q96T88:S88	Q96T88	UHRF1	S88	10.7451	3.42561	0.000180643	0.0298865	Hyperphosphorylated in NAT2
Q9H5H4:S132	Q9H5H4	ZNF768	S132	2.86018	1.5161	2.92008e-05	0.0136088	Hyperphosphorylated in NAT2
Q86VP1:S212	Q86VP1	TAX1BP1	S212	2.79762	1.4842	0.0482069	0.299812	Hyperphosphorylated in NAT2
Q2NKX8:S1134	Q2NKX8	ERCC6L	S1134	66.9746	6.06554	0.0340241	0.257939	Hyperphosphorylated in NAT2
P45974:T294	P45974	USP5	T294	40904.7	15.32	0.0107696	0.157859	Hyperphosphorylated in NAT2
Q76I76:S401	Q76I76	SSH2	S401	4.23626	2.08279	0.00327008	0.0981885	Hyperphosphorylated in NAT2
Q8TAD8:S35	Q8TAD8	SNIP1	S35	2.34811	1.2315	0.0480843	0.299812	Hyperphosphorylated in NAT2
Q99832:S221	Q99832	CCT7	S221	4.80187	2.2636	0.0243629	0.222753	Hyperphosphorylated in NAT2
Q8WU20:S327	Q8WU20	FRS2	S327	3.6397	1.86382	0.0176937	0.194002	Hyperphosphorylated in NAT2
Q9BSJ8:S1034	Q9BSJ8	ESYT1	S1034	4.02871	2.01032	0.0218015	0.212737	Hyperphosphorylated in NAT2
P62820:S114	P62820	RAB1A	S114	4.33418	2.11576	0.00594395	0.12632	Hyperphosphorylated in NAT2
Q9NYZ3:S715	Q9NYZ3	GTSE1	S715	11.2119	3.48696	0.0444357	0.288414	Hyperphosphorylated in NAT2
P67936:S179	P67936	TPM4	S179	3.14456	1.65286	0.0167699	0.190065	Hyperphosphorylated in NAT2
Q8IWS0:S184	Q8IWS0	PHF6	S184	2.3487	1.23186	0.0297514	0.240931	Hyperphosphorylated in NAT2
Q96MH2:S29	Q96MH2	HEXIM2	S29	5.37155	2.42534	0.029797	0.241182	Hyperphosphorylated in NAT2
O75351:S93	O75351	VPS4B	S93	2.66388	1.41353	0.00233456	0.0845277	Hyperphosphorylated in NAT2
Q9NQU5:S347	Q9NQU5	PAK6	S347	3.19629	1.6764	0.00715185	0.133991	Hyperphosphorylated in NAT2
Q9NQU5:S351	Q9NQU5	PAK6	S351	3.19629	1.6764	0.00715185	0.133991	Hyperphosphorylated in NAT2
Q9UQ84:S746	Q9UQ84	EXO1	S746	3.20363	1.67971	0.0476174	0.299148	Hyperphosphorylated in NAT2
O60291:T454	O60291	MGRN1	T454	2.65993	1.41139	0.00490998	0.114574	Hyperphosphorylated in NAT2
Q9H3D4:S621	Q9H3D4	TP63	S621	3.57756	1.83898	2.92008e-05	0.0136088	Hyperphosphorylated in NAT2
Q9H3D4:T619	Q9H3D4	TP63	T619	4.55666	2.18798	0.0447844	0.288414	Hyperphosphorylated in NAT2
Q9H3D4:S627	Q9H3D4	TP63	S627	2.4014	1.26387	0.0273616	0.233102	Hyperphosphorylated in NAT2
O43432:S232	O43432	EIF4G3	S232	3.76806	1.91382	0.000635136	0.045687	Hyperphosphorylated in NAT2
P35712:S454	P35712	SOX6	S454	4.75064	2.24812	0.00488992	0.114187	Hyperphosphorylated in NAT2
P07947:S111	P07947	YES1	S111	2.2756	1.18625	0.0129699	0.172055	Hyperphosphorylated in NAT2
P07947:T232	P07947	YES1	T232	20.2436	4.33939	0.0376982	0.2703	Hyperphosphorylated in NAT2
Q8N1F7:S430	Q8N1F7	NUP93	S430	7.82433	2.96797	0.0486217	0.299812	Hyperphosphorylated in NAT2
P60981:S24	P60981	DSTN	S24	2.19162	1.132	0.00933062	0.148934	Hyperphosphorylated in NAT2
Q6PFW1:S1152	Q6PFW1	PPIP5K1	S1152	3.63198	1.86076	0.0400555	0.276499	Hyperphosphorylated in NAT2
Q96F45:S237	Q96F45	ZNF503	S237	3.33845	1.73918	0.0309159	0.247215	Hyperphosphorylated in NAT2
Q96F45:T223	Q96F45	ZNF503	T223	7.04011	2.8156	0.00646693	0.12849	Hyperphosphorylated in NAT2
Q96F45:S216	Q96F45	ZNF503	S216	7.04011	2.8156	0.00646693	0.12849	Hyperphosphorylated in NAT2
Q9HAF1:S118	Q9HAF1	MEAF6	S118	2.2162	1.14809	0.0447844	0.288414	Hyperphosphorylated in NAT2
Q13207:S710	Q13207	TBX2	S710	2.16889	1.11696	0.00631892	0.127312	Hyperphosphorylated in NAT2
Q13207:S676	Q13207	TBX2	S676	2.27172	1.18378	0.00530539	0.120224	Hyperphosphorylated in NAT2
Q14684:S706	Q14684	RRP1B	S706	6.33136	2.66251	0.0145508	0.181614	Hyperphosphorylated in NAT2
Q9Y383:S383	Q9Y383	LUC7L2	S383	2.36401	1.24124	0.000896073	0.0548246	Hyperphosphorylated in NAT2
O95400:S49	O95400	CD2BP2	S49	4.84614	2.27684	0.0191736	0.198782	Hyperphosphorylated in NAT2
Q8ND76:S25	Q8ND76	CCNY	S25	24.4129	4.60957	0.0028236	0.0921739	Hyperphosphorylated in NAT2
B2RTY4:S1230	B2RTY4	MYO9A	S1230	22.2464	4.4755	0.0146698	0.181614	Hyperphosphorylated in NAT2
B2RTY4:S1299	B2RTY4	MYO9A	S1299	5.41011	2.43566	0.00233742	0.0845277	Hyperphosphorylated in NAT2
Q8NEM7:S437	Q8NEM7	SUPT20H	S437	2.17966	1.12411	0.00363479	0.101495	Hyperphosphorylated in NAT2
Q53F19:S415	Q53F19	NCBP3	S415	2.11657	1.08173	0.000532095	0.0420009	Hyperphosphorylated in NAT2
Q53F19:T413	Q53F19	NCBP3	T413	3.18726	1.67232	0.0176946	0.194002	Hyperphosphorylated in NAT2
Q2KHR2:S225	Q2KHR2	RFX7	S225	2.25068	1.17036	0.0340863	0.257939	Hyperphosphorylated in NAT2
Q8NG27:S70	Q8NG27	PJA1	S70	4.17926	2.06325	0.0330461	0.25259	Hyperphosphorylated in NAT2
O95685:S133	O95685	PPP1R3D	S133	3.24883	1.69992	0.00572956	0.123589	Hyperphosphorylated in NAT2
Q96A65:T937	Q96A65	EXOC4	T937	3.84954	1.94469	0.020742	0.207911	Hyperphosphorylated in NAT2
P54578:S302	P54578	USP14	S302	17.7445	4.1493	0.00642917	0.12849	Hyperphosphorylated in NAT2
O43314:S1180	O43314	PPIP5K2	S1180	3.14903	1.65491	0.0405432	0.276499	Hyperphosphorylated in NAT2
Q9P0V9:S343	Q9P0V9	SEPTIN10	S343	4.66158	2.22082	0.0305186	0.245581	Hyperphosphorylated in NAT2
O15541:S84	O15541	RNF113A	S84	2.31729	1.21244	0.0267347	0.229475	Hyperphosphorylated in NAT2
P51784:S648	P51784	USP11	S648	2.1645	1.11403	0.0493813	0.299812	Hyperphosphorylated in NAT2
Q9Y2I7:S1754	Q9Y2I7	PIKFYVE	S1754	2.59271	1.37446	0.00283856	0.0921739	Hyperphosphorylated in NAT2
Q9UIF8:S1680	Q9UIF8	BAZ2B	S1680	2.28695	1.19342	0.00136416	0.0667732	Hyperphosphorylated in NAT2
O43379:S1144	O43379	WDR62	S1144	2.10726	1.07537	0.00760212	0.138621	Hyperphosphorylated in NAT2
P01859:S323	P01859	IGHG2	S323	5.56931	2.4775	0.04326	0.287898	Hyperphosphorylated in NAT2
Q9H8M2:S566	Q9H8M2	BRD9	S566	263.383	8.04102	0.00083326	0.0537503	Hyperphosphorylated in NAT2
Q684P5:S609	Q684P5	RAP1GAP2	S609	2.54974	1.35035	0.0283281	0.237243	Hyperphosphorylated in NAT2
O95382:S984	O95382	MAP3K6	S984	4.2079	2.0731	0.00105928	0.058711	Hyperphosphorylated in NAT2
O43566:S203	O43566	RGS14	S203	2.62687	1.39334	0.00163904	0.0734881	Hyperphosphorylated in NAT2
Q9Y4F3:S716	Q9Y4F3	MARF1	S716	3.77789	1.91758	0.0184381	0.198133	Hyperphosphorylated in NAT2
O43295:S837	O43295	SRGAP3	S837	7.72015	2.94863	0.00642917	0.12849	Hyperphosphorylated in NAT2
O94964:S1343	O94964	SOGA1	S1343	2.38982	1.2569	0.00418913	0.107955	Hyperphosphorylated in NAT2
O94964:S1198	O94964	SOGA1	S1198	10.1585	3.34461	0.00327008	0.0981885	Hyperphosphorylated in NAT2
P43490:S472	P43490	NAMPT	S472	2.38031	1.25115	0.0119641	0.163519	Hyperphosphorylated in NAT2
Q9BUF5:S75	Q9BUF5	TUBB6	S75	2.22658	1.15483	0.0482779	0.299812	Hyperphosphorylated in NAT2
Q14185:S1761	Q14185	DOCK1	S1761	5.05919	2.33891	0.0252292	0.227283	Hyperphosphorylated in NAT2
Q14185:S1823	Q14185	DOCK1	S1823	7.78984	2.96159	0.0209567	0.209624	Hyperphosphorylated in NAT2
P14868:T370	P14868	DARS	T370	8.63848	3.11078	0.000469356	0.0414147	Hyperphosphorylated in NAT2
Q6NWY9:S795	Q6NWY9	PRPF40B	S795	929.883	9.86091	0.00900611	0.148934	Hyperphosphorylated in NAT2
Q6NWY9:S798	Q6NWY9	PRPF40B	S798	929.883	9.86091	0.00900611	0.148934	Hyperphosphorylated in NAT2
Q6Q0C0:S64	Q6Q0C0	TRAF7	S64	4.02852	2.01025	4.26108e-05	0.0153255	Hyperphosphorylated in NAT2
Q6UUV9:S151	Q6UUV9	CRTC1	S151	4.84643	2.27692	0.0207603	0.207911	Hyperphosphorylated in NAT2
Q01954:T624	Q01954	BNC1	T624	2.36406	1.24127	0.0150165	0.181614	Hyperphosphorylated in NAT2
P48594:S380	P48594	SERPINB4	S380	6.80738	2.7671	0.000134348	0.0267206	Hyperphosphorylated in NAT2
P48594:T72	P48594	SERPINB4	T72	2.79589	1.48331	4.67891e-05	0.015798	Hyperphosphorylated in NAT2
P40222:S243	P40222	TXLNA	S243	3.14704	1.654	0.0246846	0.22502	Hyperphosphorylated in NAT2
Q14152:S1188	Q14152	EIF3A	S1188	4.75895	2.25064	0.0305186	0.245581	Hyperphosphorylated in NAT2
Q6BDS2:S922	Q6BDS2	UHRF1BP1	S922	2.49086	1.31665	0.0267347	0.229475	Hyperphosphorylated in NAT2
Q6BDS2:S928	Q6BDS2	UHRF1BP1	S928	2.3633	1.24081	0.0170943	0.190065	Hyperphosphorylated in NAT2
Q8N271:S814	Q8N271	PROM2	S814	4.53747	2.18189	0.0316407	0.250469	Hyperphosphorylated in NAT2
Q86X53:T62	Q86X53	ERICH1	T62	2.99588	1.58298	0.0107254	0.157859	Hyperphosphorylated in NAT2
Q15723:S372	Q15723	ELF2	S372	2.69091	1.4281	0.0310465	0.247747	Hyperphosphorylated in NAT2
Q96PN7:S491	Q96PN7	TRERF1	S491	9.3534	3.22549	0.0381044	0.270682	Hyperphosphorylated in NAT2
Q96PN7:S975	Q96PN7	TRERF1	S975	2.3093	1.20746	0.000674373	0.0477823	Hyperphosphorylated in NAT2
Q96SN8:S1490	Q96SN8	CDK5RAP2	S1490	2.50469	1.32463	0.0246993	0.22502	Hyperphosphorylated in NAT2
Q9NWQ8:S354	Q9NWQ8	PAG1	S354	4.34346	2.11885	0.0383824	0.271607	Hyperphosphorylated in NAT2
O15119:S435	O15119	TBX3	S435	2.47513	1.3075	0.00283856	0.0921739	Hyperphosphorylated in NAT2
O15119:S432	O15119	TBX3	S432	2.87256	1.52234	0.0120366	0.163647	Hyperphosphorylated in NAT2
O15119:S438	O15119	TBX3	S438	2.87256	1.52234	0.0120366	0.163647	Hyperphosphorylated in NAT2
Q9NR19:S28	Q9NR19	ACSS2	S28	2.7957	1.48321	0.00632924	0.127312	Hyperphosphorylated in NAT2
Q9NR19:S30	Q9NR19	ACSS2	S30	2.69788	1.43182	0.000207926	0.0317053	Hyperphosphorylated in NAT2
P48444:S493	P48444	ARCN1	S493	2.09963	1.07014	0.00821269	0.14161	Hyperphosphorylated in NAT2
Q9Y5M8:S112	Q9Y5M8	SRPRB	S112	4.5911	2.19884	0.0495589	0.300117	Hyperphosphorylated in NAT2
Q9UQR1:T670	Q9UQR1	ZNF148	T670	2.35516	1.23582	0.00985148	0.153184	Hyperphosphorylated in NAT2
Q9UQR1:T669	Q9UQR1	ZNF148	T669	3.74172	1.9037	0.013304	0.172055	Hyperphosphorylated in NAT2
Q53GL7:S663	Q53GL7	PARP10	S663	2.81609	1.4937	0.0214629	0.209865	Hyperphosphorylated in NAT2
O15534:S1262	O15534	PER1	S1262	4.31933	2.11081	0.0263208	0.229475	Hyperphosphorylated in NAT2
Q9HBR0:S997	Q9HBR0	SLC38A10	S997	2.82962	1.50061	0.0361514	0.264688	Hyperphosphorylated in NAT2
Q6FI81:S272	Q6FI81	CIAPIN1	S272	3.53554	1.82193	0.00833281	0.143589	Hyperphosphorylated in NAT2
O60610:S1051	O60610	DIAPH1	S1051	4.38867	2.13378	0.0482779	0.299812	Hyperphosphorylated in NAT2
A1X283:S291	A1X283	SH3PXD2B	S291	2.41258	1.27058	0.0327812	0.25259	Hyperphosphorylated in NAT2
Q8IZQ1:S1942	Q8IZQ1	WDFY3	S1942	8.45859	3.08042	0.0478488	0.299812	Hyperphosphorylated in NAT2
Q07954:S4523	Q07954	LRP1	S4523	3.19579	1.67617	0.0140821	0.178188	Hyperphosphorylated in NAT2
P48552:T553	P48552	NRIP1	T553	9.8725	3.30342	0.00148016	0.0681184	Hyperphosphorylated in NAT2
Q9BQK8:S411	Q9BQK8	LPIN3	S411	8.50618	3.08851	0.0194041	0.200019	Hyperphosphorylated in NAT2
Q9UPX0:S1257	Q9UPX0	IGSF9B	S1257	4.52834	2.17898	0.0120167	0.16363	Hyperphosphorylated in NAT2
Q5TCQ9:S620	Q5TCQ9	MAGI3	S620	3.02691	1.59785	0.00259159	0.0903617	Hyperphosphorylated in NAT2
Q71F56:T758	Q71F56	MED13L	T758	3.32546	1.73355	0.000755673	0.0499091	Hyperphosphorylated in NAT2
Q71F56:T763	Q71F56	MED13L	T763	3.32546	1.73355	0.000755673	0.0499091	Hyperphosphorylated in NAT2
Q14573:T1580	Q14573	ITPR3	T1580	4.51683	2.17531	0.0310948	0.247747	Hyperphosphorylated in NAT2
P12755:S432	P12755	SKI	S432	6.03429	2.59318	0.0405432	0.276499	Hyperphosphorylated in NAT2
Q8IYW5:S97	Q8IYW5	RNF168	S97	13.7481	3.78116	0.00236307	0.0850833	Hyperphosphorylated in NAT2
P11836:S225	P11836	MS4A1	S225	2.77532	1.47265	0.0430583	0.286988	Hyperphosphorylated in NAT2
P11836:S231	P11836	MS4A1	S231	2.77532	1.47265	0.0430583	0.286988	Hyperphosphorylated in NAT2
Q9NSK0:S519	Q9NSK0	KLC4	S519	2.05459	1.03885	0.041367	0.279802	Hyperphosphorylated in NAT2
P57740:T46	P57740	NUP107	T46	2.80496	1.48798	0.00105928	0.058711	Hyperphosphorylated in NAT2
P57740:S37	P57740	NUP107	S37	2.80496	1.48798	0.00105928	0.058711	Hyperphosphorylated in NAT2
Q7Z7L8:S406	Q7Z7L8	C11orf96	S406	2.58558	1.37049	0.0267347	0.229475	Hyperphosphorylated in NAT2
Q7Z591:S997	Q7Z591	AKNA	S997	9.57825	3.25976	0.00124622	0.0627702	Hyperphosphorylated in NAT2
Q03111:S359	Q03111	MLLT1	S359	3.08553	1.62552	0.00220463	0.0838493	Hyperphosphorylated in NAT2
O75131:S14	O75131	CPNE3	S14	2.51552	1.33086	0.0366367	0.264688	Hyperphosphorylated in NAT2
Q9HCM1:S715	Q9HCM1	RESF1	S715	2.64654	1.40411	0.0144916	0.181614	Hyperphosphorylated in NAT2
Q96NW4:S418	Q96NW4	ANKRD27	S418	2.03061	1.02191	0.040628	0.276499	Hyperphosphorylated in NAT2
Q01196:T14	Q01196	RUNX1	T14	2.1125	1.07895	0.0405432	0.276499	Hyperphosphorylated in NAT2
P27694:S384	P27694	RPA1	S384	2.42554	1.27831	0.00083326	0.0537503	Hyperphosphorylated in NAT2
Q69YH5:S977	Q69YH5	CDCA2	S977	10.0799	3.3334	0.0103443	0.157229	Hyperphosphorylated in NAT2
O14523:S662	O14523	C2CD2L	S662	3.01682	1.59303	0.0476174	0.299148	Hyperphosphorylated in NAT2
O14523:S660	O14523	C2CD2L	S660	3.01682	1.59303	0.0476174	0.299148	Hyperphosphorylated in NAT2
O14523:S667	O14523	C2CD2L	S667	3.01682	1.59303	0.0476174	0.299148	Hyperphosphorylated in NAT2
O14523:S468	O14523	C2CD2L	S468	3.49849	1.80673	0.000462124	0.0411743	Hyperphosphorylated in NAT2
Q9Y666:T973	Q9Y666	SLC12A7	T973	2.70123	1.43361	0.0123854	0.167274	Hyperphosphorylated in NAT2
Q9UHI6:T688	Q9UHI6	DDX20	T688	2.97309	1.57196	0.0017707	0.0750048	Hyperphosphorylated in NAT2
Q8TES7:S1132	Q8TES7	FBF1	S1132	10.624	3.40926	0.0128906	0.172055	Hyperphosphorylated in NAT2
Q96QR8:S23	Q96QR8	PURB	S23	2.58133	1.36811	0.0230595	0.219636	Hyperphosphorylated in NAT2
Q5T9C2:S373	Q5T9C2	FAM102A	S373	3.36313	1.7498	0.0102731	0.157229	Hyperphosphorylated in NAT2
Q8IXS8:S491	Q8IXS8	FAM126B	S491	2.05445	1.03875	0.0297514	0.240931	Hyperphosphorylated in NAT2
Q9H223:S482	Q9H223	EHD4	S482	2.40777	1.2677	0.0366367	0.264688	Hyperphosphorylated in NAT2
Q9C040:S456	Q9C040	TRIM2	S456	3.80587	1.92823	0.00139287	0.0675787	Hyperphosphorylated in NAT2
Q9C040:S459	Q9C040	TRIM2	S459	3.80587	1.92823	0.00139287	0.0675787	Hyperphosphorylated in NAT2
Q8TF40:S946	Q8TF40	FNIP1	S946	3.55264	1.82889	0.00248511	0.0877587	Hyperphosphorylated in NAT2
P07738:T122	P07738	BPGM	T122	2.67776	1.42103	0.0267347	0.229475	Hyperphosphorylated in NAT2
P04040:S517	P04040	CAT	S517	2.65546	1.40896	0.0430583	0.286988	Hyperphosphorylated in NAT2
Q5T7B8:S911	Q5T7B8	KIF24	S911	5.86876	2.55306	0.0013062	0.0645088	Hyperphosphorylated in NAT2
Q08043:T64	Q08043	ACTN3	T64	2.37791	1.2497	0.00985148	0.153184	Hyperphosphorylated in NAT2
P52565:Y133	P52565	ARHGDIA	Y133	3.41844	1.77334	0.00488992	0.114187	Hyperphosphorylated in NAT2
Q9H410:S125	Q9H410	DSN1	S125	3.19147	1.67422	0.00721209	0.133991	Hyperphosphorylated in NAT2
Q8N7R7:S122	Q8N7R7	CCNYL1	S122	2.43381	1.28322	0.0114037	0.163519	Hyperphosphorylated in NAT2
Q96JG9:S2302	Q96JG9	ZNF469	S2302	8.42044	3.0739	0.0289223	0.240931	Hyperphosphorylated in NAT2
Q9NZU5:S254	Q9NZU5	LMCD1	S254	26.7602	4.74202	0.00292556	0.0938947	Hyperphosphorylated in NAT2
Q9NZU5:T80	Q9NZU5	LMCD1	T80	3.15576	1.65799	0.0276928	0.234474	Hyperphosphorylated in NAT2
O75665:S774	O75665	OFD1	S774	3.36118	1.74897	0.00821269	0.14161	Hyperphosphorylated in NAT2
Q14865:S483	Q14865	ARID5B	S483	3.42698	1.77694	0.00560865	0.121615	Hyperphosphorylated in NAT2
Q05D32:S9	Q05D32	CTDSPL2	S9	2.33382	1.22269	0.00481609	0.112861	Hyperphosphorylated in NAT2
P42677:S11	P42677	RPS27	S11	6.89338	2.78521	0.00105928	0.058711	Hyperphosphorylated in NAT2
Q96KP4:S58	Q96KP4	CNDP2	S58	2.89107	1.5316	0.0176865	0.194002	Hyperphosphorylated in NAT2
Q8N1I0:S1750	Q8N1I0	DOCK4	S1750	5.76211	2.5266	0.0390353	0.275991	Hyperphosphorylated in NAT2
Q16890:T159	Q16890	TPD52L1	T159	4.54627	2.18468	0.0119641	0.163519	Hyperphosphorylated in NAT2
Q7Z7B0:S1111	Q7Z7B0	FILIP1	S1111	3.11241	1.63803	0.0435926	0.288414	Hyperphosphorylated in NAT2
Q7Z7B0:S967	Q7Z7B0	FILIP1	S967	3.68437	1.88142	0.0490911	0.299812	Hyperphosphorylated in NAT2
Q53GS9:S46	Q53GS9	USP39	S46	3.25395	1.70219	0.000953296	0.0564297	Hyperphosphorylated in NAT2
P40925:S241	P40925	MDH1	S241	2.22104	1.15124	0.0105773	0.157229	Hyperphosphorylated in NAT2
Q13642:T138	Q13642	FHL1	T138	5.93725	2.5698	0.000993008	0.057645	Hyperphosphorylated in NAT2
Q5SNT2:S612	Q5SNT2	TMEM201	S612	2.85354	1.51275	0.0263605	0.229475	Hyperphosphorylated in NAT2
Q5SNT2:S614	Q5SNT2	TMEM201	S614	2.85354	1.51275	0.0263605	0.229475	Hyperphosphorylated in NAT2
Q5SNT2:S615	Q5SNT2	TMEM201	S615	2.85354	1.51275	0.0263605	0.229475	Hyperphosphorylated in NAT2
Q8IZD2:S1444	Q8IZD2	KMT2E	S1444	2.72241	1.44488	0.0093687	0.149254	Hyperphosphorylated in NAT2
Q07283:T1853	Q07283	TCHH	T1853	2.87942	1.52578	0.0344475	0.257939	Hyperphosphorylated in NAT2
P49841:T390	P49841	GSK3B	T390	2.42164	1.27598	0.00233742	0.0845277	Hyperphosphorylated in NAT2
P11387:S394	P11387	TOP1	S394	4.15465	2.05473	0.00127346	0.0632926	Hyperphosphorylated in NAT2
P25685:S151	P25685	DNAJB1	S151	51.8601	5.69655	0.017307	0.191352	Hyperphosphorylated in NAT2
Q6RI45:S886	Q6RI45	BRWD3	S886	14.3136	3.83931	0.0109315	0.159415	Hyperphosphorylated in NAT2
Q8WU90:S360	Q8WU90	ZC3H15	S360	2.02488	1.01783	0.015209	0.181614	Hyperphosphorylated in NAT2
Q96D46:S258	Q96D46	NMD3	S258	4.0971	2.0346	0.00636748	0.127848	Hyperphosphorylated in NAT2
P61106:S195	P61106	RAB14	S195	2.77488	1.47243	0.0140964	0.178233	Hyperphosphorylated in NAT2
P15923:S379	P15923	TCF3	S379	12.3587	3.62745	0.00363479	0.101495	Hyperphosphorylated in NAT2
O60503:S610	O60503	ADCY9	S610	3.35384	1.74581	0.00552313	0.12071	Hyperphosphorylated in NAT2
I3L1I5:S85	I3L1I5	ARHGEF18	S85	23.0595	4.52729	0.0124322	0.167631	Hyperphosphorylated in NAT2
Q05519:S449	Q05519	SRSF11	S449	5.26316	2.39593	0.0344311	0.257939	Hyperphosphorylated in NAT2
Q13191:S484	Q13191	CBLB	S484	2.12158	1.08514	0.0170943	0.190065	Hyperphosphorylated in NAT2
Q13191:S476	Q13191	CBLB	S476	2.12158	1.08514	0.0170943	0.190065	Hyperphosphorylated in NAT2
Q9H6A9:S127	Q9H6A9	PCNX3	S127	3.84853	1.94431	0.0229778	0.219631	Hyperphosphorylated in NAT2
Q9H2U1:S167	Q9H2U1	DHX36	S167	2.70204	1.43405	0.00143025	0.0675875	Hyperphosphorylated in NAT2
P22234:S27	P22234	PAICS	S27	2.61491	1.38676	0.0167259	0.190065	Hyperphosphorylated in NAT2
Q9Y5S9:S56	Q9Y5S9	RBM8A	S56	2.58453	1.3699	0.000755673	0.0499091	Hyperphosphorylated in NAT2
Q96G46:S277	Q96G46	DUS3L	S277	3.50654	1.81005	0.0120167	0.16363	Hyperphosphorylated in NAT2
O14936:T182	O14936	CASK	T182	15.3894	3.94387	0.00594395	0.12632	Hyperphosphorylated in NAT2
Q14156:S694	Q14156	EFR3A	S694	16.7302	4.06438	0.0397668	0.276499	Hyperphosphorylated in NAT2
Q9BZH6:S205	Q9BZH6	WDR11	S205	2.10844	1.07618	0.015209	0.181614	Hyperphosphorylated in NAT2
Q92575:S187	Q92575	UBXN4	S187	2.5238	1.3356	0.0118987	0.163519	Hyperphosphorylated in NAT2
Q9NZC9:S198	Q9NZC9	SMARCAL1	S198	41219.4	15.331	0.0107696	0.157859	Hyperphosphorylated in NAT2
Q9UBY9:S14	Q9UBY9	HSPB7	S14	3.09931	1.63195	0.00200675	0.0789551	Hyperphosphorylated in NAT2
Q15836:S44	Q15836	VAMP3	S44	2.61652	1.38765	0.0191736	0.198782	Hyperphosphorylated in NAT2
Q8TBP0:S260	Q8TBP0	TBC1D16	S260	5.17352	2.37115	0.00808455	0.14161	Hyperphosphorylated in NAT2
Q8TBP0:S155	Q8TBP0	TBC1D16	S155	2.28471	1.19201	0.00171795	0.0735383	Hyperphosphorylated in NAT2
Q8TBP0:S126	Q8TBP0	TBC1D16	S126	3.56204	1.8327	0.0144314	0.181291	Hyperphosphorylated in NAT2
Q8TBC3:T163	Q8TBC3	SHKBP1	T163	2.31384	1.21029	0.0279301	0.235463	Hyperphosphorylated in NAT2
Q9UPV0:S544	Q9UPV0	CEP164	S544	3.39649	1.76404	0.00210981	0.0818424	Hyperphosphorylated in NAT2
Q8N3L3:S216	Q8N3L3	TXLNB	S216	3.14704	1.654	0.0246846	0.22502	Hyperphosphorylated in NAT2
Q7Z794:S60	Q7Z794	KRT77	S60	4.7648	2.25242	0.023184	0.219837	Hyperphosphorylated in NAT2
P78362:S497	P78362	SRPK2	S497	3.38603	1.75959	0.000252851	0.0332754	Hyperphosphorylated in NAT2
P78362:S494	P78362	SRPK2	S494	2.36952	1.24459	0.000532095	0.0420009	Hyperphosphorylated in NAT2
Q9NWS9:S181	Q9NWS9	ZNF446	S181	6.9485	2.7967	0.0125915	0.169503	Hyperphosphorylated in NAT2
Q9NWS9:S188	Q9NWS9	ZNF446	S188	6.9485	2.7967	0.0125915	0.169503	Hyperphosphorylated in NAT2
Q9NPG3:S173	Q9NPG3	UBN1	S173	2.9346	1.55317	0.0381044	0.270682	Hyperphosphorylated in NAT2
Q9NPG3:S175	Q9NPG3	UBN1	S175	2.9346	1.55317	0.0381044	0.270682	Hyperphosphorylated in NAT2
P16220:S340	P16220	CREB1	S340	17.9305	4.16434	0.00332315	0.0993554	Hyperphosphorylated in NAT2
O75534:S482	O75534	CSDE1	S482	2.38243	1.25243	0.0114037	0.163519	Hyperphosphorylated in NAT2
Q12948:S235	Q12948	FOXC1	S235	7.14662	2.83726	0.0110433	0.160848	Hyperphosphorylated in NAT2
Q9BV73:S2179	Q9BV73	CEP250	S2179	224.829	7.81268	0.0146698	0.181614	Hyperphosphorylated in NAT2
P17677:T181	P17677	GAP43	T181	2.27767	1.18756	0.0031456	0.0961077	Hyperphosphorylated in NAT2
P17677:T175	P17677	GAP43	T175	2.27767	1.18756	0.0031456	0.0961077	Hyperphosphorylated in NAT2
Q5T8P6:S616	Q5T8P6	RBM26	S616	3.11949	1.64131	0.0180138	0.196079	Hyperphosphorylated in NAT2
Q5T8P6:S608	Q5T8P6	RBM26	S608	3.11949	1.64131	0.0180138	0.196079	Hyperphosphorylated in NAT2
Q5T8P6:S127	Q5T8P6	RBM26	S127	2.27699	1.18713	0.0214629	0.209865	Hyperphosphorylated in NAT2
Q5T8P6:S518	Q5T8P6	RBM26	S518	2.08599	1.06073	0.0154805	0.183927	Hyperphosphorylated in NAT2
P25490:S118	P25490	YY1	S118	3.55082	1.82815	3.60966e-05	0.0136228	Hyperphosphorylated in NAT2
O94921:S95	O94921	CDK14	S95	132.833	7.05347	0.00808081	0.14161	Hyperphosphorylated in NAT2
Q15643:S383	Q15643	TRIP11	S383	3.50037	1.80751	0.02988	0.241736	Hyperphosphorylated in NAT2
Q86TC9:S928	Q86TC9	MYPN	S928	113.511	6.82668	0.0194041	0.200019	Hyperphosphorylated in NAT2
Q86Y91:T686	Q86Y91	KIF18B	T686	8.86621	3.14832	0.0376982	0.2703	Hyperphosphorylated in NAT2
O95402:S447	O95402	MED26	S447	4.21277	2.07477	0.00721209	0.133991	Hyperphosphorylated in NAT2
Q8TEM1:S1848	Q8TEM1	NUP210	S1848	2.54062	1.34518	0.00821269	0.14161	Hyperphosphorylated in NAT2
Q13098:S468	Q13098	GPS1	S468	2.65707	1.40984	8.03886e-06	0.00738883	Hyperphosphorylated in NAT2
Q9ULI0:S1347	Q9ULI0	ATAD2B	S1347	3.63134	1.8605	0.00552313	0.12071	Hyperphosphorylated in NAT2
Q14194:Y499	Q14194	CRMP1	Y499	8.89513	3.15302	0.0170943	0.190065	Hyperphosphorylated in NAT2
Q14194:T514	Q14194	CRMP1	T514	6.76845	2.75883	0.038162	0.270859	Hyperphosphorylated in NAT2
Q14194:S518	Q14194	CRMP1	S518	6.76845	2.75883	0.038162	0.270859	Hyperphosphorylated in NAT2
P46781:T15	P46781	RPS9	T15	2.7967	1.48373	0.0421177	0.281941	Hyperphosphorylated in NAT2
Q5VU43:S1321	Q5VU43	PDE4DIP	S1321	8.48256	3.0845	0.0276928	0.234474	Hyperphosphorylated in NAT2
Q5VU43:S728	Q5VU43	PDE4DIP	S728	5.59007	2.48287	0.0252292	0.227283	Hyperphosphorylated in NAT2
Q8WXI2:S908	Q8WXI2	CNKSR2	S908	7.04235	2.81606	0.0335473	0.2553	Hyperphosphorylated in NAT2
Q06323:S31	Q06323	PSME1	S31	9.04612	3.1773	0.00535611	0.12071	Hyperphosphorylated in NAT2
O94776:S435	O94776	MTA2	S435	2.36156	1.23974	0.0186637	0.198678	Hyperphosphorylated in NAT2
Q9ULD9:S627	Q9ULD9	ZNF608	S627	2.12666	1.08859	0.00462577	0.112861	Hyperphosphorylated in NAT2
Q9ULD9:S964	Q9ULD9	ZNF608	S964	3.16294	1.66127	0.00631897	0.127312	Hyperphosphorylated in NAT2
Q9BQF6:S26	Q9BQF6	SENP7	S26	2.67265	1.41827	0.0438383	0.288414	Hyperphosphorylated in NAT2
Q96T17:S315	Q96T17	MAP7D2	S315	2.48567	1.31364	0.0289223	0.240931	Hyperphosphorylated in NAT2
Q9P2N2:S680	Q9P2N2	ARHGAP28	S680	4.79375	2.26116	0.00146031	0.0675875	Hyperphosphorylated in NAT2
Q13424:S101	Q13424	SNTA1	S101	3.98077	1.99305	0.00595948	0.12632	Hyperphosphorylated in NAT2
P04637:T150	P04637	TP53	T150	10.7812	3.43044	0.0159632	0.18764	Hyperphosphorylated in NAT2
Q92585:S360	Q92585	MAML1	S360	6.07984	2.60403	1.0248e-05	0.00852323	Hyperphosphorylated in NAT2
P51659:T265	P51659	HSD17B4	T265	2.9091	1.54057	0.0135038	0.172055	Hyperphosphorylated in NAT2
O00401:S484	O00401	WASL	S484	11.4745	3.52035	0.0329988	0.25259	Hyperphosphorylated in NAT2
Q9UHY1:T433	Q9UHY1	NRBP1	T433	3.13009	1.64621	0.0170943	0.190065	Hyperphosphorylated in NAT2
Q8N699:S112	Q8N699	MYCT1	S112	2.14791	1.10294	0.0170943	0.190065	Hyperphosphorylated in NAT2
Q6P158:S74	Q6P158	DHX57	S74	2.1947	1.13403	0.00481609	0.112861	Hyperphosphorylated in NAT2
P09543:S9	P09543	CNP	S9	3.59572	1.84628	0.0191736	0.198782	Hyperphosphorylated in NAT2
Q96G01:S593	Q96G01	BICD1	S593	22.2297	4.47442	0.00734395	0.135832	Hyperphosphorylated in NAT2
P33991:S120	P33991	MCM4	S120	3.8874	1.9588	0.0114972	0.163519	Hyperphosphorylated in NAT2
Q9BXL6:S787	Q9BXL6	CARD14	S787	8.11014	3.01973	0.00581214	0.124801	Hyperphosphorylated in NAT2
P55786:S39	P55786	NPEPPS	S39	3.53674	1.82242	0.0239775	0.219837	Hyperphosphorylated in NAT2
P10916:T98	P10916	MYL2	T98	4.11592	2.04122	0.017174	0.190887	Hyperphosphorylated in NAT2
O15226:S35	O15226	NKRF	S35	2.07757	1.0549	0.0405432	0.276499	Hyperphosphorylated in NAT2
Q99598:S33	Q99598	TSNAX	S33	16.6304	4.05575	0.00985148	0.153184	Hyperphosphorylated in NAT2
Q14680:S356	Q14680	MELK	S356	2.03149	1.02254	0.0443343	0.288414	Hyperphosphorylated in NAT2
O75909:S324	O75909	CCNK	S324	2.35636	1.23656	0.0105773	0.157229	Hyperphosphorylated in NAT2
O75909:S329	O75909	CCNK	S329	2.35636	1.23656	0.0105773	0.157229	Hyperphosphorylated in NAT2
Q8IVL0:S1137	Q8IVL0	NAV3	S1137	2.52855	1.33831	0.025466	0.228139	Hyperphosphorylated in NAT2
O00423:S140	O00423	EML1	S140	2.56993	1.36173	0.00233742	0.0845277	Hyperphosphorylated in NAT2
Q13151:S88	Q13151	HNRNPA0	S88	54.7207	5.77401	0.0308296	0.2472	Hyperphosphorylated in NAT2
Q6IQ26:S851	Q6IQ26	DENND5A	S851	2.1701	1.11776	0.0170943	0.190065	Hyperphosphorylated in NAT2
Q13838:S44	Q13838	DDX39B	S44	22.5106	4.49253	0.000170327	0.0286088	Hyperphosphorylated in NAT2
Q13838:S38	Q13838	DDX39B	S38	22.5106	4.49253	0.000170327	0.0286088	Hyperphosphorylated in NAT2
Q13838:S41	Q13838	DDX39B	S41	22.5106	4.49253	0.000170327	0.0286088	Hyperphosphorylated in NAT2
Q9NVF7:S344	Q9NVF7	FBXO28	S344	12.206	3.60951	0.00672632	0.132087	Hyperphosphorylated in NAT2
P78414:S447	P78414	IRX1	S447	3.50178	1.80809	0.0223363	0.21617	Hyperphosphorylated in NAT2
P50750:S353	P50750	CDK9	S353	5.3437	2.41784	0.0226641	0.21813	Hyperphosphorylated in NAT2
Q9HB20:S211	Q9HB20	PLEKHA3	S211	4.81195	2.26662	0.0031456	0.0961077	Hyperphosphorylated in NAT2
O00148:S43	O00148	DDX39A	S43	22.5106	4.49253	0.000170327	0.0286088	Hyperphosphorylated in NAT2
O00148:S37	O00148	DDX39A	S37	22.5106	4.49253	0.000170327	0.0286088	Hyperphosphorylated in NAT2
O00148:S40	O00148	DDX39A	S40	22.5106	4.49253	0.000170327	0.0286088	Hyperphosphorylated in NAT2
Q96CP6:S267	Q96CP6	GRAMD1A	S267	3.17081	1.66485	0.0119819	0.163532	Hyperphosphorylated in NAT2
Q96CP6:T277	Q96CP6	GRAMD1A	T277	2.02992	1.02142	0.0267347	0.229475	Hyperphosphorylated in NAT2
P61254:S12	P61254	RPL26	S12	4.5799	2.19532	0.0162949	0.190065	Hyperphosphorylated in NAT2
O14828:S76	O14828	SCAMP3	S76	2.02562	1.01837	0.0119641	0.163519	Hyperphosphorylated in NAT2
P20962:S5	P20962	PTMS	S5	2.52909	1.33862	0.00806167	0.14161	Hyperphosphorylated in NAT2
P20962:S13	P20962	PTMS	S13	2.52909	1.33862	0.00806167	0.14161	Hyperphosphorylated in NAT2
Q8NB78:S247	Q8NB78	KDM1B	S247	2.93307	1.55241	0.000528783	0.0420009	Hyperphosphorylated in NAT2
Q8NB78:T243	Q8NB78	KDM1B	T243	2.93307	1.55241	0.000528783	0.0420009	Hyperphosphorylated in NAT2
Q6ZS17:S22	Q6ZS17	RIPOR1	S22	3.2285	1.69086	0.000306222	0.0359311	Hyperphosphorylated in NAT2
Q96ST8:S40	Q96ST8	CEP89	S40	10.0597	3.33052	0.0377702	0.2703	Hyperphosphorylated in NAT2
Q96ST8:T35	Q96ST8	CEP89	T35	10.0597	3.33052	0.0377702	0.2703	Hyperphosphorylated in NAT2
P54253:S406	P54253	ATXN1	S406	2.43177	1.282	0.00146659	0.0675875	Hyperphosphorylated in NAT2
Q15058:S1292	Q15058	KIF14	S1292	2.25337	1.17209	0.0250079	0.226895	Hyperphosphorylated in NAT2
Q13308:S337	Q13308	PTK7	S337	4.23176	2.08126	0.0172136	0.191071	Hyperphosphorylated in NAT2
Q9HCG8:S829	Q9HCG8	CWC22	S829	25.6724	4.68215	0.0237493	0.219837	Hyperphosphorylated in NAT2
Q8TD26:S2680	Q8TD26	CHD6	S2680	6.56104	2.71392	0.0393223	0.276499	Hyperphosphorylated in NAT2
O94808:T227	O94808	GFPT2	T227	2.94228	1.55693	0.00500356	0.115859	Hyperphosphorylated in NAT2
Q9BRR9:S250	Q9BRR9	ARHGAP9	S250	4.43477	2.14886	0.00862852	0.145966	Hyperphosphorylated in NAT2
Q16543:S127	Q16543	CDC37	S127	2.28205	1.19033	0.00500356	0.115859	Hyperphosphorylated in NAT2
Q9BTE7:S41	Q9BTE7	DCUN1D5	S41	2.06676	1.04737	0.0195678	0.201393	Hyperphosphorylated in NAT2
Q9Y653:S201	Q9Y653	ADGRG1	S201	7.7521	2.95459	0.0159632	0.18764	Hyperphosphorylated in NAT2
Q5T7N3:S554	Q5T7N3	KANK4	S554	18.69	4.22419	0.00721605	0.133991	Hyperphosphorylated in NAT2
Q9NUQ3:S210	Q9NUQ3	TXLNG	S210	3.14704	1.654	0.0246846	0.22502	Hyperphosphorylated in NAT2
Q9ULJ7:S527	Q9ULJ7	ANKRD50	S527	11.0918	3.47142	0.00379147	0.104161	Hyperphosphorylated in NAT2
P42685:S40	P42685	FRK	S40	2.81691	1.49411	0.0366367	0.264688	Hyperphosphorylated in NAT2
Q10571:S1007	Q10571	MN1	S1007	8.84301	3.14454	0.00203781	0.0796095	Hyperphosphorylated in NAT2
Q13873:S515	Q13873	BMPR2	S515	3.03456	1.60149	0.00961501	0.150997	Hyperphosphorylated in NAT2
O75175:S299	O75175	CNOT3	S299	2.23142	1.15796	0.000252851	0.0332754	Hyperphosphorylated in NAT2
Q6P2H3:S623	Q6P2H3	CEP85	S623	8.33363	3.05894	0.0229778	0.219631	Hyperphosphorylated in NAT2
Q14CS0:S125	Q14CS0	UBXN2B	S125	2.29381	1.19774	0.0465866	0.293787	Hyperphosphorylated in NAT2
Q14CS0:S17	Q14CS0	UBXN2B	S17	3.28815	1.71728	0.0150191	0.181614	Hyperphosphorylated in NAT2
P12694:S337	P12694	BCKDHA	S337	3.02921	1.59894	0.00933062	0.148934	Hyperphosphorylated in NAT2
Q9BZF3:S344	Q9BZF3	OSBPL6	S344	77.5792	6.2776	0.0146698	0.181614	Hyperphosphorylated in NAT2
Q9NZN3:S479	Q9NZN3	EHD3	S479	2.04055	1.02896	0.0405432	0.276499	Hyperphosphorylated in NAT2
P32004:T1172	P32004	L1CAM	T1172	6.11143	2.61151	0.00133043	0.0654125	Hyperphosphorylated in NAT2
Q8NBR6:S62	Q8NBR6	MINDY2	S62	3.81326	1.93102	0.0242371	0.22191	Hyperphosphorylated in NAT2
Q9Y613:T495	Q9Y613	FHOD1	T495	5.23388	2.38788	0.0068749	0.133657	Hyperphosphorylated in NAT2
Q5VZ46:S964	Q5VZ46	KIAA1614	S964	3.90082	1.96378	0.00631892	0.127312	Hyperphosphorylated in NAT2
P51617:S376	P51617	IRAK1	S376	4.61825	2.20735	0.0499238	0.301282	Hyperphosphorylated in NAT2
P51617:S371	P51617	IRAK1	S371	4.61825	2.20735	0.0499238	0.301282	Hyperphosphorylated in NAT2
P51617:S373	P51617	IRAK1	S373	4.61825	2.20735	0.0499238	0.301282	Hyperphosphorylated in NAT2
Q06455:T592	Q06455	RUNX1T1	T592	2.91659	1.54428	0.0170943	0.190065	Hyperphosphorylated in NAT2
Q06455:T595	Q06455	RUNX1T1	T595	2.91659	1.54428	0.0170943	0.190065	Hyperphosphorylated in NAT2
Q06455:S417	Q06455	RUNX1T1	S417	3.08433	1.62496	0.0356574	0.264688	Hyperphosphorylated in NAT2
Q92616:T1022	Q92616	GCN1	T1022	4.42474	2.14559	0.000398053	0.0396088	Hyperphosphorylated in NAT2
Q92616:S890	Q92616	GCN1	S890	2.72022	1.44372	0.0413464	0.279802	Hyperphosphorylated in NAT2
Q92547:T861	Q92547	TOPBP1	T861	16.2154	4.0193	7.41155e-05	0.0196193	Hyperphosphorylated in NAT2
Q9BX63:S1237	Q9BX63	BRIP1	S1237	3.37133	1.75332	0.0203347	0.206451	Hyperphosphorylated in NAT2
Q9BX63:S505	Q9BX63	BRIP1	S505	5.15472	2.36589	0.0162742	0.190065	Hyperphosphorylated in NAT2
Q9Y263:S50	Q9Y263	PLAA	S50	2.58662	1.37107	0.00721209	0.133991	Hyperphosphorylated in NAT2
O75864:S576	O75864	PPP1R37	S576	2.06762	1.04797	0.0119848	0.163532	Hyperphosphorylated in NAT2
Q9Y388:S121	Q9Y388	RBMX2	S121	2.31451	1.21071	0.029126	0.240931	Hyperphosphorylated in NAT2
A2AJT9:S100	A2AJT9	BCLAF3	S100	6.5924	2.7208	0.0490911	0.299812	Hyperphosphorylated in NAT2
Q15047:S1066	Q15047	SETDB1	S1066	2.52199	1.33456	0.0267347	0.229475	Hyperphosphorylated in NAT2
Q9ULA0:S30	Q9ULA0	DNPEP	S30	2.05886	1.04185	0.0403309	0.276499	Hyperphosphorylated in NAT2
Q9BY67:T422	Q9BY67	CADM1	T422	2.60969	1.38388	0.0306658	0.246466	Hyperphosphorylated in NAT2
O60231:S160	O60231	DHX16	S160	3.5864	1.84253	0.0447844	0.288414	Hyperphosphorylated in NAT2
Q9H5J0:S549	Q9H5J0	ZBTB3	S549	2.55246	1.35189	0.0065816	0.130173	Hyperphosphorylated in NAT2
Q8NCG7:S579	Q8NCG7	DAGLB	S579	8.6149	3.10683	0.00234447	0.084598	Hyperphosphorylated in NAT2
Q9H3H1:S455	Q9H3H1	TRIT1	S455	2.00121	1.00088	0.00762042	0.138621	Hyperphosphorylated in NAT2
Q9HB96:S204	Q9HB96	FANCE	S204	3.0227	1.59584	0.0028135	0.0921739	Hyperphosphorylated in NAT2
Q9Y5K3:S346	Q9Y5K3	PCYT1B	S346	13.5688	3.76222	0.000447075	0.0408654	Hyperphosphorylated in NAT2
P07451:T216	P07451	CA3	T216	61.4795	5.94203	0.0148338	0.181614	Hyperphosphorylated in NAT2
P07451:S219	P07451	CA3	S219	182.226	7.50958	0.00274172	0.090597	Hyperphosphorylated in NAT2
Q9NS56:S736	Q9NS56	TOPORS	S736	6.90941	2.78856	0.00152339	0.069432	Hyperphosphorylated in NAT2
Q6PI47:S298	Q6PI47	KCTD18	S298	5.5535	2.4734	0.00150261	0.0688642	Hyperphosphorylated in NAT2
Q9H6Y5:S268	Q9H6Y5	MAGIX	S268	4.15626	2.05529	0.0177292	0.194123	Hyperphosphorylated in NAT2
Q8IZ40:S213	Q8IZ40	RCOR2	S213	4.06241	2.02233	0.0366367	0.264688	Hyperphosphorylated in NAT2
Q9BUT9:T79	Q9BUT9	MCRIP2	T79	2.83475	1.50322	0.0403309	0.276499	Hyperphosphorylated in NAT2
Q9UJ41:T606	Q9UJ41	RABGEF1	T606	4.42827	2.14674	0.0028236	0.0921739	Hyperphosphorylated in NAT2
Q9NRY5:S209	Q9NRY5	FAM114A2	S209	10.9292	3.45012	0.0222368	0.2156	Hyperphosphorylated in NAT2
Q9NRY5:T207	Q9NRY5	FAM114A2	T207	10.9292	3.45012	0.0222368	0.2156	Hyperphosphorylated in NAT2
Q6ZSZ6:S544	Q6ZSZ6	TSHZ1	S544	14.46	3.854	0.0281793	0.236576	Hyperphosphorylated in NAT2
Q8N488:S123	Q8N488	RYBP	S123	2.47667	1.3084	0.00701817	0.133991	Hyperphosphorylated in NAT2
Q8TDY4:S862	Q8TDY4	ASAP3	S862	2.23441	1.15989	0.00200675	0.0789551	Hyperphosphorylated in NAT2
Q6ZW76:S320	Q6ZW76	ANKS3	S320	2.48696	1.31438	0.0378864	0.2703	Hyperphosphorylated in NAT2
P19237:S183	P19237	TNNI1	S183	5.17181	2.37067	0.0200701	0.205095	Hyperphosphorylated in NAT2
Q8WXX7:S319	Q8WXX7	AUTS2	S319	10865.6	13.4075	0.0107696	0.157859	Hyperphosphorylated in NAT2
Q8WXX7:S941	Q8WXX7	AUTS2	S941	4.40814	2.14017	1.81007e-06	0.00392179	Hyperphosphorylated in NAT2
Q9GZM8:S231	Q9GZM8	NDEL1	S231	3.24415	1.69784	0.00646693	0.12849	Hyperphosphorylated in NAT2
O43586:S298	O43586	PSTPIP1	S298	2.16799	1.11636	0.020742	0.207911	Hyperphosphorylated in NAT2
O75691:S2601	O75691	UTP20	S2601	2.21046	1.14435	0.0378864	0.2703	Hyperphosphorylated in NAT2
Q05193:S778	Q05193	DNM1	S778	2.28715	1.19355	0.00366508	0.101569	Hyperphosphorylated in NAT2
Q9Y3P8:S182	Q9Y3P8	SIT1	S182	3.7559	1.90916	0.00168146	0.0735383	Hyperphosphorylated in NAT2
Q9BXW6:S499	Q9BXW6	OSBPL1A	S499	3.06874	1.61764	0.000612254	0.045687	Hyperphosphorylated in NAT2
Q8TC07:S675	Q8TC07	TBC1D15	S675	2.29092	1.19593	0.0191736	0.198782	Hyperphosphorylated in NAT2
P84103:S5	P84103	SRSF3	S5	3.21597	1.68526	0.00271526	0.090597	Hyperphosphorylated in NAT2
Q15155:S1205	Q15155	NOMO1	S1205	26.8173	4.74509	0.0363452	0.264688	Hyperphosphorylated in NAT2
P08151:S640	P08151	GLI1	S640	50.8085	5.667	0.0142233	0.179153	Hyperphosphorylated in NAT2
Q99623:S293	Q99623	PHB2	S293	16.1825	4.01636	0.0316407	0.250469	Hyperphosphorylated in NAT2
Q99623:S291	Q99623	PHB2	S291	16.1825	4.01636	0.0316407	0.250469	Hyperphosphorylated in NAT2
Q9Y5W9:S192	Q9Y5W9	SNX11	S192	3.16423	1.66185	0.00552313	0.12071	Hyperphosphorylated in NAT2
Q5JVS0:T268	Q5JVS0	HABP4	T268	4.36662	2.12652	0.00631897	0.127312	Hyperphosphorylated in NAT2
P09496:S105	P09496	CLTA	S105	4.31855	2.11055	0.00366508	0.101569	Hyperphosphorylated in NAT2
Q9H6K1:S215	Q9H6K1	ILRUN	S215	2.35746	1.23723	0.0119641	0.163519	Hyperphosphorylated in NAT2
Q9Y2K5:S37	Q9Y2K5	R3HDM2	S37	2.64804	1.40493	3.70533e-05	0.0136228	Hyperphosphorylated in NAT2
Q96S94:S394	Q96S94	CCNL2	S394	23.9314	4.58083	0.0140821	0.178188	Hyperphosphorylated in NAT2
P38606:S384	P38606	ATP6V1A	S384	24.7653	4.63025	0.00621905	0.127312	Hyperphosphorylated in NAT2
P51825:S588	P51825	AFF1	S588	2.27756	1.18749	0.00821269	0.14161	Hyperphosphorylated in NAT2
Q9NRR6:S99	Q9NRR6	INPP5E	S99	3.31898	1.73074	0.0264708	0.229475	Hyperphosphorylated in NAT2
Q6N021:S817	Q6N021	TET2	S817	3.01878	1.59397	0.0113163	0.163519	Hyperphosphorylated in NAT2
Q9HBM0:T713	Q9HBM0	VEZT	T713	2.37569	1.24835	0.0163971	0.190065	Hyperphosphorylated in NAT2
Q9HBM0:S668	Q9HBM0	VEZT	S668	2.37789	1.24968	0.00741438	0.136905	Hyperphosphorylated in NAT2
O95235:S532	O95235	KIF20A	S532	27315	14.7374	0.0107696	0.157859	Hyperphosphorylated in NAT2
Q9ULX6:S326	Q9ULX6	AKAP8L	S326	6.74545	2.75391	0.0269149	0.229949	Hyperphosphorylated in NAT2
Q9NYT0:S153	Q9NYT0	PLEK2	S153	37.0753	5.21239	0.0089744	0.148934	Hyperphosphorylated in NAT2
O43296:S177	O43296	ZNF264	S177	3.52507	1.81765	0.00341084	0.100916	Hyperphosphorylated in NAT2
Q9BSE2:S46	Q9BSE2	TMEM79	S46	2.156	1.10836	0.00933062	0.148934	Hyperphosphorylated in NAT2
Q92888:T695	Q92888	ARHGEF1	T695	2.70602	1.43617	0.0031456	0.0961077	Hyperphosphorylated in NAT2
Q92888:T697	Q92888	ARHGEF1	T697	2.70602	1.43617	0.0031456	0.0961077	Hyperphosphorylated in NAT2
Q96LR5:S11	Q96LR5	UBE2E2	S11	2.39768	1.26164	0.0405432	0.276499	Hyperphosphorylated in NAT2
Q96LR5:S15	Q96LR5	UBE2E2	S15	2.39768	1.26164	0.0405432	0.276499	Hyperphosphorylated in NAT2
Q86UW7:S56	Q86UW7	CADPS2	S56	2.4544	1.29537	0.0155295	0.184178	Hyperphosphorylated in NAT2
O75683:S138	O75683	SURF6	S138	2.06818	1.04836	0.0343766	0.257939	Hyperphosphorylated in NAT2
Q9UGL1:T264	Q9UGL1	KDM5B	T264	3.04874	1.60821	0.02157	0.210789	Hyperphosphorylated in NAT2
O75530:S34	O75530	EED	S34	4.04879	2.01749	0.00951201	0.150667	Hyperphosphorylated in NAT2
Q6VEQ5:S368	Q6VEQ5	WASH2P	S368	2.44781	1.29149	0.0229282	0.219631	Hyperphosphorylated in NAT2
Q9NWF9:S419	Q9NWF9	RNF216	S419	16.0087	4.00079	0.000836575	0.0537503	Hyperphosphorylated in NAT2
Q9UBF9:S233	Q9UBF9	MYOT	S233	7.6307	2.93182	0.0473675	0.298258	Hyperphosphorylated in NAT2
O15353:S67	O15353	FOXN1	S67	2.4079	1.26778	0.0433023	0.287948	Hyperphosphorylated in NAT2
Q9H8U3:S129	Q9H8U3	ZFAND3	S129	7.30336	2.86856	0.0366367	0.264688	Hyperphosphorylated in NAT2
O00767:S198	O00767	SCD	S198	2.55303	1.35221	0.00418913	0.107955	Hyperphosphorylated in NAT2
Q96AV8:S856	Q96AV8	E2F7	S856	12.9094	3.69035	0.00966665	0.15152	Hyperphosphorylated in NAT2
Q9NVW2:T349	Q9NVW2	RLIM	T349	6.7554	2.75604	0.0443343	0.288414	Hyperphosphorylated in NAT2
Q9UQB3:S474	Q9UQB3	CTNND2	S474	5.0933	2.3486	0.0308296	0.2472	Hyperphosphorylated in NAT2
Q9H5J8:S40	Q9H5J8	TAF1D	S40	5.61838	2.49016	0.0303147	0.244535	Hyperphosphorylated in NAT2
Q9H4M9:T479	Q9H4M9	EHD1	T479	5.36236	2.42287	0.0297514	0.240931	Hyperphosphorylated in NAT2
Q8TDW5:S147	Q8TDW5	SYTL5	S147	2.16896	1.117	0.00565276	0.122331	Hyperphosphorylated in NAT2
Q3YBM2:S245	Q3YBM2	TMEM176B	S245	2.27193	1.18392	0.00552313	0.12071	Hyperphosphorylated in NAT2
Q15477:S245	Q15477	SKIV2L	S245	3.19966	1.67792	0.0107771	0.157859	Hyperphosphorylated in NAT2
O15265:S840	O15265	ATXN7	S840	11.8778	3.5702	0.0184547	0.198133	Hyperphosphorylated in NAT2
Q9BRS8:S409	Q9BRS8	LARP6	S409	25.3736	4.66525	0.00716764	0.133991	Hyperphosphorylated in NAT2
Q00765:S154	Q00765	REEP5	S154	3.38537	1.75931	0.020742	0.207911	Hyperphosphorylated in NAT2
Q01974:S572	Q01974	ROR2	S572	4.66354	2.22143	0.025222	0.227283	Hyperphosphorylated in NAT2
Q01974:S576	Q01974	ROR2	S576	4.66354	2.22143	0.025222	0.227283	Hyperphosphorylated in NAT2
Q92859:S1401	Q92859	NEO1	S1401	38.8423	5.27956	0.0146698	0.181614	Hyperphosphorylated in NAT2
Q92859:T1404	Q92859	NEO1	T1404	38.8423	5.27956	0.0146698	0.181614	Hyperphosphorylated in NAT2
Q9BQ89:S252	Q9BQ89	FAM110A	S252	3.6267	1.85866	3.02022e-05	0.0136228	Hyperphosphorylated in NAT2
A0AVK6:S413	A0AVK6	E2F8	S413	2.10869	1.07635	0.0135038	0.172055	Hyperphosphorylated in NAT2
P68431:T46	P68431	H3C1	T46	2.8706	1.52135	0.0365687	0.264688	Hyperphosphorylated in NAT2
P68431:Y42	P68431	H3C1	Y42	2.8706	1.52135	0.0365687	0.264688	Hyperphosphorylated in NAT2
P21730:S332	P21730	C5AR1	S332	2.49897	1.32133	0.0458259	0.290568	Hyperphosphorylated in NAT2
Q9P2F5:T209	Q9P2F5	STOX2	T209	5.40803	2.4351	0.0134538	0.172055	Hyperphosphorylated in NAT2
Q9Y570:S25	Q9Y570	PPME1	S25	5.05033	2.33638	0.0289697	0.240931	Hyperphosphorylated in NAT2
O75398:T312	O75398	DEAF1	T312	2.04377	1.03123	0.0340863	0.257939	Hyperphosphorylated in NAT2
Q9BPY8:S70	Q9BPY8	HOPX	S70	32.9162	5.04073	0.002518	0.0884482	Hyperphosphorylated in NAT2
P84098:S13	P84098	RPL19	S13	11.4933	3.52272	0.00844509	0.144755	Hyperphosphorylated in NAT2
O60711:S267	O60711	LPXN	S267	4.97743	2.3154	0.0114107	0.163519	Hyperphosphorylated in NAT2
Q14011:S155	Q14011	CIRBP	S155	3.85337	1.94612	0.046013	0.291225	Hyperphosphorylated in NAT2
O14981:S234	O14981	BTAF1	S234	14.5927	3.86718	0.0376982	0.2703	Hyperphosphorylated in NAT2
Q9BZF9:S596	Q9BZF9	UACA	S596	3.63541	1.86212	0.0152502	0.181974	Hyperphosphorylated in NAT2
P16298:T436	P16298	PPP3CB	T436	4.19446	2.06848	0.0257749	0.229475	Hyperphosphorylated in NAT2
Q9NQA3:S325	Q9NQA3	WASH6P	S325	2.12464	1.08722	0.0405432	0.276499	Hyperphosphorylated in NAT2
Q15651:S78	Q15651	HMGN3	S78	2.88983	1.53099	0.00287164	0.0928834	Hyperphosphorylated in NAT2
Q15696:S349	Q15696	ZRSR2	S349	3.49822	1.80662	0.0172694	0.191176	Hyperphosphorylated in NAT2
Q13627:Y321	Q13627	DYRK1A	Y321	4.53783	2.182	0.00271526	0.090597	Hyperphosphorylated in NAT2
Q13627:S324	Q13627	DYRK1A	S324	4.53783	2.182	0.00271526	0.090597	Hyperphosphorylated in NAT2
Q9C0H2:S522	Q9C0H2	TTYH3	S522	2.85014	1.51104	0.00821269	0.14161	Hyperphosphorylated in NAT2
Q9C0H2:S519	Q9C0H2	TTYH3	S519	2.85014	1.51104	0.00821269	0.14161	Hyperphosphorylated in NAT2
Q86YD1:S53	Q86YD1	PTOV1	S53	2.02514	1.01802	0.000755673	0.0499091	Hyperphosphorylated in NAT2
Q86YD1:S36	Q86YD1	PTOV1	S36	2.64886	1.40537	0.0135038	0.172055	Hyperphosphorylated in NAT2
Q7Z5R6:S531	Q7Z5R6	APBB1IP	S531	5.81994	2.541	0.0266879	0.229475	Hyperphosphorylated in NAT2
Q7Z5R6:T534	Q7Z5R6	APBB1IP	T534	5.81994	2.541	0.0266879	0.229475	Hyperphosphorylated in NAT2
P58546:T31	P58546	MTPN	T31	14.7958	3.88711	0.000345215	0.0382341	Hyperphosphorylated in NAT2
P19878:S332	P19878	NCF2	S332	3.41477	1.77179	0.0105773	0.157229	Hyperphosphorylated in NAT2
P27986:S154	P27986	PIK3R1	S154	2.34665	1.2306	0.0488454	0.299812	Hyperphosphorylated in NAT2
Q9NSI2:T34	Q9NSI2	FAM207A	T34	6.27543	2.64971	0.000962454	0.0564297	Hyperphosphorylated in NAT2
Q9NSI2:S203	Q9NSI2	FAM207A	S203	5.94072	2.57064	0.0351724	0.262654	Hyperphosphorylated in NAT2
P10275:S96	P10275	AR	S96	2.44204	1.28809	0.0342676	0.257939	Hyperphosphorylated in NAT2
Q9BXJ9:S588	Q9BXJ9	NAA15	S588	2.34992	1.23261	0.00530539	0.120224	Hyperphosphorylated in NAT2
O43572:S187	O43572	AKAP10	S187	7.06962	2.82163	0.0014665	0.0675875	Hyperphosphorylated in NAT2
Q86VZ6:T99	Q86VZ6	JAZF1	T99	3.16717	1.66319	0.000624849	0.045687	Hyperphosphorylated in NAT2
P57735:S194	P57735	RAB25	S194	3.91968	1.97074	0.00632395	0.127312	Hyperphosphorylated in NAT2
Q9H6N6:T169	Q9H6N6	MYH16	T169	23.3826	4.54736	0.00179716	0.0758499	Hyperphosphorylated in NAT2
Q9H6N6:T171	Q9H6N6	MYH16	T171	23.3826	4.54736	0.00179716	0.0758499	Hyperphosphorylated in NAT2
Q9BUI4:S204	Q9BUI4	POLR3C	S204	3.08701	1.62621	0.0170943	0.190065	Hyperphosphorylated in NAT2
Q6P3W7:S677	Q6P3W7	SCYL2	S677	2.51804	1.3323	0.00821269	0.14161	Hyperphosphorylated in NAT2
Q96PD2:S724	Q96PD2	DCBLD2	S724	3.65507	1.8699	0.0154	0.183299	Hyperphosphorylated in NAT2
Q96CF2:S214	Q96CF2	CHMP4C	S214	5.52392	2.46569	0.00418913	0.107955	Hyperphosphorylated in NAT2
P16455:S201	P16455	MGMT	S201	2.13303	1.0929	0.0031456	0.0961077	Hyperphosphorylated in NAT2
P16455:S14	P16455	MGMT	S14	2.51546	1.33082	0.00163904	0.0734881	Hyperphosphorylated in NAT2
Q9H972:S118	Q9H972	C14orf93	S118	2.29293	1.19719	0.0191736	0.198782	Hyperphosphorylated in NAT2
O43639:S321	O43639	NCK2	S321	3.21048	1.68279	0.000434176	0.0408251	Hyperphosphorylated in NAT2
O43639:S316	O43639	NCK2	S316	3.21048	1.68279	0.000434176	0.0408251	Hyperphosphorylated in NAT2
O43639:S315	O43639	NCK2	S315	3.21048	1.68279	0.000434176	0.0408251	Hyperphosphorylated in NAT2
Q9BX79:S263	Q9BX79	STRA6	S263	4.2295	2.08049	0.0279305	0.235463	Hyperphosphorylated in NAT2
Q9BX79:S262	Q9BX79	STRA6	S262	4.2295	2.08049	0.0279305	0.235463	Hyperphosphorylated in NAT2
P05107:T758	P05107	ITGB2	T758	2.08592	1.06069	0.00721209	0.133991	Hyperphosphorylated in NAT2
P62316:T12	P62316	SNRPD2	T12	2.24139	1.16439	0.00552313	0.12071	Hyperphosphorylated in NAT2
O95243:S387	O95243	MBD4	S387	4.65159	2.21772	0.0443343	0.288414	Hyperphosphorylated in NAT2
O95243:S415	O95243	MBD4	S415	4.57953	2.1952	0.018044	0.196079	Hyperphosphorylated in NAT2
Q8NCD3:S448	Q8NCD3	HJURP	S448	10.7129	3.42128	0.00150977	0.068906	Hyperphosphorylated in NAT2
Q66PJ3:S332	Q66PJ3	ARL6IP4	S332	11.1403	3.47772	0.0447844	0.288414	Hyperphosphorylated in NAT2
Q9HD15:S60	Q9HD15	SRA1	S60	3.31683	1.7298	0.015847	0.187154	Hyperphosphorylated in NAT2
Q9BSJ6:S131	Q9BSJ6	PIMREG	S131	2.72482	1.44616	0.0170943	0.190065	Hyperphosphorylated in NAT2
Q9NYD6:S189	Q9NYD6	HOXC10	S189	38.9794	5.28464	0.0162949	0.190065	Hyperphosphorylated in NAT2
Q9HAV4:S416	Q9HAV4	XPO5	S416	2.44585	1.29034	0.00821269	0.14161	Hyperphosphorylated in NAT2
P08237:S667	P08237	PFKM	S667	6.39074	2.67598	0.0381044	0.270682	Hyperphosphorylated in NAT2
O94986:S1461	O94986	CEP152	S1461	2.84465	1.50825	0.0191736	0.198782	Hyperphosphorylated in NAT2
O76064:S157	O76064	RNF8	S157	2.13811	1.09634	0.0476338	0.299194	Hyperphosphorylated in NAT2
P01100:S133	P01100	FOS	S133	15.3948	3.94438	0.034223	0.257939	Hyperphosphorylated in NAT2
Q9NRD1:S258	Q9NRD1	FBXO6	S258	31.6977	4.98631	0.00712549	0.133991	Hyperphosphorylated in NAT2
Q06481:S213	Q06481	APLP2	S213	12.5771	3.65272	0.0194041	0.200019	Hyperphosphorylated in NAT2
O15438:S908	O15438	ABCC3	S908	2.08662	1.06117	0.0330461	0.25259	Hyperphosphorylated in NAT2
P62888:S16	P62888	RPL30	S16	2.76759	1.46863	0.000635136	0.045687	Hyperphosphorylated in NAT2
P62888:S13	P62888	RPL30	S13	2.76759	1.46863	0.000635136	0.045687	Hyperphosphorylated in NAT2
Q9UGR2:T834	Q9UGR2	ZC3H7B	T834	5.23025	2.38688	0.0170835	0.190065	Hyperphosphorylated in NAT2
P40123:S309	P40123	CAP2	S309	4.91532	2.29729	0.00283856	0.0921739	Hyperphosphorylated in NAT2
P40123:S312	P40123	CAP2	S312	7.03386	2.81432	0.000963546	0.0564297	Hyperphosphorylated in NAT2
Q9NVH0:S568	Q9NVH0	EXD2	S568	6.49252	2.69878	0.0268593	0.229949	Hyperphosphorylated in NAT2
Q969S8:S373	Q969S8	HDAC10	S373	5.05692	2.33826	0.00782338	0.141168	Hyperphosphorylated in NAT2
Q969S8:S368	Q969S8	HDAC10	S368	3.41604	1.77233	0.0213378	0.209865	Hyperphosphorylated in NAT2
Q5SR56:S465	Q5SR56	MFSD14B	S465	14.7799	3.88557	0.012002	0.16363	Hyperphosphorylated in NAT2
Q5SR56:S468	Q5SR56	MFSD14B	S468	14.7799	3.88557	0.012002	0.16363	Hyperphosphorylated in NAT2
Q96A19:S219	Q96A19	CCDC102A	S219	2.72034	1.44379	0.00422164	0.108035	Hyperphosphorylated in NAT2
Q9HCC9:S523	Q9HCC9	ZFYVE28	S523	4.19667	2.06925	0.0363344	0.264688	Hyperphosphorylated in NAT2
Q9BQE5:S250	Q9BQE5	APOL2	S250	7.3015	2.86819	0.0397668	0.276499	Hyperphosphorylated in NAT2
Q96NA8:S96	Q96NA8	TSNARE1	S96	2.4181	1.27387	0.0239775	0.219837	Hyperphosphorylated in NAT2
Q16186:T217	Q16186	ADRM1	T217	3.2581	1.70403	0.00124823	0.0627702	Hyperphosphorylated in NAT2
Q16186:S211	Q16186	ADRM1	S211	2.46556	1.30191	0.0170943	0.190065	Hyperphosphorylated in NAT2
Q16186:S213	Q16186	ADRM1	S213	2.46556	1.30191	0.0170943	0.190065	Hyperphosphorylated in NAT2
Q9NSU2:S178	Q9NSU2	TREX1	S178	3.68785	1.88278	0.0341454	0.257939	Hyperphosphorylated in NAT2
Q96KG9:T463	Q96KG9	SCYL1	T463	2.86227	1.51716	0.0135924	0.172713	Hyperphosphorylated in NAT2
Q14493:S20	Q14493	SLBP	S20	2.32517	1.21733	0.0410587	0.278866	Hyperphosphorylated in NAT2
Q14493:S23	Q14493	SLBP	S23	2.32517	1.21733	0.0410587	0.278866	Hyperphosphorylated in NAT2
Q8NB16:S125	Q8NB16	MLKL	S125	2.26123	1.17711	0.0291949	0.240931	Hyperphosphorylated in NAT2
Q8WUJ0:S193	Q8WUJ0	STYX	S193	2.05832	1.04147	0.00552313	0.12071	Hyperphosphorylated in NAT2
P62633:S154	P62633	CNBP	S154	2.13849	1.09659	0.00721209	0.133991	Hyperphosphorylated in NAT2
Q8N6S5:S80	Q8N6S5	ARL6IP6	S80	2.03074	1.02201	0.0031456	0.0961077	Hyperphosphorylated in NAT2
Q9NQR7:S232	Q9NQR7	CCDC177	S232	9.41964	3.23567	0.0237493	0.219837	Hyperphosphorylated in NAT2
Q8N3P4:T1331	Q8N3P4	VPS8	T1331	4.09129	2.03256	0.0302679	0.244217	Hyperphosphorylated in NAT2
Q9BWH2:S151	Q9BWH2	FUNDC2	S151	2.74239	1.45544	0.00821269	0.14161	Hyperphosphorylated in NAT2
Q9Y2E4:T67	Q9Y2E4	DIP2C	T67	2.26704	1.18081	0.000207926	0.0317053	Hyperphosphorylated in NAT2
Q9Y2E4:T264	Q9Y2E4	DIP2C	T264	2.42325	1.27694	0.00233742	0.0845277	Hyperphosphorylated in NAT2
Q96QE3:T603	Q96QE3	ATAD5	T603	7.58766	2.92366	0.0495589	0.300117	Hyperphosphorylated in NAT2
Q96HI0:S465	Q96HI0	SENP5	S465	7.73341	2.9511	0.00715396	0.133991	Hyperphosphorylated in NAT2
Q7Z6J6:T466	Q7Z6J6	FRMD5	T466	2.26836	1.18165	0.0377604	0.2703	Hyperphosphorylated in NAT2
O94761:S251	O94761	RECQL4	S251	4.69715	2.23179	0.0175917	0.193965	Hyperphosphorylated in NAT2
Q9H270:S924	Q9H270	VPS11	S924	2.2861	1.19289	0.0252292	0.227283	Hyperphosphorylated in NAT2
Q9Y283:S661	Q9Y283	INVS	S661	5.71642	2.51511	0.000345529	0.0382341	Hyperphosphorylated in NAT2
P52294:S244	P52294	KPNA1	S244	3.20719	1.68131	0.0484453	0.299812	Hyperphosphorylated in NAT2
O60496:S77	O60496	DOK2	S77	60.0816	5.90885	0.00010356	0.0234705	Hyperphosphorylated in NAT2
P56192:T503	P56192	MARS	T503	2.86003	1.51603	0.040628	0.276499	Hyperphosphorylated in NAT2
Q96LR2:S213	Q96LR2	LURAP1	S213	2.58006	1.36741	0.0214629	0.209865	Hyperphosphorylated in NAT2
P50613:T170	P50613	CDK7	T170	2.06024	1.04281	0.0239775	0.219837	Hyperphosphorylated in NAT2
P50613:S164	P50613	CDK7	S164	2.51344	1.32966	0.00854593	0.145056	Hyperphosphorylated in NAT2
O60566:S543	O60566	BUB1B	S543	5.15806	2.36683	0.0230595	0.219636	Hyperphosphorylated in NAT2
Q8N4U5:S50	Q8N4U5	TCP11L2	S50	4.83305	2.27293	0.00105928	0.058711	Hyperphosphorylated in NAT2
Q9H1C0:S332	Q9H1C0	LPAR5	S332	6.46422	2.69248	0.0093687	0.149254	Hyperphosphorylated in NAT2
P51674:S267	P51674	GPM6A	S267	2.02988	1.02139	0.0430626	0.286988	Hyperphosphorylated in NAT2
Q8WY22:S248	Q8WY22	BRI3BP	S248	7.98712	2.99768	0.00672632	0.132087	Hyperphosphorylated in NAT2
P08473:S6	P08473	MME	S6	3.83122	1.93781	0.018448	0.198133	Hyperphosphorylated in NAT2
O00303:S258	O00303	EIF3F	S258	2.59869	1.37778	0.00110853	0.0596498	Hyperphosphorylated in NAT2
O43623:S104	O43623	SNAI2	S104	2.25255	1.17156	0.0105773	0.157229	Hyperphosphorylated in NAT2
O43623:S102	O43623	SNAI2	S102	2.25255	1.17156	0.0105773	0.157229	Hyperphosphorylated in NAT2
O43623:S107	O43623	SNAI2	S107	2.25255	1.17156	0.0105773	0.157229	Hyperphosphorylated in NAT2
Q06945:S348	Q06945	SOX4	S348	12937	13.6592	0.0453652	0.290234	Hyperphosphorylated in NAT2
O95067:S92	O95067	CCNB2	S92	3.25137	1.70105	0.0267032	0.229475	Hyperphosphorylated in NAT2
Q8N9N8:S155	Q8N9N8	EIF1AD	S155	9.01846	3.17288	0.000732712	0.0499091	Hyperphosphorylated in NAT2
Q8N9N8:S159	Q8N9N8	EIF1AD	S159	9.01846	3.17288	0.000732712	0.0499091	Hyperphosphorylated in NAT2
Q9H6U8:S13	Q9H6U8	ALG9	S13	2.20329	1.13966	0.0154805	0.183927	Hyperphosphorylated in NAT2
Q9UJM3:S273	Q9UJM3	ERRFI1	S273	13.1072	3.71229	0.0239775	0.219837	Hyperphosphorylated in NAT2
Q8TDC3:S384	Q8TDC3	BRSK1	S384	2.37313	1.24679	0.0453329	0.290234	Hyperphosphorylated in NAT2
Q5W0V3:S617	Q5W0V3	FAM160B1	S617	2.61478	1.38669	0.0223363	0.21617	Hyperphosphorylated in NAT2
Q14191:S1133	Q14191	WRN	S1133	3.24669	1.69897	0.0135038	0.172055	Hyperphosphorylated in NAT2
Q6RFH5:S361	Q6RFH5	WDR74	S361	4.44826	2.15324	0.0114037	0.163519	Hyperphosphorylated in NAT2
Q9BSI4:S330	Q9BSI4	TINF2	S330	5.44917	2.44604	0.0025428	0.08913	Hyperphosphorylated in NAT2
Q9HCS4:S171	Q9HCS4	TCF7L1	S171	2.4349	1.28386	0.00728859	0.134959	Hyperphosphorylated in NAT2
Q96EK9:S184	Q96EK9	KTI12	S184	3.00353	1.58666	0.000746684	0.0499091	Hyperphosphorylated in NAT2
Q96EK9:S192	Q96EK9	KTI12	S192	3.00353	1.58666	0.000746684	0.0499091	Hyperphosphorylated in NAT2
Q5SZD1:S55	Q5SZD1	C6orf141	S55	66.7597	6.06091	0.00111047	0.0596498	Hyperphosphorylated in NAT2
Q5SZD1:S57	Q5SZD1	C6orf141	S57	66.7597	6.06091	0.00111047	0.0596498	Hyperphosphorylated in NAT2
Q96HY6:S30	Q96HY6	DDRGK1	S30	2.40956	1.26877	0.0293678	0.240931	Hyperphosphorylated in NAT2
O75844:S310	O75844	ZMPSTE24	S310	2.26005	1.17636	0.0155295	0.184178	Hyperphosphorylated in NAT2
Q9UEU0:T103	Q9UEU0	VTI1B	T103	2.0344	1.0246	0.00233742	0.0845277	Hyperphosphorylated in NAT2
O15194:S33	O15194	CTDSPL	S33	5.86275	2.55158	0.00418913	0.107955	Hyperphosphorylated in NAT2
P43363:S116	P43363	MAGEA10	S116	2.12128	1.08493	0.0175917	0.193965	Hyperphosphorylated in NAT2
Q86XJ1:S376	Q86XJ1	GAS2L3	S376	16.701	4.06186	0.0340241	0.257939	Hyperphosphorylated in NAT2
O60551:S66	O60551	NMT2	S66	11.2104	3.48677	0.000497652	0.0420009	Hyperphosphorylated in NAT2
O60551:S70	O60551	NMT2	S70	12.5956	3.65485	0.000497652	0.0420009	Hyperphosphorylated in NAT2
O60551:S72	O60551	NMT2	S72	11.2104	3.48677	0.000497652	0.0420009	Hyperphosphorylated in NAT2
O75056:S428	O75056	SDC3	S428	4.21397	2.07518	0.0465866	0.293787	Hyperphosphorylated in NAT2
Q8WUF8:S216	Q8WUF8	FAM172A	S216	3.10434	1.63429	0.0442604	0.288414	Hyperphosphorylated in NAT2
Q86Y38:S317	Q86Y38	XYLT1	S317	2.63294	1.39668	0.00598984	0.12632	Hyperphosphorylated in NAT2
O00555:S2463	O00555	CACNA1A	S2463	26.9224	4.75073	0.0181921	0.197181	Hyperphosphorylated in NAT2
P61011:S451	P61011	SRP54	S451	45.5142	5.50824	0.0007221	0.0499091	Hyperphosphorylated in NAT2
Q71RG4:S154	Q71RG4	TMUB2	S154	15.9439	3.99493	0.0344475	0.257939	Hyperphosphorylated in NAT2
Q9BWT1:S190	Q9BWT1	CDCA7	S190	4.46276	2.15794	0.0329932	0.25259	Hyperphosphorylated in NAT2
O95201:S292	O95201	ZNF205	S292	7.55967	2.91832	0.00736347	0.136117	Hyperphosphorylated in NAT2
Q8WTT2:S115	Q8WTT2	NOC3L	S115	2.2757	1.18631	0.0148541	0.181614	Hyperphosphorylated in NAT2
Q8IYL2:S78	Q8IYL2	TRMT44	S78	20.0797	4.32766	0.0110541	0.160848	Hyperphosphorylated in NAT2
P25787:S7	P25787	PSMA2	S7	2.61425	1.3864	0.047319	0.298122	Hyperphosphorylated in NAT2
Q8N4B1:S179	Q8N4B1	PHETA1	S179	4.26537	2.09267	7.98562e-08	0.000660591	Hyperphosphorylated in NAT2
P78410:S286	P78410	BTN3A2	S286	4.20791	2.0731	0.00850596	0.145056	Hyperphosphorylated in NAT2
P78410:S282	P78410	BTN3A2	S282	4.34992	2.12099	0.00595948	0.12632	Hyperphosphorylated in NAT2
Q8TDR2:S497	Q8TDR2	STK35	S497	2.67506	1.41957	0.000539901	0.0420009	Hyperphosphorylated in NAT2
Q8TDR2:S385	Q8TDR2	STK35	S385	3.0834	1.62452	0.0203347	0.206451	Hyperphosphorylated in NAT2
P99999:S48	P99999	CYCS	S48	2.97305	1.57194	0.0443343	0.288414	Hyperphosphorylated in NAT2
O43246:S612	O43246	SLC7A4	S612	11.7837	3.55872	0.029126	0.240931	Hyperphosphorylated in NAT2
Q99576:S122	Q99576	TSC22D3	S122	2.61509	1.38686	0.0330461	0.25259	Hyperphosphorylated in NAT2
P50616:S268	P50616	TOB1	S268	13.5634	3.76164	0.000816178	0.0532274	Hyperphosphorylated in NAT2
Q8NA72:S109	Q8NA72	POC5	S109	2.42797	1.27975	0.0405432	0.276499	Hyperphosphorylated in NAT2
Q8NA72:S105	Q8NA72	POC5	S105	2.42797	1.27975	0.0405432	0.276499	Hyperphosphorylated in NAT2
Q96KV7:S349	Q96KV7	WDR90	S349	4.58205	2.19599	0.0426297	0.28508	Hyperphosphorylated in NAT2
Q9Y6X0:S838	Q9Y6X0	SETBP1	S838	6.06576	2.60069	0.0230054	0.219631	Hyperphosphorylated in NAT2
P49326:S509	P49326	FMO5	S509	6.14835	2.6202	0.0289958	0.240931	Hyperphosphorylated in NAT2
P13798:S187	P13798	APEH	S187	2.06326	1.04493	0.017307	0.191352	Hyperphosphorylated in NAT2
P20594:S526	P20594	NPR2	S526	2.03652	1.02611	0.0322878	0.25259	Hyperphosphorylated in NAT2
Q96D21:S6	Q96D21	RASD2	S6	3.88012	1.9561	0.0351724	0.262654	Hyperphosphorylated in NAT2
Q96EN8:S530	Q96EN8	MOCOS	S530	2.92058	1.54626	0.0170943	0.190065	Hyperphosphorylated in NAT2
Q96P11:S167	Q96P11	NSUN5	S167	4.44666	2.15272	0.0226641	0.21813	Hyperphosphorylated in NAT2
Q9HAP6:S115	Q9HAP6	LIN7B	S115	3.11166	1.63768	0.00845634	0.144755	Hyperphosphorylated in NAT2
Q2TAM9:S153	Q2TAM9	TUSC1	S153	4.72521	2.24038	0.0107254	0.157859	Hyperphosphorylated in NAT2
Q5VVW2:S426	Q5VVW2	GARNL3	S426	7.62771	2.93125	0.0214629	0.209865	Hyperphosphorylated in NAT2
Q5VVW2:S424	Q5VVW2	GARNL3	S424	7.62771	2.93125	0.0214629	0.209865	Hyperphosphorylated in NAT2
Q5VVW2:T827	Q5VVW2	GARNL3	T827	2.34117	1.22723	0.0263605	0.229475	Hyperphosphorylated in NAT2
P59923:S927	P59923	ZNF445	S927	5.53077	2.46748	0.000535713	0.0420009	Hyperphosphorylated in NAT2
P52569:S646	P52569	SLC7A2	S646	2.20504	1.1408	0.0458916	0.290568	Hyperphosphorylated in NAT2
Q9BWS9:S59	Q9BWS9	CHID1	S59	2.77149	1.47066	0.000666794	0.0477823	Hyperphosphorylated in NAT2
Q9UBM7:S14	Q9UBM7	DHCR7	S14	2.19435	1.13379	0.015209	0.181614	Hyperphosphorylated in NAT2
Q15386:S20	Q15386	UBE3C	S20	4.87243	2.28464	0.0330461	0.25259	Hyperphosphorylated in NAT2
O95741:S330	O95741	CPNE6	S330	2.02291	1.01643	0.00598984	0.12632	Hyperphosphorylated in NAT2
Q96LB3:S300	Q96LB3	IFT74	S300	4.38544	2.13272	0.0139147	0.176272	Hyperphosphorylated in NAT2
Q9UKL6:S139	Q9UKL6	PCTP	S139	11.0459	3.46544	0.0135038	0.172055	Hyperphosphorylated in NAT2
P16885:S160	P16885	PLCG2	S160	2.09956	1.07009	0.0327812	0.25259	Hyperphosphorylated in NAT2
Q1RMZ1:S18	Q1RMZ1	BMT2	S18	3.59008	1.84402	2.28588e-05	0.0116996	Hyperphosphorylated in NAT2
Q9BSA4:S444	Q9BSA4	TTYH2	S444	2.87254	1.52233	0.0308767	0.2472	Hyperphosphorylated in NAT2
Q9NUP9:S115	Q9NUP9	LIN7C	S115	3.11166	1.63768	0.00845634	0.144755	Hyperphosphorylated in NAT2
Q9BYC5:S278	Q9BYC5	FUT8	S278	4.80226	2.26371	0.000444167	0.0408251	Hyperphosphorylated in NAT2
Q99640:S120	Q99640	PKMYT1	S120	2.38027	1.25113	0.0186795	0.198678	Hyperphosphorylated in NAT2
Q96GX9:S87	Q96GX9	APIP	S87	3.88774	1.95893	0.0297514	0.240931	Hyperphosphorylated in NAT2
P98179:S147	P98179	RBM3	S147	2.24312	1.16551	0.00083326	0.0537503	Hyperphosphorylated in NAT2
Q96A29:S353	Q96A29	SLC35C1	S353	2.6785	1.42142	0.00394996	0.107131	Hyperphosphorylated in NAT2
Q9NZQ7:S283	Q9NZQ7	CD274	S283	4.57716	2.19445	0.0447844	0.288414	Hyperphosphorylated in NAT2
M0QZC1:S22	M0QZC1	RNF225	S22	2.41662	1.27299	0.0263605	0.229475	Hyperphosphorylated in NAT2
Q8IZF2:S1307	Q8IZF2	ADGRF5	S1307	2.12791	1.08944	0.0396328	0.276499	Hyperphosphorylated in NAT2
Q9BUB4:S191	Q9BUB4	ADAT1	S191	2.36655	1.24278	0.0330461	0.25259	Hyperphosphorylated in NAT2
Q9Y3A2:S241	Q9Y3A2	UTP11	S241	2.10227	1.07195	0.0378864	0.2703	Hyperphosphorylated in NAT2
Q68BL7:S334	Q68BL7	OLFML2A	S334	4.83971	2.27492	0.00876685	0.147627	Hyperphosphorylated in NAT2
Q8TD30:S25	Q8TD30	GPT2	S25	3.40817	1.769	0.015047	0.181614	Hyperphosphorylated in NAT2
Q13075:S982	Q13075	NAIP	S982	2.49745	1.32046	0.0493813	0.299812	Hyperphosphorylated in NAT2
O15389:S490	O15389	SIGLEC5	S490	14.0357	3.81102	0.00746752	0.137656	Hyperphosphorylated in NAT2
P50549:S97	P50549	ETV1	S97	24899.5	14.6038	0.0453652	0.290234	Hyperphosphorylated in NAT2
Q9BTE6:S174	Q9BTE6	AARSD1	S174	5.29973	2.40592	0.00412153	0.107955	Hyperphosphorylated in NAT2
Q9Y2S7:T292	Q9Y2S7	POLDIP2	T292	3.65155	1.86851	0.0150045	0.181614	Hyperphosphorylated in NAT2
O14901:S124	O14901	KLF11	S124	2.83463	1.50316	0.02757	0.233805	Hyperphosphorylated in NAT2
O15079:S204	O15079	SNPH	S204	2.96329	1.5672	0.0027633	0.0910706	Hyperphosphorylated in NAT2
O14753:S112	O14753	OVOL1	S112	15.7574	3.97795	0.000277444	0.0354453	Hyperphosphorylated in NAT2
P20393:S280	P20393	NR1D1	S280	16931.4	14.0474	0.0453652	0.290234	Hyperphosphorylated in NAT2
P30825:T620	P30825	SLC7A1	T620	3.3016	1.72317	0.00233742	0.0845277	Hyperphosphorylated in NAT2
P17152:S13	P17152	TMEM11	S13	2.20122	1.1383	0.000138897	0.0267206	Hyperphosphorylated in NAT2
Q5JR12:S25	Q5JR12	PPM1J	S25	3.94461	1.97988	0.0499238	0.301282	Hyperphosphorylated in NAT2
Q8IWD4:S53	Q8IWD4	CCDC117	S53	2.14492	1.10092	0.00105928	0.058711	Hyperphosphorylated in NAT2
Q8WTV1:S122	Q8WTV1	THAP3	S122	2.61399	1.38625	0.00418913	0.107955	Hyperphosphorylated in NAT2
Q6NW34:S265	Q6NW34	NEPRO	S265	2.38487	1.25391	0.0356574	0.264688	Hyperphosphorylated in NAT2
Q9H0P0:S278	Q9H0P0	NT5C3A	S278	9.99743	3.32156	0.0400635	0.276499	Hyperphosphorylated in NAT2
A8MZ97:S153	A8MZ97	C2orf74	S153	5.37658	2.42669	0.0451485	0.289519	Hyperphosphorylated in NAT2
Q9UBV2:S41	Q9UBV2	SEL1L	S41	5.73997	2.52104	0.00282741	0.0921739	Hyperphosphorylated in NAT2
Q9UBV2:S44	Q9UBV2	SEL1L	S44	5.73997	2.52104	0.00282741	0.0921739	Hyperphosphorylated in NAT2
Q7LG56:S20	Q7LG56	RRM2B	S20	2.1799	1.12426	0.0129699	0.172055	Hyperphosphorylated in NAT2
Q9NRR4:S373	Q9NRR4	DROSHA	S373	2.59042	1.37319	0.0421177	0.281941	Hyperphosphorylated in NAT2
P09913:S465	P09913	IFIT2	S465	6.17908	2.62739	0.0112823	0.163519	Hyperphosphorylated in NAT2
Q9Y297:S127	Q9Y297	BTRC	S127	3.1312	1.64672	5.87276e-05	0.0173503	Hyperphosphorylated in NAT2
Q9H2C0:S52	Q9H2C0	GAN	S52	69117.8	16.0768	0.0107696	0.157859	Hyperphosphorylated in NAT2
Q8NFF5:S106	Q8NFF5	FLAD1	S106	4.06503	2.02326	8.24882e-05	0.0211585	Hyperphosphorylated in NAT2
P0CG12:S423	P0CG12	DERPC	S423	2.37976	1.25082	0.0137568	0.174673	Hyperphosphorylated in NAT2
Q6PK04:S19	Q6PK04	CCDC137	S19	2.68386	1.42431	0.00371828	0.102614	Hyperphosphorylated in NAT2
Q9Y6Q3:S274	Q9Y6Q3	ZFP37	S274	3.97375	1.9905	0.02757	0.233805	Hyperphosphorylated in NAT2
Q9UBP5:S39	Q9UBP5	HEY2	S39	8.48461	3.08485	0.000446477	0.0408654	Hyperphosphorylated in NAT2
Q9NWZ3:S157	Q9NWZ3	IRAK4	S157	4.98016	2.31619	0.0296837	0.240931	Hyperphosphorylated in NAT2
O60507:S279	O60507	TPST1	S279	11.2451	3.49123	0.000972686	0.0567574	Hyperphosphorylated in NAT2
Q14106:T224	Q14106	TOB2	T224	5.15191	2.36511	0.0430414	0.286988	Hyperphosphorylated in NAT2
Q5VXU3:S77	Q5VXU3	CHIC1	S77	133.949	7.06554	3.62849e-05	0.0136228	Hyperphosphorylated in NAT2
P16871:T282	P16871	IL7R	T282	2.36119	1.23951	0.0410982	0.278866	Hyperphosphorylated in NAT2
O15269:S204	O15269	SPTLC1	S204	8.80293	3.13798	0.0134182	0.172055	Hyperphosphorylated in NAT2
Q9NS86:S309	Q9NS86	LANCL2	S309	3.36831	1.75203	0.0430583	0.286988	Hyperphosphorylated in NAT2
Q9Y5W7:S487	Q9Y5W7	SNX14	S487	2.55239	1.35185	0.0476174	0.299148	Hyperphosphorylated in NAT2
P62699:S118	P62699	YPEL5	S118	20.0042	4.32223	1.01302e-05	0.00852323	Hyperphosphorylated in NAT2
Q14642:S356	Q14642	INPP5A	S356	4.48971	2.16662	0.0076497	0.139001	Hyperphosphorylated in NAT2
Q9H0E2:T25	Q9H0E2	TOLLIP	T25	2.96973	1.57033	0.001873	0.0783594	Hyperphosphorylated in NAT2
Q70IA8:S197	Q70IA8	MOB3C	S197	23947.4	14.5476	0.00223594	0.0844578	Hyperphosphorylated in NAT2
Q96RQ1:T9	Q96RQ1	ERGIC2	T9	2.52409	1.33576	1.37486e-05	0.00996505	Hyperphosphorylated in NAT2
Q96RQ1:S11	Q96RQ1	ERGIC2	S11	2.52409	1.33576	1.37486e-05	0.00996505	Hyperphosphorylated in NAT2
Q9UQ35:S300	Q9UQ35	SRRM2	S300	0.309356	-1.69266	0.0075067	0.142289	Hypophosphorylated in NAT2
P21333:S11	P21333	FLNA	S11	0.487137	-1.0376	0.0031456	0.100084	Hypophosphorylated in NAT2
P21333:T23	P21333	FLNA	T23	0.263824	-1.92235	0.00274346	0.0942666	Hypophosphorylated in NAT2
P21333:S1411	P21333	FLNA	S1411	0.260505	-1.94061	0.00359731	0.104948	Hypophosphorylated in NAT2
P21333:S1409	P21333	FLNA	S1409	0.260505	-1.94061	0.00359731	0.104948	Hypophosphorylated in NAT2
P21333:S1436	P21333	FLNA	S1436	0.260505	-1.94061	0.00359731	0.104948	Hypophosphorylated in NAT2
P35749:S40	P35749	MYH11	S40	0.307767	-1.70009	0.00541789	0.124913	Hypophosphorylated in NAT2
Q8WZ42:S2093	Q8WZ42	TTN	S2093	0.478592	-1.06313	0.00347921	0.104948	Hypophosphorylated in NAT2
Q8WZ42:S2086	Q8WZ42	TTN	S2086	0.478592	-1.06313	0.00347921	0.104948	Hypophosphorylated in NAT2
Q8WZ42:T2088	Q8WZ42	TTN	T2088	0.478592	-1.06313	0.00347921	0.104948	Hypophosphorylated in NAT2
Q8WZ42:S24006	Q8WZ42	TTN	S24006	0.333148	-1.58577	0.00746752	0.141809	Hypophosphorylated in NAT2
Q8WZ42:Y24007	Q8WZ42	TTN	Y24007	0.333148	-1.58577	0.00746752	0.141809	Hypophosphorylated in NAT2
Q8WZ42:S24751	Q8WZ42	TTN	S24751	0.354689	-1.49537	0.00402972	0.111187	Hypophosphorylated in NAT2
Q8WZ42:S33496	Q8WZ42	TTN	S33496	0.0737304	-3.7616	7.17966e-06	0.00784376	Hypophosphorylated in NAT2
Q8WZ42:S33504	Q8WZ42	TTN	S33504	0.0737304	-3.7616	7.17966e-06	0.00784376	Hypophosphorylated in NAT2
Q15149:Y4393	Q15149	PLEC	Y4393	0.438854	-1.18819	0.000896073	0.0584298	Hypophosphorylated in NAT2
Q9HBL0:T1368	Q9HBL0	TNS1	T1368	0.0889063	-3.49157	7.30788e-05	0.0207834	Hypophosphorylated in NAT2
Q9HBL0:S1374	Q9HBL0	TNS1	S1374	0.0889063	-3.49157	7.30788e-05	0.0207834	Hypophosphorylated in NAT2
Q9HBL0:T1383	Q9HBL0	TNS1	T1383	0.374529	-1.41685	0.004318	0.113239	Hypophosphorylated in NAT2
Q8IVF2:T5513	Q8IVF2	AHNAK2	T5513	0.259076	-1.94855	0.00786522	0.145613	Hypophosphorylated in NAT2
Q8IVF2:T5508	Q8IVF2	AHNAK2	T5508	0.259076	-1.94855	0.00786522	0.145613	Hypophosphorylated in NAT2
Q8IVF2:S3343	Q8IVF2	AHNAK2	S3343	0.024231	-5.367	0.00700557	0.138402	Hypophosphorylated in NAT2
Q8IVF2:S4168	Q8IVF2	AHNAK2	S4168	0.024231	-5.367	0.00700557	0.138402	Hypophosphorylated in NAT2
Q12888:S294	Q12888	TP53BP1	S294	0.476591	-1.06918	0.00418913	0.111187	Hypophosphorylated in NAT2
Q12888:S301	Q12888	TP53BP1	S301	0.459451	-1.12202	0.00481609	0.117201	Hypophosphorylated in NAT2
Q12888:T519	Q12888	TP53BP1	T519	0.401389	-1.31693	0.0031456	0.100084	Hypophosphorylated in NAT2
Q12888:S520	Q12888	TP53BP1	S520	0.401389	-1.31693	0.0031456	0.100084	Hypophosphorylated in NAT2
Q12888:S1104	Q12888	TP53BP1	S1104	4.96875e-05	-14.2968	0.00110446	0.0630301	Hypophosphorylated in NAT2
O95359:T1732	O95359	TACC2	T1732	0.164263	-2.60592	0.00718673	0.138402	Hypophosphorylated in NAT2
O95359:S1734	O95359	TACC2	S1734	0.164263	-2.60592	0.00718673	0.138402	Hypophosphorylated in NAT2
O95359:T1955	O95359	TACC2	T1955	0.359457	-1.47611	0.00083326	0.0576514	Hypophosphorylated in NAT2
P12883:T1851	P12883	MYH7	T1851	0.210295	-2.24951	0.00958587	0.156113	Hypophosphorylated in NAT2
Q9UMS6:S92	Q9UMS6	SYNPO2	S92	0.475522	-1.07242	0.00631892	0.1308	Hypophosphorylated in NAT2
Q9UMS6:S88	Q9UMS6	SYNPO2	S88	0.475522	-1.07242	0.00631892	0.1308	Hypophosphorylated in NAT2
Q9UMS6:S89	Q9UMS6	SYNPO2	S89	0.475522	-1.07242	0.00631892	0.1308	Hypophosphorylated in NAT2
Q9UMS6:S97	Q9UMS6	SYNPO2	S97	0.475522	-1.07242	0.00631892	0.1308	Hypophosphorylated in NAT2
Q6ZRV2:S647	Q6ZRV2	FAM83H	S647	0.304052	-1.71761	0.000392684	0.0432593	Hypophosphorylated in NAT2
P35579:S876	P35579	MYH9	S876	0.303021	-1.72251	0.0033303	0.103602	Hypophosphorylated in NAT2
Q14315:S1940	Q14315	FLNC	S1940	0.318858	-1.64901	0.00506888	0.12162	Hypophosphorylated in NAT2
Q8IYB3:S797	Q8IYB3	SRRM1	S797	0.432144	-1.21042	0.000535713	0.0452684	Hypophosphorylated in NAT2
Q8IYB3:S795	Q8IYB3	SRRM1	S795	0.432144	-1.21042	0.000535713	0.0452684	Hypophosphorylated in NAT2
Q8IYB3:T793	Q8IYB3	SRRM1	T793	0.432144	-1.21042	0.000535713	0.0452684	Hypophosphorylated in NAT2
Q8IYB3:S791	Q8IYB3	SRRM1	S791	0.432144	-1.21042	0.000535713	0.0452684	Hypophosphorylated in NAT2
P13646:S337	P13646	KRT13	S337	0.270735	-1.88505	0.000721413	0.0530879	Hypophosphorylated in NAT2
P13646:S340	P13646	KRT13	S340	0.270735	-1.88505	0.000721413	0.0530879	Hypophosphorylated in NAT2
P13646:T327	P13646	KRT13	T327	0.276204	-1.85619	0.00603103	0.130724	Hypophosphorylated in NAT2
P13647:T267	P13647	KRT5	T267	0.42198	-1.24475	0.00200675	0.0814236	Hypophosphorylated in NAT2
P13647:T266	P13647	KRT5	T266	0.42198	-1.24475	0.00200675	0.0814236	Hypophosphorylated in NAT2
Q9BX66:T388	Q9BX66	SORBS1	T388	0.259694	-1.94512	0.00557443	0.125289	Hypophosphorylated in NAT2
P19013:S367	P19013	KRT4	S367	0.356468	-1.48816	0.00146079	0.0702122	Hypophosphorylated in NAT2
P19013:T346	P19013	KRT4	T346	0.410572	-1.28429	2.28588e-05	0.0139124	Hypophosphorylated in NAT2
P19013:Y344	P19013	KRT4	Y344	0.410572	-1.28429	2.28588e-05	0.0139124	Hypophosphorylated in NAT2
P02533:S163	P02533	KRT14	S163	0.313107	-1.67527	0.00233742	0.0875051	Hypophosphorylated in NAT2
P02533:Y165	P02533	KRT14	Y165	0.313107	-1.67527	0.00233742	0.0875051	Hypophosphorylated in NAT2
P78559:S1172	P78559	MAP1A	S1172	0.373602	-1.42043	0.00146659	0.0702122	Hypophosphorylated in NAT2
P07900:S453	P07900	HSP90AA1	S453	0.311351	-1.68339	0.000320486	0.0398694	Hypophosphorylated in NAT2
O75369:S1902	O75369	FLNB	S1902	0.318858	-1.64901	0.00506888	0.12162	Hypophosphorylated in NAT2
P48681:S965	P48681	NES	S965	0.380119	-1.39548	0.000674373	0.0509894	Hypophosphorylated in NAT2
P48681:S1506	P48681	NES	S1506	0.144475	-2.7911	0.00888746	0.152732	Hypophosphorylated in NAT2
Q5T200:T134	Q5T200	ZC3H13	T134	0.390403	-1.35696	0.000897835	0.0584298	Hypophosphorylated in NAT2
Q5T200:S137	Q5T200	ZC3H13	S137	0.390403	-1.35696	0.000897835	0.0584298	Hypophosphorylated in NAT2
Q13428:S1001	Q13428	TCOF1	S1001	0.466364	-1.10047	0.00933062	0.153523	Hypophosphorylated in NAT2
Q12802:S1507	Q12802	AKAP13	S1507	0.367279	-1.44505	0.00431181	0.113239	Hypophosphorylated in NAT2
Q14676:T1201	Q14676	MDC1	T1201	0.156235	-2.67821	0.00605735	0.1308	Hypophosphorylated in NAT2
Q14676:S1194	Q14676	MDC1	S1194	0.156235	-2.67821	0.00605735	0.1308	Hypophosphorylated in NAT2
Q14676:S1195	Q14676	MDC1	S1195	0.156235	-2.67821	0.00605735	0.1308	Hypophosphorylated in NAT2
Q9BY89:S1573	Q9BY89	KIAA1671	S1573	0.491194	-1.02564	0.00363479	0.104948	Hypophosphorylated in NAT2
Q9BY89:S1577	Q9BY89	KIAA1671	S1577	0.491194	-1.02564	0.00363479	0.104948	Hypophosphorylated in NAT2
Q9BY89:T1579	Q9BY89	KIAA1671	T1579	0.418109	-1.25805	0.00200675	0.0814236	Hypophosphorylated in NAT2
Q9BY89:S1583	Q9BY89	KIAA1671	S1583	0.418109	-1.25805	0.00200675	0.0814236	Hypophosphorylated in NAT2
Q9BY89:S1550	Q9BY89	KIAA1671	S1550	0.215451	-2.21457	0.000193303	0.0331984	Hypophosphorylated in NAT2
Q9BY89:S1555	Q9BY89	KIAA1671	S1555	0.215451	-2.21457	0.000193303	0.0331984	Hypophosphorylated in NAT2
Q9BY89:T1553	Q9BY89	KIAA1671	T1553	0.215451	-2.21457	0.000193303	0.0331984	Hypophosphorylated in NAT2
Q9BY89:S673	Q9BY89	KIAA1671	S673	0.327342	-1.61113	9.86262e-05	0.0246449	Hypophosphorylated in NAT2
Q01082:S1662	Q01082	SPTBN1	S1662	0.400022	-1.32185	0.002518	0.0919692	Hypophosphorylated in NAT2
Q01082:T1841	Q01082	SPTBN1	T1841	0.178416	-2.48668	0.000672178	0.0509894	Hypophosphorylated in NAT2
Q01082:S1902	Q01082	SPTBN1	S1902	0.369225	-1.43743	0.00312763	0.100084	Hypophosphorylated in NAT2
Q01082:S1670	Q01082	SPTBN1	S1670	0.37862	-1.40118	0.00149309	0.0710386	Hypophosphorylated in NAT2
Q01082:S1666	Q01082	SPTBN1	S1666	0.37862	-1.40118	0.00149309	0.0710386	Hypophosphorylated in NAT2
Q07157:S277	Q07157	TJP1	S277	0.287648	-1.79763	0.00438675	0.11431	Hypophosphorylated in NAT2
Q07157:S280	Q07157	TJP1	S280	0.287648	-1.79763	0.00438675	0.11431	Hypophosphorylated in NAT2
O60716:S861	O60716	CTNND1	S861	0.479764	-1.0596	0.000444167	0.0449809	Hypophosphorylated in NAT2
O60716:S862	O60716	CTNND1	S862	0.489521	-1.03056	0.000532095	0.0452684	Hypophosphorylated in NAT2
O60716:S864	O60716	CTNND1	S864	0.489521	-1.03056	0.000532095	0.0452684	Hypophosphorylated in NAT2
O60716:T869	O60716	CTNND1	T869	0.479764	-1.0596	0.000444167	0.0449809	Hypophosphorylated in NAT2
O60716:S868	O60716	CTNND1	S868	0.489521	-1.03056	0.000532095	0.0452684	Hypophosphorylated in NAT2
P18206:S97	P18206	VCL	S97	0.427645	-1.22551	0.00271526	0.0942666	Hypophosphorylated in NAT2
P18206:S101	P18206	VCL	S101	0.427645	-1.22551	0.00271526	0.0942666	Hypophosphorylated in NAT2
P18206:Y100	P18206	VCL	Y100	0.427645	-1.22551	0.00271526	0.0942666	Hypophosphorylated in NAT2
Q14980:S169	Q14980	NUMA1	S169	0.0769485	-3.69996	0.00302748	0.100084	Hypophosphorylated in NAT2
Q14980:S172	Q14980	NUMA1	S172	0.0769485	-3.69996	0.00302748	0.100084	Hypophosphorylated in NAT2
Q14160:S1508	Q14160	SCRIB	S1508	0.424094	-1.23754	4.5518e-06	0.00621787	Hypophosphorylated in NAT2
O95171:S248	O95171	SCEL	S248	0.422905	-1.24159	0.00153159	0.0720893	Hypophosphorylated in NAT2
Q9UKV3:S561	Q9UKV3	ACIN1	S561	0.0450487	-4.47237	0.00448788	0.116354	Hypophosphorylated in NAT2
Q9UKV3:T563	Q9UKV3	ACIN1	T563	0.0450487	-4.47237	0.00448788	0.116354	Hypophosphorylated in NAT2
Q9UKV3:S714	Q9UKV3	ACIN1	S714	0.222611	-2.1674	0.0025173	0.0919692	Hypophosphorylated in NAT2
P63267:S234	P63267	ACTG2	S234	0.47334	-1.07905	0.00854593	0.14904	Hypophosphorylated in NAT2
P63267:S235	P63267	ACTG2	S235	0.47334	-1.07905	0.00854593	0.14904	Hypophosphorylated in NAT2
P63267:S236	P63267	ACTG2	S236	0.47334	-1.07905	0.00854593	0.14904	Hypophosphorylated in NAT2
P63267:S233	P63267	ACTG2	S233	0.47334	-1.07905	0.00854593	0.14904	Hypophosphorylated in NAT2
Q5T5P2:S1461	Q5T5P2	KIAA1217	S1461	0.2956	-1.75828	0.000802291	0.0560427	Hypophosphorylated in NAT2
Q5T5P2:T1462	Q5T5P2	KIAA1217	T1462	0.2956	-1.75828	0.000802291	0.0560427	Hypophosphorylated in NAT2
Q9Y4F5:S1179	Q9Y4F5	CEP170B	S1179	0.495192	-1.01394	0.00171795	0.075974	Hypophosphorylated in NAT2
Q9Y4F5:S1184	Q9Y4F5	CEP170B	S1184	0.495192	-1.01394	0.00171795	0.075974	Hypophosphorylated in NAT2
P08779:S165	P08779	KRT16	S165	0.313107	-1.67527	0.00233742	0.0875051	Hypophosphorylated in NAT2
P08779:Y167	P08779	KRT16	Y167	0.313107	-1.67527	0.00233742	0.0875051	Hypophosphorylated in NAT2
P68133:S235	P68133	ACTA1	S235	0.47334	-1.07905	0.00854593	0.14904	Hypophosphorylated in NAT2
P68133:S236	P68133	ACTA1	S236	0.47334	-1.07905	0.00854593	0.14904	Hypophosphorylated in NAT2
P68133:S237	P68133	ACTA1	S237	0.47334	-1.07905	0.00854593	0.14904	Hypophosphorylated in NAT2
P68133:S234	P68133	ACTA1	S234	0.47334	-1.07905	0.00854593	0.14904	Hypophosphorylated in NAT2
Q9UDY2:S168	Q9UDY2	TJP2	S168	0.460859	-1.1176	5.87276e-05	0.0195137	Hypophosphorylated in NAT2
Q53SF7:S433	Q53SF7	COBLL1	S433	0.300869	-1.73279	0.00379147	0.10799	Hypophosphorylated in NAT2
Q53SF7:S439	Q53SF7	COBLL1	S439	0.300869	-1.73279	0.00379147	0.10799	Hypophosphorylated in NAT2
Q15424:S197	Q15424	SAFB	S197	0.338785	-1.56156	0.00646693	0.131815	Hypophosphorylated in NAT2
Q15424:T194	Q15424	SAFB	T194	0.338785	-1.56156	0.00646693	0.131815	Hypophosphorylated in NAT2
Q15424:S196	Q15424	SAFB	S196	0.338785	-1.56156	0.00646693	0.131815	Hypophosphorylated in NAT2
Q15424:T188	Q15424	SAFB	T188	0.338785	-1.56156	0.00646693	0.131815	Hypophosphorylated in NAT2
Q15424:S209	Q15424	SAFB	S209	0.338785	-1.56156	0.00646693	0.131815	Hypophosphorylated in NAT2
Q92817:S971	Q92817	EVPL	S971	0.447804	-1.15906	0.00481609	0.117201	Hypophosphorylated in NAT2
Q92817:S973	Q92817	EVPL	S973	0.302295	-1.72597	0.00490998	0.118874	Hypophosphorylated in NAT2
P46100:S210	P46100	ATRX	S210	0.418126	-1.25799	0.00244519	0.0904176	Hypophosphorylated in NAT2
P46100:S213	P46100	ATRX	S213	0.399754	-1.32282	0.001097	0.0630301	Hypophosphorylated in NAT2
P46100:S206	P46100	ATRX	S206	0.418126	-1.25799	0.00244519	0.0904176	Hypophosphorylated in NAT2
P46100:Y204	P46100	ATRX	Y204	0.418126	-1.25799	0.00244519	0.0904176	Hypophosphorylated in NAT2
P46100:S1527	P46100	ATRX	S1527	0.400058	-1.32172	0.00959315	0.156113	Hypophosphorylated in NAT2
P46100:T1529	P46100	ATRX	T1529	0.400058	-1.32172	0.00959315	0.156113	Hypophosphorylated in NAT2
P08727:S312	P08727	KRT19	S312	0.270735	-1.88505	0.000721413	0.0530879	Hypophosphorylated in NAT2
P08727:S315	P08727	KRT19	S315	0.270735	-1.88505	0.000721413	0.0530879	Hypophosphorylated in NAT2
P08727:T302	P08727	KRT19	T302	0.276204	-1.85619	0.00603103	0.130724	Hypophosphorylated in NAT2
P16144:S1069	P16144	ITGB4	S1069	0.0803081	-3.63831	0.00287984	0.0973743	Hypophosphorylated in NAT2
P16144:S1547	P16144	ITGB4	S1547	0.0682236	-3.87359	1.89636e-06	0.00416326	Hypophosphorylated in NAT2
Q13813:S1615	Q13813	SPTAN1	S1615	0.459061	-1.12324	0.00321851	0.101547	Hypophosphorylated in NAT2
Q15772:S2109	Q15772	SPEG	S2109	0.150812	-2.72918	9.11758e-05	0.0233528	Hypophosphorylated in NAT2
Q15772:S2110	Q15772	SPEG	S2110	0.150812	-2.72918	9.11758e-05	0.0233528	Hypophosphorylated in NAT2
Q63ZY3:S568	Q63ZY3	KANK2	S568	0.448518	-1.15676	0.000635136	0.0488031	Hypophosphorylated in NAT2
Q63ZY3:S565	Q63ZY3	KANK2	S565	0.198166	-2.33522	0.000157418	0.0302742	Hypophosphorylated in NAT2
Q13263:Y755	Q13263	TRIM28	Y755	0.477306	-1.06701	0.00271526	0.0942666	Hypophosphorylated in NAT2
P04792:S98	P04792	HSPB1	S98	0.337474	-1.56715	0.00984949	0.158487	Hypophosphorylated in NAT2
P04792:T110	P04792	HSPB1	T110	0.337474	-1.56715	0.00984949	0.158487	Hypophosphorylated in NAT2
Q8NEV8:S1503	Q8NEV8	EXPH5	S1503	0.0355973	-4.81209	0.00175562	0.0767022	Hypophosphorylated in NAT2
Q8NEV8:S1505	Q8NEV8	EXPH5	S1505	0.0355973	-4.81209	0.00175562	0.0767022	Hypophosphorylated in NAT2
Q8NEV8:S1501	Q8NEV8	EXPH5	S1501	0.0355973	-4.81209	0.00175562	0.0767022	Hypophosphorylated in NAT2
Q8NEV8:T1499	Q8NEV8	EXPH5	T1499	0.364867	-1.45456	0.00646693	0.131815	Hypophosphorylated in NAT2
Q8NEV8:T1511	Q8NEV8	EXPH5	T1511	0.364867	-1.45456	0.00646693	0.131815	Hypophosphorylated in NAT2
Q5VZ89:S1332	Q5VZ89	DENND4C	S1332	0.241774	-2.04827	1.0561e-05	0.00901659	Hypophosphorylated in NAT2
P55196:T1202	P55196	AFDN	T1202	0.475205	-1.07338	0.00271526	0.0942666	Hypophosphorylated in NAT2
P55196:T1211	P55196	AFDN	T1211	0.475205	-1.07338	0.00271526	0.0942666	Hypophosphorylated in NAT2
P55196:S1199	P55196	AFDN	S1199	0.475205	-1.07338	0.00271526	0.0942666	Hypophosphorylated in NAT2
P55196:S1201	P55196	AFDN	S1201	0.475205	-1.07338	0.00271526	0.0942666	Hypophosphorylated in NAT2
P55196:T1330	P55196	AFDN	T1330	0.402975	-1.31124	0.00821269	0.145613	Hypophosphorylated in NAT2
Q96NY7:S293	Q96NY7	CLIC6	S293	0.156764	-2.67334	0.00271526	0.0942666	Hypophosphorylated in NAT2
Q96NY7:S299	Q96NY7	CLIC6	S299	0.17655	-2.50185	0.00171795	0.075974	Hypophosphorylated in NAT2
Q96NY7:S303	Q96NY7	CLIC6	S303	0.156764	-2.67334	0.00271526	0.0942666	Hypophosphorylated in NAT2
Q9UHB6:S4	Q9UHB6	LIMA1	S4	0.222341	-2.16916	0.00716764	0.138402	Hypophosphorylated in NAT2
Q9UHB6:S3	Q9UHB6	LIMA1	S3	0.222341	-2.16916	0.00716764	0.138402	Hypophosphorylated in NAT2
Q14247:T401	Q14247	CTTN	T401	0.433411	-1.20619	0.00631892	0.1308	Hypophosphorylated in NAT2
Q14247:S47	Q14247	CTTN	S47	0.234569	-2.09192	0.00631897	0.1308	Hypophosphorylated in NAT2
P12814:S797	P12814	ACTN1	S797	0.154668	-2.69275	0.00776647	0.144627	Hypophosphorylated in NAT2
Q9UPN3:S2051	Q9UPN3	MACF1	S2051	0.0251599	-5.31273	0.000481636	0.0452684	Hypophosphorylated in NAT2
Q9UPN3:S2050	Q9UPN3	MACF1	S2050	0.0251599	-5.31273	0.000481636	0.0452684	Hypophosphorylated in NAT2
Q8NEY1:S199	Q8NEY1	NAV1	S199	0.341708	-1.54916	0.00821269	0.145613	Hypophosphorylated in NAT2
Q8NEY1:S194	Q8NEY1	NAV1	S194	0.341708	-1.54916	0.00821269	0.145613	Hypophosphorylated in NAT2
Q8NEY1:S205	Q8NEY1	NAV1	S205	0.341708	-1.54916	0.00821269	0.145613	Hypophosphorylated in NAT2
O94885:S417	O94885	SASH1	S417	0.228407	-2.13032	0.00465434	0.117201	Hypophosphorylated in NAT2
O94885:S425	O94885	SASH1	S425	0.228407	-2.13032	0.00465434	0.117201	Hypophosphorylated in NAT2
P35580:S1037	P35580	MYH10	S1037	0.171308	-2.54534	0.00808198	0.145613	Hypophosphorylated in NAT2
P43243:S188	P43243	MATR3	S188	0.219634	-2.18683	0.00363479	0.104948	Hypophosphorylated in NAT2
P43243:S195	P43243	MATR3	S195	0.219634	-2.18683	0.00363479	0.104948	Hypophosphorylated in NAT2
Q03164:S1056	Q03164	KMT2A	S1056	0.347382	-1.52541	1.77946e-05	0.0128678	Hypophosphorylated in NAT2
Q03164:S1058	Q03164	KMT2A	S1058	0.0424221	-4.55904	5.28465e-06	0.00691176	Hypophosphorylated in NAT2
Q03164:S1059	Q03164	KMT2A	S1059	0.0424221	-4.55904	5.28465e-06	0.00691176	Hypophosphorylated in NAT2
Q03164:S459	Q03164	KMT2A	S459	0.0727222	-3.78146	4.38083e-05	0.0177541	Hypophosphorylated in NAT2
Q03164:S458	Q03164	KMT2A	S458	0.0727222	-3.78146	4.38083e-05	0.0177541	Hypophosphorylated in NAT2
Q03164:S455	Q03164	KMT2A	S455	0.0727222	-3.78146	4.38083e-05	0.0177541	Hypophosphorylated in NAT2
P10645:S371	P10645	CHGA	S371	0.21247	-2.23467	0.000345215	0.0408998	Hypophosphorylated in NAT2
P10645:S370	P10645	CHGA	S370	0.21247	-2.23467	0.000345215	0.0408998	Hypophosphorylated in NAT2
P05787:S457	P05787	KRT8	S457	0.184475	-2.4385	0.00397669	0.111187	Hypophosphorylated in NAT2
P05787:T455	P05787	KRT8	T455	0.184475	-2.4385	0.00397669	0.111187	Hypophosphorylated in NAT2
P05787:S456	P05787	KRT8	S456	0.184475	-2.4385	0.00397669	0.111187	Hypophosphorylated in NAT2
P29966:S163	P29966	MARCKS	S163	0.216987	-2.20432	0.000283768	0.0383374	Hypophosphorylated in NAT2
P42167:S59	P42167	TMPO	S59	0.419737	-1.25244	0.00316925	0.100525	Hypophosphorylated in NAT2
P12036:S782	P12036	NEFH	S782	0.342248	-1.54689	0.00746752	0.141809	Hypophosphorylated in NAT2
P78527:S842	P78527	PRKDC	S842	0.340929	-1.55246	0.000902049	0.0584298	Hypophosphorylated in NAT2
P78527:S841	P78527	PRKDC	S841	0.340929	-1.55246	0.000902049	0.0584298	Hypophosphorylated in NAT2
O43166:S255	O43166	SIPA1L1	S255	0.427992	-1.22434	0.0097178	0.156912	Hypophosphorylated in NAT2
O43166:S258	O43166	SIPA1L1	S258	0.427992	-1.22434	0.0097178	0.156912	Hypophosphorylated in NAT2
Q5T0Z8:S1151	Q5T0Z8	C6orf132	S1151	0.163245	-2.61489	0.00124823	0.0663181	Hypophosphorylated in NAT2
Q5T0Z8:Y1153	Q5T0Z8	C6orf132	Y1153	0.163245	-2.61489	0.00124823	0.0663181	Hypophosphorylated in NAT2
Q5T0Z8:T1154	Q5T0Z8	C6orf132	T1154	0.163245	-2.61489	0.00124823	0.0663181	Hypophosphorylated in NAT2
Q5T0Z8:T1155	Q5T0Z8	C6orf132	T1155	0.163245	-2.61489	0.00124823	0.0663181	Hypophosphorylated in NAT2
Q5T0Z8:T1156	Q5T0Z8	C6orf132	T1156	0.163245	-2.61489	0.00124823	0.0663181	Hypophosphorylated in NAT2
Q5T0Z8:S1139	Q5T0Z8	C6orf132	S1139	0.461146	-1.11671	0.0021857	0.0862924	Hypophosphorylated in NAT2
Q5T0Z8:T10	Q5T0Z8	C6orf132	T10	0.399535	-1.32361	0.00319998	0.101238	Hypophosphorylated in NAT2
Q63HR2:S825	Q63HR2	TNS2	S825	0.482062	-1.05271	0.000306222	0.0388119	Hypophosphorylated in NAT2
Q63HR2:S820	Q63HR2	TNS2	S820	0.482062	-1.05271	0.000306222	0.0388119	Hypophosphorylated in NAT2
Q13523:S569	Q13523	PRPF4B	S569	0.260487	-1.94071	0.000321051	0.0398694	Hypophosphorylated in NAT2
Q13523:S568	Q13523	PRPF4B	S568	0.260487	-1.94071	0.000321051	0.0398694	Hypophosphorylated in NAT2
Q13523:S572	Q13523	PRPF4B	S572	0.310128	-1.68906	0.000504354	0.0452684	Hypophosphorylated in NAT2
Q13523:S565	Q13523	PRPF4B	S565	0.310128	-1.68906	0.000504354	0.0452684	Hypophosphorylated in NAT2
Q8WVC0:S246	Q8WVC0	LEO1	S246	3.34798e-05	-14.8663	1.42216e-06	0.00397371	Hypophosphorylated in NAT2
O15027:S390	O15027	SEC16A	S390	0.382026	-1.38826	0.000170327	0.0303483	Hypophosphorylated in NAT2
O15027:S391	O15027	SEC16A	S391	0.382026	-1.38826	0.000170327	0.0303483	Hypophosphorylated in NAT2
O15027:T397	O15027	SEC16A	T397	0.382026	-1.38826	0.000170327	0.0303483	Hypophosphorylated in NAT2
Q5SW79:T920	Q5SW79	CEP170	T920	0.119068	-3.07014	0.00448788	0.116354	Hypophosphorylated in NAT2
Q9P2E9:S37	Q9P2E9	RRBP1	S37	0.158888	-2.65392	0.000469356	0.0452684	Hypophosphorylated in NAT2
Q9P2E9:T36	Q9P2E9	RRBP1	T36	0.158888	-2.65392	0.000469356	0.0452684	Hypophosphorylated in NAT2
Q9P2E9:Y38	Q9P2E9	RRBP1	Y38	0.158888	-2.65392	0.000469356	0.0452684	Hypophosphorylated in NAT2
P98088:S1801	P98088	MUC5AC	S1801	0.153596	-2.70279	0.00808198	0.145613	Hypophosphorylated in NAT2
P98088:S2174	P98088	MUC5AC	S2174	0.153596	-2.70279	0.00808198	0.145613	Hypophosphorylated in NAT2
P98088:S3578	P98088	MUC5AC	S3578	0.153596	-2.70279	0.00808198	0.145613	Hypophosphorylated in NAT2
Q9UKX2:T1857	Q9UKX2	MYH2	T1857	0.210295	-2.24951	0.00958587	0.156113	Hypophosphorylated in NAT2
A7KAX9:S1562	A7KAX9	ARHGAP32	S1562	0.0675185	-3.88857	0.000962454	0.0595877	Hypophosphorylated in NAT2
A7KAX9:S1564	A7KAX9	ARHGAP32	S1564	0.0675185	-3.88857	0.000962454	0.0595877	Hypophosphorylated in NAT2
A7KAX9:S1563	A7KAX9	ARHGAP32	S1563	0.0675185	-3.88857	0.000962454	0.0595877	Hypophosphorylated in NAT2
Q5VUA4:T1847	Q5VUA4	ZNF318	T1847	0.352361	-1.50487	0.00734395	0.140025	Hypophosphorylated in NAT2
Q5VUA4:S1845	Q5VUA4	ZNF318	S1845	0.352361	-1.50487	0.00734395	0.140025	Hypophosphorylated in NAT2
Q5VUA4:S1849	Q5VUA4	ZNF318	S1849	0.352361	-1.50487	0.00734395	0.140025	Hypophosphorylated in NAT2
Q5VUA4:S501	Q5VUA4	ZNF318	S501	0.423741	-1.23874	0.00363479	0.104948	Hypophosphorylated in NAT2
P32926:S699	P32926	DSG3	S699	0.230447	-2.11749	0.00782439	0.145178	Hypophosphorylated in NAT2
P32926:S700	P32926	DSG3	S700	0.230447	-2.11749	0.00782439	0.145178	Hypophosphorylated in NAT2
P32926:T690	P32926	DSG3	T690	0.230447	-2.11749	0.00782439	0.145178	Hypophosphorylated in NAT2
P23588:S192	P23588	EIF4B	S192	0.351499	-1.50841	0.00225819	0.0875051	Hypophosphorylated in NAT2
Q8WUF5:S268	Q8WUF5	PPP1R13L	S268	0.214205	-2.22293	0.000196428	0.0331984	Hypophosphorylated in NAT2
Q8WUF5:T266	Q8WUF5	PPP1R13L	T266	0.214205	-2.22293	0.000196428	0.0331984	Hypophosphorylated in NAT2
Q12774:T735	Q12774	ARHGEF5	T735	0.391207	-1.354	0.00137352	0.0702122	Hypophosphorylated in NAT2
Q5TCZ1:T514	Q5TCZ1	SH3PXD2A	T514	0.322256	-1.63372	0.00984949	0.158487	Hypophosphorylated in NAT2
P49327:S1174	P49327	FASN	S1174	0.355668	-1.4914	0.000369508	0.0417537	Hypophosphorylated in NAT2
O75151:T654	O75151	PHF2	T654	0.162463	-2.62182	0.00597315	0.130437	Hypophosphorylated in NAT2
O75151:S655	O75151	PHF2	S655	0.162463	-2.62182	0.00597315	0.130437	Hypophosphorylated in NAT2
Q8WXH0:S873	Q8WXH0	SYNE2	S873	0.0566934	-4.14067	0.00363116	0.104948	Hypophosphorylated in NAT2
O75592:T3883	O75592	MYCBP2	T3883	0.174461	-2.51902	0.00676955	0.135769	Hypophosphorylated in NAT2
P06748:S243	P06748	NPM1	S243	0.337903	-1.56532	0.00612411	0.1308	Hypophosphorylated in NAT2
P06748:S242	P06748	NPM1	S242	0.337903	-1.56532	0.00612411	0.1308	Hypophosphorylated in NAT2
O60271:S109	O60271	SPAG9	S109	0.115704	-3.11149	0.00518263	0.123865	Hypophosphorylated in NAT2
Q92597:Y314	Q92597	NDRG1	Y314	0.268637	-1.89627	0.00530079	0.124913	Hypophosphorylated in NAT2
Q9HC35:S184	Q9HC35	EML4	S184	4.6738e-05	-14.385	0.00273787	0.0942666	Hypophosphorylated in NAT2
Q5UIP0:S1693	Q5UIP0	RIF1	S1693	0.465144	-1.10425	0.00552313	0.124913	Hypophosphorylated in NAT2
Q5VZK9:S1047	Q5VZK9	CARMIL1	S1047	0.245261	-2.02761	3.39255e-05	0.0156007	Hypophosphorylated in NAT2
Q5VZK9:S1049	Q5VZK9	CARMIL1	S1049	0.245261	-2.02761	3.39255e-05	0.0156007	Hypophosphorylated in NAT2
Q5T1M5:S304	Q5T1M5	FKBP15	S304	0.155483	-2.68517	0.00531634	0.124913	Hypophosphorylated in NAT2
Q5T1M5:S303	Q5T1M5	FKBP15	S303	0.155483	-2.68517	0.00531634	0.124913	Hypophosphorylated in NAT2
Q5T1M5:S301	Q5T1M5	FKBP15	S301	0.155483	-2.68517	0.00531634	0.124913	Hypophosphorylated in NAT2
Q8IZ21:T28	Q8IZ21	PHACTR4	T28	0.343441	-1.54187	0.0052778	0.124913	Hypophosphorylated in NAT2
Q8IZ21:T27	Q8IZ21	PHACTR4	T27	0.343441	-1.54187	0.0052778	0.124913	Hypophosphorylated in NAT2
Q8WYP5:S1232	Q8WYP5	AHCTF1	S1232	0.453858	-1.13969	0.00933062	0.153523	Hypophosphorylated in NAT2
Q6NV74:S910	Q6NV74	KIAA1211L	S910	0.0503896	-4.31073	5.12242e-05	0.0189687	Hypophosphorylated in NAT2
Q6NV74:S912	Q6NV74	KIAA1211L	S912	0.0503896	-4.31073	5.12242e-05	0.0189687	Hypophosphorylated in NAT2
Q6NV74:S51	Q6NV74	KIAA1211L	S51	0.349886	-1.51504	0.00943914	0.155018	Hypophosphorylated in NAT2
Q6NV74:S52	Q6NV74	KIAA1211L	S52	0.349886	-1.51504	0.00943914	0.155018	Hypophosphorylated in NAT2
Q6NV74:T53	Q6NV74	KIAA1211L	T53	0.349886	-1.51504	0.00943914	0.155018	Hypophosphorylated in NAT2
Q14978:S538	Q14978	NOLC1	S538	0.410744	-1.28369	0.0015755	0.073873	Hypophosphorylated in NAT2
P49790:S172	P49790	NUP153	S172	0.270349	-1.88711	3.70533e-05	0.0156007	Hypophosphorylated in NAT2
P49790:S174	P49790	NUP153	S174	0.270349	-1.88711	3.70533e-05	0.0156007	Hypophosphorylated in NAT2
P16157:T1684	P16157	ANK1	T1684	0.150402	-2.73311	0.00552313	0.124913	Hypophosphorylated in NAT2
P16157:S1696	P16157	ANK1	S1696	0.0525131	-4.25118	0.00114368	0.0641451	Hypophosphorylated in NAT2
Q86X29:S528	Q86X29	LSR	S528	0.446583	-1.163	0.00271526	0.0942666	Hypophosphorylated in NAT2
Q86X29:S628	Q86X29	LSR	S628	0.243052	-2.04066	0.00871496	0.15129	Hypophosphorylated in NAT2
Q86X29:T626	Q86X29	LSR	T626	0.243052	-2.04066	0.00871496	0.15129	Hypophosphorylated in NAT2
Q86X29:S631	Q86X29	LSR	S631	0.186779	-2.42059	0.00769869	0.143408	Hypophosphorylated in NAT2
P11388:S1332	P11388	TOP2A	S1332	0.112956	-3.14616	0.00605735	0.1308	Hypophosphorylated in NAT2
P11388:S1337	P11388	TOP2A	S1337	0.120041	-3.0584	0.00887058	0.152732	Hypophosphorylated in NAT2
O15085:S14	O15085	ARHGEF11	S14	0.219356	-2.18865	9.25001e-07	0.00315893	Hypophosphorylated in NAT2
O15085:S17	O15085	ARHGEF11	S17	0.219356	-2.18865	9.25001e-07	0.00315893	Hypophosphorylated in NAT2
O15085:S13	O15085	ARHGEF11	S13	0.219356	-2.18865	9.25001e-07	0.00315893	Hypophosphorylated in NAT2
O15085:S16	O15085	ARHGEF11	S16	0.219356	-2.18865	9.25001e-07	0.00315893	Hypophosphorylated in NAT2
P10451:S308	P10451	SPP1	S308	0.354618	-1.49566	0.00469239	0.117201	Hypophosphorylated in NAT2
P10451:S310	P10451	SPP1	S310	0.354618	-1.49566	0.00469239	0.117201	Hypophosphorylated in NAT2
Q9P266:S915	Q9P266	JCAD	S915	0.413022	-1.27571	2.92008e-05	0.0152119	Hypophosphorylated in NAT2
Q9P266:S913	Q9P266	JCAD	S913	0.413022	-1.27571	2.92008e-05	0.0152119	Hypophosphorylated in NAT2
Q9ULU4:T746	Q9ULU4	ZMYND8	T746	0.443098	-1.1743	0.00360023	0.104948	Hypophosphorylated in NAT2
P35269:T156	P35269	GTF2F1	T156	0.396366	-1.3351	0.0031456	0.100084	Hypophosphorylated in NAT2
P35269:T154	P35269	GTF2F1	T154	0.396366	-1.3351	0.0031456	0.100084	Hypophosphorylated in NAT2
Q8N3V7:S120	Q8N3V7	SYNPO	S120	0.457196	-1.12912	0.00466734	0.117201	Hypophosphorylated in NAT2
Q8N3V7:S122	Q8N3V7	SYNPO	S122	0.457196	-1.12912	0.00466734	0.117201	Hypophosphorylated in NAT2
P18583:S2029	P18583	SON	S2029	0.344464	-1.53758	0.00506888	0.12162	Hypophosphorylated in NAT2
P18583:S2031	P18583	SON	S2031	0.344464	-1.53758	0.00506888	0.12162	Hypophosphorylated in NAT2
A0FGR8:S556	A0FGR8	ESYT2	S556	0.263598	-1.92359	0.00421126	0.111234	Hypophosphorylated in NAT2
A0FGR8:S555	A0FGR8	ESYT2	S555	0.263598	-1.92359	0.00421126	0.111234	Hypophosphorylated in NAT2
Q9HCK8:S2069	Q9HCK8	CHD8	S2069	0.229301	-2.12469	1.04393e-05	0.00901659	Hypophosphorylated in NAT2
Q9HCK8:S2071	Q9HCK8	CHD8	S2071	0.229301	-2.12469	1.04393e-05	0.00901659	Hypophosphorylated in NAT2
P42166:S59	P42166	TMPO	S59	0.419737	-1.25244	0.00316925	0.100525	Hypophosphorylated in NAT2
P51531:S1568	P51531	SMARCA2	S1568	0.48404	-1.0468	0.00200675	0.0814236	Hypophosphorylated in NAT2
Q6P0Q8:S281	Q6P0Q8	MAST2	S281	0.351797	-1.50718	0.00719865	0.138402	Hypophosphorylated in NAT2
P11171:S664	P11171	EPB41	S664	0.34508	-1.535	0.0024461	0.0904176	Hypophosphorylated in NAT2
P11171:S104	P11171	EPB41	S104	0.144351	-2.79235	0.000499055	0.0452684	Hypophosphorylated in NAT2
Q86UU0:S1480	Q86UU0	BCL9L	S1480	0.187792	-2.41279	0.00327008	0.102142	Hypophosphorylated in NAT2
Q86UU0:S1478	Q86UU0	BCL9L	S1478	0.187792	-2.41279	0.00327008	0.102142	Hypophosphorylated in NAT2
Q0ZGT2:S87	Q0ZGT2	NEXN	S87	0.416327	-1.26421	0.00706872	0.138402	Hypophosphorylated in NAT2
P13639:S23	P13639	EEF2	S23	0.388943	-1.36237	0.00897031	0.153523	Hypophosphorylated in NAT2
P25054:S2374	P25054	APC	S2374	0.442344	-1.17676	0.00422164	0.111234	Hypophosphorylated in NAT2
P25054:S306	P25054	APC	S306	0.143858	-2.79728	0.000672178	0.0509894	Hypophosphorylated in NAT2
Q12923:S1629	Q12923	PTPN13	S1629	0.495495	-1.01306	0.00921815	0.153523	Hypophosphorylated in NAT2
Q12923:T1628	Q12923	PTPN13	T1628	0.495495	-1.01306	0.00921815	0.153523	Hypophosphorylated in NAT2
Q12923:S1630	Q12923	PTPN13	S1630	0.495495	-1.01306	0.00921815	0.153523	Hypophosphorylated in NAT2
Q12923:S1627	Q12923	PTPN13	S1627	0.495495	-1.01306	0.00921815	0.153523	Hypophosphorylated in NAT2
Q12923:S1622	Q12923	PTPN13	S1622	0.495495	-1.01306	0.00921815	0.153523	Hypophosphorylated in NAT2
Q12923:S1619	Q12923	PTPN13	S1619	0.495495	-1.01306	0.00921815	0.153523	Hypophosphorylated in NAT2
Q13796:S1427	Q13796	SHROOM2	S1427	0.278148	-1.84608	0.00911897	0.153523	Hypophosphorylated in NAT2
Q13796:S1425	Q13796	SHROOM2	S1425	0.278148	-1.84608	0.00911897	0.153523	Hypophosphorylated in NAT2
Q4L180:S1041	Q4L180	FILIP1L	S1041	0.235717	-2.08487	0.00225445	0.0875051	Hypophosphorylated in NAT2
Q4L180:S1040	Q4L180	FILIP1L	S1040	0.235717	-2.08487	0.00225445	0.0875051	Hypophosphorylated in NAT2
P05023:S943	P05023	ATP1A1	S943	0.321305	-1.63799	0.00214204	0.0857088	Hypophosphorylated in NAT2
Q5T5U3:S1671	Q5T5U3	ARHGAP21	S1671	0.190099	-2.39517	7.0612e-05	0.0207834	Hypophosphorylated in NAT2
Q5T5U3:S1668	Q5T5U3	ARHGAP21	S1668	0.190099	-2.39517	7.0612e-05	0.0207834	Hypophosphorylated in NAT2
Q5T5U3:S1674	Q5T5U3	ARHGAP21	S1674	0.190099	-2.39517	7.0612e-05	0.0207834	Hypophosphorylated in NAT2
Q5T5U3:S919	Q5T5U3	ARHGAP21	S919	0.286948	-1.80114	0.00646168	0.131815	Hypophosphorylated in NAT2
Q12873:S73	Q12873	CHD3	S73	0.429568	-1.21904	0.00214309	0.0857088	Hypophosphorylated in NAT2
Q12873:S79	Q12873	CHD3	S79	0.271215	-1.88249	0.000392684	0.0432593	Hypophosphorylated in NAT2
Q9BZF1:S14	Q9BZF1	OSBPL8	S14	0.451644	-1.14674	0.00191377	0.0814236	Hypophosphorylated in NAT2
Q9BZF1:T13	Q9BZF1	OSBPL8	T13	0.451644	-1.14674	0.00191377	0.0814236	Hypophosphorylated in NAT2
Q9BZF1:S19	Q9BZF1	OSBPL8	S19	0.451644	-1.14674	0.00191377	0.0814236	Hypophosphorylated in NAT2
P69905:S82	P69905	HBA1	S82	0.050521	-4.30697	0.0046582	0.117201	Hypophosphorylated in NAT2
Q8N1G0:S1211	Q8N1G0	ZNF687	S1211	4.28513e-05	-14.5103	0.00273787	0.0942666	Hypophosphorylated in NAT2
Q9BZQ8:S128	Q9BZQ8	NIBAN1	S128	0.239182	-2.06382	0.000252803	0.0354864	Hypophosphorylated in NAT2
Q8WWM7:S496	Q8WWM7	ATXN2L	S496	0.152593	-2.71224	0.0068749	0.137433	Hypophosphorylated in NAT2
Q6XPR3:S613	Q6XPR3	RPTN	S613	0.365698	-1.45127	0.00197373	0.0814236	Hypophosphorylated in NAT2
Q86V48:S611	Q86V48	LUZP1	S611	0.499897	-1.0003	0.00933062	0.153523	Hypophosphorylated in NAT2
Q86V48:S982	Q86V48	LUZP1	S982	0.321811	-1.63572	0.00235681	0.0880166	Hypophosphorylated in NAT2
Q86YS7:S260	Q86YS7	C2CD5	S260	0.428178	-1.22372	0.000896073	0.0584298	Hypophosphorylated in NAT2
Q86YS7:S262	Q86YS7	C2CD5	S262	0.45451	-1.13762	0.000252851	0.0354864	Hypophosphorylated in NAT2
Q86YS7:S250	Q86YS7	C2CD5	S250	0.428178	-1.22372	0.000896073	0.0584298	Hypophosphorylated in NAT2
Q86YS7:S249	Q86YS7	C2CD5	S249	0.45451	-1.13762	0.000252851	0.0354864	Hypophosphorylated in NAT2
Q8N1N4:T306	Q8N1N4	KRT78	T306	0.410572	-1.28429	2.28588e-05	0.0139124	Hypophosphorylated in NAT2
Q8N1N4:Y304	Q8N1N4	KRT78	Y304	0.410572	-1.28429	2.28588e-05	0.0139124	Hypophosphorylated in NAT2
Q14C86:S748	Q14C86	GAPVD1	S748	0.324039	-1.62576	5.87276e-05	0.0195137	Hypophosphorylated in NAT2
Q14C86:S746	Q14C86	GAPVD1	S746	0.334649	-1.57928	0.00105928	0.0618376	Hypophosphorylated in NAT2
Q14C86:T747	Q14C86	GAPVD1	T747	0.324039	-1.62576	5.87276e-05	0.0195137	Hypophosphorylated in NAT2
Q14C86:S740	Q14C86	GAPVD1	S740	0.334649	-1.57928	0.00105928	0.0618376	Hypophosphorylated in NAT2
Q14C86:T390	Q14C86	GAPVD1	T390	0.361423	-1.46824	0.00659325	0.133364	Hypophosphorylated in NAT2
O14647:S988	O14647	CHD2	S988	0.0931336	-3.42455	0.00229751	0.0875051	Hypophosphorylated in NAT2
O14647:S1789	O14647	CHD2	S1789	0.259963	-1.94362	0.000346648	0.0408998	Hypophosphorylated in NAT2
O14647:S1792	O14647	CHD2	S1792	0.259963	-1.94362	0.000346648	0.0408998	Hypophosphorylated in NAT2
O14647:S1785	O14647	CHD2	S1785	0.259963	-1.94362	0.000346648	0.0408998	Hypophosphorylated in NAT2
Q70EL1:S562	Q70EL1	USP54	S562	0.347003	-1.52698	0.00140643	0.0702122	Hypophosphorylated in NAT2
Q70EL1:S564	Q70EL1	USP54	S564	0.347003	-1.52698	0.00140643	0.0702122	Hypophosphorylated in NAT2
Q14677:T256	Q14677	CLINT1	T256	0.458092	-1.12629	1.0561e-05	0.00901659	Hypophosphorylated in NAT2
P27448:T536	P27448	MARK3	T536	0.457695	-1.12754	0.00171795	0.075974	Hypophosphorylated in NAT2
P27448:S543	P27448	MARK3	S543	0.499435	-1.00163	0.00481609	0.117201	Hypophosphorylated in NAT2
P27448:S540	P27448	MARK3	S540	0.499435	-1.00163	0.00481609	0.117201	Hypophosphorylated in NAT2
P27448:T541	P27448	MARK3	T541	0.499435	-1.00163	0.00481609	0.117201	Hypophosphorylated in NAT2
P19634:S796	P19634	SLC9A1	S796	0.296317	-1.75479	0.00530539	0.124913	Hypophosphorylated in NAT2
Q9P270:S63	Q9P270	SLAIN2	S63	0.348518	-1.5207	0.00233742	0.0875051	Hypophosphorylated in NAT2
Q9P270:S59	Q9P270	SLAIN2	S59	0.348518	-1.5207	0.00233742	0.0875051	Hypophosphorylated in NAT2
Q9P270:S58	Q9P270	SLAIN2	S58	0.348518	-1.5207	0.00233742	0.0875051	Hypophosphorylated in NAT2
Q9BXF6:S209	Q9BXF6	RAB11FIP5	S209	0.356649	-1.48742	0.00220463	0.086761	Hypophosphorylated in NAT2
Q9BXF6:S207	Q9BXF6	RAB11FIP5	S207	0.356649	-1.48742	0.00220463	0.086761	Hypophosphorylated in NAT2
Q9BXF6:Y203	Q9BXF6	RAB11FIP5	Y203	0.413943	-1.2725	0.00796886	0.145613	Hypophosphorylated in NAT2
Q9BXF6:S286	Q9BXF6	RAB11FIP5	S286	0.281671	-1.82792	1.99641e-07	0.00136357	Hypophosphorylated in NAT2
Q9BXF6:T287	Q9BXF6	RAB11FIP5	T287	0.281671	-1.82792	1.99641e-07	0.00136357	Hypophosphorylated in NAT2
Q92974:S976	Q92974	ARHGEF2	S976	0.189067	-2.40303	0.00549986	0.124913	Hypophosphorylated in NAT2
[truncated: 1,314 more rows]

## Sheet: G. Cox regression analysis
Table S3. NAT proteomic subtypes of EC.
G. Cox regression analysis. Univariate and multivariate analysis of factors associated with overall survival (OS) and disease-free survival (DFS).
Variables	Univariate analysis						Multivariate analysis
	OS			DFS			OS			DFS
	HR(95%CI)	P	Significance	HR(95%CI)	P	Significance	HR(95%CI)	P	Significance	HR(95%CI)	P	Significance
Age （<58/≥58)	0.922 (0.584-1.456)	0.727		0.772 (0.496-1.201)	0.251		1.061 (0.662-1.701)	0.806		0.794 (0.504-1.252)	0.321
Gender (Female/Male)	1.014 (0.575-1.789)	0.961		0.978 (0.572-1.672)	0.935		0.603 (0.309-1.176)	0.138		0.615 (0.327-1.156)	0.131
Smoking (Y/N)	1.314 (0.823-2.097)	0.252		1.182 (0.748-1.867)	0.475		1.173 (0.640-2.150)	0.605		0.933 (0.513-1.698)	0.821
Alcohol (Y/N)	2.078 (1.117-3.868)	0.021	*	2.268 (1.222-4.209)	9.46×10-3	*	1.943 (0.923-4.091)	0.08		2.991 (1.408-6.352)	4.35×10-3	*
pTNM stage (I / II / III)	1.968 (1.296-2.989)	1.49×10-3	*	2.066 (1.376-3.103)	4.72×10-4	*	1.868 (1.227-2.845)	3.58×10-3	*	1.996 (1.333-2.989)	7.99×10-4	*
NAT subtype (NAT1/NAT2)	1.941 (1.161-3.244)	0.0114	*	2.154 (1.295-3.583)	3.13×10-3	*	2.039 (1.183-3.517)	0.01	*	2.381 (1.381-4.105)	1.81×10-3	*
