# Supplementary material for: Proteomic analysis across Healthy–NAT–Tumor tissues uncovers clinically relevant biological events in esophageal squamous cell carcinoma
Source: Brief Bioinform. 2026 Apr 24;27(2):bbag186. doi: 10.1093/bib/bbag186 (PMC13107185; doi:10.1093/bib/bbag186)
Supplement: bbag186_Supplementary_material [file bbag186_supplementary_material.zip › Table S4.xlsx]

## Sheet: Healthy_NAT_Tumor.scores
Table S4. Estimated cell-type compositions in Healthy, NAT, and Tumor samples.
	N1	N2	N3	N4	N5	N6	N7	N8	N9	N10	N11	N12	N13	N14	N15	N16	N17	N18	N19	N20	1_N	2_N	3_N	4_N	6_N	8_N	5_N	9_N	10_N	11_N	17_N	18_N	19_N	20_N	21_N	23_N	24_N	25_N	26_N	27_N	35_N	36_N	37_N	39_N	41_N	43_N	44_N	45_N	46_N
Adipocytes	0.175813	0.188349	0.158279	0.158829	0.161584	0.190376	0.160793	0.1683	0.164734	0.163116	0.096512	0.0799935	0.095498	0.0687164	0.099873	0.0892232	0.0877444	0.0737846	0.0619736	0.0921005	0.406769	0.40176	0.351125	0.312154	0.416179	0.405739	0.405207	0.2609	0.38456	0.335417	0.326768	0.352551	0.245788	0.398139	0.374419	0.381879	0.314266	0.283193	0.405061	0.347378	0.407378	0.377739	0.332442	0.289217	0.256618	0.268116	0.368418	0.349241	0.310864
B-cells	0.121966	0.11948	0.121644	0.123519	0.126578	0.12373	0.124377	0.109244	0.117636	0.123264	0.0809761	0.0885232	0.0832595	0.0792583	0.0840403	0.0812467	0.0831807	0.076752	0.0758245	0.0891485	0.00589048	0.0844616	0.0114957	0.00338677	0.127061	0.306449	0.164958	0.0121179	0.141394	0.116052	0	1.40009e-19	0.169918	0	0	0	0	0	0.00221517	0.127744	0.152554	0.134309	0.227277	0.190174	0.0327302	0.127216	0.0601468	0.148787	0.0878577
Basophils	0.632766	0.698766	0.632541	0.607698	0.602828	0.634585	0.605412	0.714805	0.671566	0.642453	0.814644	0.817704	0.805439	0.807077	0.814118	0.815613	0.7973	0.818021	0.804405	0.799299	0.328318	0.352745	0.400507	0.318439	0.325232	0.13038	0.120906	0.517723	0.191008	0.09517	0.653185	0.434789	0.534084	0.520555	0.616299	0.571645	0.426687	0.635027	0.474216	0.442027	0.28766	0.288125	0.0442923	0	0.72672	0.649895	0.682206	0.452622	0.826327
CD4+ memory T-cells	0.136908	0.145878	0.143322	0.137704	0.141612	0.126685	0.138997	0.113638	0.111785	0.1255	0.134943	0.140135	0.147089	0.156373	0.13561	0.140663	0.127662	0.143969	0.127234	0.132016	0.0522829	0.0413371	0.0927693	0.114449	0.0733871	0.187902	0.0194409	0.0387665	0	0.0573333	0.212193	0.232689	0.243917	0.164623	0.163504	0.0945663	0.0700296	0.123473	0.102607	0.214266	0.144389	0.094181	0.122794	0.112251	0.0942376	0.124792	0.0428721	0.0849804	0.127985
CD4+ naive T-cells	0.328732	0.333762	0.32603	0.330646	0.31961	0.316945	0.323766	0.32892	0.325046	0.330219	0.289198	0.294441	0.292099	0.296607	0.295051	0.298021	0.297234	0.296358	0.286104	0.284174	0.0550526	0.0521077	0.114148	0.0170151	0.148622	0.215676	0.112028	0.167493	0.0785896	0.147887	0	2.38927e-18	0.0650935	0	0	0.0278781	0.0024761	0.0493115	0.0384567	0.110053	0.0540628	0.0636725	0.116312	0.0536267	0	0.110799	0.0776525	0.0899811	0.143039
CD4+ T-cells	0.259546	0.26884	0.260135	0.261	0.259014	0.260719	0.257856	0.261693	0.257178	0.264211	0.298971	0.308181	0.304696	0.301375	0.303996	0.301998	0.305062	0.301169	0.294665	0.30755	0.0453701	0.0321001	0.079947	0.0273185	0.0447472	0.194248	0.0576361	0.0868945	3.64231e-19	0.058843	0.0874429	0.0793333	0.16016	0.0774289	0.0986915	0.144474	0.0585993	0.050889	0.102159	0.0943241	0.0892547	0.0905989	0.147634	0.0982625	0.0824842	0.204751	0.156985	0.17277	0.213536
CD8+ T-cells	0.272916	0.304991	0.263542	0.268524	0.260668	0.278978	0.264132	0.244071	0.255305	0.265747	0.20646	0.192107	0.194251	0.206909	0.19092	0.201766	0.191754	0.20636	0.23265	0.218145	0.17026	0.245418	0.183927	0.204608	0.215778	0.277092	0.353529	0.33606	0.360318	0.3639	0.162809	0.169958	0.202348	0.123894	0.139579	0.290259	0.209858	0.261261	0.166692	0.227138	0.130263	0.159664	0.134841	0.172816	0.144954	0.085921	0.104069	0.072497	0.110473
CD8+ Tem	0.279079	0.292243	0.283378	0.254565	0.252817	0.26547	0.252642	0.253888	0.265444	0.249997	0.261722	0.250721	0.259673	0.257224	0.252496	0.252904	0.246531	0.256979	0.265779	0.262561	0.207085	0.217853	0.198591	0.197833	0.166186	0.291759	0.261646	0.255181	0.318879	0.270232	0.28424	0.229157	0.348674	0.235513	0.240922	0.248598	0.136137	0.0952578	0.100011	0.124953	0.322361	0.298634	0.294642	0.256147	0.162516	0.185969	0.154723	0.155563	0.233081
DC	0.158155	0.175342	0.16095	0.158947	0.163074	0.157565	0.165929	0.146681	0.153148	0.156706	0.141076	0.138221	0.134034	0.148298	0.138873	0.150321	0.123776	0.145762	0.159253	0.148138	0.139974	0.099907	0.159191	0.0518675	0.174321	0.276052	0.247367	0.171037	0.228634	0.281655	0	0	0.0424969	0.0624696	1.62242e-19	0.110084	0.0710611	0.0957073	0.123688	0.112935	0.0470616	0.0343181	0.139804	0.0788472	0.10201	0.0948926	0.0609439	0.0778839	0.0851145
Endothelial cells	0.204286	0.204785	0.19839	0.201779	0.202713	0.201327	0.20511	0.200891	0.207019	0.203412	0.177196	0.170179	0.178061	0.171209	0.172629	0.177261	0.175462	0.174579	0.189285	0.172151	0.259859	0.273716	0.254175	0.276632	0.239695	0.196017	0.19244	0.158893	0.24467	0.135109	0.222935	0.279725	0.262926	0.311717	0.306303	0.233363	0.216319	0.189861	0.20907	0.182883	0.200266	0.130511	0.184599	0.164522	0.20377	0.20499	0.219165	0.193363	0.196169
ly Endothelial cells	0.198268	0.203157	0.195821	0.198991	0.197405	0.202195	0.200302	0.201306	0.204418	0.198506	0.178146	0.172414	0.173873	0.174832	0.175226	0.17554	0.17458	0.17522	0.185754	0.175733	0.199006	0.230105	0.201711	0.212823	0.203259	0.102069	0.123256	0.106491	0.139869	0.100448	0.179326	0.196207	0.182099	0.236979	0.243056	0.159347	0.156687	0.133038	0.138354	0.133809	0.123807	0.074828	0.120171	0.0949186	0.174988	0.183981	0.197726	0.163185	0.192513
mv Endothelial cells	0.248206	0.246344	0.243435	0.245139	0.253049	0.243439	0.245831	0.241031	0.253922	0.249509	0.205208	0.19985	0.208245	0.204475	0.197838	0.201685	0.204943	0.202292	0.225579	0.202569	0.361948	0.370229	0.368634	0.419004	0.306911	0.28088	0.203329	0.232155	0.272558	0.217283	0.339609	0.400594	0.350101	0.393464	0.382418	0.30599	0.267098	0.274603	0.267964	0.217945	0.292746	0.248177	0.261501	0.260448	0.339095	0.331643	0.335217	0.309347	0.320365
Eosinophils	0.418321	0.357928	0.419722	0.435532	0.42328	0.416749	0.432402	0.418007	0.437086	0.42206	0.455186	0.432684	0.462061	0.475275	0.443645	0.452951	0.473126	0.466185	0.493596	0.453895	0.286336	0.256294	0.247688	0.289381	0.232601	0.0233096	0.15988	0.263118	0.0455779	0.405605	0.0246484	0.163364	0.0968355	0.144973	0.133981	0.292505	0.253485	0.302466	0.250318	0.230405	0.181158	0.282175	0.225152	0.267133	0.202191	0.22021	0.226406	0.251936	0.177492
Epithelial cells	0.367004	0.306123	0.368808	0.372103	0.362342	0.352283	0.362049	0.354345	0.338588	0.364399	0.325735	0.293822	0.328428	0.324631	0.324681	0.332294	0.326945	0.326737	0.308191	0.312951	0.505854	0.514484	0.521536	0.542788	0.242658	0.522663	0.404463	0.581014	0.55647	0.54736	0.539524	0.525541	0.51378	0.444623	0.515577	0.44007	0.544351	0.519991	0.491439	0.531735	0.487696	0.467872	0.425994	0.51248	0.438001	0.372895	0.315116	0.444109	0.412833
Erythrocytes	0.0263532	0.00831711	5.22094e-05	0.0143694	0.0482542	0.0851619	0.00576331	0.00286791	0.0156935	0.00203092	0.0032487	0.0160893	0.0156948	0	0.0476867	0.0222585	0	0	0.0622248	0.058547	0.124058	0.29683	0.113219	0.318688	0.284083	0.399342	0.383055	0.223582	0.166323	0.0599769	0.115324	0.159186	0.0203785	0.0516542	0.111218	0.253534	0.112195	0.033012	0.220987	0.17335	0.135402	0.260477	0.125876	0.201641	0.0663386	0	0.149723	0.265366	0.257552
Fibroblasts	0.324813	0.30223	0.369734	0.354563	0.347833	0.315127	0.346264	0.391345	0.380862	0.32393	0.310318	0.333698	0.291649	0.300497	0.30254	0.30756	0.335489	0.319396	0.304384	0.290034	0.368464	0.12438	0.225529	0.227004	0.320187	0.0827	0.0607275	0.11338	0.298728	0	0.280575	0.0278207	0.246871	0.34652	0.236487	0.26186	0.13123	0.189726	0.296847	0.0998852	0.141963	0.155043	0.257428	0.110422	0.29191	0.329996	0.446769	0.211651	0.338218
Macrophages	0.146085	0.150299	0.152135	0.155262	0.153397	0.141996	0.148365	0.15157	0.148853	0.148142	0.19518	0.195024	0.196363	0.19287	0.193083	0.1912	0.198919	0.193722	0.185609	0.185652	0.0779986	0.106619	0.0340447	0.0749429	0.0864035	0.0280907	0.0310968	0.0796283	0.0745623	0.036469	0	3.31941e-20	0.0739491	0.0069984	6.89129e-18	6.77745e-19	0	0.0249501	0	8.51534e-19	0.00452126	0.0281099	0.0232472	0.0503575	0	0	0	0	0
Macrophages M1	0.0333969	0.0436834	0.0408095	0.0383846	0.0381785	0.0363928	0.0381736	0.0409048	0.0416329	0.0377561	0.0411008	0.0425078	0.0391322	0.0389957	0.0393357	0.0387991	0.0433251	0.0417366	0.034596	0.0389155	0.0175099	0.0398812	0.0170319	0.0257311	0.0447717	0.036664	0.0247068	0.000498923	0.0235794	0	0	1.58713e-17	0	0	0	0	9.97424e-21	1.473e-18	8.14738e-21	5.85386e-18	0	0	0.0110139	0.00852625	6.02584e-22	7.82114e-18	0	0	0.0067508
Macrophages M2	0.17241	0.165162	0.171545	0.17791	0.175331	0.168341	0.170889	0.170481	0.165908	0.172382	0.163888	0.15907	0.171875	0.159614	0.164191	0.161436	0.16274	0.158322	0.153773	0.165064	2.56931e-19	0.0571728	1.84449e-23	0	0.108022	0.0520171	0.158678	0.0727195	0.0431736	0.134385	0.0403846	0.134658	0.141108	0.141288	0.0962124	0.0760248	0	1.26506e-18	0	0	0.0999175	0.126263	0.0712542	0.061803	0.113098	0.140977	0.193687	0.129522	0.0251876
Mast cells	0.0155157	0.0159484	0.0161418	0.0164626	0.0178536	0.0188854	0.0190956	0.0140764	0.0147171	0.0151607	0.00874391	0.0115108	0.0127994	0.0149676	0.00918042	0.00905784	0.00750449	0.00836441	0.00781922	0.0134938	0.026799	0.0360746	0.0458743	0.0446914	0.0365228	0.0519972	0.0362353	0.0572877	0.0482691	0.0418963	0.0606007	0.0586438	0.0711625	0.0548842	0.0378048	0.0117786	0.0194771	0.0437304	0.00981688	0.0234106	0.0600015	0.0472155	0.0404962	0.045373	0.01285	0.0195243	0.00753493	0.0209355	0.0140788
Memory B-cells	0.0570651	0.0550475	0.0560092	0.0595007	0.0594575	0.0565245	0.0607113	0.0552388	0.06174	0.0592186	0.0174027	0.0273863	0.0214085	0.0163092	0.0227692	0.0184088	0.0229824	0.0124185	0.0103182	0.0239229	1.41481e-18	0.0595279	0.00638967	0	0.127264	0.246632	0.188132	0.0159379	0.197567	0.146442	2.40412e-17	4.8958e-19	0.0532332	0	1.70944e-18	5.65351e-19	0.0172405	0	0.0230328	0.0934363	0.0654646	0.0637684	0.138641	0.110171	0.0445064	0.0769793	0.0519688	0.0905864	0.0545536
Monocytes	0	0	0	0	0	1.38778e-17	0	0	0	0	0	0	0	0	0	0	0	1.36341e-17	0	0	1.05306e-18	0	2.77717e-19	2.82587e-17	0	0.0389428	0.0394992	0.0225398	0.0292009	1.08888e-20	0.116473	0.0434059	0.0691788	0.0497957	0.0176472	0	0	0	9.92983e-19	8.8412e-19	0.118721	0.148274	0.0574639	0.0745383	0.0460142	0.0487752	0.036955	0.0430381	0.0373479
MSC	0.475503	0.575399	0.466418	0.457886	0.486934	0.503937	0.46372	0.473844	0.473007	0.521815	0.627656	0.648886	0.637953	0.634102	0.629468	0.627183	0.619366	0.609504	0.64734	0.668761	0.186737	0.275306	0.126058	0.0859988	0.713677	0.0793937	0.837474	0.187646	0.174562	0.617863	0.692529	0.858458	0.695272	0.686279	0.712846	0.542007	0.742673	0.76524	0.787212	0.72323	0.558838	0.464933	0.53492	0.594105	0.645625	0.749386	0.665218	0.730712	0.691729
naive B-cells	0.057731	0.0548534	0.0550091	0.0559125	0.0569961	0.0568354	0.0585345	0.040698	0.0474205	0.050955	0.00449337	0.00513413	0.00149092	0.00144069	0.00539418	0.00760528	0.00787521	0.00658687	0	0.0095443	0.0292062	0.0732513	0	0.0123951	0.0564654	0.138179	0	1.37101e-17	0	0	0	9.14442e-18	0.087282	0	0	3.19907e-18	0.0533867	0	0.026391	0.107927	0.0826009	0.0420572	0.162752	0.121311	0.0108993	0.0297872	0.00985469	0.0583249	0.0357145
Neutrophils	0.0751711	0.078494	0.0798796	0.0801892	0.0866656	0.0779771	0.0811581	0.069933	0.0757339	0.0745125	0.0558144	0.0600115	0.0634676	0.0586255	0.0572653	0.0547559	0.0555395	0.051012	0.0548124	0.0577683	0.113375	0.153255	0.0854169	0.104953	0.112814	0.0700011	0.0730227	0.02943	0.069307	0.048155	5.54679e-19	0.020421	0.00131382	3.75344e-18	1.0285e-17	0.0898052	0.0664635	0.0738504	0.0758581	0.0669591	0.133803	0.150853	0.14751	0.14459	0.0828803	0.0530507	0.0490161	0.0658386	0.0811854
NK cells	0.0383612	0.0452073	0.0428969	0.0376737	0.0436994	0.0398	0.0386594	0.0451922	0.0424941	0.0406303	0	0	0	0	0	0	0	0	0	0	0	0	0.0334563	0.0596062	0	0.0309637	1.23872e-20	0	0.0154576	1.38967e-17	0.0349603	0	0.0120949	0.018346	0.0246075	5.0429e-18	6.45677e-20	0	0	0	0.0478896	0.0343223	0.00816964	0.0443575	0.0611327	0.00243508	0.00867898	0.0934923	0.0125024
pDC	0.139006	0.145355	0.132713	0.133582	0.144134	0.129488	0.136019	0.121305	0.117939	0.129065	0.110144	0.0952335	0.0947142	0.0886703	0.112255	0.0954467	0.0979808	0.100375	0.0901941	0.0874558	0.0238166	0.0075646	0.0609044	0.0544276	0.12577	0.287054	0.235667	0.129902	0.212837	0.175836	0.215419	0.111138	0.186421	0.0969123	0.0836811	0.033681	0.0203505	0.038512	0.0724128	0.0908979	0.236685	0.223387	0.265155	0.256801	1.4078e-18	0	0	0	7.26976e-21
Pericytes	0.204414	0.191864	0.19923	0.202481	0.202536	0.199147	0.200271	0.199667	0.201613	0.198812	0.240935	0.235096	0.239632	0.236804	0.241079	0.24027	0.240926	0.241728	0.235937	0.234415	0.0983627	0.0938617	0.0377944	0.0926943	0.0371444	0.0446726	0.0668965	0.129526	0.117424	0.0886365	0	0.0889104	0.0663826	0.0682459	0.0324744	0.137373	0.129888	0.0816544	0.170883	0.112714	0.0492152	0.0958819	0.0435776	0.0698958	0.0995325	0.116404	0.134729	0.102858	0.158796
Plasma cells	0.0827544	0.0616865	0.0807521	0.0817055	0.089615	0.0757586	0.0820863	0.0740075	0.06865	0.0809404	0.0927095	0.0883924	0.0914421	0.0873456	0.0949164	0.0916954	0.0909785	0.0877015	0.0871882	0.0855143	0	0.0345792	8.1149e-20	0.0395403	0	1.73472e-18	0.0953878	1.55398e-19	0.0618125	0.0933695	0.129747	0.142531	0.167223	0.138943	0.121837	0.0894172	0.0140802	2.17637e-17	6.68286e-18	0.015822	0.0606933	0.092996	0.0546055	0.037206	0	0	0.0284447	0.0470936	0
Tregs	0.51859	0.515174	0.52146	0.519217	0.520581	0.524247	0.522742	0.518827	0.516623	0.518234	0.528626	0.519226	0.520384	0.517438	0.525748	0.527753	0.528662	0.528166	0.522329	0.524551	0.426558	0.381954	0.377504	0.419931	0.39665	0.436835	0.378662	0.389925	0.374028	0.37649	0.495293	0.521036	0.485086	0.512698	0.529092	0.469813	0.517296	0.471121	0.503326	0.460616	0.50134	0.510919	0.518928	0.494249	0.500682	0.52303	0.527997	0.506385	0.489994
ImmuneScore	1.00402	1.01102	1.01136	1.02474	1.02282	1.01093	1.02132	0.973645	1.00143	1.00696	0.961604	0.950841	0.967288	0.985052	0.947336	0.962198	0.959241	0.966217	1.00282	0.982527	0.577336	0.676087	0.587361	0.573837	0.686832	0.864764	0.775483	0.705409	0.675147	0.901717	0.324623	0.35675	0.599639	0.359193	0.301541	0.625937	0.45263	0.568569	0.487164	0.58861	0.643485	0.739893	0.76773	0.777633	0.511498	0.571184	0.473824	0.631452	0.546392
StromaScore	0.352456	0.347682	0.363202	0.357586	0.356065	0.353415	0.356083	0.380267	0.376308	0.345229	0.292013	0.291935	0.282604	0.270211	0.287521	0.287022	0.299348	0.28388	0.277821	0.277143	0.517546	0.399928	0.415415	0.407895	0.48803	0.342228	0.329187	0.266586	0.463979	0.235263	0.415139	0.330048	0.377793	0.528189	0.458604	0.438551	0.330907	0.33139	0.455489	0.315073	0.374803	0.331646	0.387234	0.28208	0.376149	0.401551	0.517176	0.377128	0.422626
MicroenvironmentScore	1.35648	1.3587	1.37457	1.38233	1.37888	1.36435	1.3774	1.35391	1.37774	1.35218	1.25362	1.24278	1.24989	1.25526	1.23486	1.24922	1.25859	1.2501	1.28064	1.25967	1.09488	1.07601	1.00278	0.981732	1.17486	1.20699	1.10467	0.971995	1.13913	1.13698	0.739762	0.686799	0.977432	0.887381	0.760145	1.06449	0.783537	0.89996	0.942653	0.903683	1.01829	1.07154	1.15496	1.05971	0.887647	0.972735	0.991	1.00858	0.969017
[truncated: 219 more columns]
