# Supplementary material for: Proteomic analysis across Healthy–NAT–Tumor tissues uncovers clinically relevant biological events in esophageal squamous cell carcinoma
Source: Brief Bioinform. 2026 Apr 24;27(2):bbag186. doi: 10.1093/bib/bbag186 (PMC13107185; doi:10.1093/bib/bbag186)
Supplement: bbag186_Supplementary_material [file bbag186_supplementary_material.zip › Table S5.xlsx]

## Sheet: A. SU
Table S5. Enrichment analysis of proteins classified by eight expression modes. (A) SU.
KEGG	category	subcategory	ID	Description	GeneRatio	BgRatio	pvalue	p.adjust	qvalue	geneID	Count
hsa03030	Genetic Information Processing	Replication and repair	hsa03030	DNA replication	10/142	35/6527	1.99538e-09	4.90865e-07	4.26382e-07	4171/4172/5111/4175/4173/4174/4176/5984/2237/5985	10
hsa04110	Cellular Processes	Cell growth and death	hsa04110	Cell cycle	14/142	149/6527	3.68105e-06	0.000452769	0.000393291	4171/4172/5111/4175/4173/4174/4176/983/9319/1017/1021/7040/4085/4999	14
hsa04145	Cellular Processes	Transport and catabolism	hsa04145	Phagosome	13/142	143/6527	1.19809e-05	0.000982432	0.000853375	7037/3685/7058/3689/3107/4688/3693/6891/4689/3134/653361/1535/3118	13
hsa05164	Human Diseases	Infectious disease: viral	hsa05164	Influenza A	12/142	141/6527	5.08619e-05	0.00312801	0.0027171	103/4599/5371/4940/6773/4600/3838/3383/10379/1021/8772/3118	12
hsa04142	Cellular Processes	Transport and catabolism	hsa04142	Lysosome	11/142	126/6527	8.38757e-05	0.00372824	0.00323848	3482/1509/5660/2548/3073/2799/2588/5476/5641/53/1211	11
hsa05140	Human Diseases	Infectious disease: parasitic	hsa05140	Leishmaniasis	8/142	67/6527	9.09327e-05	0.00372824	0.00323848	3689/4688/4689/65108/653361/7040/1535/3118	8
hsa05169	Human Diseases	Infectious disease: viral	hsa05169	Epstein-Barr virus infection	12/142	176/6527	0.000418505	0.0147075	0.0127754	4940/3107/6773/3383/6891/3134/1017/10379/9636/1021/8772/3118	12
hsa05162	Human Diseases	Infectious disease: viral	hsa05162	Measles	9/142	117/6527	0.000953343	0.0293153	0.0254643	103/4599/4940/6773/4600/1017/10379/1021/8772	9
hsa04380	Organismal Systems	Development and regeneration	hsa04380	Osteoclast differentiation	9/142	120/6527	0.00114236	0.0312246	0.0271228	3710/6773/4688/4689/10379/653361/7040/3937/1535	9
hsa05165	Human Diseases	Infectious disease: viral	hsa05165	Human papillomavirus infection	15/142	287/6527	0.00135712	0.0333852	0.0289996	3914/3918/3685/7058/4599/3107/6773/4600/3693/3134/1017/10379/9636/1021/8772	15
		HALLMARK	ID	Description	GeneRatio	BgRatio	pvalue	p.adjust	qvalue	geneID	Count
		HALLMARK_E2F_TARGETS	HALLMARK_E2F_TARGETS	HALLMARK_E2F_TARGETS	26/125	199/3924	2.70333e-10	1.27057e-08	1.08133e-08	NASP/MCM2/TFRC/MCM3/SMC4/DNMT1/NCAPD2/PCNA/MCM6/MCM4/MCM5/MCM7/SSRP1/KPNA2/ANP32E/DEK/CDK1/RRM2/TRIP13/UBR7/HMGB3/MTHFD2/MAD2L1/ORC2/KIF2C/TK1	26
		HALLMARK_INTERFERON_GAMMA_RESPONSE	HALLMARK_INTERFERON_GAMMA_RESPONSE	HALLMARK_INTERFERON_GAMMA_RESPONSE	21/125	180/3924	1.37003e-07	3.21958e-06	2.74006e-06	ADAR/PARP14/MX1/PML/OAS3/OGFR/STAT2/MX2/IFIT3/ICAM1/IFI35/NMI/SOD2/CMPK2/IRF9/ISG15/CASP7/MTHFD2/LCP2/MT2A/UBE2L6	21
		HALLMARK_INTERFERON_ALPHA_RESPONSE	HALLMARK_INTERFERON_ALPHA_RESPONSE	HALLMARK_INTERFERON_ALPHA_RESPONSE	14/125	91/3924	7.13492e-07	1.1178e-05	9.51322e-06	ADAR/PARP14/MX1/HLA-C/PARP9/OGFR/STAT2/IFIT3/IFI35/NMI/CMPK2/IRF9/ISG15/UBE2L6	14
		HALLMARK_G2M_CHECKPOINT	HALLMARK_G2M_CHECKPOINT	HALLMARK_G2M_CHECKPOINT	20/125	189/3924	1.39552e-06	1.63973e-05	1.39552e-05	NASP/MCM2/MCM3/SMC4/SMC2/PML/MCM6/TOP1/MCM5/NCL/KPNA2/CDK1/TPX2/HMGB3/TGFB1/MAD2L1/CHAF1A/KIF2C/MT2A/UBE2C	20
		HALLMARK_MYC_TARGETS_V1	HALLMARK_MYC_TARGETS_V1	HALLMARK_MYC_TARGETS_V1	16/125	199/3924	0.000480963	0.00452106	0.00384771	MCM2/DDX21/PCNA/UBA2/MCM6/MCM4/MCM5/MCM7/KPNA2/RFC4/DEK/CBX3/CDK2/MAD2L1/ORC2/NCBP2	16
		HALLMARK_UV_RESPONSE_UP	HALLMARK_UV_RESPONSE_UP	HALLMARK_UV_RESPONSE_UP	13/125	148/3924	0.000733364	0.00574469	0.00488909	TFRC/DDX21/ICAM1/GLS/RFC4/MMP14/HLA-F/EPCAM/FEN1/CDK2/SOD2/GGH/HSPA13	13
		HALLMARK_MTORC1_SIGNALING	HALLMARK_MTORC1_SIGNALING	HALLMARK_MTORC1_SIGNALING	13/125	191/3924	0.00712771	0.0426508	0.0362985	MCM2/TFRC/ITGB2/GMPS/PLOD2/MCM4/P4HA1/RRM2/SLC1A5/SLC1A4/SLC2A1/LGMN/MTHFD2	13
		HALLMARK_EPITHELIAL_MESENCHYMAL_TRANSITION	HALLMARK_EPITHELIAL_MESENCHYMAL_TRANSITION	HALLMARK_EPITHELIAL_MESENCHYMAL_TRANSITION	13/125	192/3924	0.00744092	0.0426508	0.0362985	LAMC2/ITGAV/THBS2/BASP1/PLOD2/COL5A2/MCM7/ITGB5/MMP14/SPARC/MMP1/COL11A1/TGFB1	13
		HALLMARK_MYC_TARGETS_V2	HALLMARK_MYC_TARGETS_V2	HALLMARK_MYC_TARGETS_V2	6/125	56/3924	0.00816717	0.0426508	0.0362985	TCOF1/NOP2/MCM4/MCM5/CBX3/PES1	6
	GO	ONTOLOGY	ID	Description	GeneRatio	BgRatio	pvalue	p.adjust	qvalue	geneID	Count
	GO:0030174	BP	GO:0030174	regulation of DNA-templated DNA replication initiation	7/222	14/13198	1.07651e-09	2.32469e-06	2.09071e-06	MCM2/MCM3/MCM6/MCM4/MCM5/MCM7/CDK2	7
	GO:0090329	BP	GO:0090329	regulation of DNA-templated DNA replication	10/222	44/13198	2.22901e-09	2.32469e-06	2.09071e-06	MCM2/MCM3/PCNA/MCM6/MCM4/MCM5/MCM7/RFC4/CDK2/RFC5	10
	GO:0006260	BP	GO:0006260	DNA replication	21/222	258/13198	2.40651e-09	2.32469e-06	2.09071e-06	NASP/MCM2/MCM3/SUPT16H/SMARCA5/PCNA/MCM6/TOP1/MCM4/MCM5/MCM7/BAZ1A/SSRP1/RFC4/CDK1/FEN1/CDK2/RFC5/CHAF1A/ORC2/TK1	21
	GO:0000727	BP	GO:0000727	double-strand break repair via break-induced replication	6/222	11/13198	9.11881e-09	6.60658e-06	5.94162e-06	MCM2/MCM3/MCM6/MCM4/MCM5/MCM7	6
	GO:0006275	BP	GO:0006275	regulation of DNA replication	13/222	117/13198	8.04202e-08	4.34389e-05	3.90668e-05	MCM2/MCM3/SMARCA5/PCNA/MCM6/MCM4/MCM5/MCM7/BAZ1A/RFC4/CDK1/CDK2/RFC5	13
	GO:0006270	BP	GO:0006270	DNA replication initiation	8/222	35/13198	8.99357e-08	4.34389e-05	3.90668e-05	MCM2/MCM3/MCM6/MCM4/MCM5/MCM7/CDK2/ORC2	8
	GO:0030261	BP	GO:0030261	chromosome condensation	8/222	38/13198	1.78929e-07	7.40766e-05	6.66208e-05	SMC4/SMARCA5/BAZ1B/SMC2/NCAPD2/CDK1/H1-10/HMGA2	8
	GO:0006261	BP	GO:0006261	DNA-templated DNA replication	14/222	150/13198	2.29153e-07	8.30105e-05	7.46555e-05	MCM2/MCM3/PCNA/MCM6/MCM4/MCM5/MCM7/BAZ1A/RFC4/FEN1/CDK2/RFC5/ORC2/TK1	14
	GO:0060623	BP	GO:0060623	regulation of chromosome condensation	5/222	10/13198	3.02906e-07	9.75358e-05	8.77188e-05	SMC4/SMARCA5/BAZ1B/SMC2/NCAPD2	5
	GO:0035987	BP	GO:0035987	endodermal cell differentiation	8/222	46/13198	8.50371e-07	0.000245058	0.000220393	LAMB3/ITGAV/ITGB2/COL5A2/ITGB5/MMP14/COL11A1/HMGA2	8
	GO:0006268	BP	GO:0006268	DNA unwinding involved in DNA replication	6/222	21/13198	9.30171e-07	0.000245058	0.000220393	MCM2/MCM3/MCM6/MCM4/MCM5/MCM7	6
	GO:0051052	BP	GO:0051052	regulation of DNA metabolic process	24/222	467/13198	1.1351e-06	0.000274128	0.000246537	TP53BP1/MCM2/TFRC/MCM3/SMARCA5/PCNA/PML/MCM6/MCM4/MCM5/MCM7/BAZ1A/KPNA2/RFC4/DEK/CDK1/MORF4L2/H1-10/CDK2/RFC5/TGFB1/HMCES/MBD3/HMGA2	24
	GO:0018126	BP	GO:0018126	protein hydroxylation	6/222	22/13198	1.2611e-06	0.000281128	0.000252833	PLOD2/P4HA1/P3H3/P4HA2/P3H2/P3H4	6
	GO:0001706	BP	GO:0001706	endoderm formation	8/222	50/13198	1.65137e-06	0.000341834	0.000307429	LAMB3/ITGAV/ITGB2/COL5A2/ITGB5/MMP14/COL11A1/HMGA2	8
	GO:0042554	BP	GO:0042554	superoxide anion generation	7/222	36/13198	1.91073e-06	0.000346415	0.000311548	ITGB2/NCF2/NCF4/SOD2/NCF1/TGFB1/CYBA	7
	GO:0071103	BP	GO:0071103	DNA conformation change	10/222	87/13198	1.91258e-06	0.000346415	0.000311548	MCM2/MCM3/MCM6/TOP1/MCM4/MCM5/MCM7/RFC4/HMGB3/RFC5	10
	GO:0006271	BP	GO:0006271	DNA strand elongation involved in DNA replication	5/222	15/13198	3.36949e-06	0.000543031	0.000488375	MCM3/PCNA/MCM4/MCM7/RFC4	5
	GO:0033260	BP	GO:0033260	nuclear DNA replication	7/222	39/13198	3.37287e-06	0.000543031	0.000488375	MCM2/MCM3/PCNA/MCM6/MCM4/FEN1/TK1	7
	GO:0016032	BP	GO:0016032	viral process	20/222	375/13198	5.37384e-06	0.000783153	0.000704329	IGF2R/ADAR/TFRC/ITGAV/MX1/OAS3/PARP9/KPNA2/ICAM1/ITGB5/DEK/CDK1/SLC1A5/ISG15/MORC2/SLC20A2/HMGA2/APOBEC3A/CCNT2/FCN1	20
	GO:0019058	BP	GO:0019058	viral life cycle	17/222	281/13198	5.40478e-06	0.000783153	0.000704329	ADAR/TFRC/ITGAV/MX1/OAS3/KPNA2/ICAM1/ITGB5/DEK/CDK1/SLC1A5/ISG15/MORC2/SLC20A2/HMGA2/APOBEC3A/FCN1	17
	GO:0044786	BP	GO:0044786	cell cycle DNA replication	7/222	43/13198	6.67405e-06	0.000889794	0.000800236	MCM2/MCM3/PCNA/MCM6/MCM4/FEN1/TK1	7
	GO:1902969	BP	GO:1902969	mitotic DNA replication	5/222	17/13198	6.75482e-06	0.000889794	0.000800236	MCM2/MCM3/MCM6/MCM4/TK1	5
	GO:0032392	BP	GO:0032392	DNA geometric change	9/222	81/13198	8.3663e-06	0.00105415	0.000948053	MCM2/MCM3/MCM6/MCM4/MCM5/MCM7/RFC4/HMGB3/RFC5	9
	GO:0007076	BP	GO:0007076	mitotic chromosome condensation	5/222	19/13198	1.2349e-05	0.00149114	0.00134106	SMC4/SMARCA5/BAZ1B/SMC2/NCAPD2	5
	GO:0007492	BP	GO:0007492	endoderm development	8/222	68/13198	1.75351e-05	0.00203267	0.00182808	LAMB3/ITGAV/ITGB2/COL5A2/ITGB5/MMP14/COL11A1/HMGA2	8
	GO:0031507	BP	GO:0031507	heterochromatin formation	9/222	90/13198	1.98714e-05	0.0022149	0.00199197	SMARCA5/DNMT1/BAZ1A/HAT1/CBX3/CDK2/MORC2/MBD3/HMGA2	9
	GO:0002705	BP	GO:0002705	positive regulation of leukocyte mediated immunity	10/222	114/13198	2.19182e-05	0.00235256	0.00211577	TP53BP1/TFRC/DDX21/ITGB2/HLA-C/TAP2/HLA-F/TGFB1/HMCES/FADD	10
	GO:0006334	BP	GO:0006334	nucleosome assembly	9/222	92/13198	2.37437e-05	0.00245747	0.00221013	NASP/MCM2/SUPT16H/SMARCA5/BAZ1A/SSRP1/HAT1/H1-10/CHAF1A	9
	GO:0045824	BP	GO:0045824	negative regulation of innate immune response	8/222	73/13198	2.96706e-05	0.00296502	0.00266659	ADAR/PARP14/OAS3/STAT2/NMI/HLA-F/ISG15/TGFB1	8
	GO:0006310	BP	GO:0006310	DNA recombination	16/222	291/13198	3.3435e-05	0.00318994	0.00286887	TP53BP1/MCM2/TFRC/MCM3/MCM6/MCM4/MCM5/MCM7/KPNA2/TRIP13/MORF4L2/H1-10/FEN1/HMGB3/TGFB1/HMCES	16
	GO:0022617	BP	GO:0022617	extracellular matrix disassembly	7/222	55/13198	3.54194e-05	0.00318994	0.00286887	FSCN1/MMP14/MMP10/MMP1/MELTF/TGFB1/PDPN	7
	GO:0032508	BP	GO:0032508	DNA duplex unwinding	8/222	75/13198	3.6182e-05	0.00318994	0.00286887	MCM2/MCM3/MCM6/MCM4/MCM5/MCM7/RFC4/RFC5	8
	GO:0002832	BP	GO:0002832	negative regulation of response to biotic stimulus	9/222	97/13198	3.63244e-05	0.00318994	0.00286887	ADAR/PARP14/OAS3/STAT2/NMI/HLA-F/ISG15/TGFB1/IL4I1	9
	GO:0009615	BP	GO:0009615	response to virus	17/222	337/13198	5.61783e-05	0.00478838	0.00430642	ADAR/DDX21/MX1/PML/OAS3/PARP9/STAT2/MX2/IFIT3/NMI/IRF9/ISG15/CDK6/HMGA2/GBP5/FADD/APOBEC3A	17
	GO:0006801	BP	GO:0006801	superoxide metabolic process	7/222	60/13198	6.27782e-05	0.00519804	0.00467485	ITGB2/NCF2/NCF4/SOD2/NCF1/TGFB1/CYBA	7
	GO:0010715	BP	GO:0010715	regulation of extracellular matrix disassembly	4/222	14/13198	6.83209e-05	0.00549983	0.00494627	FSCN1/MELTF/TGFB1/PDPN	4
	GO:0034728	BP	GO:0034728	nucleosome organization	9/222	109/13198	9.10516e-05	0.00708595	0.00637274	NASP/MCM2/SUPT16H/SMARCA5/BAZ1A/SSRP1/HAT1/H1-10/CHAF1A	9
	GO:0006302	BP	GO:0006302	double-strand break repair	15/222	284/13198	9.29144e-05	0.00708595	0.00637274	TP53BP1/MCM2/MCM3/PML/MCM6/MCM4/MCM5/MCM7/PARP9/DEK/TRIP13/MORF4L2/FEN1/HMCES/HMGA2	15
	GO:0051607	BP	GO:0051607	defense response to virus	14/222	254/13198	0.000101646	0.0074963	0.00674179	ADAR/DDX21/MX1/PML/OAS3/PARP9/STAT2/MX2/IFIT3/IRF9/ISG15/GBP5/FADD/APOBEC3A	14
	GO:0002703	BP	GO:0002703	regulation of leukocyte mediated immunity	12/222	193/13198	0.000103469	0.0074963	0.00674179	TP53BP1/TFRC/DDX21/ITGB2/HLA-C/ICAM1/TAP2/HLA-F/TGFB1/HMCES/IL4I1/FADD	12
	GO:1903055	BP	GO:1903055	positive regulation of extracellular matrix organization	5/222	29/13198	0.000109957	0.00777208	0.00698982	FSCN1/PHLDB2/MELTF/TGFB1/PDPN	5
	GO:0045071	BP	GO:0045071	negative regulation of viral genome replication	6/222	48/13198	0.000143997	0.0099146	0.00891669	MX1/OAS3/ISG15/MORC2/HMGA2/APOBEC3A	6
	GO:0070828	BP	GO:0070828	heterochromatin organization	9/222	116/13198	0.000147111	0.0099146	0.00891669	SMARCA5/DNMT1/BAZ1A/HAT1/CBX3/CDK2/MORC2/MBD3/HMGA2	9
	GO:0002708	BP	GO:0002708	positive regulation of lymphocyte mediated immunity	8/222	92/13198	0.000156332	0.010248	0.00921658	TP53BP1/TFRC/HLA-C/TAP2/HLA-F/TGFB1/HMCES/FADD	8
	GO:0002699	BP	GO:0002699	positive regulation of immune effector process	12/222	202/13198	0.000159131	0.010248	0.00921658	TP53BP1/TFRC/DDX21/ITGB2/HLA-C/TAP2/HLA-F/TGFB1/HMCES/PANX1/FADD/FCN1	12
	GO:0045814	BP	GO:0045814	negative regulation of gene expression, epigenetic	9/222	118/13198	0.000167605	0.0105591	0.00949631	SMARCA5/DNMT1/BAZ1A/HAT1/CBX3/CDK2/MORC2/MBD3/HMGA2	9
	GO:0045943	BP	GO:0045943	positive regulation of transcription by RNA polymerase I	5/222	32/13198	0.000178959	0.0110345	0.00992392	DDX21/SMARCA5/BAZ1B/NCL/DEK	5
	GO:0045945	BP	GO:0045945	positive regulation of transcription by RNA polymerase III	4/222	18/13198	0.000198089	0.0119596	0.0107559	DDX21/SMARCA5/BAZ1B/DEK	4
	GO:0033044	BP	GO:0033044	regulation of chromosome organization	13/222	239/13198	0.000204818	0.0120587	0.010845	SMC4/SMARCA5/BAZ1B/SMC2/NCAPD2/PML/CDK1/TRIP13/FEN1/CDK2/MORC2/MAD2L1/UBE2C	13
	GO:0018208	BP	GO:0018208	peptidyl-proline modification	5/222	33/13198	0.000208052	0.0120587	0.010845	P4HA1/P4HA2/PPIG/P3H2/FKBP7	5
	GO:0002697	BP	GO:0002697	regulation of immune effector process	15/222	307/13198	0.000218743	0.0124298	0.0111787	TP53BP1/TFRC/DDX21/ITGB2/HLA-C/ICAM1/TAP2/HLA-F/NCF1/TGFB1/HMCES/IL4I1/PANX1/FADD/FCN1	15
	GO:0002824	BP	GO:0002824	positive regulation of adaptive immune response based on somatic recombination of immune receptors built from immunoglobulin superfamily domains	8/222	97/13198	0.000225915	0.0125904	0.0113232	TP53BP1/TFRC/HLA-C/TAP2/HLA-F/TGFB1/HMCES/FADD	8
	GO:0000070	BP	GO:0000070	mitotic sister chromatid segregation	11/222	180/13198	0.000233474	0.0127662	0.0114813	SMC4/SMARCA5/BAZ1B/SMC2/NCAPD2/CDK1/TPX2/TRIP13/MAD2L1/KIF2C/UBE2C	11
	GO:0046686	BP	GO:0046686	response to cadmium ion	6/222	53/13198	0.000251205	0.0134813	0.0121244	PCNA/CDK1/SOD2/NCF1/MT2A/SUMO1	6
	GO:1903900	BP	GO:1903900	regulation of viral life cycle	9/222	125/13198	0.000259018	0.0136479	0.0122742	ADAR/MX1/OAS3/KPNA2/ISG15/MORC2/HMGA2/APOBEC3A/FCN1	9
	GO:0045069	BP	GO:0045069	regulation of viral genome replication	7/222	76/13198	0.000283123	0.0146516	0.0131769	ADAR/MX1/OAS3/ISG15/MORC2/HMGA2/APOBEC3A	7
	GO:0030198	BP	GO:0030198	extracellular matrix organization	14/222	282/13198	0.000301456	0.0150624	0.0135464	FSCN1/PXDN/PHLDB2/COL5A2/P4HA1/MMP14/MMP10/MMP1/COL11A1/MELTF/SULF2/TGFB1/P3H4/PDPN	14
	GO:0043062	BP	GO:0043062	extracellular structure organization	14/222	282/13198	0.000301456	0.0150624	0.0135464	FSCN1/PXDN/PHLDB2/COL5A2/P4HA1/MMP14/MMP10/MMP1/COL11A1/MELTF/SULF2/TGFB1/P3H4/PDPN	14
	GO:0022616	BP	GO:0022616	DNA strand elongation	5/222	36/13198	0.000317207	0.0155808	0.0140126	MCM3/PCNA/MCM4/MCM7/RFC4	5
	GO:0045229	BP	GO:0045229	external encapsulating structure organization	14/222	284/13198	0.000323882	0.0156435	0.014069	FSCN1/PXDN/PHLDB2/COL5A2/P4HA1/MMP14/MMP10/MMP1/COL11A1/MELTF/SULF2/TGFB1/P3H4/PDPN	14
	GO:0001704	BP	GO:0001704	formation of primary germ layer	8/222	103/13198	0.000341028	0.0159403	0.0143359	LAMB3/ITGAV/ITGB2/COL5A2/ITGB5/MMP14/COL11A1/HMGA2	8
	GO:0002821	BP	GO:0002821	positive regulation of adaptive immune response	8/222	103/13198	0.000341028	0.0159403	0.0143359	TP53BP1/TFRC/HLA-C/TAP2/HLA-F/TGFB1/HMCES/FADD	8
	GO:0140888	BP	GO:0140888	interferon-mediated signaling pathway	7/222	79/13198	0.000359774	0.0165496	0.0148839	ADAR/PARP14/OAS3/PARP9/STAT2/ISG15/FADD	7
	GO:0045830	BP	GO:0045830	positive regulation of isotype switching	4/222	22/13198	0.000449181	0.0198181	0.0178234	TP53BP1/TFRC/TGFB1/HMCES	4
	GO:0060339	BP	GO:0060339	negative regulation of type I interferon-mediated signaling pathway	4/222	22/13198	0.000449181	0.0198181	0.0178234	ADAR/OAS3/STAT2/ISG15	4
	GO:0048525	BP	GO:0048525	negative regulation of viral process	7/222	82/13198	0.000452215	0.0198181	0.0178234	MX1/OAS3/ISG15/MORC2/HMGA2/APOBEC3A/FCN1	7
	GO:0002478	BP	GO:0002478	antigen processing and presentation of exogenous peptide antigen	5/222	39/13198	0.000465021	0.0198181	0.0178234	CTSD/TAP2/HLA-F/LGMN/HLA-DQA2	5
	GO:0045740	BP	GO:0045740	positive regulation of DNA replication	5/222	39/13198	0.000465021	0.0198181	0.0178234	SMARCA5/PCNA/BAZ1A/CDK1/CDK2	5
	GO:0170033	BP	GO:0170033	L-amino acid metabolic process	9/222	136/13198	0.000483639	0.0203128	0.0182683	GMPS/PLOD2/P4HA1/GLS/P4HA2/GCLM/SMS/PYCR1/IL4I1	9
	GO:2001252	BP	GO:2001252	positive regulation of chromosome organization	8/222	109/13198	0.00050003	0.0207012	0.0186177	SMC4/SMC2/NCAPD2/PML/CDK1/FEN1/CDK2/MORC2	8
	GO:0019511	BP	GO:0019511	peptidyl-proline hydroxylation	3/222	10/13198	0.000516338	0.0210753	0.0189541	P4HA1/P4HA2/P3H2	3
	GO:0002706	BP	GO:0002706	regulation of lymphocyte mediated immunity	9/222	138/13198	0.000537995	0.0216543	0.0194748	TP53BP1/TFRC/HLA-C/TAP2/HLA-F/TGFB1/HMCES/IL4I1/FADD	9
	GO:0001960	BP	GO:0001960	negative regulation of cytokine-mediated signaling pathway	6/222	62/13198	0.0005933	0.0235532	0.0211825	ADAR/PARP14/PXDN/OAS3/STAT2/ISG15	6
	GO:0032963	BP	GO:0032963	collagen metabolic process	7/222	86/13198	0.000603952	0.0236521	0.0212715	P3H3/MMP14/MMP10/MMP1/P3H2/TGFB1/P3H4	7
	GO:0060338	BP	GO:0060338	regulation of type I interferon-mediated signaling pathway	5/222	43/13198	0.000736217	0.0284474	0.0255842	ADAR/OAS3/STAT2/ISG15/FADD	5
	GO:0019079	BP	GO:0019079	viral genome replication	8/222	116/13198	0.00075647	0.0288454	0.0259421	ADAR/MX1/OAS3/DEK/ISG15/MORC2/HMGA2/APOBEC3A	8
	GO:0051054	BP	GO:0051054	positive regulation of DNA metabolic process	13/222	275/13198	0.000780762	0.029385	0.0264274	TP53BP1/TFRC/SMARCA5/PCNA/PML/BAZ1A/RFC4/CDK1/MORF4L2/CDK2/RFC5/TGFB1/HMCES	13
	GO:0050792	BP	GO:0050792	regulation of viral process	9/222	146/13198	0.000807929	0.0296736	0.026687	ADAR/MX1/OAS3/KPNA2/ISG15/MORC2/HMGA2/APOBEC3A/FCN1	9
	GO:0006356	BP	GO:0006356	regulation of transcription by RNA polymerase I	5/222	44/13198	0.000819373	0.0296736	0.026687	DDX21/SMARCA5/BAZ1B/NCL/DEK	5
	GO:0048002	BP	GO:0048002	antigen processing and presentation of peptide antigen	6/222	66/13198	0.000829387	0.0296736	0.026687	CTSD/HLA-C/TAP2/HLA-F/LGMN/HLA-DQA2	6
	GO:0060761	BP	GO:0060761	negative regulation of response to cytokine stimulus	6/222	66/13198	0.000829387	0.0296736	0.026687	ADAR/PARP14/PXDN/OAS3/STAT2/ISG15	6
	GO:0051984	BP	GO:0051984	positive regulation of chromosome segregation	4/222	26/13198	0.000870894	0.0307787	0.0276808	SMC4/SMC2/NCAPD2/CDK1	4
	GO:0006360	BP	GO:0006360	transcription by RNA polymerase I	6/222	67/13198	0.000898379	0.0313675	0.0282103	TCOF1/DDX21/SMARCA5/BAZ1B/NCL/DEK	6
	GO:0019884	BP	GO:0019884	antigen processing and presentation of exogenous antigen	5/222	45/13198	0.000909335	0.0313721	0.0282145	CTSD/TAP2/HLA-F/LGMN/HLA-DQA2	5
	GO:0002822	BP	GO:0002822	regulation of adaptive immune response based on somatic recombination of immune receptors built from immunoglobulin superfamily domains	9/222	150/13198	0.000979359	0.0333904	0.0300296	TP53BP1/TFRC/HLA-C/TAP2/HLA-F/TGFB1/HMCES/IL4I1/FADD	9
	GO:0001910	BP	GO:0001910	regulation of leukocyte mediated cytotoxicity	6/222	69/13198	0.00104955	0.034961	0.0314422	HLA-C/ICAM1/TAP2/HLA-F/TGFB1/FADD	6
	GO:0034340	BP	GO:0034340	response to type I interferon	6/222	69/13198	0.00104955	0.034961	0.0314422	ADAR/MX1/OAS3/STAT2/ISG15/FADD	6
	GO:1905820	BP	GO:1905820	positive regulation of chromosome separation	4/222	28/13198	0.00116178	0.0380731	0.034241	SMC4/SMC2/NCAPD2/UBE2C	4
	GO:0051983	BP	GO:0051983	regulation of chromosome segregation	8/222	124/13198	0.00116926	0.0380731	0.034241	SMC4/SMC2/NCAPD2/CDK1/TRIP13/MAD2L1/KIF2C/UBE2C	8
	GO:0048535	BP	GO:0048535	lymph node development	3/222	13/13198	0.0011855	0.0381732	0.034331	TGFB1/FADD/PDPN	3
	GO:1905818	BP	GO:1905818	regulation of chromosome separation	6/222	71/13198	0.00121954	0.0388376	0.0349286	SMC4/SMC2/NCAPD2/TRIP13/MAD2L1/UBE2C	6
	GO:0000819	BP	GO:0000819	sister chromatid segregation	11/222	220/13198	0.00125361	0.0394888	0.0355143	SMC4/SMARCA5/BAZ1B/SMC2/NCAPD2/CDK1/TPX2/TRIP13/MAD2L1/KIF2C/UBE2C	11
	GO:0140014	BP	GO:0140014	mitotic nuclear division	12/222	255/13198	0.00128491	0.0397377	0.0357381	SMC4/SMARCA5/BAZ1B/SMC2/NCAPD2/CDK1/ANLN/TPX2/TRIP13/MAD2L1/KIF2C/UBE2C	12
	GO:0001916	BP	GO:0001916	positive regulation of T cell mediated cytotoxicity	4/222	29/13198	0.00133007	0.0397377	0.0357381	HLA-C/TAP2/HLA-F/FADD	4
	GO:0006026	BP	GO:0006026	aminoglycan catabolic process	4/222	29/13198	0.00133007	0.0397377	0.0357381	HEXA/CHI3L1/GNS/TGFB1	4
	GO:0006359	BP	GO:0006359	regulation of transcription by RNA polymerase III	4/222	29/13198	0.00133007	0.0397377	0.0357381	DDX21/SMARCA5/BAZ1B/DEK	4
	GO:0045730	BP	GO:0045730	respiratory burst	4/222	29/13198	0.00133007	0.0397377	0.0357381	NCF2/NCF4/NCF1/CYBA	4
	GO:0070192	BP	GO:0070192	chromosome organization involved in meiotic cell cycle	5/222	49/13198	0.00134414	0.0397482	0.0357476	SMC4/SMC2/NCAPD2/TRIP13/P3H4	5
	GO:0001819	BP	GO:0001819	positive regulation of cytokine production	16/222	405/13198	0.00137899	0.0403668	0.0363038	DDX21/OAS3/CD276/CHI3L1/HLA-F/ISG15/SULF2/TGFB1/PANX1/CYBA/GBP5/FADD/AIF1/CEBPB/C5AR1/FCN1	16
	GO:0000724	BP	GO:0000724	double-strand break repair via homologous recombination	9/222	158/13198	0.0014108	0.040885	0.0367699	TP53BP1/MCM2/MCM3/MCM6/MCM4/MCM5/MCM7/MORF4L2/FEN1	9
	GO:0007369	BP	GO:0007369	gastrulation	9/222	159/13198	0.00147408	0.0415247	0.0373452	LAMB3/ITGAV/ITGB2/PHLDB2/COL5A2/ITGB5/MMP14/COL11A1/HMGA2	9
	GO:0050777	BP	GO:0050777	negative regulation of immune response	9/222	159/13198	0.00147408	0.0415247	0.0373452	ADAR/PARP14/OAS3/STAT2/NMI/HLA-F/ISG15/TGFB1/IL4I1	9
	GO:0045869	BP	GO:0045869	negative regulation of single stranded viral RNA replication via double stranded DNA intermediate	3/222	14/13198	0.00149019	0.0415247	0.0373452	MORC2/HMGA2/APOBEC3A	3
	GO:0046831	BP	GO:0046831	regulation of RNA export from nucleus	3/222	14/13198	0.00149019	0.0415247	0.0373452	NSUN2/IWS1/NCBP2	3
	GO:0046822	BP	GO:0046822	regulation of nucleocytoplasmic transport	7/222	102/13198	0.00165586	0.0452192	0.0406679	NSUN2/MX2/CDK1/TGFB1/IWS1/NCBP2/SUMO1	7
	GO:0045088	BP	GO:0045088	regulation of innate immune response	15/222	374/13198	0.00167194	0.0452192	0.0406679	ADAR/PARP14/OAS3/PARP9/STAT2/IFI35/NMI/HLA-F/ISG15/NCF1/TGFB1/CYBA/GBP5/FADD/FCN1	15
	GO:0000725	BP	GO:0000725	recombinational repair	9/222	162/13198	0.00167772	0.0452192	0.0406679	TP53BP1/MCM2/MCM3/MCM6/MCM4/MCM5/MCM7/MORF4L2/FEN1	9
	GO:0002714	BP	GO:0002714	positive regulation of B cell mediated immunity	4/222	31/13198	0.0017164	0.0452192	0.0406679	TP53BP1/TFRC/TGFB1/HMCES	4
	GO:0002891	BP	GO:0002891	positive regulation of immunoglobulin mediated immune response	4/222	31/13198	0.0017164	0.0452192	0.0406679	TP53BP1/TFRC/TGFB1/HMCES	4
	GO:0045191	BP	GO:0045191	regulation of isotype switching	4/222	31/13198	0.0017164	0.0452192	0.0406679	TP53BP1/TFRC/TGFB1/HMCES	4
	GO:0046718	BP	GO:0046718	symbiont entry into host cell	8/222	132/13198	0.00174476	0.0455524	0.0409676	TFRC/ITGAV/ICAM1/ITGB5/CDK1/SLC1A5/SLC20A2/FCN1	8
	GO:0002819	BP	GO:0002819	regulation of adaptive immune response	9/222	164/13198	0.00182559	0.0471823	0.0424334	TP53BP1/TFRC/HLA-C/TAP2/HLA-F/TGFB1/HMCES/IL4I1/FADD	9
	GO:0032239	BP	GO:0032239	regulation of nucleobase-containing compound transport	3/222	15/13198	0.00183975	0.0471823	0.0424334	NSUN2/IWS1/NCBP2	3
	GO:0001959	BP	GO:0001959	regulation of cytokine-mediated signaling pathway	8/222	134/13198	0.0019188	0.0487778	0.0438683	ADAR/PARP14/PXDN/OAS3/PARP9/STAT2/ISG15/FADD	8
	GO:0051304	BP	GO:0051304	chromosome separation	6/222	78/13198	0.00198463	0.0498213	0.0448068	SMC4/SMC2/NCAPD2/TRIP13/MAD2L1/UBE2C	6
	GO:0003018	BP	GO:0003018	vascular process in circulatory system	10/222	199/13198	0.00199423	0.0498213	0.0448068	TFRC/SCPEP1/GCLM/SLC1A5/ECE1/SOD2/SLC1A4/SLC2A1/TGFB1/SLC7A8	10
	GO:0098687	CC	GO:0098687	chromosomal region	26/227	381/13737	8.7888e-10	3.00577e-07	2.34985e-07	TP53BP1/MCM2/MCM3/SMC4/SMARCA5/BAZ1B/DNMT1/NCAPD2/PCNA/PML/MCM6/MCM4/MCM5/MCM7/BAZ1A/HAT1/CDK1/CBX3/FEN1/CDK2/CENPB/PHF6/MAD2L1/ORC2/KIF2C/CEBPB	26
	GO:0000228	CC	GO:0000228	nuclear chromosome	18/227	201/13737	6.0714e-09	5.62202e-07	4.39517e-07	MCM2/MCM3/SMC4/SMARCA5/BAZ1B/SMC2/NCAPD2/PCNA/MCM6/TOP1/MCM4/MCM5/MCM7/BAZ1A/ANP32E/P3H4/ORC2/HMGA2	18
	GO:0000792	CC	GO:0000792	heterochromatin	12/227	80/13737	6.94016e-09	5.62202e-07	4.39517e-07	SMARCA5/BAZ1B/DNMT1/PML/BAZ1A/CBX3/CENPB/MORC2/MBD3/ORC2/PHC2/HMGA2	12
	GO:0042555	CC	GO:0042555	MCM complex	6/227	11/13737	8.21932e-09	5.62202e-07	4.39517e-07	MCM2/MCM3/MCM6/MCM4/MCM5/MCM7	6
	GO:0071162	CC	GO:0071162	CMG complex	6/227	11/13737	8.21932e-09	5.62202e-07	4.39517e-07	MCM2/MCM3/MCM6/MCM4/MCM5/MCM7	6
	GO:0031261	CC	GO:0031261	DNA replication preinitiation complex	6/227	12/13737	1.62121e-08	9.24091e-07	7.22435e-07	MCM2/MCM3/MCM6/MCM4/MCM5/MCM7	6
	GO:0000781	CC	GO:0000781	chromosome, telomeric region	15/227	160/13737	6.34095e-08	3.09801e-06	2.42196e-06	TP53BP1/MCM2/MCM3/PCNA/PML/MCM6/MCM4/MCM5/MCM7/HAT1/CDK1/CBX3/FEN1/CDK2/ORC2	15
	GO:0005775	CC	GO:0005775	vacuolar lumen	15/227	168/13737	1.21259e-07	5.18382e-06	4.0526e-06	CTSD/PSAP/GAA/HEXA/LYZ/GGH/GNS/GALNS/CTSA/LGMN/PLBD2/ACP2/PLD3/GCA/FTL	15
	GO:0043202	CC	GO:0043202	lysosomal lumen	11/227	90/13737	2.60468e-07	9.89779e-06	7.73789e-06	CTSD/PSAP/GAA/HEXA/GNS/GALNS/CTSA/LGMN/PLBD2/ACP2/PLD3	11
	GO:0005657	CC	GO:0005657	replication fork	9/227	71/13737	2.39904e-06	8.20471e-05	6.41427e-05	TP53BP1/MCM3/SMARCA5/BAZ1B/DNMT1/PCNA/RFC4/RFC5/HMCES	9
	GO:0005721	CC	GO:0005721	pericentric heterochromatin	6/227	30/13737	8.12018e-06	0.000252464	0.000197371	SMARCA5/BAZ1B/DNMT1/BAZ1A/CBX3/CENPB	6
	GO:0005767	CC	GO:0005767	secondary lysosome	5/227	20/13737	1.49285e-05	0.000425464	0.000332619	NCF2/GAA/NCF4/NCF1/FTL	5
	GO:0000793	CC	GO:0000793	condensed chromosome	15/227	255/13737	2.22999e-05	0.00058666	0.000458638	TP53BP1/SMC4/SMARCA5/BAZ1B/SMC2/NCAPD2/CBX3/CDK2/CENPB/PHF6/P3H4/MAD2L1/ORC2/KIF2C/CEBPB	15
	GO:0043020	CC	GO:0043020	NADPH oxidase complex	4/227	12/13737	3.23922e-05	0.000791296	0.000618619	NCF2/NCF4/NCF1/CYBA	4
	GO:0000775	CC	GO:0000775	chromosome, centromeric region	14/227	249/13737	6.85441e-05	0.0015628	0.00122177	TP53BP1/SMC4/SMARCA5/BAZ1B/DNMT1/NCAPD2/BAZ1A/CBX3/CENPB/PHF6/MAD2L1/ORC2/KIF2C/CEBPB	14
	GO:0070603	CC	GO:0070603	SWI/SNF superfamily-type complex	8/227	92/13737	0.000138823	0.00296101	0.00231486	DDX21/SMARCA5/BAZ1B/CHD3/BAZ1A/ANP32E/DEK/MBD3	8
	GO:0043073	CC	GO:0043073	germ cell nucleus	6/227	49/13737	0.000147185	0.00296101	0.00231486	DNMT1/PCNA/TOP1/TRIP13/CDK2/SLC2A1	6
	GO:0030139	CC	GO:0030139	endocytic vesicle	15/227	312/13737	0.000216666	0.00391213	0.00305842	IGF2R/TFRC/ITGAV/GOLIM4/HLA-C/NCF2/ITGB5/TAP2/SPARC/NCF4/HLA-F/NCF1/CYBA/CLTA/HLA-DQA2	15
	GO:0005766	CC	GO:0005766	primary lysosome	10/227	154/13737	0.000240189	0.00391213	0.00305842	PSAP/GAA/HEXA/LYZ/GGH/GNS/GALNS/CTSA/GCA/FTL	10
	GO:0042582	CC	GO:0042582	azurophil granule	10/227	154/13737	0.000240189	0.00391213	0.00305842	PSAP/GAA/HEXA/LYZ/GGH/GNS/GALNS/CTSA/GCA/FTL	10
	GO:0034774	CC	GO:0034774	secretory granule lumen	15/227	315/13737	0.000240218	0.00391213	0.00305842	CTSD/CNN2/FAM3C/SPARC/LYZ/CHI3L1/AMPD3/GGH/GNS/GALNS/TGFB1/CTSA/GCA/FTL/FCN1	15
	GO:0060205	CC	GO:0060205	cytoplasmic vesicle lumen	15/227	317/13737	0.000257122	0.00395461	0.00309163	CTSD/CNN2/FAM3C/SPARC/LYZ/CHI3L1/AMPD3/GGH/GNS/GALNS/TGFB1/CTSA/GCA/FTL/FCN1	15
	GO:0031983	CC	GO:0031983	vesicle lumen	15/227	318/13737	0.000265953	0.00395461	0.00309163	CTSD/CNN2/FAM3C/SPARC/LYZ/CHI3L1/AMPD3/GGH/GNS/GALNS/TGFB1/CTSA/GCA/FTL/FCN1	15
	GO:0045335	CC	GO:0045335	phagocytic vesicle	9/227	136/13737	0.000426729	0.00608089	0.00475391	ITGAV/HLA-C/NCF2/ITGB5/TAP2/NCF4/HLA-F/NCF1/CYBA	9
	GO:0030055	CC	GO:0030055	cell-substrate junction	17/227	422/13737	0.00065498	0.00896013	0.00700484	EPPK1/IGF2R/ITGAV/LIMA1/ITGB2/PPFIA1/PTK7/PHLDB2/CNN2/ENAH/TNS4/ICAM1/ITGB5/FBLIM1/MMP14/PARVG/FHL3	17
	GO:0035578	CC	GO:0035578	azurophil granule lumen	7/227	91/13737	0.000765525	0.0100696	0.0078722	LYZ/GGH/GNS/GALNS/CTSA/GCA/FTL	7
	GO:0000307	CC	GO:0000307	cyclin-dependent protein kinase holoenzyme complex	5/227	45/13737	0.000840762	0.0106497	0.00832568	PCNA/CDK1/CDK2/CDK6/CCNT2	5
	GO:0005788	CC	GO:0005788	endoplasmic reticulum lumen	13/227	285/13737	0.000926387	0.0113152	0.00884595	COL5A2/P4HA1/DNAJB11/P4HA2/RCN1/COL11A1/MELTF/P3H2/LRPAP1/CNPY3/TXNDC12/FKBP7/MYDGF	13
	GO:0005925	CC	GO:0005925	focal adhesion	16/227	413/13737	0.00141372	0.0161501	0.0126258	IGF2R/ITGAV/LIMA1/ITGB2/PPFIA1/PTK7/PHLDB2/CNN2/ENAH/TNS4/ICAM1/ITGB5/FBLIM1/MMP14/PARVG/FHL3	16
	GO:0031010	CC	GO:0031010	ISWI-type complex	3/227	14/13737	0.00141667	0.0161501	0.0126258	SMARCA5/BAZ1B/BAZ1A	3
	GO:0042470	CC	GO:0042470	melanosome	7/227	103/13737	0.0015865	0.0169557	0.0132556	TFRC/CTSD/MMP14/SLC1A5/SLC1A4/GGH/SLC2A1	7
	GO:0048770	CC	GO:0048770	pigment granule	7/227	103/13737	0.0015865	0.0169557	0.0132556	TFRC/CTSD/MMP14/SLC1A5/SLC1A4/GGH/SLC2A1	7
	GO:0045178	CC	GO:0045178	basal part of cell	11/227	234/13737	0.00178752	0.0185252	0.0144826	EPPK1/TFRC/PHLDB2/SLC1A5/EPCAM/HOMER3/SLC2A1/SLC7A8/SLC39A14/C5AR1/PDPN	11
	GO:1904949	CC	GO:1904949	ATPase complex	8/227	139/13737	0.00216806	0.0218081	0.0170491	DDX21/SMARCA5/BAZ1B/CHD3/BAZ1A/ANP32E/DEK/MBD3	8
	GO:0034399	CC	GO:0034399	nuclear periphery	8/227	141/13737	0.00237046	0.0223074	0.0174395	BASP1/PCNA/PML/HAT1/SPARC/PPIG/MORC2/CEBPB	8
	GO:0001725	CC	GO:0001725	stress fiber	6/227	83/13737	0.00249516	0.0223074	0.0174395	FSCN1/RAI14/LIMA1/CNN2/FBLIM1/FHL3	6
	GO:0097517	CC	GO:0097517	contractile actin filament bundle	6/227	83/13737	0.00249516	0.0223074	0.0174395	FSCN1/RAI14/LIMA1/CNN2/FBLIM1/FHL3	6
	GO:0000779	CC	GO:0000779	condensed chromosome, centromeric region	9/227	175/13737	0.0025258	0.0223074	0.0174395	TP53BP1/NCAPD2/CBX3/CENPB/PHF6/MAD2L1/ORC2/KIF2C/CEBPB	9
	GO:0098576	CC	GO:0098576	lumenal side of membrane	4/227	35/13737	0.00254383	0.0223074	0.0174395	HLA-C/HLA-F/CTSA/HLA-DQA2	4
	GO:0005604	CC	GO:0005604	basement membrane	6/227	86/13737	0.00298371	0.0255107	0.0199438	LAMB3/LAMC2/THBS2/PXDN/SPARC/P3H2	6
	GO:0001673	CC	GO:0001673	male germ cell nucleus	4/227	37/13737	0.0031272	0.0260854	0.020393	PCNA/TOP1/TRIP13/CDK2	4
	GO:0031012	CC	GO:0031012	extracellular matrix	17/227	492/13737	0.00336444	0.0269811	0.0210933	LAMB3/LAMC2/THBS2/CTSD/PXDN/COL5A2/PSAP/ICAM1/MMP14/SPARC/MMP10/CHI3L1/MMP1/COL11A1/P3H2/TGFB1/FCN1	17
	GO:0030312	CC	GO:0030312	external encapsulating structure	17/227	493/13737	0.00343427	0.0269811	0.0210933	LAMB3/LAMC2/THBS2/CTSD/PXDN/COL5A2/PSAP/ICAM1/MMP14/SPARC/MMP10/CHI3L1/MMP1/COL11A1/P3H2/TGFB1/FCN1	17
	GO:0042641	CC	GO:0042641	actomyosin	6/227	89/13737	0.00354048	0.0269811	0.0210933	FSCN1/RAI14/LIMA1/CNN2/FBLIM1/FHL3	6
	GO:0035580	CC	GO:0035580	specific granule lumen	5/227	62/13737	0.00355015	0.0269811	0.0210933	CTSD/CNN2/LYZ/CHI3L1/GGH	5
	GO:0016363	CC	GO:0016363	nuclear matrix	7/227	120/13737	0.00376533	0.0276201	0.0215928	BASP1/PML/HAT1/SPARC/PPIG/MORC2/CEBPB	7
	GO:0043596	CC	GO:0043596	nuclear replication fork	4/227	39/13737	0.00379575	0.0276201	0.0215928	MCM3/SMARCA5/BAZ1B/PCNA	4
	GO:0032432	CC	GO:0032432	actin filament bundle	6/227	93/13737	0.0043986	0.0307218	0.0240176	FSCN1/RAI14/LIMA1/CNN2/FBLIM1/FHL3	6
	GO:0042581	CC	GO:0042581	specific granule	8/227	156/13737	0.00440166	0.0307218	0.0240176	ITGAV/CTSD/ITGB2/CNN2/LYZ/CHI3L1/GGH/CYBA	8
	GO:0098797	CC	GO:0098797	plasma membrane protein complex	15/227	430/13737	0.00528145	0.0361251	0.0282419	TFRC/ITGAV/ITGB2/HLA-C/NCF2/ITGB5/NCF4/HLA-F/NCF1/CYBA/FADD/CLTA/HLA-DQA2/GNG10/SUMO1	15
	GO:0042611	CC	GO:0042611	MHC protein complex	3/227	22/13737	0.00543771	0.0364647	0.0285073	HLA-C/HLA-F/HLA-DQA2	3
	GO:0017116	MF	GO:0017116	single-stranded DNA helicase activity	8/228	22/13551	1.48302e-09	7.29648e-07	6.52531e-07	MCM2/MCM3/MCM6/MCM4/MCM5/MCM7/RFC4/RFC5	8
	GO:0042393	MF	GO:0042393	histone binding	18/228	223/13551	4.05824e-08	9.98326e-06	8.92812e-06	TP53BP1/NASP/MCM2/SMARCA5/BAZ1B/NCAPD2/TBL1XR1/PARP9/IPO9/CHD3/SSRP1/ANP32E/HAT1/DEK/CBX3/VRK1/PHF6/PHC2	18
	GO:0140097	MF	GO:0140097	catalytic activity, acting on DNA	16/228	222/13551	1.08579e-06	0.00017807	0.00015925	MCM2/MCM3/SMARCA5/DNMT1/PCNA/MCM6/TOP1/MCM4/MCM5/MCM7/CHD3/RFC4/FEN1/RFC5/HMGA2/PLD3	16
	GO:0003678	MF	GO:0003678	DNA helicase activity	8/228	56/13551	4.02536e-06	0.00049512	0.00044279	MCM2/MCM3/MCM6/MCM4/MCM5/MCM7/RFC4/RFC5	8
	GO:0031418	MF	GO:0031418	L-ascorbic acid binding	5/228	19/13551	1.23784e-05	0.00121804	0.0010893	PLOD2/P4HA1/P3H3/P4HA2/P3H2	5
	GO:0008094	MF	GO:0008094	ATP-dependent activity, acting on DNA	10/228	113/13551	2.04123e-05	0.00144386	0.00129126	MCM2/MCM3/SMARCA5/MCM6/MCM4/MCM5/MCM7/CHD3/RFC4/RFC5	10
	GO:0003697	MF	GO:0003697	single-stranded DNA binding	10/228	114/13551	2.205e-05	0.00144386	0.00129126	MCM2/MCM3/SMC4/SMC2/MCM6/TOP1/MCM4/MCM5/MCM7/HMCES	10
	GO:0031543	MF	GO:0031543	peptidyl-proline dioxygenase activity	4/228	11/13551	2.34775e-05	0.00144386	0.00129126	P4HA1/P3H3/P4HA2/P3H2	4
	GO:0004386	MF	GO:0004386	helicase activity	11/228	147/13551	3.8235e-05	0.00197061	0.00176234	MCM2/MCM3/DDX21/SMARCA5/MCM6/MCM4/MCM5/MCM7/CHD3/RFC4/RFC5	11
	GO:0003823	MF	GO:0003823	antigen binding	7/228	56/13551	4.00531e-05	0.00197061	0.00176234	HLA-C/TAP2/HLA-F/TGFB1/SLC7A8/HLA-DQA2/FCN1	7
	GO:0016887	MF	GO:0016887	ATP hydrolysis activity	18/228	377/13551	6.99335e-05	0.00312794	0.00279734	MCM2/MCM3/DDX21/SMC4/SMARCA5/SMC2/MCM6/MCM4/MCM5/MCM7/CHD3/TAP2/RFC4/TRIP13/MORC2/RFC5/HSPA13/KIF2C	18
	GO:0005506	MF	GO:0005506	iron ion binding	9/228	116/13551	0.000147817	0.00580635	0.00519267	PLOD2/P4HA1/P3H3/P4HA2/RRM2/CYP2S1/MELTF/P3H2/FTL	9
	GO:0042605	MF	GO:0042605	peptide antigen binding	5/228	31/13551	0.00015342	0.00580635	0.00519267	HLA-C/TAP2/HLA-F/SLC7A8/HLA-DQA2	5
	GO:0001618	MF	GO:0001618	virus receptor activity	7/228	70/13551	0.000169629	0.00596124	0.00533119	TFRC/ITGAV/ICAM1/ITGB5/CDK1/SLC1A5/SLC20A2	7
	GO:0140272	MF	GO:0140272	exogenous protein binding	7/228	71/13551	0.000185527	0.00608527	0.00544211	TFRC/ITGAV/ICAM1/ITGB5/CDK1/SLC1A5/SLC20A2	7
	GO:0033218	MF	GO:0033218	amide binding	14/228	289/13551	0.000389304	0.0119711	0.0107059	ITGB2/HLA-C/PSAP/KPNA2/TAP2/CLSTN1/ECE1/HLA-F/PPIG/LRPAP1/SLC7A8/FKBP7/CLTA/HLA-DQA2	14
	GO:0042277	MF	GO:0042277	peptide binding	12/228	225/13551	0.000431361	0.0122976	0.0109978	ITGB2/HLA-C/KPNA2/TAP2/CLSTN1/ECE1/HLA-F/PPIG/LRPAP1/SLC7A8/CLTA/HLA-DQA2	12
	GO:0035173	MF	GO:0035173	histone kinase activity	4/228	22/13551	0.000449911	0.0122976	0.0109978	BAZ1B/CDK1/VRK1/CDK2	4
	GO:0030246	MF	GO:0030246	carbohydrate binding	12/228	234/13551	0.000612202	0.0156589	0.0140039	IGF2R/PLOD2/P4HA1/FAM3C/P3H3/GALNT2/P4HA2/GAA/CHI3L1/P3H2/CLEC2B/FCN1	12
	GO:0016645	MF	GO:0016645	oxidoreductase activity, acting on the CH-NH group of donors	4/228	24/13551	0.000636541	0.0156589	0.0140039	MTHFD1L/PYCR1/MTHFD2/IL4I1	4
	GO:0048029	MF	GO:0048029	monosaccharide binding	6/228	68/13551	0.00097424	0.022825	0.0204126	IGF2R/PLOD2/P4HA1/P3H3/P4HA2/P3H2	6
	GO:0008301	MF	GO:0008301	DNA binding, bending	3/228	13/13551	0.0011868	0.0265412	0.023736	TOP1/HMGB3/HMGA2	3
	GO:0043138	MF	GO:0043138	3'-5' DNA helicase activity	3/228	14/13551	0.00149181	0.0305821	0.0273498	MCM2/MCM6/MCM5	3
	GO:0050664	MF	GO:0050664	oxidoreductase activity, acting on NAD(P)H, oxygen as acceptor	3/228	14/13551	0.00149181	0.0305821	0.0273498	NCF2/NCF1/CYBA	3
	GO:0031406	MF	GO:0031406	carboxylic acid binding	9/228	162/13551	0.00168452	0.0331513	0.0296475	IGF2R/PLOD2/P4HA1/PSAP/P3H3/P4HA2/COL11A1/P3H2/FCN1	9
	GO:0016646	MF	GO:0016646	oxidoreductase activity, acting on the CH-NH group of donors, NAD or NADP as acceptor	3/228	15/13551	0.00184174	0.0348513	0.0311678	MTHFD1L/PYCR1/MTHFD2	3
	GO:0016814	MF	GO:0016814	hydrolase activity, acting on carbon-nitrogen (but not peptide) bonds, in cyclic amidines	4/228	32/13551	0.001939	0.0353328	0.0315985	ADAR/AMPD3/MTHFD2/APOBEC3A	4
	GO:0003688	MF	GO:0003688	DNA replication origin binding	3/228	16/13551	0.00223879	0.0379822	0.0339678	MCM2/MCM5/ORC2	3
	GO:0008484	MF	GO:0008484	sulfuric ester hydrolase activity	3/228	16/13551	0.00223879	0.0379822	0.0339678	SULF2/GNS/GALNS	3
	GO:0031491	MF	GO:0031491	nucleosome binding	6/228	82/13551	0.00256596	0.0420818	0.0376341	SUPT16H/SMARCA5/SSRP1/H1-10/MBD3/HMGA2	6
	GO:0043177	MF	GO:0043177	organic acid binding	9/228	174/13551	0.00273958	0.0434797	0.0388843	IGF2R/PLOD2/P4HA1/PSAP/P3H3/P4HA2/COL11A1/P3H2/FCN1	9
	GO:0016706	MF	GO:0016706	2-oxoglutarate-dependent dioxygenase activity	5/228	58/13551	0.0028644	0.0440402	0.0393855	PLOD2/P4HA1/P3H3/P4HA2/P3H2	5

## Sheet: B. SD
Table S5. Enrichment analysis of proteins classified by eight expression modes. (B) SD.
KEGG	category	subcategory	ID	Description	GeneRatio	BgRatio	pvalue	p.adjust	qvalue	geneID	Count
hsa00590	Metabolism	Lipid metabolism	hsa00590	Arachidonic acid metabolism	8/166	47/6527	1.99705e-05	0.00485283	0.00443555	874/2053/3248/239/247/8681/100137049/255189	8
hsa00592	Metabolism	Lipid metabolism	hsa00592	alpha-Linolenic acid metabolism	5/166	17/6527	4.83891e-05	0.00587928	0.00537374	51/8310/8681/100137049/255189	5
hsa04530	Cellular Processes	Cellular community - eukaryotes	hsa04530	Tight junction	12/166	145/6527	0.000296511	0.0195395	0.0178594	79784/4301/7082/7430/9414/2064/5520/84952/3993/100506658/5563/1740	12
hsa00565	Metabolism	Lipid metabolism	hsa00565	Ether lipid metabolism	6/166	38/6527	0.00034742	0.0195395	0.0178594	5337/8681/100137049/5338/79153/255189	6
hsa00830	Metabolism	Metabolism of cofactors and vitamins	hsa00830	Retinol metabolism	6/166	39/6527	0.000402048	0.0195395	0.0178594	131/195814/54577/1562/145226/1577	6
hsa00410	Metabolism	Metabolism of other amino acids	hsa00410	beta-Alanine metabolism	5/166	27/6527	0.000513691	0.0208045	0.0190156	218/51/224/26275/8310	5
hsa00982	Metabolism	Xenobiotics biodegradation and metabolism	hsa00982	Drug metabolism - cytochrome P450	6/166	47/6527	0.00111874	0.0388362	0.0354969	218/131/54577/2952/1577/2327	6
hsa00140	Metabolism	Lipid metabolism	hsa00140	Steroid hormone biosynthesis	5/166	34/6527	0.00153365	0.0465848	0.0425791	6820/7923/54577/79154/1577	5
hsa00980	Metabolism	Xenobiotics biodegradation and metabolism	hsa00980	Metabolism of xenobiotics by cytochrome P450	6/166	51/6527	0.00172572	0.0465943	0.0425878	218/874/131/54577/2952/1577	6
		HALLMARK	ID	Description	GeneRatio	BgRatio	pvalue	p.adjust	qvalue	geneID	Count
		HALLMARK_ESTROGEN_RESPONSE_LATE	HALLMARK_ESTROGEN_RESPONSE_LATE	HALLMARK_ESTROGEN_RESPONSE_LATE	19/129	178/3924	3.7719e-06	0.000143332	0.000127053	KRT13/TRIM29/PKP3/PDCD4/FABP5/CLIC3/ALDH3A2/LLGL2/SULT2B1/MAPK13/KLK11/TPD52L1/HOMER2/ANXA9/IMPA2/PERP/PCP4/HSPB8/CD9	19
		HALLMARK_KRAS_SIGNALING_DN	HALLMARK_KRAS_SIGNALING_DN	HALLMARK_KRAS_SIGNALING_DN	13/129	136/3924	0.000439585	0.00835211	0.00740353	KRT13/KRT4/PKP1/SPTBN2/KRT5/KRT15/KRT1/TGM1/SERPINB2/SPRR3/KLK7/KLK8/SLC16A7	13
		HALLMARK_ESTROGEN_RESPONSE_EARLY	HALLMARK_ESTROGEN_RESPONSE_EARLY	HALLMARK_ESTROGEN_RESPONSE_EARLY	15/129	184/3924	0.000882038	0.0111725	0.00990359	KRT13/KRT15/ABLIM1/THSD4/MAST4/CLIC3/ESRP2/SULT2B1/TPD52L1/MINDY1/ANXA9/HSPB8/WWC1/RHOD/AQP3	15
		HALLMARK_APICAL_JUNCTION	HALLMARK_APICAL_JUNCTION	HALLMARK_APICAL_JUNCTION	14/129	185/3924	0.0026792	0.0254524	0.0225617	JUP/CTNNA1/CTNND1/TJP1/DSC3/BAIAP2/NECTIN4/PCDH1/ALOX15B/KRT31/NFASC/MAPK13/WNK4/MPZL2	14
	GO	ONTOLOGY	ID	Description	GeneRatio	BgRatio	pvalue	p.adjust	qvalue	geneID	Count
	GO:0008544	BP	GO:0008544	epidermis development	47/349	314/13198	1.52571e-22	4.56797e-19	4.31053e-19	PPL/EVPL/KRT4/KRT6A/KRT6B/KRT6C/KRT5/TGM3/KRT15/SCEL/ANXA1/KRT1/KRT78/SPINK5/TGM1/FABP5/EPHA2/SPINT1/CSTA/TRIM16/SPRR3/KRT76/CRABP2/ALDH3A2/KRT80/ALOX12/EXPH5/ALOX15B/KRT31/KRT73/SULT2B1/SPRR1A/KRT77/GRHL1/KLK7/TMEM79/KRT27/CYSRT1/CST6/TPRN/CERS3/KRT36/TGM5/GRHL3/AQP3/KRT82/KRT74	47
	GO:0030216	BP	GO:0030216	keratinocyte differentiation	31/349	139/13198	2.20475e-20	3.30051e-17	3.1145e-17	PPL/EVPL/KRT4/KRT6A/KRT6B/KRT6C/KRT5/TGM3/SCEL/ANXA1/KRT1/KRT78/TGM1/EPHA2/CSTA/TRIM16/SPRR3/KRT76/KRT80/EXPH5/ALOX15B/KRT73/SPRR1A/KRT77/GRHL1/TMEM79/CERS3/KRT36/AQP3/KRT82/KRT74	31
	GO:0009913	BP	GO:0009913	epidermal cell differentiation	34/349	186/13198	2.47502e-19	2.47007e-16	2.33086e-16	PPL/EVPL/KRT4/KRT6A/KRT6B/KRT6C/KRT5/TGM3/SCEL/ANXA1/KRT1/KRT78/SPINK5/TGM1/EPHA2/CSTA/TRIM16/SPRR3/KRT76/KRT80/EXPH5/ALOX15B/KRT73/SULT2B1/SPRR1A/KRT77/GRHL1/TMEM79/TPRN/CERS3/KRT36/AQP3/KRT82/KRT74	34
	GO:0031424	BP	GO:0031424	keratinization	21/349	57/13198	3.64534e-19	2.72854e-16	2.57476e-16	PPL/EVPL/KRT4/KRT6A/KRT6B/KRT6C/KRT5/TGM3/KRT1/KRT78/TGM1/SPRR3/KRT76/KRT80/KRT73/SPRR1A/KRT77/TMEM79/CERS3/KRT82/KRT74	21
	GO:0043588	BP	GO:0043588	skin development	37/349	266/13198	7.79548e-17	4.66793e-14	4.40485e-14	PPL/EVPL/KRT4/KRT6A/KRT6B/KRT6C/KRT5/JUP/TGM3/SCEL/ANXA1/KRT1/KRT78/SPINK5/TGM1/EPHA2/CSTA/TRIM16/SPRR3/KRT76/KRT80/ALOX12/EXPH5/ALOX15B/KRT73/SPRR1A/KRT77/GRHL1/TMEM79/KRT27/CYSRT1/CERS3/KRT36/GRHL3/AQP3/KRT82/KRT74	37
	GO:0045109	BP	GO:0045109	intermediate filament organization	19/349	71/13198	1.61102e-14	8.03901e-12	7.58595e-12	KRT13/KRT4/PKP1/KRT6A/KRT6B/KRT6C/KRT5/KRT15/KRT1/KRT78/KRT76/KRT80/KRT31/KRT73/KRT77/KRT27/KRT36/KRT82/KRT74	19
	GO:0045104	BP	GO:0045104	intermediate filament cytoskeleton organization	21/349	92/13198	2.10733e-14	9.01336e-12	8.50538e-12	PPL/EVPL/KRT13/KRT4/PKP1/KRT6A/KRT6B/KRT6C/KRT5/KRT15/KRT1/KRT78/KRT76/KRT80/KRT31/KRT73/KRT77/KRT27/KRT36/KRT82/KRT74	21
	GO:0045103	BP	GO:0045103	intermediate filament-based process	21/349	93/13198	2.65721e-14	9.94461e-12	9.38415e-12	PPL/EVPL/KRT13/KRT4/PKP1/KRT6A/KRT6B/KRT6C/KRT5/KRT15/KRT1/KRT78/KRT76/KRT80/KRT31/KRT73/KRT77/KRT27/KRT36/KRT82/KRT74	21
	GO:0018149	BP	GO:0018149	peptide cross-linking	8/349	25/13198	1.61101e-07	5.35931e-05	5.05727e-05	EVPL/TGM3/ANXA1/KRT1/TGM1/CSTA/SPRR1A/TGM5	8
	GO:0010466	BP	GO:0010466	negative regulation of peptidase activity	14/349	112/13198	1.45317e-06	0.000435078	0.000410558	SERPINB5/SPINK5/SERPINB3/SERPINB1/SERPINB4/SERPINB2/ANXA8L1/ANXA8/CSTA/CSTB/SERPINB13/AHSG/AQP1/SERPINB12	14
	GO:0051346	BP	GO:0051346	negative regulation of hydrolase activity	17/349	173/13198	3.35421e-06	0.000912956	0.000861503	SERPINB5/SPINK5/SERPINB3/SERPINB1/SERPINB4/SERPINB2/ANXA8L1/ANXA8/CSTA/CSTB/SERPINB13/AHSG/LGALS3/SORT1/APOC3/AQP1/SERPINB12	17
	GO:0006690	BP	GO:0006690	icosanoid metabolic process	12/349	95/13198	7.36428e-06	0.00183739	0.00173383	ACOX1/FABP5/HPGD/ALOX12/ALOX15B/CES2/PLA2G4B/CYP2C18/MGLL/CYP4F12/CYP4F22/PLA2G4F	12
	GO:1901615	BP	GO:1901615	organic hydroxy compound metabolic process	28/349	434/13198	1.26709e-05	0.00291819	0.00275373	APOA1/EPHX2/DUOX1/HMGCS1/ADH7/GIPC1/ALDH3A2/ALOX12/ALOX15B/MVK/SULT2B1/ITPKC/SDR16C5/RBP4/PRKAA2/CYP2C18/GDPD3/MSMO1/IMPA2/RDH12/CYP4F12/DUOXA1/APOF/ACP3/CYP3A5/CRYM/GPD1/TM7SF2	28
	GO:0006631	BP	GO:0006631	fatty acid metabolic process	23/349	323/13198	1.63834e-05	0.00350371	0.00330625	ACOX1/FABP5/PCCA/HPGD/ADH7/ALDH3A2/ALOX12/ACOX3/ALOX15B/ACOT11/CES2/PLA2G4B/PRKAA2/APOC3/HSD17B8/CYP2C18/APOC2/MGLL/MSMO1/CYP4F12/ECHDC2/PLA2G4F/FMO2	23
	GO:0033559	BP	GO:0033559	unsaturated fatty acid metabolic process	11/349	90/13198	2.42808e-05	0.00484645	0.00457331	ACOX1/FABP5/HPGD/ALOX12/ALOX15B/CES2/PLA2G4B/CYP2C18/MGLL/CYP4F12/PLA2G4F	11
	GO:0006721	BP	GO:0006721	terpenoid metabolic process	10/349	78/13198	3.74205e-05	0.00700231	0.00660767	HMGCS1/ADH7/CRABP2/ALDH3A2/SDR16C5/RBP4/UGT1A7/CYP2C18/RDH12/CYP3A5	10
	GO:0019755	BP	GO:0019755	one-carbon compound transport	5/349	16/13198	4.31579e-05	0.00760086	0.00717249	HBG2/HBG1/AQP1/RHCG/AQP3	5
	GO:0006644	BP	GO:0006644	phospholipid metabolic process	22/349	322/13198	4.69121e-05	0.00780305	0.00736329	APOA1/FABP5/PLD1/HMGCS1/PLCD1/ALOX15B/MVK/INPP1/PLA2G4B/ITPKC/SLC44A2/MTMR10/PIK3C2B/PLD2/GDPD3/PITPNM3/APOC2/IMPA2/GPLD1/PIGN/SH3YL1/PLA2G4F	22
	GO:0046486	BP	GO:0046486	glycerolipid metabolic process	22/349	324/13198	5.14694e-05	0.00811049	0.00765339	APOA1/FABP5/PLD1/PLCD1/INPP1/PLA2G4B/ITPKC/SLC44A2/MTMR10/APOC3/PIK3C2B/PLD2/GDPD3/PITPNM3/APOC2/MGLL/IMPA2/GPLD1/PIGN/GPD1/SH3YL1/PLA2G4F	22
	GO:0006066	BP	GO:0006066	alcohol metabolic process	21/349	306/13198	6.53925e-05	0.00964116	0.0090978	APOA1/EPHX2/HMGCS1/ADH7/ALDH3A2/MVK/SULT2B1/ITPKC/SDR16C5/RBP4/PRKAA2/CYP2C18/GDPD3/MSMO1/IMPA2/RDH12/APOF/ACP3/CYP3A5/GPD1/TM7SF2	21
	GO:0045216	BP	GO:0045216	cell-cell junction organization	15/349	176/13198	6.76233e-05	0.00964116	0.0090978	JUP/CTNNA1/AFDN/TJP1/DSG1/TJP2/PKP3/EPHA2/MPP7/POF1B/PLEKHA7/OCLN/GRHL1/PERP/CD9	15
	GO:0016101	BP	GO:0016101	diterpenoid metabolic process	9/349	69/13198	7.98039e-05	0.0108606	0.0102485	ADH7/CRABP2/ALDH3A2/SDR16C5/RBP4/UGT1A7/CYP2C18/RDH12/CYP3A5	9
	GO:0002934	BP	GO:0002934	desmosome organization	4/349	10/13198	8.89658e-05	0.011581	0.0109283	JUP/PKP3/GRHL1/PERP	4
	GO:0034308	BP	GO:0034308	primary alcohol metabolic process	10/349	87/13198	9.64066e-05	0.0119716	0.0112969	ADH7/ALDH3A2/SDR16C5/RBP4/CYP2C18/GDPD3/RDH12/ACP3/CYP3A5/GPD1	10
	GO:0120254	BP	GO:0120254	olefinic compound metabolic process	12/349	123/13198	9.99636e-05	0.0119716	0.0112969	EPHX2/ADH7/ALOX12/ALOX15B/PLA2G4B/SDR16C5/RBP4/CYP2C18/MGLL/RDH12/CYP4F12/CYP3A5	12
	GO:0010951	BP	GO:0010951	negative regulation of endopeptidase activity	11/349	106/13198	0.000111372	0.0128249	0.0121021	SERPINB5/SERPINB3/SERPINB1/SERPINB4/SERPINB2/ANXA8L1/ANXA8/SERPINB13/AHSG/AQP1/SERPINB12	11
	GO:0009611	BP	GO:0009611	response to wounding	28/349	494/13198	0.000124967	0.0138575	0.0130765	AHNAK/PPL/EVPL/KRT6A/CTNNA1/ANXA1/KRT1/SERPINB2/DUOX1/KANK1/ANXA8/ERBB2/SPRR3/VPS4B/ALOX12/NFIA/OCLN/LRG1/AQP1/KLK8/CHMP4C/KLK6/TMPRSS4/PTN/ERBB3/ST3GAL4/CD9/GRHL3	28
	GO:0006720	BP	GO:0006720	isoprenoid metabolic process	11/349	110/13198	0.000155496	0.016627	0.0156899	HMGCS1/ADH7/CRABP2/ALDH3A2/MVK/SDR16C5/RBP4/UGT1A7/CYP2C18/RDH12/CYP3A5	11
	GO:0061436	BP	GO:0061436	establishment of skin barrier	6/349	32/13198	0.000165856	0.0171232	0.0161581	KRT1/ALOX12/GRHL1/TMEM79/CYSRT1/GRHL3	6
	GO:0006650	BP	GO:0006650	glycerophospholipid metabolic process	18/349	259/13198	0.000184944	0.0184574	0.0174172	APOA1/FABP5/PLD1/PLCD1/INPP1/PLA2G4B/ITPKC/SLC44A2/MTMR10/PIK3C2B/PLD2/GDPD3/PITPNM3/IMPA2/GPLD1/PIGN/SH3YL1/PLA2G4F	18
	GO:0060192	BP	GO:0060192	negative regulation of lipase activity	4/349	12/13198	0.00020107	0.0194195	0.0183251	ANXA8L1/ANXA8/SORT1/APOC3	4
	GO:0052547	BP	GO:0052547	regulation of peptidase activity	18/349	262/13198	0.000213277	0.0199548	0.0188301	A2ML1/SERPINB5/SPINK5/SERPINB3/UACA/SERPINB1/SERPINB4/SERPINB2/ANXA8L1/ANXA8/CSTA/CSTB/SERPINB13/AHSG/AQP1/FAM162A/PERP/SERPINB12	18
	GO:0042445	BP	GO:0042445	hormone metabolic process	14/349	175/13198	0.000229376	0.0208106	0.0196378	DUOX1/ADH7/CRABP2/SDR16C5/RBP4/HSD17B8/UGT1A7/CYP2C18/KLK6/DHRS11/RDH12/DUOXA1/CYP3A5/CRYM	14
	GO:0045861	BP	GO:0045861	negative regulation of proteolysis	15/349	199/13198	0.000265393	0.0233702	0.0220531	SERPINB5/SPINK5/SERPINB3/SERPINB1/SERPINB4/SERPINB2/ANXA8L1/ANXA8/CSTA/CSTB/SERPINB13/GIPC1/AHSG/AQP1/SERPINB12	15
	GO:0010817	BP	GO:0010817	regulation of hormone levels	23/349	391/13198	0.000297441	0.0248846	0.0234822	ANXA1/NIBAN2/RAB11FIP1/DUOX1/ADH7/CRABP2/SDR16C5/RBP4/HSD17B8/AQP1/UGT1A7/CYP2C18/KLK6/DHRS11/FAM3B/WNK4/RDH12/GPLD1/DUOXA1/FAM3D/CYP3A5/CRYM/VIP	23
	GO:0001523	BP	GO:0001523	retinoid metabolic process	8/349	65/13198	0.000299214	0.0248846	0.0234822	ADH7/CRABP2/SDR16C5/RBP4/UGT1A7/CYP2C18/RDH12/CYP3A5	8
	GO:0015670	BP	GO:0015670	carbon dioxide transport	4/349	14/13198	0.000389895	0.0315499	0.0297718	HBG2/HBG1/AQP1/RHCG	4
	GO:0046503	BP	GO:0046503	glycerolipid catabolic process	7/349	52/13198	0.000409076	0.0318162	0.0300231	PLA2G4B/APOC3/GDPD3/APOC2/MGLL/GPLD1/PLA2G4F	7
	GO:0007043	BP	GO:0007043	cell-cell junction assembly	11/349	123/13198	0.00041444	0.0318162	0.0300231	JUP/CTNNA1/AFDN/TJP1/DSG1/PKP3/EPHA2/MPP7/POF1B/OCLN/CD9	11
	GO:0045682	BP	GO:0045682	regulation of epidermis development	7/349	53/13198	0.000460797	0.0344906	0.0325468	TRIM16/ALOX15B/SULT2B1/GRHL1/TMEM79/KRT36/AQP3	7
	GO:0043691	BP	GO:0043691	reverse cholesterol transport	4/349	15/13198	0.000520647	0.0372695	0.0351691	APOA1/APOC3/APOC2/APOM	4
	GO:0042573	BP	GO:0042573	retinoic acid metabolic process	5/349	26/13198	0.000522819	0.0372695	0.0351691	ADH7/CRABP2/UGT1A7/CYP2C18/CYP3A5	5
	GO:0042060	BP	GO:0042060	wound healing	22/349	385/13198	0.000593753	0.0413418	0.0390119	AHNAK/PPL/EVPL/KRT6A/ANXA1/KRT1/SERPINB2/DUOX1/KANK1/ANXA8/ERBB2/SPRR3/VPS4B/ALOX12/OCLN/LRG1/AQP1/CHMP4C/ERBB3/ST3GAL4/CD9/GRHL3	22
	GO:0042572	BP	GO:0042572	retinol metabolic process	6/349	41/13198	0.000673689	0.0457089	0.0431329	ADH7/SDR16C5/RBP4/CYP2C18/RDH12/CYP3A5	6
	GO:0044242	BP	GO:0044242	cellular lipid catabolic process	14/349	195/13198	0.000687008	0.0457089	0.0431329	ACOX1/PCCA/PLD1/ACOX3/PLA2G4B/APOC3/PLD2/GDPD3/APOC2/MGLL/GPLD1/CYP4F12/ECHDC2/PLA2G4F	14
	GO:0001533	CC	GO:0001533	cornified envelope	27/367	56/13737	4.69472e-28	1.66193e-25	1.40842e-25	PPL/EVPL/PKP1/JUP/DSG3/DSC2/SCEL/ANXA1/KRT1/DSG1/SERPINB5/CAPN1/DSC3/TGM1/PKP3/SERPINB2/CSTA/SPRR3/SPRR1A/KRT77/KLK7/SPRR2A/CYSRT1/KLK6/SERPINB12/CST6/RPTN	27
	GO:0005882	CC	GO:0005882	intermediate filament	22/367	112/13737	1.72746e-13	3.05761e-11	2.59119e-11	PPL/EVPL/KRT13/KRT4/PKP1/KRT6A/KRT6B/KRT6C/KRT5/JUP/KRT15/KRT1/KRT78/KRT76/KRT80/KRT31/KRT73/KRT77/KRT27/KRT36/KRT82/KRT74	22
	GO:0045095	CC	GO:0045095	keratin filament	15/367	46/13737	4.57595e-13	5.39962e-11	4.57595e-11	KRT13/KRT4/KRT6A/KRT6B/KRT6C/KRT5/KRT1/KRT78/KRT76/KRT80/KRT73/KRT77/KRT36/KRT82/KRT74	15
	GO:0005912	CC	GO:0005912	adherens junction	24/367	171/13737	2.66989e-11	2.27129e-09	1.92482e-09	PKP1/JUP/CTNNA1/CTNND1/AFDN/DSC2/TJP1/ANXA1/EZR/TRIM29/TJP2/NIBAN2/PKP3/BAIAP2/SHROOM3/MPP7/NECTIN4/POF1B/PLEKHA7/LLGL2/RAB10/PDLIM2/ALOX15B/DLG2	24
	GO:0030057	CC	GO:0030057	desmosome	11/367	27/13737	3.79038e-11	2.27129e-09	1.92482e-09	PPL/EVPL/PKP1/JUP/DSG3/DSC2/DSG1/DSC3/PKP3/POF1B/PERP	11
	GO:0045111	CC	GO:0045111	intermediate filament cytoskeleton	22/367	145/13737	3.84964e-11	2.27129e-09	1.92482e-09	PPL/EVPL/KRT13/KRT4/PKP1/KRT6A/KRT6B/KRT6C/KRT5/JUP/KRT15/KRT1/KRT78/KRT76/KRT80/KRT31/KRT73/KRT77/KRT27/KRT36/KRT82/KRT74	22
	GO:0005911	CC	GO:0005911	cell-cell junction	39/367	447/13737	6.87044e-11	3.47448e-09	2.94448e-09	AHNAK/PPL/EVPL/PKP1/SPTBN2/JUP/CTNNA1/DSG3/CTNND1/AFDN/DSC2/TJP1/ANXA1/EZR/TRIM29/DSG1/TJP2/DSC3/NIBAN2/PKP3/BAIAP2/SHROOM3/EPHA2/MPP7/NECTIN4/POF1B/PLEKHA7/CGNL1/LLGL2/RAB10/PCDH1/PDLIM2/ALOX15B/NFASC/OCLN/PERP/WNK4/AQP3/DLG2	39
	GO:0034364	CC	GO:0034364	high-density lipoprotein particle	6/367	25/13737	4.01935e-05	0.00177856	0.00150726	APOA1/APOC3/APOC2/APOF/APOM/SAA4	6
	GO:0043296	CC	GO:0043296	apical junction complex	12/367	129/13737	0.000174304	0.00685596	0.00581013	JUP/CTNNA1/CTNND1/TJP1/TJP2/SHROOM3/MPP7/POF1B/PLEKHA7/CGNL1/OCLN/WNK4	12
	GO:0035580	CC	GO:0035580	specific granule lumen	8/367	62/13737	0.000230673	0.00816583	0.00692019	JUP/QSOX1/ORM1/CRISP3/TOLLIP/LRG1/ORM2/SLPI	8
	GO:0034358	CC	GO:0034358	plasma lipoprotein particle	6/367	35/13737	0.000294004	0.0086731	0.00735009	APOA1/APOC3/APOC2/APOF/APOM/SAA4	6
	GO:1990777	CC	GO:1990777	lipoprotein particle	6/367	35/13737	0.000294004	0.0086731	0.00735009	APOA1/APOC3/APOC2/APOF/APOM/SAA4	6
	GO:0070820	CC	GO:0070820	tertiary granule	13/367	161/13737	0.000386015	0.0102568	0.00869218	PKP1/DSG1/NBEAL2/PLD1/CSTB/QSOX1/ORM1/NFASC/CRISP3/LGALS3/LRG1/SERPINB12/PRSS3	13
	GO:0034362	CC	GO:0034362	low-density lipoprotein particle	4/367	14/13737	0.000405635	0.0102568	0.00869218	APOA1/APOC2/APOF/APOM	4
	GO:0032994	CC	GO:0032994	protein-lipid complex	6/367	38/13737	0.00046743	0.0110313	0.0093486	APOA1/APOC3/APOC2/APOF/APOM/SAA4	6
	GO:0045177	CC	GO:0045177	apical part of cell	21/367	357/13737	0.00062354	0.0137958	0.0116914	SPTBN2/TJP1/ANXA1/EZR/CLCA4/DSG1/MYO5B/SHROOM3/DUOX1/PLD1/ERBB2/ITGA8/RAB27B/OCLN/PROM2/AQP1/HOMER2/RHCG/ERBB3/CYP4F12/ACP3	21
	GO:0101002	CC	GO:0101002	ficolin-1-rich granule	13/367	184/13737	0.00134823	0.0270086	0.0228886	PKP1/JUP/HSPA1A/HSPA1B/KRT1/DSG1/CAPN1/NBEAL2/CSTB/NFASC/LGALS3/LRG1/SERPINB12	13
	GO:0031252	CC	GO:0031252	cell leading edge	21/367	380/13737	0.00137332	0.0270086	0.0228886	CTNNA1/CTNND1/EZR/RNH1/EPS8L2/BAIAP2/ABLIM1/DUOX1/EPHA2/KANK1/ERBB2/ITGA8/OCLN/BSPRY/ARF6/PTK6/COBL/ABLIM3/SH3YL1/PLA2G4F/WWC1	21
	GO:0034361	CC	GO:0034361	very-low-density lipoprotein particle	4/367	20/13737	0.00172946	0.0306115	0.025942	APOA1/APOC3/APOC2/APOM	4
	GO:0034385	CC	GO:0034385	triglyceride-rich plasma lipoprotein particle	4/367	20/13737	0.00172946	0.0306115	0.025942	APOA1/APOC3/APOC2/APOM	4
	GO:0072562	CC	GO:0072562	blood microparticle	9/367	107/13737	0.00225591	0.0380282	0.0322273	HSPA1A/HSPA1B/KRT1/APOA1/HBG2/AHSG/ORM1/ORM2/CPN2	9
	GO:0001726	CC	GO:0001726	ruffle	12/367	175/13737	0.00261608	0.042095	0.0356738	EZR/EPS8L2/BAIAP2/EPHA2/KANK1/ERBB2/ARF6/PTK6/COBL/SH3YL1/PLA2G4F/WWC1	12
	GO:0070160	CC	GO:0070160	tight junction	9/367	112/13737	0.00307853	0.0473826	0.0401548	AFDN/TJP1/TJP2/EPHA2/MPP7/POF1B/CGNL1/OCLN/WNK4	9
	GO:1904724	CC	GO:1904724	tertiary granule lumen	6/367	55/13737	0.00335594	0.0495002	0.0419493	CSTB/QSOX1/ORM1/CRISP3/LRG1/PRSS3	6
	GO:0030280	MF	GO:0030280	structural constituent of skin epidermis	16/369	32/13551	2.67755e-17	1.37358e-14	1.2204e-14	KRT4/PKP1/KRT6A/KRT6B/KRT6C/KRT5/KRT1/KRT78/KRT76/KRT80/KRT73/SPRR1A/KRT77/KRT36/KRT82/KRT74	16
	GO:0004866	MF	GO:0004866	endopeptidase inhibitor activity	18/369	127/13551	9.74387e-09	1.70787e-06	1.5174e-06	A2ML1/SERPINB5/SPINK5/SERPINB3/SERPINB1/SERPINB4/SERPINB2/SPINT1/CSTA/CSTB/SERPINB13/PEBP1/AHSG/ITIH5/SERPINB12/CST6/SLPI/SPINK7	18
	GO:0004867	MF	GO:0004867	serine-type endopeptidase inhibitor activity	14/369	74/13551	9.98752e-09	1.70787e-06	1.5174e-06	A2ML1/SERPINB5/SPINK5/SERPINB3/SERPINB1/SERPINB4/SERPINB2/SPINT1/SERPINB13/PEBP1/ITIH5/SERPINB12/SLPI/SPINK7	14
	GO:0030414	MF	GO:0030414	peptidase inhibitor activity	18/369	132/13551	1.8132e-08	2.32543e-06	2.0661e-06	A2ML1/SERPINB5/SPINK5/SERPINB3/SERPINB1/SERPINB4/SERPINB2/SPINT1/CSTA/CSTB/SERPINB13/PEBP1/AHSG/ITIH5/SERPINB12/CST6/SLPI/SPINK7	18
	GO:0061135	MF	GO:0061135	endopeptidase regulator activity	18/369	144/13551	7.1623e-08	7.34852e-06	6.529e-06	A2ML1/SERPINB5/SPINK5/SERPINB3/SERPINB1/SERPINB4/SERPINB2/SPINT1/CSTA/CSTB/SERPINB13/PEBP1/AHSG/ITIH5/SERPINB12/CST6/SLPI/SPINK7	18
	GO:0045296	MF	GO:0045296	cadherin binding	27/369	318/13551	1.71644e-07	1.46755e-05	1.30389e-05	AHNAK/PPL/EVPL/PKP1/SPTBN2/JUP/CTNNA1/HSPA1A/CTNND1/AFDN/TJP1/ANXA1/EZR/TRIM29/TJP2/COBLL1/NIBAN2/PKP3/EPS8L2/PPP1R13L/BAIAP2/EPHA2/MPP7/DNAJB1/GIPC1/SH3GLB2/RAB10	27
	GO:0140678	MF	GO:0140678	molecular function inhibitor activity	29/369	392/13551	1.0745e-06	7.79723e-05	6.92767e-05	A2ML1/HSPA1A/ANXA1/SERPINB5/SPINK5/SERPINB3/RNH1/SERPINB1/SERPINB4/SERPINB2/SPINT1/CSTA/CSTB/SERPINB13/DNAJB1/ADH7/PEBP1/AHSG/LGALS3/ITIH5/APOC3/UGT1A7/APOC2/PTN/WNK4/SERPINB12/CST6/SLPI/SPINK7	29
	GO:0004857	MF	GO:0004857	enzyme inhibitor activity	25/369	309/13551	1.21594e-06	7.79723e-05	6.92767e-05	A2ML1/ANXA1/SERPINB5/SPINK5/SERPINB3/RNH1/SERPINB1/SERPINB4/SERPINB2/SPINT1/CSTA/CSTB/SERPINB13/PEBP1/AHSG/LGALS3/ITIH5/APOC3/UGT1A7/APOC2/PTN/SERPINB12/CST6/SLPI/SPINK7	25
	GO:0061134	MF	GO:0061134	peptidase regulator activity	18/369	185/13551	3.03335e-06	0.000172901	0.000153619	A2ML1/SERPINB5/SPINK5/SERPINB3/SERPINB1/SERPINB4/SERPINB2/SPINT1/CSTA/CSTB/SERPINB13/PEBP1/AHSG/ITIH5/SERPINB12/CST6/SLPI/SPINK7	18
	GO:0098632	MF	GO:0098632	cell-cell adhesion mediator activity	8/369	48/13551	4.07779e-05	0.00200126	0.00177807	JUP/DSC2/ANXA1/TRIM29/PKP3/BAIAP2/RAB10/NFASC	8
	GO:0004620	MF	GO:0004620	phospholipase activity	10/369	77/13551	4.29119e-05	0.00200126	0.00177807	PLD1/PLCD1/PLA2G4B/PLD2/GDPD3/PITPNM3/MGLL/GPLD1/ASPG/PLA2G4F	10
	GO:0050661	MF	GO:0050661	NADP binding	8/369	49/13551	4.7592e-05	0.00203456	0.00180766	PGD/CBR3/DUOX1/GMDS/TP53I3/CRYM/TM7SF2/FMO2	8
	GO:0031489	MF	GO:0031489	myosin V binding	5/369	17/13551	6.88171e-05	0.00261435	0.0023228	RAB3D/RAB10/RAB27B/RAB25/RAB11A	5
	GO:0004869	MF	GO:0004869	cysteine-type endopeptidase inhibitor activity	6/369	27/13551	7.13468e-05	0.00261435	0.0023228	SERPINB3/CSTA/CSTB/SERPINB13/AHSG/CST6	6
	GO:0004252	MF	GO:0004252	serine-type endopeptidase activity	13/369	136/13551	8.62645e-05	0.00295025	0.00262123	TMPRSS11E/KLK13/TMPRSS11B/KLK11/KLK7/TMPRSS11D/KLK8/KLK6/PRSS27/TMPRSS4/TMPRSS11A/PRSS3/TMPRSS2	13
	GO:0098641	MF	GO:0098641	cadherin binding involved in cell-cell adhesion	5/369	18/13551	9.31671e-05	0.00298717	0.00265404	ANXA1/TRIM29/PKP3/BAIAP2/RAB10	5
	GO:0005544	MF	GO:0005544	calcium-dependent phospholipid binding	7/369	45/13551	0.000194971	0.00573727	0.00509744	ANXA1/CPNE3/ANXA8L1/ANXA8/PLA2G4B/ANXA9/PLA2G4F	7
	GO:0004622	MF	GO:0004622	lysophospholipase activity	5/369	21/13551	0.000206859	0.00573727	0.00509744	PLA2G4B/GDPD3/MGLL/ASPG/PLA2G4F	5
	GO:0004198	MF	GO:0004198	calcium-dependent cysteine-type endopeptidase activity	4/369	12/13551	0.000225143	0.00573727	0.00509744	CAPN1/CAPN5/CAPNS2/CAPN14	4
	GO:0098631	MF	GO:0098631	cell adhesion mediator activity	8/369	61/13551	0.000233909	0.00573727	0.00509744	JUP/DSC2/ANXA1/TRIM29/PKP3/BAIAP2/RAB10/NFASC	8
	GO:0016298	MF	GO:0016298	lipase activity	10/369	94/13551	0.000234859	0.00573727	0.00509744	PLD1/PLCD1/PLA2G4B/PLD2/GDPD3/PITPNM3/MGLL/GPLD1/ASPG/PLA2G4F	10
	GO:0016614	MF	GO:0016614	oxidoreductase activity, acting on CH-OH group of donors	11/369	114/13551	0.000275621	0.00628485	0.00558396	PGD/ALDH3A1/CBR3/HPGD/ADH7/ALDH3A2/SDR16C5/HSD17B8/DHRS11/RDH12/GPD1	11
	GO:0008236	MF	GO:0008236	serine-type peptidase activity	13/369	153/13551	0.000281777	0.00628485	0.00558396	TMPRSS11E/KLK13/TMPRSS11B/KLK11/KLK7/TMPRSS11D/KLK8/KLK6/PRSS27/TMPRSS4/TMPRSS11A/PRSS3/TMPRSS2	13
	GO:0004175	MF	GO:0004175	endopeptidase activity	20/369	310/13551	0.00032944	0.00677637	0.00602066	CLCA4/CAPN1/TMPRSS11E/CAPN5/CAPNS2/KLK13/TMPRSS11B/KLK11/KLK7/TMPRSS11D/CAPN14/KLK8/KLK6/PRSS27/TMPRSS4/TMPRSS11A/JMJD7/PRSS3/TMPRSS2/PGC	20
	GO:0005543	MF	GO:0005543	phospholipid binding	25/369	432/13551	0.000330233	0.00677637	0.00602066	SPTBN2/ANXA1/CPNE3/APOA1/SCIN/ANXA8L1/ANXA8/PLD1/PLCD1/JPH2/PEBP1/PLA2G4B/APOC3/GLTP/TOM1L1/PIK3C2B/PLD2/ANXA9/DAPP1/SDCBP2/APOM/SH3YL1/PLEKHN1/PLA2G4F/PHLDA1	25
	GO:0017171	MF	GO:0017171	serine hydrolase activity	13/369	157/13551	0.000362421	0.00715085	0.00635338	TMPRSS11E/KLK13/TMPRSS11B/KLK11/KLK7/TMPRSS11D/KLK8/KLK6/PRSS27/TMPRSS4/TMPRSS11A/PRSS3/TMPRSS2	13
	GO:0017022	MF	GO:0017022	myosin binding	8/369	70/13551	0.000606373	0.0113655	0.010098	RAB3D/GIPC1/LLGL2/RAB10/PDLIM2/RAB27B/RAB25/RAB11A	8
	GO:0016616	MF	GO:0016616	oxidoreductase activity, acting on the CH-OH group of donors, NAD or NADP as acceptor	10/369	106/13551	0.000620341	0.0113655	0.010098	PGD/ALDH3A1/CBR3/HPGD/ADH7/SDR16C5/HSD17B8/DHRS11/RDH12/GPD1	10
	GO:0005501	MF	GO:0005501	retinoid binding	5/369	27/13551	0.000717527	0.0122697	0.0109014	FABP5/ADH7/CRABP2/RBP4/UGT1A7	5
	GO:0019840	MF	GO:0019840	isoprenoid binding	5/369	27/13551	0.000717527	0.0122697	0.0109014	FABP5/ADH7/CRABP2/RBP4/UGT1A7	5
	GO:0001786	MF	GO:0001786	phosphatidylserine binding	7/369	59/13551	0.00105795	0.0175073	0.0155549	ANXA1/SCIN/ANXA8L1/ANXA8/JPH2/ANXA9/PLEKHN1	7
	GO:0051015	MF	GO:0051015	actin filament binding	14/369	199/13551	0.00111472	0.0178703	0.0158774	MYH14/SPTBN2/CTNNA1/AFDN/EZR/MYO5B/SCIN/ABLIM1/SHROOM3/ANXA8/POF1B/NEBL/ABLIM2/ABLIM3	14
	GO:0043178	MF	GO:0043178	alcohol binding	8/369	80/13551	0.00147166	0.0228776	0.0203262	APOA1/ADH7/CRABP2/SULT2B1/PROM2/RBP4/APOC3/APOF	8
	GO:1901618	MF	GO:1901618	organic hydroxy compound transmembrane transporter activity	5/369	32/13551	0.00160097	0.0241559	0.021462	SLC44A2/RBP4/AQP1/SLC16A7/AQP3	5
	GO:0004497	MF	GO:0004497	monooxygenase activity	7/369	68/13551	0.00244039	0.0357691	0.0317801	CYP2C18/MSMO1/CYP4F12/JMJD7/CYP3A5/CYP4F22/FMO2	7
	GO:0008233	MF	GO:0008233	peptidase activity	24/369	472/13551	0.00253436	0.0361146	0.032087	NPEPPS/CLCA4/CAPN1/TMPRSS11E/CAPN5/CAPNS2/KLK13/TMPRSS11B/KLK11/KLK7/TMPRSS11D/MINDY1/CAPN14/CPA4/KLK8/KLK6/PRSS27/TMPRSS4/TMPRSS11A/YOD1/JMJD7/PRSS3/TMPRSS2/PGC	24
	GO:0045295	MF	GO:0045295	gamma-catenin binding	3/369	11/13551	0.00280817	0.0389349	0.0345928	CTNNA1/DSG1/DSC3	3
	GO:0003779	MF	GO:0003779	actin binding	21/369	401/13551	0.00328481	0.0443449	0.0393995	MYH14/SPTBN2/CTNNA1/AFDN/EZR/COBLL1/MYO5B/SCIN/EPS8L2/ABLIM1/SHROOM3/ANXA8/HOOK1/POF1B/GIPC1/PDLIM2/NEBL/HOMER2/COBL/ABLIM2/ABLIM3	21
	GO:0003925	MF	GO:0003925	G protein activity	5/369	38/13551	0.00349253	0.0459402	0.0408169	RAB10/RAB27B/RAB11A/ARF6/RIT1	5

## Sheet: C. UU
Table S5. Enrichment analysis of proteins classified by eight expression modes. (C) UU.
KEGG	category	subcategory	ID	Description	GeneRatio	BgRatio	pvalue	p.adjust	qvalue	geneID	Count
hsa04613	Organismal Systems	Immune system	hsa04613	Neutrophil extracellular trap formation	17/104	155/6527	2.34645e-10	4.31747e-08	3.82842e-08	4353/3684/1536/1991/820/566/8350/8351/8352/8353/8354/8355/8356/8357/8358/8968/2214	17
hsa05322	Human Diseases	Immune disease	hsa05322	Systemic lupus erythematosus	12/104	103/6527	6.46223e-08	5.94525e-06	5.27182e-06	1991/8350/8351/8352/8353/8354/8355/8356/8357/8358/8968/2214	12
hsa05202	Human Diseases	Cancer: overview	hsa05202	Transcriptional misregulation in cancer	14/104	154/6527	1.16842e-07	7.16632e-06	6.35458e-06	4353/3684/4318/1991/8350/8351/8352/8353/8354/8355/8356/8357/8358/8968	14
hsa05034	Human Diseases	Substance dependence	hsa05034	Alcoholism	10/104	142/6527	7.88929e-05	0.00362908	0.003218	8350/8351/8352/8353/8354/8355/8356/8357/8358/8968	10
hsa05131	Human Diseases	Infectious disease: bacterial	hsa05131	Shigellosis	12/104	232/6527	0.000291814	0.0107388	0.00952235	3101/5217/8350/8351/8352/8353/8354/8355/8356/8357/8358/8968	12
hsa04512	Environmental Information Processing	Signaling molecules and interaction	hsa04512	ECM-receptor interaction	7/104	85/6527	0.000379388	0.0116346	0.0103167	2335/3371/3912/7057/1277/1278/284217	7
hsa05146	Human Diseases	Infectious disease: parasitic	hsa05146	Amoebiasis	7/104	88/6527	0.000469292	0.0117649	0.0104323	2335/3912/1277/1278/1281/3684/284217	7
hsa04974	Organismal Systems	Digestive system	hsa04974	Protein digestion and absorption	7/104	90/6527	0.000538139	0.0117649	0.0104323	1303/1277/1278/1281/1289/1295/50509	7
hsa04933	Human Diseases	Endocrine and metabolic disease	hsa04933	AGE-RAGE signaling pathway in diabetic complications	7/104	91/6527	0.000575458	0.0117649	0.0104323	2335/1277/6772/1278/1281/4313/1536	7
hsa04820	Cellular Processes	Cell motility	hsa04820	Cytoskeleton in muscle cells	11/104	219/6527	0.000676836	0.0124538	0.0110431	2335/4628/7057/1277/1278/2201/1281/1462/1289/284217/50509	11
hsa04145	Cellular Processes	Transport and catabolism	hsa04145	Phagosome	8/104	143/6527	0.00191089	0.0319639	0.0283433	7057/4353/3684/6890/528/1536/1520/2214	8
hsa00100	Metabolism	Lipid metabolism	hsa00100	Steroid biosynthesis	3/104	19/6527	0.00316309	0.0485007	0.0430069	1717/6646/3988	3
		HALLMARK	ID	Description	GeneRatio	BgRatio	pvalue	p.adjust	qvalue	geneID	Count
		HALLMARK_EPITHELIAL_MESENCHYMAL_TRANSITION	HALLMARK_EPITHELIAL_MESENCHYMAL_TRANSITION	HALLMARK_EPITHELIAL_MESENCHYMAL_TRANSITION	30/85	192/3924	4.28753e-19	1.75789e-17	1.48935e-17	FN1/COL12A1/TNC/POSTN/THBS1/COL1A1/COL1A2/MXRA5/FBN2/COL3A1/SERPINH1/VCAN/P3H1/PLOD1/ANPEP/MMP2/PLOD3/COL5A1/LAMA1/COLGALT1/FAP/PCOLCE/CDH11/NNMT/PFN2/HTRA1/CTHRC1/TIMP1/FMOD/COL5A3	30
		HALLMARK_INTERFERON_GAMMA_RESPONSE	HALLMARK_INTERFERON_GAMMA_RESPONSE	HALLMARK_INTERFERON_GAMMA_RESPONSE	12/85	180/3924	0.000418964	0.00858877	0.00727675	RNF213/STAT1/WARS1/DDX60/TAP1/EIF2AK2/OAS2/IFIT1/CD38/B2M/IFIT2/IFITM3	12
		HALLMARK_ANGIOGENESIS	HALLMARK_ANGIOGENESIS	HALLMARK_ANGIOGENESIS	5/85	36/3924	0.000941711	0.0128701	0.010904	POSTN/COL3A1/VCAN/APP/TIMP1	5
		HALLMARK_INTERFERON_ALPHA_RESPONSE	HALLMARK_INTERFERON_ALPHA_RESPONSE	HALLMARK_INTERFERON_ALPHA_RESPONSE	7/85	91/3924	0.0032456	0.0332674	0.0281854	WARS1/DDX60/TAP1/EIF2AK2/B2M/IFIT2/IFITM3	7
	GO	ONTOLOGY	ID	Description	GeneRatio	BgRatio	pvalue	p.adjust	qvalue	geneID	Count
	GO:0030198	BP	GO:0030198	extracellular matrix organization	28/159	282/13198	4.24139e-18	4.48051e-15	3.91679e-15	COL12A1/LAMB1/POSTN/COL1A1/COL1A2/COL3A1/SERPINH1/AEBP1/SH3PXD2B/NFKB2/FKBP10/MMP2/APP/MMP9/PLOD3/COL5A1/LAMA1/COLGALT1/FAP/CRTAP/SFRP2/ELANE/CTSK/COL8A1/FMOD/COL5A3/CTSS/ANTXR1	28
	GO:0043062	BP	GO:0043062	extracellular structure organization	28/159	282/13198	4.24139e-18	4.48051e-15	3.91679e-15	COL12A1/LAMB1/POSTN/COL1A1/COL1A2/COL3A1/SERPINH1/AEBP1/SH3PXD2B/NFKB2/FKBP10/MMP2/APP/MMP9/PLOD3/COL5A1/LAMA1/COLGALT1/FAP/CRTAP/SFRP2/ELANE/CTSK/COL8A1/FMOD/COL5A3/CTSS/ANTXR1	28
	GO:0045229	BP	GO:0045229	external encapsulating structure organization	28/159	284/13198	5.12058e-18	4.48051e-15	3.91679e-15	COL12A1/LAMB1/POSTN/COL1A1/COL1A2/COL3A1/SERPINH1/AEBP1/SH3PXD2B/NFKB2/FKBP10/MMP2/APP/MMP9/PLOD3/COL5A1/LAMA1/COLGALT1/FAP/CRTAP/SFRP2/ELANE/CTSK/COL8A1/FMOD/COL5A3/CTSS/ANTXR1	28
	GO:0030199	BP	GO:0030199	collagen fibril organization	14/159	63/13198	1.70828e-14	1.12106e-11	9.80015e-12	COL12A1/COL1A1/COL1A2/COL3A1/SERPINH1/AEBP1/FKBP10/PLOD3/COL5A1/COLGALT1/CRTAP/SFRP2/FMOD/COL5A3	14
	GO:0032963	BP	GO:0032963	collagen metabolic process	13/159	86/13198	2.79968e-11	1.46983e-08	1.2849e-08	COL1A1/COL1A2/SERPINH1/P3H1/MMP2/MMP9/PLOD3/COL5A1/FAP/PCOLCE/RCN3/CTSK/CTSS	13
	GO:0007229	BP	GO:0007229	integrin-mediated signaling pathway	11/159	106/13198	5.69446e-08	2.49133e-05	2.17788e-05	FN1/LAMB1/COL3A1/ITGAM/FERMT3/LAMA1/ITGAX/HCK/PLEK/TIMP1/NEDD9	11
	GO:0006334	BP	GO:0006334	nucleosome assembly	10/159	92/13198	1.49817e-07	5.61813e-05	4.91129e-05	H3C1/H3C4/H3C3/H3C6/H3C11/H3C8/H3C12/H3C10/H3C2/H3C7	10
	GO:0031589	BP	GO:0031589	cell-substrate adhesion	17/159	322/13198	3.37526e-07	0.000110751	9.68167e-05	FN1/LAMB1/POSTN/THBS1/COL1A1/COL3A1/ITGAM/FERMT3/GBP1/ALOX15/CDH11/OLFM4/ITGAX/COL8A1/COL5A3/ANTXR1/NEDD9	17
	GO:0034728	BP	GO:0034728	nucleosome organization	10/159	109/13198	7.43509e-07	0.000216857	0.000189573	H3C1/H3C4/H3C3/H3C6/H3C11/H3C8/H3C12/H3C10/H3C2/H3C7	10
	GO:0001501	BP	GO:0001501	skeletal system development	19/159	425/13198	8.49344e-07	0.000222953	0.000194902	LTF/COL1A1/COL1A2/FBN2/COL3A1/SERPINH1/VCAN/SH3PXD2B/P3H1/MMP2/MMP9/HEXB/CDH11/SFRP2/CTSK/TIMP1/HAPLN3/LIPA/SLC39A1	19
	GO:0035987	BP	GO:0035987	endodermal cell differentiation	7/159	46/13198	1.16411e-06	0.000277798	0.000242847	FN1/COL12A1/LAMB1/MMP2/MMP9/COL5A1/COL8A1	7
	GO:0001706	BP	GO:0001706	endoderm formation	7/159	50/13198	2.08643e-06	0.000456407	0.000398984	FN1/COL12A1/LAMB1/MMP2/MMP9/COL5A1/COL8A1	7
	GO:0071559	BP	GO:0071559	response to transforming growth factor beta	13/159	222/13198	2.81035e-06	0.000567474	0.000496078	POSTN/THBS1/COL1A1/COL1A2/MXRA5/PARP1/FBN2/LTBP1/COL3A1/LTBP2/HTRA1/CTSK/FMOD	13
	GO:0022617	BP	GO:0022617	extracellular matrix disassembly	7/159	55/13198	4.03036e-06	0.000712064	0.000622476	SH3PXD2B/MMP2/MMP9/FAP/ELANE/CTSK/CTSS	7
	GO:0001704	BP	GO:0001704	formation of primary germ layer	9/159	103/13198	4.06894e-06	0.000712064	0.000622476	FN1/COL12A1/LAMB1/MMP2/MMP9/COL5A1/TXNRD1/SFRP2/COL8A1	9
	GO:0032640	BP	GO:0032640	tumor necrosis factor production	10/159	139/13198	6.8216e-06	0.00105333	0.00092081	THBS1/LTF/RIGI/APP/CYBB/OAS2/BPI/GPNMB/AZU1/FCGR3A	10
	GO:0032680	BP	GO:0032680	regulation of tumor necrosis factor production	10/159	139/13198	6.8216e-06	0.00105333	0.00092081	THBS1/LTF/RIGI/APP/CYBB/OAS2/BPI/GPNMB/AZU1/FCGR3A	10
	GO:0071706	BP	GO:0071706	tumor necrosis factor superfamily cytokine production	10/159	143/13198	8.77702e-06	0.00121262	0.00106005	THBS1/LTF/RIGI/APP/CYBB/OAS2/BPI/GPNMB/AZU1/FCGR3A	10
	GO:1903555	BP	GO:1903555	regulation of tumor necrosis factor superfamily cytokine production	10/159	143/13198	8.77702e-06	0.00121262	0.00106005	THBS1/LTF/RIGI/APP/CYBB/OAS2/BPI/GPNMB/AZU1/FCGR3A	10
	GO:0032200	BP	GO:0032200	telomere organization	11/159	178/13198	1.01178e-05	0.00132797	0.00116089	PARP1/H3C1/H3C4/H3C3/H3C6/H3C11/H3C8/H3C12/H3C10/H3C2/H3C7	11
	GO:0071560	BP	GO:0071560	cellular response to transforming growth factor beta stimulus	12/159	216/13198	1.17347e-05	0.00146683	0.00128229	POSTN/THBS1/COL1A1/COL1A2/PARP1/FBN2/LTBP1/COL3A1/LTBP2/HTRA1/CTSK/FMOD	12
	GO:0042742	BP	GO:0042742	defense response to bacterium	12/159	221/13198	1.47705e-05	0.00176239	0.00154066	RNF213/LTF/MPO/EPX/GBP1/OAS2/BPI/ELANE/CAMP/AZU1/FCER1G/S100A12	12
	GO:0007492	BP	GO:0007492	endoderm development	7/159	68/13198	1.68901e-05	0.00192768	0.00168515	FN1/COL12A1/LAMB1/MMP2/MMP9/COL5A1/COL8A1	7
	GO:0002679	BP	GO:0002679	respiratory burst involved in defense response	4/159	14/13198	1.84812e-05	0.00202138	0.00176706	MPO/HCK/LIPA/CYBC1	4
	GO:0034446	BP	GO:0034446	substrate adhesion-dependent cell spreading	8/159	97/13198	2.16819e-05	0.00226142	0.0019769	FN1/LAMB1/POSTN/FERMT3/GBP1/OLFM4/ANTXR1/NEDD9	8
	GO:0045730	BP	GO:0045730	respiratory burst	5/159	29/13198	2.23988e-05	0.00226142	0.0019769	MPO/CYBB/HCK/LIPA/CYBC1	5
	GO:0032964	BP	GO:0032964	collagen biosynthetic process	5/159	34/13198	4.99937e-05	0.0048605	0.00424898	COL1A1/SERPINH1/COL5A1/PCOLCE/RCN3	5
	GO:0051607	BP	GO:0051607	defense response to virus	12/159	254/13198	5.80752e-05	0.00528055	0.00461618	STAT1/DDX60/RIGI/DTX3L/GBP1/EIF2AK2/OAS2/IFIT1/ITGAX/IFIT2/AZU1/IFITM3	12
	GO:0071356	BP	GO:0071356	cellular response to tumor necrosis factor	10/159	178/13198	5.83375e-05	0.00528055	0.00461618	POSTN/THBS1/COL1A1/STAT1/GBP1/GSDME/FABP4/CTSK/CAMP/GPS2	10
	GO:1903053	BP	GO:1903053	regulation of extracellular matrix organization	6/159	57/13198	6.07704e-05	0.00531741	0.0046484	LAMB1/AEBP1/LAMA1/COLGALT1/FAP/ANTXR1	6
	GO:0071711	BP	GO:0071711	basement membrane organization	5/159	36/13198	6.64308e-05	0.00562518	0.00491745	LAMB1/COL3A1/PLOD3/LAMA1/CTSS	5
	GO:0044706	BP	GO:0044706	multi-multicellular organism process	9/159	149/13198	7.89579e-05	0.00647701	0.00566211	PARP1/MMP2/MAGED2/MMP9/HEXB/IGFBP7/CD38/TIMP1/APOL2	9
	GO:0030574	BP	GO:0030574	collagen catabolic process	5/159	39/13198	9.85447e-05	0.00783878	0.00685255	MMP2/MMP9/FAP/CTSK/CTSS	5
	GO:0040029	BP	GO:0040029	epigenetic regulation of gene expression	10/159	192/13198	0.000109806	0.00839254	0.00733663	H3C1/H3C4/H3C3/H3C6/H3C11/H3C8/H3C12/H3C10/H3C2/H3C7	10
	GO:0032760	BP	GO:0032760	positive regulation of tumor necrosis factor production	7/159	91/13198	0.000111901	0.00839254	0.00733663	THBS1/RIGI/APP/CYBB/OAS2/AZU1/FCGR3A	7
	GO:0065004	BP	GO:0065004	protein-DNA complex assembly	10/159	194/13198	0.00011962	0.00846735	0.00740203	H3C1/H3C4/H3C3/H3C6/H3C11/H3C8/H3C12/H3C10/H3C2/H3C7	10
	GO:0002274	BP	GO:0002274	myeloid leukocyte activation	10/159	195/13198	0.000124798	0.00846735	0.00740203	FN1/THBS1/ITGAM/APP/BPI/CAMP/AZU1/FCGR3A/FCER1G/S100A12	10
	GO:0018126	BP	GO:0018126	protein hydroxylation	4/159	22/13198	0.000125272	0.00846735	0.00740203	P3H1/PLOD1/PLOD3/CRTAP	4
	GO:0085029	BP	GO:0085029	extracellular matrix assembly	5/159	41/13198	0.000125801	0.00846735	0.00740203	COL1A2/COL3A1/FKBP10/PLOD3/ANTXR1	5
	GO:0007369	BP	GO:0007369	gastrulation	9/159	159/13198	0.000129955	0.00852829	0.00745531	FN1/COL12A1/LAMB1/MMP2/MMP9/COL5A1/TXNRD1/SFRP2/COL8A1	9
	GO:1903557	BP	GO:1903557	positive regulation of tumor necrosis factor superfamily cytokine production	7/159	94/13198	0.000137314	0.00879143	0.00768534	THBS1/RIGI/APP/CYBB/OAS2/AZU1/FCGR3A	7
	GO:0050832	BP	GO:0050832	defense response to fungus	5/159	42/13198	0.000141423	0.00883893	0.00772687	LTF/MPO/ELANE/COTL1/S100A12	5
	GO:0034612	BP	GO:0034612	response to tumor necrosis factor	10/159	199/13198	0.000147452	0.00900143	0.00786892	POSTN/THBS1/COL1A1/STAT1/GBP1/GSDME/FABP4/CTSK/CAMP/GPS2	10
	GO:0070141	BP	GO:0070141	response to UV-A	3/159	10/13198	0.000193498	0.011298	0.00987652	MMP2/MMP9/TIMP1	3
	GO:0007584	BP	GO:0007584	response to nutrient	8/159	132/13198	0.00019368	0.011298	0.00987652	TNC/POSTN/COL1A1/STAT1/CYBB/KYNU/SFRP2/LIPA	8
	GO:0007179	BP	GO:0007179	transforming growth factor beta receptor signaling pathway	9/159	169/13198	0.000206018	0.0117564	0.0102773	THBS1/COL1A2/PARP1/FBN2/LTBP1/COL3A1/LTBP2/HTRA1/FMOD	9
	GO:0009615	BP	GO:0009615	response to virus	13/159	337/13198	0.000219887	0.0122809	0.0107358	STAT1/DDX60/RIGI/DTX3L/GBP1/EIF2AK2/OAS2/GSDME/IFIT1/ITGAX/IFIT2/AZU1/IFITM3	13
	GO:0007565	BP	GO:0007565	female pregnancy	8/159	135/13198	0.000225992	0.0123589	0.010804	PARP1/MMP2/MAGED2/MMP9/IGFBP7/CD38/TIMP1/APOL2	8
	GO:0001906	BP	GO:0001906	cell killing	9/159	173/13198	0.000245376	0.0128192	0.0112064	LTF/ITGAM/GBP1/ELANE/CAMP/B2M/AZU1/FCGR3A/S100A12	9
	GO:0033622	BP	GO:0033622	integrin activation	4/159	26/13198	0.000246597	0.0128192	0.0112064	FN1/FERMT3/MZB1/PLEK	4
	GO:0002764	BP	GO:0002764	immune response-regulating signaling pathway	15/159	437/13198	0.000257496	0.0128192	0.0112064	LTF/PARP1/ITGAM/MNDA/DDX60/RIGI/GBP1/EIF2AK2/HCK/CD38/CTSS/FCGR3A/FCER1G/LIPA/GPS2	15
	GO:0031640	BP	GO:0031640	killing of cells of another organism	6/159	74/13198	0.000262186	0.0128192	0.0112064	LTF/GBP1/ELANE/CAMP/AZU1/S100A12	6
	GO:0141061	BP	GO:0141061	disruption of cell in another organism	6/159	74/13198	0.000262186	0.0128192	0.0112064	LTF/GBP1/ELANE/CAMP/AZU1/S100A12	6
	GO:0051095	BP	GO:0051095	regulation of helicase activity	3/159	11/13198	0.00026371	0.0128192	0.0112064	MSH6/MSH2/IFIT1	3
	GO:0045071	BP	GO:0045071	negative regulation of viral genome replication	5/159	48/13198	0.000268596	0.0128194	0.0112065	LTF/EIF2AK2/OAS2/IFIT1/IFITM3	5
	GO:1901654	BP	GO:1901654	response to ketone	9/159	176/13198	0.000278828	0.0130701	0.0114257	TNC/POSTN/THBS1/PARP1/ITGAM/IGFBP7/CYBB/CD38/LIPA	9
	GO:0045069	BP	GO:0045069	regulation of viral genome replication	6/159	76/13198	0.000303357	0.0139704	0.0122127	LTF/TOP2A/EIF2AK2/OAS2/IFIT1/IFITM3	6
	GO:0141060	BP	GO:0141060	disruption of anatomical structure in another organism	6/159	77/13198	0.000325759	0.0147434	0.0128885	LTF/GBP1/ELANE/CAMP/AZU1/S100A12	6
	GO:0061430	BP	GO:0061430	bone trabecula morphogenesis	3/159	12/13198	0.000348509	0.0155057	0.0135548	COL1A1/FBN2/MMP2	3
	GO:0009620	BP	GO:0009620	response to fungus	5/159	51/13198	0.000357938	0.0156598	0.0136895	LTF/MPO/ELANE/COTL1/S100A12	5
	GO:0044703	BP	GO:0044703	multi-organism reproductive process	8/159	145/13198	0.000367155	0.0157997	0.0138119	PARP1/MMP2/MAGED2/MMP9/IGFBP7/CD38/TIMP1/APOL2	8
	GO:0001819	BP	GO:0001819	positive regulation of cytokine production	14/159	405/13198	0.000386855	0.016379	0.0143182	POSTN/THBS1/STAT1/RIGI/EPX/APP/EIF2AK2/CYBB/OAS2/ELANE/B2M/AZU1/FCGR3A/FCER1G	14
	GO:0061448	BP	GO:0061448	connective tissue development	10/159	229/13198	0.000455168	0.0187825	0.0164194	COL1A1/PARP1/COL3A1/SERPINH1/SH3PXD2B/COL5A1/SFRP2/CTSK/TIMP1/LIPA	10
	GO:0048525	BP	GO:0048525	negative regulation of viral process	6/159	82/13198	0.000457936	0.0187825	0.0164194	LTF/STAT1/EIF2AK2/OAS2/IFIT1/IFITM3	6
	GO:0002526	BP	GO:0002526	acute inflammatory response	6/159	83/13198	0.000488772	0.0196279	0.0171584	FN1/CD163/ELANE/APOL2/FCGR3A/LIPA	6
	GO:0002757	BP	GO:0002757	immune response-activating signaling pathway	14/159	415/13198	0.0004935	0.0196279	0.0171584	LTF/PARP1/ITGAM/MNDA/DDX60/RIGI/GBP1/EIF2AK2/HCK/CD38/CTSS/FCER1G/LIPA/GPS2	14
	GO:0042116	BP	GO:0042116	macrophage activation	6/159	84/13198	0.000521202	0.0204202	0.0178511	THBS1/ITGAM/APP/BPI/AZU1/FCGR3A	6
	GO:0002504	BP	GO:0002504	antigen processing and presentation of peptide or polysaccharide antigen via MHC class II	4/159	32/13198	0.000560749	0.0216465	0.0189231	THBS1/B2M/CTSS/FCER1G	4
	GO:0009410	BP	GO:0009410	response to xenobiotic stimulus	12/159	329/13198	0.000634675	0.0238121	0.0208162	THBS1/COL1A1/STAT1/MMP2/CYBB/UCHL1/SFRP2/NNMT/NCEH1/CD38/LIPA/S100A12	12
	GO:0010810	BP	GO:0010810	regulation of cell-substrate adhesion	9/159	197/13198	0.000634989	0.0238121	0.0208162	FN1/POSTN/THBS1/COL1A1/GBP1/ALOX15/OLFM4/COL8A1/NEDD9	9
	GO:0050829	BP	GO:0050829	defense response to Gram-negative bacterium	5/159	58/13198	0.000652532	0.0241253	0.02109	LTF/BPI/ELANE/CAMP/AZU1	5
	GO:0043462	BP	GO:0043462	regulation of ATP-dependent activity	5/159	60/13198	0.000762894	0.0278138	0.0243145	LTF/MSH6/MSH2/IFIT1/PFN2	5
	GO:1904645	BP	GO:1904645	response to amyloid-beta	4/159	36/13198	0.000884841	0.0318179	0.0278148	PARP1/MMP2/APP/MMP9	4
	GO:0009612	BP	GO:0009612	response to mechanical stimulus	8/159	166/13198	0.000898592	0.0318757	0.0278653	TNC/POSTN/THBS1/COL1A1/STAT1/MPO/ITGAM/MMP2	8
	GO:0048771	BP	GO:0048771	tissue remodeling	7/159	131/13198	0.00103363	0.0357502	0.0312523	MMP2/GPNMB/CTHRC1/CTSK/CD38/TIMP1/LIPA	7
	GO:0001503	BP	GO:0001503	ossification	12/159	348/13198	0.00103505	0.0357502	0.0312523	TNC/LTF/COL1A1/COL1A2/FBN2/VCAN/MMP2/ALOX15/CDH11/SFRP2/CTHRC1/CTSK	12
	GO:0071604	BP	GO:0071604	transforming growth factor beta production	4/159	38/13198	0.0010883	0.0371011	0.0324333	FN1/THBS1/LTBP1/COL3A1	4
	GO:0001525	BP	GO:0001525	angiogenesis	14/159	453/13198	0.00115697	0.0387784	0.0338995	FN1/RNF213/THBS1/STAT1/WARS1/ANPEP/MMP2/FAP/CYBB/ITGAX/SFRP2/GPNMB/COL8A1/CAMP	14
	GO:0009411	BP	GO:0009411	response to UV	7/159	134/13198	0.00117978	0.0387784	0.0338995	PARP1/MSH6/MSH2/MMP2/MMP9/ELANE/TIMP1	7
	GO:0002683	BP	GO:0002683	negative regulation of immune system process	13/159	403/13198	0.00118182	0.0387784	0.0338995	FN1/THBS1/LTF/PARP1/COL3A1/MNDA/EPX/GBP1/ALOX15/BPI/GPNMB/HCK/GPS2	13
	GO:0043068	BP	GO:0043068	positive regulation of programmed cell death	14/159	456/13198	0.00123186	0.0398808	0.0348632	THBS1/PARP1/TOP2A/MNDA/GBP1/MMP2/MMP9/FAP/GSDME/SFRP2/HTRA1/CTSK/IFIT2/CTSS	14
	GO:0007160	BP	GO:0007160	cell-matrix adhesion	9/159	217/13198	0.00125857	0.0398808	0.0348632	FN1/POSTN/THBS1/COL3A1/ITGAM/FERMT3/CDH11/ITGAX/COL5A3	9
	GO:0048661	BP	GO:0048661	positive regulation of smooth muscle cell proliferation	5/159	67/13198	0.00126099	0.0398808	0.0348632	THBS1/STAT1/MMP2/MMP9/ELANE	5
	GO:0071230	BP	GO:0071230	cellular response to amino acid stimulus	5/159	69/13198	0.00143941	0.0449817	0.0393223	COL1A1/COL1A2/COL3A1/MMP2/CYBB	5
	GO:0062023	CC	GO:0062023	collagen-containing extracellular matrix	36/160	388/13737	1.21193e-22	3.12678e-20	2.70452e-20	FN1/COL12A1/TNC/LAMB1/POSTN/THBS1/COL1A1/COL1A2/MXRA5/FBN2/LTBP1/COL3A1/SERPINH1/VCAN/AEBP1/LTBP2/P3H1/MMP2/MMP9/PLOD3/COL5A1/LAMA1/IGFBP7/PCOLCE/SFRP2/ELANE/HTRA1/CTSZ/CTHRC1/COL8A1/TIMP1/FMOD/HAPLN3/COL5A3/CLC/CTSS	36
	GO:0005788	CC	GO:0005788	endoplasmic reticulum lumen	29/160	285/13737	2.10497e-19	2.41249e-17	2.08669e-17	FN1/COL12A1/TNC/PDIA4/LAMB1/THBS1/COL1A1/COL1A2/LTBP1/COL3A1/SERPINH1/VCAN/P3H1/FKBP10/APP/PLOD3/COL5A1/PDIA5/COLGALT1/IGFBP7/MZB1/CRTAP/RCN3/CTSZ/COL8A1/TIMP1/B2M/COL5A3/GPX8	29
	GO:0031012	CC	GO:0031012	extracellular matrix	36/160	492/13737	3.49889e-19	2.41249e-17	2.08669e-17	FN1/COL12A1/TNC/LAMB1/POSTN/THBS1/COL1A1/COL1A2/MXRA5/FBN2/LTBP1/COL3A1/SERPINH1/VCAN/AEBP1/LTBP2/P3H1/MMP2/MMP9/PLOD3/COL5A1/LAMA1/IGFBP7/PCOLCE/SFRP2/ELANE/HTRA1/CTSZ/CTHRC1/COL8A1/TIMP1/FMOD/HAPLN3/COL5A3/CLC/CTSS	36
	GO:0030312	CC	GO:0030312	external encapsulating structure	36/160	493/13737	3.74029e-19	2.41249e-17	2.08669e-17	FN1/COL12A1/TNC/LAMB1/POSTN/THBS1/COL1A1/COL1A2/MXRA5/FBN2/LTBP1/COL3A1/SERPINH1/VCAN/AEBP1/LTBP2/P3H1/MMP2/MMP9/PLOD3/COL5A1/LAMA1/IGFBP7/PCOLCE/SFRP2/ELANE/HTRA1/CTSZ/CTHRC1/COL8A1/TIMP1/FMOD/HAPLN3/COL5A3/CLC/CTSS	36
	GO:0034774	CC	GO:0034774	secretory granule lumen	23/160	315/13737	1.87012e-12	8.39082e-11	7.25766e-11	FN1/THBS1/LTF/MPO/FERMT3/MNDA/EPX/MAGED2/APP/HK3/HEXB/OLFM4/BPI/ELANE/CTSZ/COTL1/TIMP1/CAMP/GUSB/B2M/ISLR/AZU1/S100A12	23
	GO:0060205	CC	GO:0060205	cytoplasmic vesicle lumen	23/160	317/13737	2.13265e-12	8.39082e-11	7.25766e-11	FN1/THBS1/LTF/MPO/FERMT3/MNDA/EPX/MAGED2/APP/HK3/HEXB/OLFM4/BPI/ELANE/CTSZ/COTL1/TIMP1/CAMP/GUSB/B2M/ISLR/AZU1/S100A12	23
	GO:0031983	CC	GO:0031983	vesicle lumen	23/160	318/13737	2.27658e-12	8.39082e-11	7.25766e-11	FN1/THBS1/LTF/MPO/FERMT3/MNDA/EPX/MAGED2/APP/HK3/HEXB/OLFM4/BPI/ELANE/CTSZ/COTL1/TIMP1/CAMP/GUSB/B2M/ISLR/AZU1/S100A12	23
	GO:0098644	CC	GO:0098644	complex of collagen trimers	6/160	21/13737	1.06733e-07	3.44214e-06	2.97729e-06	COL1A1/COL1A2/COL3A1/COL5A1/COL8A1/COL5A3	6
	GO:0005583	CC	GO:0005583	fibrillar collagen trimer	5/160	12/13737	1.49303e-07	3.85201e-06	3.33181e-06	COL1A1/COL1A2/COL3A1/COL5A1/COL5A3	5
	GO:0098643	CC	GO:0098643	banded collagen fibril	5/160	12/13737	1.49303e-07	3.85201e-06	3.33181e-06	COL1A1/COL1A2/COL3A1/COL5A1/COL5A3	5
	GO:0000786	CC	GO:0000786	nucleosome	10/160	96/13737	1.6551e-07	3.88196e-06	3.35771e-06	H3C1/H3C4/H3C3/H3C6/H3C11/H3C8/H3C12/H3C10/H3C2/H3C7	10
	GO:0005775	CC	GO:0005775	vacuolar lumen	12/160	168/13737	6.08207e-07	1.30765e-05	1.13105e-05	MPO/VCAN/MNDA/HEXB/BPI/ELANE/CTSK/GUSB/FMOD/CTSS/AZU1/LIPA	12
	GO:0005581	CC	GO:0005581	collagen trimer	8/160	76/13737	2.7384e-06	5.43466e-05	4.70073e-05	COL12A1/COL1A1/COL1A2/COL3A1/COL5A1/CTHRC1/COL8A1/COL5A3	8
	GO:0035580	CC	GO:0035580	specific granule lumen	7/160	62/13737	7.32534e-06	0.000134996	0.000116765	LTF/OLFM4/BPI/ELANE/CTSZ/CAMP/B2M	7
	GO:0031093	CC	GO:0031093	platelet alpha granule lumen	7/160	64/13737	9.0745e-06	0.000156081	0.000135003	FN1/THBS1/FERMT3/MAGED2/APP/TIMP1/ISLR	7
	GO:0070820	CC	GO:0070820	tertiary granule	10/160	161/13737	1.86296e-05	0.000300402	0.000259834	LTF/ITGAM/MMP9/CYBB/OLFM4/ITGAX/CAMP/B2M/CTSS/FCER1G	10
	GO:1904724	CC	GO:1904724	tertiary granule lumen	6/160	55/13737	4.112e-05	0.000624056	0.000539779	LTF/MMP9/OLFM4/CAMP/B2M/CTSS	6
	GO:0005604	CC	GO:0005604	basement membrane	7/160	86/13737	6.33644e-05	0.000908223	0.000785571	FN1/TNC/LAMB1/COL5A1/LAMA1/COL8A1/TIMP1	7
	GO:0031091	CC	GO:0031091	platelet alpha granule	7/160	88/13737	7.34231e-05	0.000997008	0.000862365	FN1/THBS1/FERMT3/MAGED2/APP/TIMP1/ISLR	7
	GO:0043202	CC	GO:0043202	lysosomal lumen	7/160	90/13737	8.47492e-05	0.00106629	0.000922293	VCAN/HEXB/CTSK/GUSB/FMOD/CTSS/LIPA	7
	GO:0042581	CC	GO:0042581	specific granule	9/160	156/13737	8.72717e-05	0.00106629	0.000922293	LTF/ITGAM/CYBB/OLFM4/BPI/ELANE/CTSZ/CAMP/B2M	9
	GO:0035578	CC	GO:0035578	azurophil granule lumen	7/160	91/13737	9.09242e-05	0.00106629	0.000922293	MPO/MNDA/HEXB/BPI/ELANE/GUSB/AZU1	7
	GO:0099535	CC	GO:0099535	synapse-associated extracellular matrix	3/160	10/13737	0.000175242	0.00196576	0.00170029	TNC/VCAN/HAPLN3	3
	GO:0101002	CC	GO:0101002	ficolin-1-rich granule	9/160	184/13737	0.000303323	0.00326072	0.00282037	MNDA/MMP9/HK3/ITGAX/CTSZ/COTL1/GUSB/CTSS/FCER1G	9
	GO:0031904	CC	GO:0031904	endosome lumen	4/160	29/13737	0.000335468	0.00346203	0.0029945	APP/CTSK/B2M/CTSS	4
	GO:0098636	CC	GO:0098636	protein complex involved in cell adhesion	5/160	53/13737	0.000368038	0.00365207	0.00315887	TNC/LAMB1/ITGAM/LAMA1/ITGAX	5
	GO:1904813	CC	GO:1904813	ficolin-1-rich granule lumen	7/160	124/13737	0.000614141	0.00586846	0.00507594	MNDA/MMP9/HK3/CTSZ/COTL1/GUSB/CTSS	7
	GO:0009897	CC	GO:0009897	external side of plasma membrane	11/160	301/13737	0.000800998	0.00738063	0.00638389	THBS1/ITGAM/CD163/ANPEP/ALCAM/ITGAX/CTSK/B2M/ANTXR1/FCGR3A/FCER1G	11
	GO:0098637	CC	GO:0098637	protein complex involved in cell-matrix adhesion	3/160	17/13737	0.00093525	0.0083205	0.00719684	TNC/LAMB1/LAMA1	3
	GO:0045335	CC	GO:0045335	phagocytic vesicle	7/160	136/13737	0.00106034	0.0091189	0.00788742	LTF/MPO/TAP1/CYBB/ELANE/B2M/CTSS	7
	GO:0005766	CC	GO:0005766	primary lysosome	7/160	154/13737	0.00216779	0.0174778	0.0151175	MPO/MNDA/HEXB/BPI/ELANE/GUSB/AZU1	7
	GO:0042582	CC	GO:0042582	azurophil granule	7/160	154/13737	0.00216779	0.0174778	0.0151175	MPO/MNDA/HEXB/BPI/ELANE/GUSB/AZU1	7
	GO:0002102	CC	GO:0002102	podosome	3/160	32/13737	0.00600394	0.0469399	0.0406008	SH3PXD2B/FERMT3/TNS3	3
	GO:0005201	MF	GO:0005201	extracellular matrix structural constituent	23/159	148/13551	1.17972e-19	4.75425e-17	3.8496e-17	FN1/COL12A1/TNC/LAMB1/POSTN/THBS1/COL1A1/COL1A2/MXRA5/FBN2/LTBP1/COL3A1/VCAN/AEBP1/LTBP2/COL5A1/LAMA1/IGFBP7/PCOLCE/CTHRC1/COL8A1/FMOD/COL5A3	23
	GO:0005518	MF	GO:0005518	collagen binding	12/159	63/13551	7.13763e-12	1.43823e-09	1.16456e-09	FN1/THBS1/SERPINH1/AEBP1/P3H1/MMP9/PCOLCE/CRTAP/CTSK/COL5A3/CTSS/ANTXR1	12
	GO:0043394	MF	GO:0043394	proteoglycan binding	9/159	34/13551	1.3705e-10	1.84103e-08	1.49072e-08	FN1/TNC/THBS1/COL5A1/GPNMB/CTSK/COL5A3/CTSS/AZU1	9
	GO:0030527	MF	GO:0030527	structural constituent of chromatin	10/159	65/13551	3.8294e-09	3.85812e-07	3.12398e-07	H3C1/H3C4/H3C3/H3C6/H3C11/H3C8/H3C12/H3C10/H3C2/H3C7	10
	GO:0008201	MF	GO:0008201	heparin binding	13/159	148/13551	1.9013e-08	1.27985e-06	1.03632e-06	FN1/POSTN/THBS1/LTF/MPO/LTBP2/APP/COL5A1/PCOLCE/GPNMB/ELANE/COL5A3/AZU1	13
	GO:0005539	MF	GO:0005539	glycosaminoglycan binding	15/159	206/13551	1.90549e-08	1.27985e-06	1.03632e-06	FN1/POSTN/THBS1/LTF/MPO/VCAN/LTBP2/APP/COL5A1/PCOLCE/GPNMB/ELANE/HAPLN3/COL5A3/AZU1	15
	GO:0030020	MF	GO:0030020	extracellular matrix structural constituent conferring tensile strength	7/159	42/13551	5.1257e-07	2.95094e-05	2.38942e-05	COL12A1/COL1A1/COL1A2/COL3A1/COL5A1/COL8A1/COL5A3	7
	GO:1901681	MF	GO:1901681	sulfur compound binding	14/159	233/13551	6.17851e-07	3.11243e-05	2.52018e-05	FN1/POSTN/THBS1/LTF/MPO/LTBP2/APP/COL5A1/PCOLCE/GPNMB/ELANE/SOAT1/COL5A3/AZU1	14
	GO:0005178	MF	GO:0005178	integrin binding	11/159	147/13551	1.23073e-06	5.51093e-05	4.46229e-05	FN1/TNC/THBS1/COL3A1/ITGAM/FERMT3/COL5A1/FAP/ITGAX/SFRP2/GPNMB	11
	GO:0017171	MF	GO:0017171	serine hydrolase activity	11/159	157/13551	2.35372e-06	9.4855e-05	7.68057e-05	LTF/MMP2/MMP9/FAP/NCEH1/ELANE/HTRA1/CTSK/CTSS/AZU1/PARL	11
	GO:0004252	MF	GO:0004252	serine-type endopeptidase activity	10/159	136/13551	4.46026e-06	0.000163408	0.000132314	LTF/MMP2/MMP9/FAP/ELANE/HTRA1/CTSK/CTSS/AZU1/PARL	10
	GO:0048407	MF	GO:0048407	platelet-derived growth factor binding	4/159	11/13551	5.649e-06	0.000189712	0.000153613	COL1A1/COL1A2/COL3A1/COL5A1	4
	GO:0019838	MF	GO:0019838	growth factor binding	9/159	116/13551	8.77932e-06	0.000272159	0.000220372	THBS1/COL1A1/COL1A2/LTBP1/COL3A1/LTBP2/COL5A1/IGFBP7/HTRA1	9
	GO:0008236	MF	GO:0008236	serine-type peptidase activity	10/159	153/13551	1.2695e-05	0.000365435	0.000295899	LTF/MMP2/MMP9/FAP/ELANE/HTRA1/CTSK/CTSS/AZU1/PARL	10
	GO:0045296	MF	GO:0045296	cadherin binding	14/159	318/13551	2.27207e-05	0.0005913	0.000478786	STAT1/MYO1B/CDH11/OLFM4/H3C1/H3C4/H3C3/H3C6/H3C11/H3C8/H3C12/H3C10/H3C2/H3C7	14
	GO:0001968	MF	GO:0001968	fibronectin binding	5/159	30/13551	2.34759e-05	0.0005913	0.000478786	THBS1/MMP2/SFRP2/CTSK/CTSS	5
	GO:0061134	MF	GO:0061134	peptidase regulator activity	10/159	185/13551	6.49124e-05	0.00153881	0.001246	FN1/THBS1/LTF/SERPINH1/APP/PCOLCE/SFRP2/CTSK/TIMP1/CTSS	10
	GO:0004175	MF	GO:0004175	endopeptidase activity	13/159	310/13551	7.39465e-05	0.00160656	0.00130086	LTF/MMP2/MMP9/FAP/UCHL1/ELANE/HTRA1/CTSZ/CTSK/CLC/CTSS/AZU1/PARL	13
	GO:0046982	MF	GO:0046982	protein heterodimerization activity	12/159	268/13551	7.57434e-05	0.00160656	0.00130086	TOP2A/CYBB/H3C1/H3C4/H3C3/H3C6/H3C11/H3C8/H3C12/H3C10/H3C2/H3C7	12
	GO:0002020	MF	GO:0002020	protease binding	8/159	126/13551	0.000117267	0.00236293	0.0019133	FN1/THBS1/COL1A1/COL1A2/COL3A1/FAP/ELANE/TIMP1	8
	GO:0016504	MF	GO:0016504	peptidase activator activity	5/159	52/13551	0.000347822	0.00667487	0.00540475	FN1/PCOLCE/SFRP2/CTSK/CTSS	5
	GO:0008233	MF	GO:0008233	peptidase activity	15/159	472/13551	0.000441469	0.0080869	0.0065481	LTF/AEBP1/ANPEP/MMP2/MMP9/FAP/UCHL1/ELANE/HTRA1/CTSZ/CTSK/CLC/CTSS/AZU1/PARL	15
	GO:0043531	MF	GO:0043531	ADP binding	4/159	38/13551	0.000987413	0.0173012	0.0140091	MYH10/MSH6/TAP1/MSH2	4
	GO:0031418	MF	GO:0031418	L-ascorbic acid binding	3/159	19/13551	0.00133792	0.0224659	0.018191	P3H1/PLOD1/PLOD3	3
	GO:0004197	MF	GO:0004197	cysteine-type endopeptidase activity	5/159	76/13551	0.00197357	0.0318139	0.0257603	UCHL1/CTSZ/CTSK/CLC/CTSS	5
	GO:0008094	MF	GO:0008094	ATP-dependent activity, acting on DNA	6/159	113/13551	0.00213667	0.0331183	0.0268165	TOP2A/MSH6/RECQL/MSH2/SMARCA1/RFC2	6
	GO:0005506	MF	GO:0005506	iron ion binding	6/159	116/13551	0.00243839	0.0363953	0.0294699	LTF/P3H1/PLOD1/PLOD3/ALOX15/TBXAS1	6

## Sheet: D. US
Table S5. Enrichment analysis of proteins classified by eight expression modes. (D) US.
KEGG	category	subcategory	ID	Description	GeneRatio	BgRatio	pvalue	p.adjust	qvalue	geneID	Count
hsa05171	Human Diseases	Infectious disease: viral	hsa05171	Coronavirus disease - COVID-19	70/716	201/6527	4.94405e-20	1.65626e-17	1.39e-17	2244/720/721/2243/2266/727/6774/2147/2162/629/729/716/735/5335/6124/715/6122/5594/6191/6133/731/6175/6202/6130/6850/732/6129/5578/717/6188/3716/5579/4736/6134/29110/9349/6132/1636/6128/6187/6205/714/6142/6161/6138/6141/6203/6144/733/6157/6143/6192/1675/23521/5648/6228/6158/6154/713/6168/51121/6232/51065/4153/6165/25873/4792/11224/712/6166	70
hsa04610	Organismal Systems	Immune system	hsa04610	Complement and coagulation cascades	39/716	82/6527	5.48045e-17	9.17976e-15	7.70148e-15	2244/720/721/3075/2243/2266/727/5340/2147/2162/629/729/716/735/715/7448/722/731/732/717/5327/3078/710/5345/5270/5104/714/2158/733/1675/5648/2159/713/4153/725/10544/712/1361/5624	39
hsa05322	Human Diseases	Immune disease	hsa05322	Systemic lupus erythematosus	38/716	103/6527	2.90893e-12	3.24831e-10	2.72521e-10	87/720/721/727/729/716/735/715/9555/731/6738/732/55506/717/1511/8294/8359/8360/8361/8362/8363/8364/8365/8366/8367/8368/8370/121504/554313/714/6634/733/3126/713/3109/3015/712/3123	38
hsa03010	Genetic Information Processing	Translation	hsa03010	Ribosome	39/716	128/6527	1.14461e-09	9.58612e-08	8.0424e-08	6124/6122/6191/6133/6175/6202/6130/6129/6188/4736/6134/9349/6132/6128/6187/6205/6142/6161/6138/6141/64969/6203/6144/6157/6143/6192/23521/6228/6158/54948/6154/6168/51121/6232/51065/6165/25873/11224/6166	39
hsa04510	Cellular Processes	Cellular community - eukaryotes	hsa04510	Focal adhesion	42/716	190/6527	5.33689e-06	0.000357572	0.000299989	2316/7094/87/7414/3915/4638/3910/6093/9475/1284/3688/1793/54776/3672/55742/7060/7791/3611/7448/3679/5594/10398/6714/5501/1282/5578/5906/2932/207/5908/5579/1311/5159/7059/4660/23396/858/5879/5880/2534/1280/5728	42
hsa04820	Cellular Processes	Cell motility	hsa04820	Cytoskeleton in muscle cells	45/716	219/6527	1.85413e-05	0.000787397	0.000660597	5339/4629/7094/4627/2200/3339/6711/7414/72/476/7431/58/2199/22795/4811/633/1284/3688/3672/7060/2026/7791/2192/9260/1634/3679/89/287/25802/10398/23353/161176/27295/752/1282/8572/6641/7111/2274/1311/79188/6443/1466/7059/3930	45
hsa04613	Organismal Systems	Immune system	hsa04613	Neutrophil extracellular trap formation	35/716	155/6527	2.00947e-05	0.000787397	0.000660597	2244/2243/2266/727/5335/7419/9555/5594/6850/6714/5578/55506/291/207/293/292/5579/1511/8294/8359/8360/8361/8362/8363/8364/8365/8366/8367/8368/8370/121504/554313/5879/5880/3015	35
hsa05415	Human Diseases	Cardiovascular disease	hsa05415	Diabetic cardiomyopathy	40/716	187/6527	2.04381e-05	0.000787397	0.000660597	488/2673/489/2936/7419/817/818/2997/5501/5578/291/2932/207/293/292/5579/539/4705/1636/4704/515/1327/509/5165/9167/4540/5879/55967/5880/5728/126328/1346/374291/25874/4718/4700/5350/4709/4537/4508	40
hsa00280	Metabolism	Amino acid metabolism	hsa00280	Valine, leucine and isoleucine degradation	16/716	47/6527	2.11539e-05	0.000787397	0.000660597	3030/38/501/4329/1962/56922/219/3032/587/36/11112/3712/35/27034/3033/549	16
hsa01200	Metabolism	Global and overview maps	hsa01200	Carbon metabolism	27/716	108/6527	2.67805e-05	0.000897148	0.000752674	50/4967/5214/3098/7086/38/2821/847/48/2026/4329/5213/2746/3418/1737/2806/4200/2098/8803/9563/35/5631/4190/3420/1431/84532/83440	27
hsa04810	Cellular Processes	Cell motility	hsa04810	Regulation of actin cytoskeleton	41/716	203/6527	6.59584e-05	0.00200873	0.00168525	4629/4627/87/8826/7414/4638/10788/4478/6093/727/9475/2147/3688/1793/10787/23191/54776/3672/729/735/3679/5594/10398/731/26999/732/6714/5501/207/3071/10095/10109/8396/1073/5159/4660/5305/23396/733/5879/5880	41
hsa05020	Human Diseases	Neurodegenerative disease	hsa05020	Prion disease	47/716	252/6527	0.000153755	0.00429234	0.00360111	3915/10382/727/3708/3709/729/735/7419/5709/5594/731/347688/732/4684/5689/5719/291/2932/293/292/539/4705/4704/5566/5691/515/714/1327/509/9167/733/4540/858/5879/55967/5880/2534/126328/713/1346/374291/4718/4700/712/4709/4537/4508	47
hsa00010	Metabolism	Carbohydrate metabolism	hsa00010	Glycolysis / Gluconeogenesis	16/716	58/6527	0.000353404	0.00910694	0.00764039	5214/3098/501/2821/2026/5236/5213/3945/1737/3939/219/84532/669/83440/130589/221	16
hsa01212	Metabolism	Global and overview maps	hsa01212	Fatty acid metabolism	15/716	54/6527	0.000495163	0.0118486	0.0099405	37/3030/38/2181/1374/1962/3032/36/35/51144/84869/51495/54995/3033/64834	15
hsa00020	Metabolism	Carbohydrate metabolism	hsa00020	Citrate cycle (TCA cycle)	10/716	29/6527	0.000677194	0.015124	0.0126885	50/4967/47/48/3418/1737/8803/4190/3420/1431	10
hsa05133	Human Diseases	Infectious disease: bacterial	hsa05133	Pertussis	17/716	68/6527	0.000815448	0.0157313	0.013198	720/721/727/3688/716/2771/715/5594/722/717/710/2770/1073/714/713/725/712	17
hsa04611	Organismal Systems	Immune system	hsa04611	Platelet activation	25/716	118/6527	0.000832952	0.0157313	0.013198	7094/2244/4638/2243/2266/6093/9475/3708/2147/3688/3709/2771/5594/6850/6714/5501/5592/5906/207/5908/2770/4067/5566/54518/2534	25
hsa00071	Metabolism	Lipid metabolism	hsa00071	Fatty acid degradation	12/716	40/6527	0.000845263	0.0157313	0.013198	37/3030/38/501/2181/1374/1962/219/3032/36/35/3033	12
hsa00510	Metabolism	Glycan biosynthesis and metabolism	hsa00510	N-Glycan biosynthesis	13/716	49/6527	0.00183932	0.0324302	0.0272077	6185/6184/3703/201595/8813/56052/85365/11253/84061/29880/58505/1603/1798	13
hsa05203	Human Diseases	Cancer: overview	hsa05203	Viral carcinogenesis	32/716	173/6527	0.00194534	0.0325844	0.0273371	87/6774/7419/5594/55697/6850/6714/6777/6776/3716/4067/5566/8294/8359/8360/8361/8362/8363/8364/8365/8366/8367/8368/8370/121504/554313/5879/5423/1019/2968/3135/4792	32
hsa05150	Human Diseases	Infectious disease: bacterial	hsa05150	Staphylococcus aureus infection	20/716	93/6527	0.00221658	0.0337868	0.0283459	720/721/3075/2266/727/5340/629/716/715/717/714/1675/3126/5648/713/4153/3109/1668/712/3123	20
hsa03008	Genetic Information Processing	Translation	hsa03008	Ribosome biogenesis in eukaryotes	17/716	74/6527	0.00221883	0.0337868	0.0283459	7514/55127/10528/51602/22803/134430/23560/10940/1736/2091/10885/55813/23160/51119/5901/10775/51077	17
hsa04670	Organismal Systems	Immune system	hsa04670	Leukocyte transendothelial migration	21/716	102/6527	0.00305061	0.0444328	0.0372775	87/7414/4478/6093/9475/3688/2771/5335/5175/10398/5578/5906/5908/5579/2770/7412/5879/5880/83692/7070/1364	21
		HALLMARK	ID	Description	GeneRatio	BgRatio	pvalue	p.adjust	qvalue	geneID	Count
		HALLMARK_OXIDATIVE_PHOSPHORYLATION	HALLMARK_OXIDATIVE_PHOSPHORYLATION	HALLMARK_OXIDATIVE_PHOSPHORYLATION	50/507	196/3924	7.27957e-07	3.63979e-05	3.06508e-05	ACO2/ACADVL/NNT/OGDH/HADHA/ACAT1/GPI/AIFM1/ALDH6A1/GLUD1/IDH2/CPT1A/SLC25A12/LDHB/VDAC3/DLAT/LDHA/CYB5R3/HADHB/GOT2/MFN2/SUCLA2/DECR1/PHB2/SLC25A3/ACADSB/SLC25A4/SLC25A6/SLC25A5/ATP5PO/SUPV3L1/GPX4/NDUFA9/MDH1/IDH3B/CS/ATP5PB/SLC25A11/SLC25A20/COX4I1/ATP5F1C/MRPS30/COX7A2L/BDH2/ATP5MG/NDUFS7/NDUFC2/NDUFA6/ATP6V0C/NDUFB3	50
		HALLMARK_COAGULATION	HALLMARK_COAGULATION	HALLMARK_COAGULATION	37/507	133/3924	2.43683e-06	6.09207e-05	5.13017e-05	FBN1/CFH/LRP1/FGA/FGG/PLG/F2/ITIH1/WDR1/CFB/C1S/C9/C1R/PECAM1/CRIP2/C8A/C8B/C2/PLAT/HRG/SERPING1/COMP/DPP4/F9/C8G/RAC1/CFD/FYN/F10/TIMP3/MBL2/CTSH/C1QA/CPB2/ANG/PROC/S100A1	37
		HALLMARK_ADIPOGENESIS	HALLMARK_ADIPOGENESIS	HALLMARK_ADIPOGENESIS	46/507	189/3924	8.29983e-06	0.00013833	0.000116489	MYLK/LAMA4/ACO2/ESYT1/TKT/ACLY/CAT/SQOR/AIFM1/PGM1/DLAT/ITSN1/MCCC1/ITGA7/STOM/SAMM50/COL15A1/DECR1/COL4A1/STAT5A/QDPR/GBE1/ACADS/ATP5PO/GPX4/CS/DHRS7B/SLC25A10/MTCH2/GHITM/FAH/COQ5/RAB34/MTARC2/AGPAT3/SLC25A1/LPCAT3/REEP5/GPAT4/DGAT1/HADH/SULT1A1/CMBL/RTN3/JAGN1/CD151	46
		HALLMARK_EPITHELIAL_MESENCHYMAL_TRANSITION	HALLMARK_EPITHELIAL_MESENCHYMAL_TRANSITION	HALLMARK_EPITHELIAL_MESENCHYMAL_TRANSITION	46/507	192/3924	1.29753e-05	0.000162191	0.000136582	FLNA/FBN1/LAMC1/DST/MYLK/LRP1/CALD1/VIM/FBLN2/TGFBI/NID2/FERMT2/DPYSL3/BGN/TAGLN/TGM2/COL4A2/ITGB1/ENO2/FBLN1/LUM/DCN/LGALS1/MYL9/MATN2/DAB2/COL4A1/PDLIM4/SNTB1/ABI3BP/GREM1/NT5E/FBLN5/PPIB/EFEMP2/COMP/SGCB/VCAM1/SERPINE2/PDGFRB/FUCA1/COL16A1/WNT5A/IGFBP3/TIMP3/THY1	46
		HALLMARK_PROTEIN_SECRETION	HALLMARK_PROTEIN_SECRETION	HALLMARK_PROTEIN_SECRETION	24/507	95/3924	0.000717402	0.00717402	0.00604128	DST/CLTC/ATP1A1/AP2B1/COPB1/AP3B1/RPS6KA3/MON2/MAPK1/ADAM10/AP2M1/SNX2/AP1G1/SCRN1/SEC22B/VPS45/YKT6/CAV2/GOSR2/ATP7A/VAMP7/CD63/ICA1/VAMP4	24
		HALLMARK_APICAL_JUNCTION	HALLMARK_APICAL_JUNCTION	HALLMARK_APICAL_JUNCTION	37/507	185/3924	0.003605	0.0300417	0.0252982	MYH9/FBN1/ACTN1/VCL/ACTG2/ACTA1/MSN/EPB41L2/TGFBI/CAP1/ITGB1/PARVA/GNAI2/ZYX/PLCG1/EXOC4/SORBS3/PECAM1/ACTN3/MYL9/RSU1/SYK/NEXN/SRC/CNTN1/ARPC2/MAP3K20/GNAI1/VCAM1/THBS3/COL16A1/CD209/RAC2/PTEN/HADH/THY1/CLDN4	37
	GO	ONTOLOGY	ID	Description	GeneRatio	BgRatio	pvalue	p.adjust	qvalue	geneID	Count
	GO:0061644	BP	GO:0061644	protein localization to CENP-A containing chromatin	14/1104	17/13198	4.06836e-13	2.07771e-09	1.81749e-09	H4C9/H4C1/H4C4/H4C6/H4C12/H4C11/H4C3/H4C8/H4C2/H4C5/H4C13/H4C14/H4C16/H4C15	14
	GO:0007599	BP	GO:0007599	hemostasis	52/1104	215/13198	1.35734e-12	3.24303e-09	2.83685e-09	FLNA/TLN1/MYH9/VCL/FGB/FGA/FGG/EMILIN1/PLG/F2/F13A1/GPI/AP3B1/ANXA5/PTPN6/FBLN1/ILK/VTN/EMILIN2/MYL9/SYK/STXBP3/SRC/PRKG1/PRKCA/PLAT/HRG/SERPING1/LNPK/COMP/CTSG/VPS33B/ANO6/PAPSS2/SERPINF2/LYN/SERPINE2/PLSCR1/ENTPD1/F9/WAS/LCK/PAFAH2/F10/FUNDC2/C1GALT1C1/C4BPB/FIBP/PROCR/CPB2/PROC/VKORC1	52
	GO:0007596	BP	GO:0007596	blood coagulation	51/1104	211/13198	2.29598e-12	3.24303e-09	2.83685e-09	FLNA/TLN1/MYH9/VCL/FGB/FGA/FGG/EMILIN1/PLG/F2/F13A1/AP3B1/ANXA5/PTPN6/FBLN1/ILK/VTN/EMILIN2/MYL9/SYK/STXBP3/SRC/PRKG1/PRKCA/PLAT/HRG/SERPING1/LNPK/COMP/CTSG/VPS33B/ANO6/PAPSS2/SERPINF2/LYN/SERPINE2/PLSCR1/ENTPD1/F9/WAS/LCK/PAFAH2/F10/FUNDC2/C1GALT1C1/C4BPB/FIBP/PROCR/CPB2/PROC/VKORC1	51
	GO:0006958	BP	GO:0006958	complement activation, classical pathway	18/1104	31/13198	2.54006e-12	3.24303e-09	2.83685e-09	C4A/C4B/C5/C6/C1S/C9/C1R/C4BPA/C8A/C8B/C2/SERPING1/C1QC/C8G/C1QB/MBL2/C4BPB/C1QA	18
	GO:0050817	BP	GO:0050817	coagulation	51/1104	214/13198	4.07762e-12	4.1407e-09	3.62209e-09	FLNA/TLN1/MYH9/VCL/FGB/FGA/FGG/EMILIN1/PLG/F2/F13A1/AP3B1/ANXA5/PTPN6/FBLN1/ILK/VTN/EMILIN2/MYL9/SYK/STXBP3/SRC/PRKG1/PRKCA/PLAT/HRG/SERPING1/LNPK/COMP/CTSG/VPS33B/ANO6/PAPSS2/SERPINF2/LYN/SERPINE2/PLSCR1/ENTPD1/F9/WAS/LCK/PAFAH2/F10/FUNDC2/C1GALT1C1/C4BPB/FIBP/PROCR/CPB2/PROC/VKORC1	51
	GO:0006163	BP	GO:0006163	purine nucleotide metabolic process	86/1104	479/13198	5.89486e-12	4.1407e-09	3.62209e-09	NNT/OGDH/PFKP/HK1/STAT3/ATIC/TKT/ACLY/ACAT1/SAMHD1/GPI/ACSL3/ENO2/PGM1/PFKM/SLC25A13/IDH2/LDHB/PDE5A/DLAT/LDHA/ACTN3/MACROH2A1/ME2/SUCLA2/H6PD/DCXR/BPNT1/MFN1/PANK4/ACOT9/ADSS2/ADA/NT5E/ATP5PO/NDUFA10/PRPS1/PAPSS2/ACSF2/MLYCD/NDUFA9/HSD17B12/MDH1/RAB23/PTGIS/PRKACA/ACSS1/ATP5PB/BPGM/ADPGK/RAN/PRKAG1/ATP5F1C/ENPP1/IMPDH1/PDK3/ND5/SLC25A1/KCNAB2/NDUFA12/NME3/GPAT4/NDUFA11/ATP5MG/PPAT/DGAT1/PPCS/NUD…	86
	GO:0045653	BP	GO:0045653	negative regulation of megakaryocyte differentiation	14/1104	19/13198	5.92574e-12	4.1407e-09	3.62209e-09	H4C9/H4C1/H4C4/H4C6/H4C12/H4C11/H4C3/H4C8/H4C2/H4C5/H4C13/H4C14/H4C16/H4C15	14
	GO:0002455	BP	GO:0002455	humoral immune response mediated by circulating immunoglobulin	20/1104	40/13198	6.48631e-12	4.1407e-09	3.62209e-09	C4A/C4B/C5/C6/C1S/C9/PTPN6/C1R/C4BPA/C8A/C8B/C2/SERPING1/CD81/C1QC/C8G/C1QB/MBL2/C4BPB/C1QA	20
	GO:0006956	BP	GO:0006956	complement activation	23/1104	54/13198	1.14671e-11	6.50693e-09	5.69197e-09	C4A/C4B/CFH/C5/CFB/C6/C1S/C9/C1R/C4BPA/C8A/C8B/C2/CFHR1/SERPING1/C1QC/C8G/CFD/MASP1/C1QB/MBL2/C4BPB/C1QA	23
	GO:0002181	BP	GO:0002181	cytoplasmic translation	40/1104	153/13198	4.16577e-11	2.12746e-08	1.861e-08	DHX9/HNRNPU/RPL4/RPL3/RPS4X/RPL9/RPLP0/RPS8/RPL7A/EIF2S3/RPL7/EIF2B5/RPS3/RPL10A/RPL10/RPL23/MCTS1/RPL8/RPL6/DRG2/RPS2/RPS11/RPL18A/RPL32/RPL15/RPL18/RPS9/RPL21/RPL27A/RPL19/RPL13A/RPS23/RPL28/RPL26/RPL37A/RPL26L1/RPS27/RPL35A/RPL36/RPL35	40
	GO:0050878	BP	GO:0050878	regulation of body fluid levels	63/1104	320/13198	9.05533e-11	4.20414e-08	3.67759e-08	FLNA/TLN1/MYH9/VCL/FGB/FGA/FGG/CAD/EMILIN1/PLG/F2/F13A1/GPI/AP3B1/ANXA5/GNAI2/PTPN6/FBLN1/ILK/VTN/EMILIN2/MYL9/SYK/STXBP3/SRC/PRKG1/STAT5B/PRKCA/STAT5A/PLAT/ADA/HRG/SERPING1/LNPK/COMP/CTSG/VPS33B/ANO6/PAPSS2/SERPINF2/AKR1B1/LYN/SERPINE2/PRKACA/UMPS/PLSCR1/ENTPD1/F9/WAS/LCK/PAFAH2/F10/GPAT4/ATP7A/FUNDC2/SLC29A1/C1GALT1C1/C4BPB/FIBP/PROCR/CPB2/PROC/VKORC1	63
	GO:0019693	BP	GO:0019693	ribose phosphate metabolic process	77/1104	433/13198	1.27744e-10	5.43656e-08	4.75566e-08	CAD/OGDH/PFKP/HK1/STAT3/ATIC/TKT/ACLY/ACAT1/GPI/ACSL3/ENO2/PGM1/PFKM/SLC25A13/PDE5A/DLAT/LDHA/ACTN3/SUCLA2/BPNT1/MFN1/PANK4/ACOT9/ADSS2/ADA/NT5E/CTPS1/ATP5PO/NDUFA10/CTPS2/PRPS1/PAPSS2/ACSF2/MLYCD/NDUFA9/HSD17B12/RAB23/PRKACA/ACSS1/ATP5PB/BPGM/UMPS/ADPGK/RAN/PRKAG1/ATP5F1C/ENPP1/IMPDH1/PDK3/ND5/SLC25A1/NDUFA12/NME3/GPAT4/NDUFA11/ATP5MG/PPAT/DGAT1/PPCS/NUDT3/OXSM/GIMAP7/ELOVL1/SULT1A1/NDUFS7/MPC2/…	77
	GO:0009259	BP	GO:0009259	ribonucleotide metabolic process	75/1104	419/13198	1.63822e-10	6.43567e-08	5.62963e-08	CAD/OGDH/PFKP/HK1/STAT3/ATIC/ACLY/ACAT1/GPI/ACSL3/ENO2/PGM1/PFKM/SLC25A13/PDE5A/DLAT/LDHA/ACTN3/SUCLA2/BPNT1/MFN1/PANK4/ACOT9/ADSS2/ADA/NT5E/CTPS1/ATP5PO/NDUFA10/CTPS2/PAPSS2/ACSF2/MLYCD/NDUFA9/HSD17B12/RAB23/PRKACA/ACSS1/ATP5PB/BPGM/UMPS/ADPGK/RAN/PRKAG1/ATP5F1C/ENPP1/IMPDH1/PDK3/ND5/SLC25A1/NDUFA12/NME3/GPAT4/NDUFA11/ATP5MG/PPAT/DGAT1/PPCS/NUDT3/OXSM/GIMAP7/ELOVL1/SULT1A1/NDUFS7/MPC2/NDUFC2/NDU…	75
	GO:0006091	BP	GO:0006091	generation of precursor metabolites and energy	78/1104	454/13198	5.21846e-10	1.90362e-07	1.6652e-07	PLEC/AGL/ACO2/ACADVL/PYGB/NNT/OGDH/PFKP/HK1/STAT3/TKT/ACLY/ACAT1/GPI/CAT/ACO1/ASPH/GFPT1/ENO2/PGM1/PFKM/SLC25A13/IDH2/GSR/SLC25A12/DLAT/LDHA/ACTN3/MACROH2A1/ME2/MFN2/SUCLA2/GYS1/H6PD/PPP1CC/PHB2/QDPR/SLC25A4/GSK3B/AKT1/GBE1/ATP5PO/NDUFA10/FECH/NDUFA9/MDH1/AKR1B1/IDH3B/CS/PRKACA/ACSS1/ATP5PB/BPGM/GNPDA1/ADPGK/PRKAG1/GHITM/COX4I1/ATP5F1C/ENPP1/STEAP4/COX7A2L/ND5/NDUFA12/ATP7A/NDUFA11/ATP5MG/NIPSNAP…	78
	GO:0009150	BP	GO:0009150	purine ribonucleotide metabolic process	71/1104	400/13198	7.5043e-10	2.55496e-07	2.23496e-07	OGDH/PFKP/HK1/STAT3/ATIC/ACLY/ACAT1/GPI/ACSL3/ENO2/PGM1/PFKM/SLC25A13/PDE5A/DLAT/LDHA/ACTN3/SUCLA2/BPNT1/MFN1/PANK4/ACOT9/ADSS2/ADA/NT5E/ATP5PO/NDUFA10/PAPSS2/ACSF2/MLYCD/NDUFA9/HSD17B12/RAB23/PRKACA/ACSS1/ATP5PB/BPGM/ADPGK/RAN/PRKAG1/ATP5F1C/ENPP1/IMPDH1/PDK3/ND5/SLC25A1/NDUFA12/NME3/GPAT4/NDUFA11/ATP5MG/PPAT/DGAT1/PPCS/NUDT3/OXSM/GIMAP7/ELOVL1/SULT1A1/NDUFS7/MPC2/NDUFC2/NDUFA6/ATP6V0C/DMAC2L/ND…	71
	GO:0009141	BP	GO:0009141	nucleoside triphosphate metabolic process	50/1104	245/13198	2.29169e-09	7.31479e-07	6.39864e-07	CAD/OGDH/PFKP/HK1/STAT3/SAMHD1/GPI/ENO2/PGM1/PFKM/SLC25A13/LDHA/ACTN3/MFN1/ADA/NT5E/CTPS1/ATP5PO/NDUFA10/CTPS2/NDUFA9/RAB23/PRKACA/ATP5PB/BPGM/ADPGK/RAN/PRKAG1/ATP5F1C/ENPP1/IMPDH1/ND5/NDUFA12/NME3/NDUFA11/ATP5MG/GIMAP7/NDUFS7/NDUFC2/NDUFA6/ATP6V0C/NUDT16/DGUOK/DMAC2L/NDUFB3/TSPO/ND3/ATP6/ATP5MK/UQCC3	50
	GO:0070527	BP	GO:0070527	platelet aggregation	23/1104	68/13198	2.70238e-09	8.11826e-07	7.10148e-07	FLNA/TLN1/MYH9/VCL/FGB/FGA/FGG/EMILIN1/PTPN6/ILK/EMILIN2/MYL9/SYK/STXBP3/PRKG1/PRKCA/COMP/CTSG/VPS33B/LYN/SERPINE2/ENTPD1/FIBP	23
	GO:0045785	BP	GO:0045785	positive regulation of cell adhesion	71/1104	416/13198	4.27884e-09	1.214e-06	1.06195e-06	FLNA/LAMC1/FGB/FGA/FGG/FBLN2/NID1/FERMT2/ROCK1/EMILIN1/TGM2/DOCK1/PTPN23/AP3B1/PTPN6/ILK/VTN/DOCK8/CORO1A/FLOT2/LGALS1/EMILIN2/RSU1/ALOX5/SYK/SRC/ITPKB/DAB2/STAT5B/PRKCA/RPS3/GSK3B/AKT1/ABI3BP/CSK/NCKAP1L/JAK1/ADA/ARPC2/DOCK5/HRG/CYLD/EFEMP2/CTSG/SERPINF2/VCAM1/HSD17B12/SMARCB1/LIMS1/CD81/LYN/DPP4/YES1/LCK/LGALS9/APBB1IP/RAC1/HLA-DRB4/COL16A1/CD209/WNT5A/FYN/MYADM/KIFAP3/HLA-DMB/HLA-G/THY1/BMI1/C…	71
	GO:0046390	BP	GO:0046390	ribose phosphate biosynthetic process	45/1104	213/13198	4.72206e-09	1.25571e-06	1.09844e-06	CAD/ATIC/ACLY/ACAT1/ACSL3/SLC25A13/DLAT/PANK4/ADSS2/ADA/CTPS1/ATP5PO/NDUFA10/CTPS2/PRPS1/PAPSS2/MLYCD/NDUFA9/HSD17B12/ACSS1/ATP5PB/UMPS/ATP5F1C/IMPDH1/PDK3/ND5/SLC25A1/NDUFA12/NME3/NDUFA11/ATP5MG/PPAT/PPCS/ELOVL1/NDUFS7/MPC2/NDUFC2/NDUFA6/ATP6V0C/DMAC2L/NDUFB3/ND3/ATP6/ATP5MK/UQCC3	45
	GO:0009260	BP	GO:0009260	ribonucleotide biosynthetic process	44/1104	206/13198	4.91762e-09	1.25571e-06	1.09844e-06	CAD/ATIC/ACLY/ACAT1/ACSL3/SLC25A13/DLAT/PANK4/ADSS2/ADA/CTPS1/ATP5PO/NDUFA10/CTPS2/PAPSS2/MLYCD/NDUFA9/HSD17B12/ACSS1/ATP5PB/UMPS/ATP5F1C/IMPDH1/PDK3/ND5/SLC25A1/NDUFA12/NME3/NDUFA11/ATP5MG/PPAT/PPCS/ELOVL1/NDUFS7/MPC2/NDUFC2/NDUFA6/ATP6V0C/DMAC2L/NDUFB3/ND3/ATP6/ATP5MK/UQCC3	44
	GO:0006959	BP	GO:0006959	humoral immune response	41/1104	185/13198	5.30467e-09	1.29005e-06	1.12847e-06	FGB/C4A/C4B/CFH/FGA/C5/F2/GPI/CFB/C6/C1S/C9/PTPN6/C1R/C4BPA/C8A/ALOX5/C8B/C2/HRG/CFHR1/SERPING1/CTSG/CD81/C1QC/S100A7/PSMB10/C8G/CFD/MASP1/RNASE3/C1QB/MBL2/C4BPB/RNASE4/BMI1/DEFA3/C1QA/PPBP/ANG/HLA-DRB1	41
	GO:0009144	BP	GO:0009144	purine nucleoside triphosphate metabolic process	47/1104	229/13198	5.74279e-09	1.33311e-06	1.16614e-06	OGDH/PFKP/HK1/STAT3/SAMHD1/GPI/ENO2/PGM1/PFKM/SLC25A13/LDHA/ACTN3/MFN1/ADA/NT5E/ATP5PO/NDUFA10/NDUFA9/RAB23/PRKACA/ATP5PB/BPGM/ADPGK/RAN/PRKAG1/ATP5F1C/ENPP1/IMPDH1/ND5/NDUFA12/NME3/NDUFA11/ATP5MG/GIMAP7/NDUFS7/NDUFC2/NDUFA6/ATP6V0C/NUDT16/DGUOK/DMAC2L/NDUFB3/TSPO/ND3/ATP6/ATP5MK/UQCC3	47
	GO:0031589	BP	GO:0031589	cell-substrate adhesion	59/1104	322/13198	6.30175e-09	1.39926e-06	1.22401e-06	FLNA/TLN1/ACTN1/VCL/LAMC1/FGB/FGA/FGG/FBLN2/NID2/NID1/FERMT2/ROCK1/EMILIN1/ROCK2/PLG/ITGB1/DOCK1/ITGA1/PARVA/ZYX/FBLN1/TBCD/ILK/VTN/BCAM/SORBS3/ITGA7/ACTN3/CORO1A/CORO1C/RSU1/SRC/DAB2/PTPRA/GSK3B/ABI3BP/ARPC2/GREM1/FBLN5/DOCK5/HRG/EFEMP2/DUSP3/VCAM1/HSD17B12/LIMS1/APOD/THBS3/RAC1/DAPK3/COL16A1/RAC2/PTEN/CD63/MYADM/THY1/DUSP22/LPXN	59
	GO:0010810	BP	GO:0010810	regulation of cell-substrate adhesion	42/1104	197/13198	1.16282e-08	2.47438e-06	2.16447e-06	FLNA/TLN1/VCL/FGB/FGA/FGG/FBLN2/NID1/FERMT2/ROCK1/EMILIN1/ROCK2/PLG/DOCK1/FBLN1/TBCD/ILK/VTN/CORO1C/RSU1/SRC/DAB2/PTPRA/GSK3B/ABI3BP/ARPC2/GREM1/DOCK5/HRG/EFEMP2/DUSP3/HSD17B12/LIMS1/APOD/RAC1/DAPK3/COL16A1/RAC2/PTEN/MYADM/THY1/DUSP22	42
	GO:0009199	BP	GO:0009199	ribonucleoside triphosphate metabolic process	46/1104	230/13198	1.93806e-08	3.95907e-06	3.46321e-06	CAD/OGDH/PFKP/HK1/STAT3/GPI/ENO2/PGM1/PFKM/SLC25A13/LDHA/ACTN3/MFN1/NT5E/CTPS1/ATP5PO/NDUFA10/CTPS2/NDUFA9/RAB23/PRKACA/ATP5PB/BPGM/ADPGK/RAN/PRKAG1/ATP5F1C/ENPP1/IMPDH1/ND5/NDUFA12/NME3/NDUFA11/ATP5MG/GIMAP7/NDUFS7/NDUFC2/NDUFA6/ATP6V0C/DMAC2L/NDUFB3/TSPO/ND3/ATP6/ATP5MK/UQCC3	46
	GO:0042060	BP	GO:0042060	wound healing	65/1104	385/13198	3.01648e-08	5.92505e-06	5.18296e-06	PLEC/FLNA/TLN1/MYH9/VCL/DST/MYOF/FGB/MYLK/FGA/FGG/FERMT2/EMILIN1/PLG/F2/ITGB1/F13A1/AP3B1/MCAM/ANXA5/PTPN6/FBLN1/ILK/VTN/EMILIN2/MYL9/ALOX5/SLC12A2/SYK/STXBP3/SRC/PRKG1/PRKCA/PLAT/HRG/SERPING1/LNPK/COMP/CTSG/VPS33B/ANO6/PAPSS2/SERPINF2/LYN/SERPINE2/PLSCR1/ENTPD1/F9/WAS/LCK/PAFAH2/WNT5A/F10/PTEN/CHMP2A/FUNDC2/C1GALT1C1/C4BPB/FIBP/PROCR/CPB2/CLDN4/CD151/PROC/VKORC1	65
	GO:0009152	BP	GO:0009152	purine ribonucleotide biosynthetic process	40/1104	191/13198	4.36384e-08	8.25413e-06	7.22033e-06	ATIC/ACLY/ACAT1/ACSL3/SLC25A13/DLAT/PANK4/ADSS2/ADA/ATP5PO/NDUFA10/PAPSS2/MLYCD/NDUFA9/HSD17B12/ACSS1/ATP5PB/ATP5F1C/IMPDH1/PDK3/ND5/SLC25A1/NDUFA12/NME3/NDUFA11/ATP5MG/PPAT/PPCS/ELOVL1/NDUFS7/MPC2/NDUFC2/NDUFA6/ATP6V0C/DMAC2L/NDUFB3/ND3/ATP6/ATP5MK/UQCC3	40
	GO:0071168	BP	GO:0071168	protein localization to chromatin	19/1104	57/13198	8.49289e-08	1.54904e-05	1.35503e-05	MACROH2A1/MACROH2A2/BRD3/H4C9/H4C1/H4C4/H4C6/H4C12/H4C11/H4C3/H4C8/H4C2/H4C5/H4C13/H4C14/H4C16/H4C15/TASOR/SGF29	19
	GO:0050900	BP	GO:0050900	leukocyte migration	56/1104	321/13198	8.90988e-08	1.56906e-05	1.37254e-05	PLEC/MYH9/MSN/ROCK1/EMILIN1/C5/PLG/ITGB1/WDR1/ITGA1/THBS4/SRP54/PECAM1/ITGA7/DOCK8/CORO1A/MAPK1/ADAM10/ALOX5/SLC12A2/SYK/PAFAH1B1/SRC/STAT5B/AKT1/NCKAP1L/ADA/GREM1/PPIB/CTSG/ANO6/VCAM1/NUP85/CD81/SBDS/LYN/APOD/DPP4/YES1/S100A7/PIP5K1C/LCK/LGALS9/RAC1/RPL13A/WNT5A/RAC2/FYN/LBP/P2RX4/CYP7B1/CD99L2/THY1/JAGN1/PPBP/SELL	56
	GO:0030168	BP	GO:0030168	platelet activation	30/1104	125/13198	9.24449e-08	1.57372e-05	1.37662e-05	FLNA/TLN1/MYH9/VCL/FGB/FGA/FGG/EMILIN1/F2/PTPN6/ILK/EMILIN2/MYL9/SYK/STXBP3/SRC/PRKG1/PRKCA/HRG/COMP/CTSG/VPS33B/LYN/SERPINE2/PLSCR1/ENTPD1/LCK/FUNDC2/C1GALT1C1/FIBP	30
	GO:0009060	BP	GO:0009060	aerobic respiration	38/1104	182/13198	1.02842e-07	1.69423e-05	1.48204e-05	ACO2/NNT/OGDH/ACLY/CAT/ACO1/IDH2/DLAT/ACTN3/MACROH2A1/MFN2/SUCLA2/ATP5PO/NDUFA10/NDUFA9/MDH1/IDH3B/CS/ATP5PB/GHITM/COX4I1/ATP5F1C/COX7A2L/ND5/NDUFA12/ATP7A/NDUFA11/ATP5MG/NIPSNAP2/COX7A1/NDUFS7/NDUFC2/NDUFA6/DGUOK/NDUFB3/ND3/ATP6/UQCC3	38
	GO:0072522	BP	GO:0072522	purine-containing compound biosynthetic process	45/1104	235/13198	1.06579e-07	1.70093e-05	1.48789e-05	ATIC/ACLY/ACAT1/ACSL3/SLC25A13/DLAT/MTAP/PANK4/ADSS2/ADA/NT5E/ATP5PO/NDUFA10/PRPS1/PAPSS2/MLYCD/NDUFA9/HSD17B12/PTGIS/ACSS1/ATP5PB/ATP5F1C/IMPDH1/PDK3/ND5/SLC25A1/NDUFA12/NME3/NDUFA11/ATP5MG/PPAT/PPCS/ELOVL1/NDUFS7/MPC2/NDUFC2/NDUFA6/ATP6V0C/DGUOK/DMAC2L/NDUFB3/ND3/ATP6/ATP5MK/UQCC3	45
	GO:0009611	BP	GO:0009611	response to wounding	76/1104	494/13198	1.18455e-07	1.83318e-05	1.60358e-05	PLEC/FLNA/TLN1/MYH9/VCL/DST/MYOF/MAP1B/FGB/MYLK/FGA/FGG/FERMT2/DPYSL3/EMILIN1/STAT3/PLG/F2/ITGB1/F13A1/AP3B1/MCAM/ANXA5/PTPN6/FBLN1/APOA4/ILK/VTN/EMILIN2/MYL9/ALOX5/SLC12A2/SYK/MATN2/STXBP3/SRC/PRKG1/PRKCA/PLAT/HRG/SERPING1/LNPK/COMP/CTSG/VPS33B/ANO6/PAPSS2/SERPINF2/LYN/SERPINE2/APOD/PLSCR1/ENTPD1/F9/WAS/LCK/RAC1/PAFAH2/WNT5A/F10/PTEN/ATP7A/CHMP2A/FUNDC2/NFIB/P2RX4/C1GALT1C1/C4BPB/FIBP/PROCR/CPB2…	76
	GO:0009205	BP	GO:0009205	purine ribonucleoside triphosphate metabolic process	43/1104	223/13198	1.66483e-07	2.50067e-05	2.18747e-05	OGDH/PFKP/HK1/STAT3/GPI/ENO2/PGM1/PFKM/SLC25A13/LDHA/ACTN3/MFN1/NT5E/ATP5PO/NDUFA10/NDUFA9/RAB23/PRKACA/ATP5PB/BPGM/ADPGK/RAN/PRKAG1/ATP5F1C/ENPP1/IMPDH1/ND5/NDUFA12/NME3/NDUFA11/ATP5MG/GIMAP7/NDUFS7/NDUFC2/NDUFA6/ATP6V0C/DMAC2L/NDUFB3/TSPO/ND3/ATP6/ATP5MK/UQCC3	43
	GO:0015980	BP	GO:0015980	energy derivation by oxidation of organic compounds	52/1104	295/13198	1.83454e-07	2.67686e-05	2.34159e-05	PLEC/AGL/ACO2/ACADVL/PYGB/NNT/OGDH/ACLY/CAT/ACO1/GFPT1/PFKM/SLC25A13/IDH2/SLC25A12/DLAT/ACTN3/MACROH2A1/MFN2/SUCLA2/GYS1/PPP1CC/GSK3B/AKT1/GBE1/ATP5PO/NDUFA10/NDUFA9/MDH1/IDH3B/CS/ATP5PB/GHITM/COX4I1/ATP5F1C/ENPP1/COX7A2L/ND5/NDUFA12/ATP7A/NDUFA11/ATP5MG/NIPSNAP2/COX7A1/NDUFS7/NDUFC2/NDUFA6/DGUOK/NDUFB3/ND3/ATP6/UQCC3	52
	GO:0034109	BP	GO:0034109	homotypic cell-cell adhesion	24/1104	90/13198	2.18492e-07	3.09956e-05	2.71135e-05	FLNA/TLN1/MYH9/VCL/FGB/FGA/FGG/EMILIN1/PTPN6/ILK/EMILIN2/MYL9/SYK/STXBP3/PRKG1/PRKCA/JAK1/COMP/CTSG/VPS33B/LYN/SERPINE2/ENTPD1/FIBP	24
	GO:0006164	BP	GO:0006164	purine nucleotide biosynthetic process	43/1104	227/13198	2.7932e-07	3.85537e-05	3.3725e-05	ATIC/ACLY/ACAT1/ACSL3/SLC25A13/DLAT/PANK4/ADSS2/ADA/ATP5PO/NDUFA10/PRPS1/PAPSS2/MLYCD/NDUFA9/HSD17B12/PTGIS/ACSS1/ATP5PB/ATP5F1C/IMPDH1/PDK3/ND5/SLC25A1/NDUFA12/NME3/NDUFA11/ATP5MG/PPAT/PPCS/ELOVL1/NDUFS7/MPC2/NDUFC2/NDUFA6/ATP6V0C/DGUOK/DMAC2L/NDUFB3/ND3/ATP6/ATP5MK/UQCC3	43
	GO:0045652	BP	GO:0045652	regulation of megakaryocyte differentiation	14/1104	35/13198	3.28916e-07	4.42045e-05	3.86681e-05	H4C9/H4C1/H4C4/H4C6/H4C12/H4C11/H4C3/H4C8/H4C2/H4C5/H4C13/H4C14/H4C16/H4C15	14
	GO:0009165	BP	GO:0009165	nucleotide biosynthetic process	47/1104	263/13198	4.72316e-07	6.18492e-05	5.41028e-05	CAD/ATIC/ACLY/ACAT1/ACSL3/SLC25A13/DLAT/PANK4/ADSS2/ADA/CTPS1/ATP5PO/NDUFA10/CTPS2/PRPS1/PAPSS2/MLYCD/NDUFA9/HSD17B12/PTGIS/ACSS1/ATP5PB/UMPS/ATP5F1C/IMPDH1/PDK3/ND5/SLC25A1/NDUFA12/NME3/NDUFA11/ATP5MG/PPAT/PPCS/ELOVL1/NDUFS7/MPC2/NDUFC2/NDUFA6/ATP6V0C/DGUOK/DMAC2L/NDUFB3/ND3/ATP6/ATP5MK/UQCC3	47
	GO:0051893	BP	GO:0051893	regulation of focal adhesion assembly	19/1104	63/13198	5.03324e-07	6.26945e-05	5.48422e-05	TLN1/VCL/FERMT2/ROCK1/ROCK2/CORO1C/SRC/PTPRA/GREM1/HRG/DUSP3/LIMS1/APOD/RAC1/DAPK3/COL16A1/PTEN/THY1/DUSP22	19
	GO:0090109	BP	GO:0090109	regulation of cell-substrate junction assembly	19/1104	63/13198	5.03324e-07	6.26945e-05	5.48422e-05	TLN1/VCL/FERMT2/ROCK1/ROCK2/CORO1C/SRC/PTPRA/GREM1/HRG/DUSP3/LIMS1/APOD/RAC1/DAPK3/COL16A1/PTEN/THY1/DUSP22	19
	GO:0050818	BP	GO:0050818	regulation of coagulation	20/1104	69/13198	5.17185e-07	6.28571e-05	5.49845e-05	FGB/FGA/FGG/EMILIN1/PLG/F2/ANXA5/VTN/EMILIN2/PRKG1/PLAT/HRG/SERPING1/ANO6/SERPINF2/SERPINE2/PROCR/CPB2/PROC/VKORC1	20
	GO:1901293	BP	GO:1901293	nucleoside phosphate biosynthetic process	47/1104	264/13198	5.29245e-07	6.28571e-05	5.49845e-05	CAD/ATIC/ACLY/ACAT1/ACSL3/SLC25A13/DLAT/PANK4/ADSS2/ADA/CTPS1/ATP5PO/NDUFA10/CTPS2/PRPS1/PAPSS2/MLYCD/NDUFA9/HSD17B12/PTGIS/ACSS1/ATP5PB/UMPS/ATP5F1C/IMPDH1/PDK3/ND5/SLC25A1/NDUFA12/NME3/NDUFA11/ATP5MG/PPAT/PPCS/ELOVL1/NDUFS7/MPC2/NDUFC2/NDUFA6/ATP6V0C/DGUOK/DMAC2L/NDUFB3/ND3/ATP6/ATP5MK/UQCC3	47
	GO:0150115	BP	GO:0150115	cell-substrate junction organization	25/1104	102/13198	7.04616e-07	8.17836e-05	7.15405e-05	PLEC/TLN1/ACTN1/VCL/LAMC1/DST/FERMT2/ROCK1/ROCK2/ACTN3/CORO1C/SRC/PTPRA/GREM1/HRG/DUSP3/RAB8B/LIMS1/APOD/RAC1/DAPK3/COL16A1/PTEN/THY1/DUSP22	25
	GO:0007044	BP	GO:0007044	cell-substrate junction assembly	24/1104	96/13198	7.95587e-07	9.02903e-05	7.89818e-05	PLEC/TLN1/ACTN1/VCL/LAMC1/DST/FERMT2/ROCK1/ROCK2/ACTN3/CORO1C/SRC/PTPRA/GREM1/HRG/DUSP3/LIMS1/APOD/RAC1/DAPK3/COL16A1/PTEN/THY1/DUSP22	24
	GO:0097237	BP	GO:0097237	cellular response to toxic substance	27/1104	117/13198	9.27153e-07	0.000102934	9.00421e-05	ALDH1A1/NNT/CAT/GSR/APOA4/ESD/GSTM3/CLIC2/FBLN5/GPX4/GSTM2/PRDX4/GSTM1/RDH11/GSTO1/LANCL1/CYGB/MTARC2/ATP7A/MGST1/GSTZ1/SELENOT/GFER/ALOX5AP/PTGES/SELENOW/HBE1	27
	GO:0031638	BP	GO:0031638	zymogen activation	17/1104	54/13198	1.01956e-06	0.000110785	9.69097e-05	FGB/FGA/FGG/IFI16/ASPH/C1R/CYFIP2/PLAT/CLEC3B/SERPINF2/SERPINE2/F9/MASP1/DHCR24/CTSH/PLGRKT/CPB2	17
	GO:0045333	BP	GO:0045333	cellular respiration	41/1104	222/13198	1.05163e-06	0.000111889	9.78752e-05	PLEC/ACO2/NNT/OGDH/ACLY/CAT/ACO1/SLC25A13/IDH2/SLC25A12/DLAT/ACTN3/MACROH2A1/MFN2/SUCLA2/ATP5PO/NDUFA10/NDUFA9/MDH1/IDH3B/CS/ATP5PB/GHITM/COX4I1/ATP5F1C/COX7A2L/ND5/NDUFA12/ATP7A/NDUFA11/ATP5MG/NIPSNAP2/COX7A1/NDUFS7/NDUFC2/NDUFA6/DGUOK/NDUFB3/ND3/ATP6/UQCC3	41
	GO:1990748	BP	GO:1990748	cellular detoxification	26/1104	111/13198	1.08491e-06	0.000113074	9.89117e-05	ALDH1A1/NNT/CAT/GSR/APOA4/ESD/GSTM3/CLIC2/FBLN5/GPX4/GSTM2/PRDX4/GSTM1/RDH11/GSTO1/LANCL1/CYGB/MTARC2/ATP7A/MGST1/GSTZ1/SELENOT/ALOX5AP/PTGES/SELENOW/HBE1	26
	GO:0030219	BP	GO:0030219	megakaryocyte differentiation	18/1104	61/13198	1.43025e-06	0.000143747	0.000125743	FLNA/PTPN6/VPS33B/H4C9/H4C1/H4C4/H4C6/H4C12/H4C11/H4C3/H4C8/H4C2/H4C5/H4C13/H4C14/H4C16/H4C15/PIP4K2A	18
	GO:1900046	BP	GO:1900046	regulation of hemostasis	19/1104	67/13198	1.4355e-06	0.000143747	0.000125743	FGB/FGA/FGG/EMILIN1/PLG/F2/VTN/EMILIN2/PRKG1/PLAT/HRG/SERPING1/COMP/ANO6/SERPINF2/SERPINE2/CPB2/PROC/VKORC1	19
	GO:0007160	BP	GO:0007160	cell-matrix adhesion	40/1104	217/13198	1.49323e-06	0.000146652	0.000128285	TLN1/ACTN1/VCL/FGB/FGA/FGG/NID2/NID1/FERMT2/ROCK1/EMILIN1/ROCK2/ITGB1/ITGA1/ZYX/ILK/VTN/BCAM/ITGA7/ACTN3/CORO1C/SRC/PTPRA/GSK3B/GREM1/FBLN5/HRG/EFEMP2/DUSP3/VCAM1/LIMS1/APOD/THBS3/RAC1/DAPK3/COL16A1/PTEN/CD63/THY1/DUSP22	40
	GO:0071459	BP	GO:0071459	protein localization to chromosome, centromeric region	14/1104	39/13198	1.55509e-06	0.000149847	0.000131079	H4C9/H4C1/H4C4/H4C6/H4C12/H4C11/H4C3/H4C8/H4C2/H4C5/H4C13/H4C14/H4C16/H4C15	14
	GO:0050819	BP	GO:0050819	negative regulation of coagulation	16/1104	50/13198	1.65683e-06	0.000156693	0.000137068	FGB/FGA/FGG/PLG/F2/ANXA5/VTN/PRKG1/PLAT/HRG/SERPING1/SERPINF2/SERPINE2/PROCR/CPB2/PROC	16
	GO:0150116	BP	GO:0150116	regulation of cell-substrate junction organization	19/1104	68/13198	1.8377e-06	0.000170639	0.000149267	TLN1/VCL/FERMT2/ROCK1/ROCK2/CORO1C/SRC/PTPRA/GREM1/HRG/DUSP3/LIMS1/APOD/RAC1/DAPK3/COL16A1/PTEN/THY1/DUSP22	19
	GO:0042254	BP	GO:0042254	ribosome biogenesis	51/1104	310/13198	2.06702e-06	0.000188505	0.000164896	PRKDC/XRCC5/XPO1/ABCE1/HEATR1/NOP56/EIF2A/NOP58/XRN2/RPS4X/EIF4A3/RPLP0/RPS8/RPL7A/RPL7/WDR36/GTPBP4/DKC1/FBL/RPL10A/RPL10/WDR3/RPL6/UTP6/WDR43/SBDS/DIMT1/RPS11/URB2/RAN/GEMIN4/DDX52/RPS9/NSA2/TSR3/BRIX1/RPS23/RPL7L1/RPL26/ERI3/RPL26L1/RPS27/RPS27L/LSM6/RPL35A/PNO1/POP4/RPL35/NUDT16/FCF1/MRM1	51
	GO:0009201	BP	GO:0009201	ribonucleoside triphosphate biosynthetic process	25/1104	108/13198	2.1919e-06	0.000196386	0.00017179	CAD/SLC25A13/CTPS1/ATP5PO/NDUFA10/CTPS2/NDUFA9/ATP5PB/ATP5F1C/IMPDH1/ND5/NDUFA12/NME3/NDUFA11/ATP5MG/NDUFS7/NDUFC2/NDUFA6/ATP6V0C/DMAC2L/NDUFB3/ND3/ATP6/ATP5MK/UQCC3	25
	GO:0010811	BP	GO:0010811	positive regulation of cell-substrate adhesion	26/1104	116/13198	2.63462e-06	0.000231982	0.000202928	FLNA/FGB/FGA/FGG/FBLN2/NID1/FERMT2/ROCK1/EMILIN1/DOCK1/ILK/VTN/RSU1/DAB2/GSK3B/ABI3BP/ARPC2/DOCK5/HRG/EFEMP2/HSD17B12/LIMS1/RAC1/COL16A1/MYADM/THY1	26
	GO:0022409	BP	GO:0022409	positive regulation of cell-cell adhesion	46/1104	271/13198	2.73899e-06	0.000237085	0.000207391	FGB/FGA/FGG/EMILIN1/PTPN23/AP3B1/PTPN6/DOCK8/CORO1A/FLOT2/LGALS1/EMILIN2/ALOX5/SYK/SRC/ITPKB/STAT5B/RPS3/AKT1/CSK/NCKAP1L/JAK1/ADA/CYLD/CTSG/SERPINF2/VCAM1/SMARCB1/CD81/LYN/DPP4/YES1/LCK/LGALS9/HLA-DRB4/CD209/WNT5A/FYN/KIFAP3/HLA-DMB/HLA-G/THY1/BMI1/CD5/NKAP/HLA-DRB1	46
	GO:0060627	BP	GO:0060627	regulation of vesicle-mediated transport	68/1104	463/13198	3.01048e-06	0.000256242	0.000224149	FGB/C4A/C4B/LRP1/FGA/ATP2A2/FGG/MSN/DYSF/AP2A1/DNAJC13/ROCK1/TGM2/EHD4/NSF/EHD1/ACSL3/PTPN23/GNAI2/ANKFY1/SEPTIN2/VTN/CORO1A/MAPK1/VAC14/SYK/AP2M1/STXBP3/AP1G1/SRC/ARRB1/DAB2/ARHGAP1/TSC2/VPS11/C2/RAP1A/SCRN1/BIN1/CSK/RAP1B/NCKAP1L/GREM1/ATP9A/PRKCB/SDCBP/ANO6/RAB2B/RAB8A/RAB8B/LYN/PLSCR1/RAB31/STXBP5/SNF8/LGALS9/RAC1/WNT5A/RAC2/RAB29/VAMP7/CD63/CHMP2A/MBL2/ARRB2/VAMP4/BET1L/CD151	68
	GO:0046034	BP	GO:0046034	ATP metabolic process	37/1104	201/13198	3.7856e-06	0.000316936	0.000277241	OGDH/PFKP/HK1/STAT3/GPI/ENO2/PGM1/PFKM/SLC25A13/LDHA/ACTN3/NT5E/ATP5PO/NDUFA10/NDUFA9/PRKACA/ATP5PB/BPGM/ADPGK/PRKAG1/ATP5F1C/ENPP1/ND5/NDUFA12/NDUFA11/ATP5MG/NDUFS7/NDUFC2/NDUFA6/ATP6V0C/DMAC2L/NDUFB3/TSPO/ND3/ATP6/ATP5MK/UQCC3	37
	GO:0009083	BP	GO:0009083	branched-chain amino acid catabolic process	10/1104	22/13198	4.09137e-06	0.00033701	0.000294801	ACAT1/ALDH6A1/MCCC1/BCAT2/ACADSB/HIBADH/IVD/ACAD8/BCKDK/AUH	10
	GO:0048041	BP	GO:0048041	focal adhesion assembly	21/1104	85/13198	4.70576e-06	0.000381465	0.000333688	TLN1/ACTN1/VCL/FERMT2/ROCK1/ROCK2/ACTN3/CORO1C/SRC/PTPRA/GREM1/HRG/DUSP3/LIMS1/APOD/RAC1/DAPK3/COL16A1/PTEN/THY1/DUSP22	21
	GO:0042730	BP	GO:0042730	fibrinolysis	11/1104	27/13198	4.96136e-06	0.000392225	0.0003431	FGB/FGA/FGG/PLG/F2/VTN/PLAT/HRG/SERPING1/SERPINF2/CPB2	11
	GO:0030193	BP	GO:0030193	regulation of blood coagulation	18/1104	66/13198	4.99209e-06	0.000392225	0.0003431	FGB/FGA/FGG/EMILIN1/PLG/F2/VTN/EMILIN2/PRKG1/PLAT/HRG/SERPING1/ANO6/SERPINF2/SERPINE2/CPB2/PROC/VKORC1	18
	GO:0030099	BP	GO:0030099	myeloid cell differentiation	56/1104	363/13198	5.12933e-06	0.000396901	0.000347191	FLNA/MYH9/FBN1/PRKDC/ACTN1/STAT3/IFI16/WDR1/AP3B1/PTPN6/SRP54/PAFAH1B1/SRC/ITPKB/STAT5B/PRKCA/STAT5A/NCKAP1L/SLC25A5/EPB42/FECH/VPS33B/CD81/DHRS7B/LYN/H4C9/H4C1/H4C4/H4C6/H4C12/H4C11/H4C3/H4C8/H4C2/H4C5/H4C13/H4C14/H4C16/H4C15/BPGM/C1QC/ABCB10/CLPB/PIP4K2A/LBR/RASSF2/RAC2/SMAD5/BRD1/L3MBTL3/MFAP2/AHSP/NFKBIA/JAGN1/NKAP/HLA-DRB1	56
	GO:0042274	BP	GO:0042274	ribosomal small subunit biogenesis	23/1104	100/13198	6.21041e-06	0.000473381	0.000414092	PRKDC/XRCC5/HEATR1/NOP56/NOP58/RPS4X/RPS8/WDR36/FBL/WDR3/UTP6/WDR43/DIMT1/RPS11/DDX52/RPS9/TSR3/RPS23/RPS27/RPS27L/LSM6/PNO1/FCF1	23
	GO:1900047	BP	GO:1900047	negative regulation of hemostasis	15/1104	49/13198	6.48749e-06	0.000481097	0.000420842	FGB/FGA/FGG/PLG/F2/VTN/PRKG1/PLAT/HRG/SERPING1/COMP/SERPINF2/SERPINE2/CPB2/PROC	15
	GO:0045638	BP	GO:0045638	negative regulation of myeloid cell differentiation	20/1104	80/13198	6.50004e-06	0.000481097	0.000420842	FBN1/ITPKB/STAT5B/LYN/H4C9/H4C1/H4C4/H4C6/H4C12/H4C11/H4C3/H4C8/H4C2/H4C5/H4C13/H4C14/H4C16/H4C15/C1QC/NFKBIA	20
	GO:0044283	BP	GO:0044283	small molecule biosynthetic process	70/1104	492/13198	6.67743e-06	0.000487166	0.00042615	CAD/ALDH1A1/ACADVL/ACLY/GPI/ENO2/PGM1/GLUD1/SLC25A13/APOA4/SLC25A12/ALDH18A1/CYB5R3/GOT2/ERLIN2/ALOX5/SUCLA2/SYK/H6PD/MTAP/ALDH1A3/BCAT2/ITPKB/DAB2/ISYNA1/PRKG1/QDPR/ALDH1A2/ADA/NT5E/GGT5/SPR/GSTM4/GPX4/ABCD3/PRPS1/GSTM2/MLYCD/NDUFA9/HSD17B12/MDH1/AKR1B1/ASS1/WDR5/GSTM1/PTGIS/PRKACA/ACSS1/SLC25A11/SLC25A10/PRKAG1/QNG1/CYP51A1/LBR/PLTP/CBR4/COQ5/SLC25A1/LPCAT3/MTHFR/OSBPL1A/HACD3/OXSM/PRG3/ELOVL1/…	70
	GO:0022613	BP	GO:0022613	ribonucleoprotein complex biogenesis	66/1104	456/13198	6.92014e-06	0.000497763	0.00043542	PRKDC/PRPF8/DHX9/XRCC5/XPO1/DDX1/ABCE1/HEATR1/NOP56/EIF2A/DDX42/NOP58/XRN2/AGO2/RPS4X/EIF4A3/RPLP0/RPS8/RPL7A/EIF2S3/RPL7/WDR36/GTPBP4/DKC1/FBL/RPL10A/RPL10/CRNKL1/PRMT5/MCTS1/WDR3/RPL6/UTP6/WDR43/SBDS/DIMT1/RPS11/URB2/RAN/GEMIN4/DDX52/RPS9/SNRPD3/NUDT21/NSA2/RPL13A/TSR3/BRIX1/RPS23/RPL7L1/RPL26/ERI3/RPL26L1/RPS27/RPS27L/LSM6/RPL35A/CELF2/PNO1/POP4/RPL35/NUDT16/CLP1/FCF1/TXNL4A/MRM1	66
	GO:0050820	BP	GO:0050820	positive regulation of coagulation	11/1104	28/13198	7.55631e-06	0.000535973	0.000468845	EMILIN1/PLG/F2/VTN/EMILIN2/PLAT/HRG/ANO6/SERPINF2/CPB2/VKORC1	11
	GO:0009142	BP	GO:0009142	nucleoside triphosphate biosynthetic process	25/1104	116/13198	8.54936e-06	0.000577584	0.000505244	CAD/SLC25A13/CTPS1/ATP5PO/NDUFA10/CTPS2/NDUFA9/ATP5PB/ATP5F1C/IMPDH1/ND5/NDUFA12/NME3/NDUFA11/ATP5MG/NDUFS7/NDUFC2/NDUFA6/ATP6V0C/DMAC2L/NDUFB3/ND3/ATP6/ATP5MK/UQCC3	25
	GO:0033865	BP	GO:0033865	nucleoside bisphosphate metabolic process	24/1104	109/13198	8.75544e-06	0.000577584	0.000505244	OGDH/ACLY/ACAT1/ACSL3/DLAT/SUCLA2/BPNT1/PANK4/ACOT9/PAPSS2/ACSF2/MLYCD/HSD17B12/ACSS1/ENPP1/PDK3/SLC25A1/GPAT4/DGAT1/PPCS/OXSM/ELOVL1/SULT1A1/MPC2	24
	GO:0033875	BP	GO:0033875	ribonucleoside bisphosphate metabolic process	24/1104	109/13198	8.75544e-06	0.000577584	0.000505244	OGDH/ACLY/ACAT1/ACSL3/DLAT/SUCLA2/BPNT1/PANK4/ACOT9/PAPSS2/ACSF2/MLYCD/HSD17B12/ACSS1/ENPP1/PDK3/SLC25A1/GPAT4/DGAT1/PPCS/OXSM/ELOVL1/SULT1A1/MPC2	24
	GO:0034032	BP	GO:0034032	purine nucleoside bisphosphate metabolic process	24/1104	109/13198	8.75544e-06	0.000577584	0.000505244	OGDH/ACLY/ACAT1/ACSL3/DLAT/SUCLA2/BPNT1/PANK4/ACOT9/PAPSS2/ACSF2/MLYCD/HSD17B12/ACSS1/ENPP1/PDK3/SLC25A1/GPAT4/DGAT1/PPCS/OXSM/ELOVL1/SULT1A1/MPC2	24
	GO:0006957	BP	GO:0006957	complement activation, alternative pathway	8/1104	15/13198	8.82153e-06	0.000577584	0.000505244	CFH/C5/CFB/C9/C8A/C8B/C8G/CFD	8
	GO:0072350	BP	GO:0072350	tricarboxylic acid metabolic process	8/1104	15/13198	8.82153e-06	0.000577584	0.000505244	ACO2/ACLY/ACO1/GLUD1/IDH2/IDH3B/CS/ASS1	8
	GO:0002253	BP	GO:0002253	activation of immune response	68/1104	478/13198	9.08168e-06	0.000587091	0.00051356	PRKDC/C4A/C4B/CFH/C5/XRCC6/XRCC5/IFI16/CFB/RTN4/C6/AP3B1/C1S/TRIM25/C9/PLCG1/PTPN6/RPS6KA3/C1R/MAPK1/C4BPA/C8A/SYK/C8B/SRC/EIF2B5/PHB2/C2/RPS3/AKT1/CSK/NCKAP1L/ADA/RFTN1/CFHR1/PRKCB/CYLD/SERPING1/TBK1/DUSP3/CSNK1A1/CD81/LYN/YES1/C1QC/WDFY1/PLSCR1/BTN3A3/CLPB/C8G/LCK/CFD/NEK7/MASP1/FYN/RAB29/C1QB/LBP/MBL2/C4BPB/ARRB2/TSPAN6/NFKBIA/THY1/DUSP22/C1QA/LPXN/HLA-DRB1	68
	GO:1900026	BP	GO:1900026	positive regulation of substrate adhesion-dependent cell spreading	13/1104	40/13198	1.29326e-05	0.000825585	0.000722184	FLNA/FGB/FGA/FGG/FERMT2/DOCK1/ILK/DAB2/ARPC2/DOCK5/LIMS1/RAC1/MYADM	13
	GO:0061041	BP	GO:0061041	regulation of wound healing	25/1104	119/13198	1.36869e-05	0.000862948	0.000754868	FGB/MYLK/FGA/FGG/FERMT2/EMILIN1/PLG/F2/ITGB1/VTN/EMILIN2/ALOX5/SLC12A2/PRKG1/PLAT/HRG/SERPING1/ANO6/SERPINF2/SERPINE2/PTEN/CPB2/CLDN4/PROC/VKORC1	25
	GO:0006631	BP	GO:0006631	fatty acid metabolic process	50/1104	323/13198	1.48352e-05	0.000923941	0.000808221	ACADVL/HADHA/ACLY/ACAT1/ACSL3/CPT1A/APOA4/EHHADH/HADHB/ERLIN2/ALOX5/EPHX1/DECR1/ACAD9/ACADSB/AKT1/GGT5/IVD/ACADS/GSTM4/GPX4/ABCD3/GSTM2/ACSF2/MLYCD/HSD17B12/AKR1B1/SGPL1/GSTM1/PTGIS/ACSS1/PRKAG1/SLC27A3/CYGB/PDK3/CBR4/BDH2/CRYL1/GPAT4/HACD3/SLC27A6/FABP3/OXSM/PTGR3/MBLAC2/HADH/ELOVL1/AUH/ALOX5AP/PTGES	50
	GO:0061045	BP	GO:0061045	negative regulation of wound healing	17/1104	66/13198	2.07759e-05	0.00127835	0.00111824	FGB/FGA/FGG/PLG/F2/VTN/ALOX5/SLC12A2/PRKG1/PLAT/HRG/SERPING1/SERPINF2/SERPINE2/PTEN/CPB2/PROC	17
	GO:0006909	BP	GO:0006909	phagocytosis	36/1104	208/13198	2.10844e-05	0.00128188	0.00112133	MYH9/C4A/C4B/LRP1/DYSF/TGM2/ITGB1/DNM2/DOCK1/PECAM1/CORO1A/C4BPA/CORO1C/SYK/SRC/C2/CSK/NCKAP1L/VPS33B/ANO6/ARHGAP25/LYN/MFGE8/YES1/PLSCR1/RAB31/PIP5K1C/RAB34/RAC1/FYN/CD93/VAMP7/LBP/MBL2/C4BPB/CRP	36
	GO:0019318	BP	GO:0019318	hexose metabolic process	35/1104	200/13198	2.14515e-05	0.00128886	0.00112743	PFKP/HK1/GPI/ENO2/PGM1/PFKM/SLC25A13/CPT1A/SLC25A12/DLAT/ACTN3/H6PD/DCXR/SRC/AKT1/MLYCD/MDH1/AKR1B1/WDR5/PRKACA/APOD/FPGT/SLC25A11/SLC25A10/ADPGK/PDK3/FUCA1/ZMPSTE24/POFUT1/SLC25A1/MAN2C1/IGFBP3/GALM/FUCA2/BCKDK	35
	GO:0006650	BP	GO:0006650	glycerophospholipid metabolic process	42/1104	259/13198	2.31302e-05	0.00136734	0.00119608	PI4KA/HADHA/ACSL3/PLCG1/APOA4/MECP2/PIK3C2A/VAC14/PAFAH1B1/PIK3R4/BPNT1/ITPKB/PHB2/SACM1L/EFR3A/PIP4K2B/DHRS7B/PDGFRB/MTMR6/PLSCR1/PIP4K2A/DPM1/MBOAT7/PIP5K1C/PITPNM1/CDS2/AGPAT3/INPP5B/LPCAT3/MTM1/GPAT4/PTEN/PIGK/PIGT/FABP3/GPAA1/PI4KB/SERAC1/PISD/TAMM41/PIGU/TNFAIP8L3	42
	GO:1903034	BP	GO:1903034	regulation of response to wounding	29/1104	153/13198	2.33958e-05	0.00136734	0.00119608	FLNA/FGB/MYLK/FGA/FGG/FERMT2/EMILIN1/STAT3/PLG/F2/ITGB1/PTPN6/VTN/EMILIN2/ALOX5/SLC12A2/PRKG1/PLAT/HRG/SERPING1/ANO6/SERPINF2/SERPINE2/PTEN/ATP7A/CPB2/CLDN4/PROC/VKORC1	29
	GO:0006099	BP	GO:0006099	tricarboxylic acid cycle	11/1104	31/13198	2.3565e-05	0.00136734	0.00119608	ACO2/NNT/OGDH/ACLY/ACO1/IDH2/DLAT/SUCLA2/MDH1/IDH3B/CS	11
	GO:0030195	BP	GO:0030195	negative regulation of blood coagulation	14/1104	48/13198	2.43263e-05	0.00136734	0.00119608	FGB/FGA/FGG/PLG/F2/VTN/PRKG1/PLAT/HRG/SERPING1/SERPINF2/SERPINE2/CPB2/PROC	14
	GO:0030194	BP	GO:0030194	positive regulation of blood coagulation	10/1104	26/13198	2.46319e-05	0.00136734	0.00119608	EMILIN1/PLG/F2/VTN/EMILIN2/PLAT/HRG/ANO6/SERPINF2/CPB2	10
	GO:0031639	BP	GO:0031639	plasminogen activation	10/1104	26/13198	2.46319e-05	0.00136734	0.00119608	FGB/FGA/FGG/PLAT/CLEC3B/SERPINF2/SERPINE2/DHCR24/PLGRKT/CPB2	10
	GO:1900048	BP	GO:1900048	positive regulation of hemostasis	10/1104	26/13198	2.46319e-05	0.00136734	0.00119608	EMILIN1/PLG/F2/VTN/EMILIN2/PLAT/HRG/ANO6/SERPINF2/CPB2	10
	GO:0006085	BP	GO:0006085	acetyl-CoA biosynthetic process	8/1104	17/13198	2.86179e-05	0.00156684	0.0013706	ACLY/ACAT1/DLAT/MLYCD/ACSS1/PDK3/PPCS/MPC2	8
	GO:0009206	BP	GO:0009206	purine ribonucleoside triphosphate biosynthetic process	22/1104	102/13198	2.88395e-05	0.00156684	0.0013706	SLC25A13/ATP5PO/NDUFA10/NDUFA9/ATP5PB/ATP5F1C/IMPDH1/ND5/NDUFA12/NME3/NDUFA11/ATP5MG/NDUFS7/NDUFC2/NDUFA6/ATP6V0C/DMAC2L/NDUFB3/ND3/ATP6/ATP5MK/UQCC3	22
	GO:0098754	BP	GO:0098754	detoxification	26/1104	132/13198	3.06285e-05	0.00163606	0.00143115	ALDH1A1/NNT/CAT/GSR/APOA4/ESD/GSTM3/CLIC2/FBLN5/GPX4/GSTM2/PRDX4/GSTM1/RDH11/GSTO1/LANCL1/CYGB/MTARC2/ATP7A/MGST1/GSTZ1/SELENOT/ALOX5AP/PTGES/SELENOW/HBE1	26
	GO:0051918	BP	GO:0051918	negative regulation of fibrinolysis	7/1104	13/13198	3.07542e-05	0.00163606	0.00143115	PLG/F2/VTN/PLAT/HRG/SERPINF2/CPB2	7
	GO:0030865	BP	GO:0030865	cortical cytoskeleton organization	14/1104	49/13198	3.14619e-05	0.00165645	0.00144899	PLEC/TLN1/IQGAP1/IQGAP2/LCP1/EPB41L2/ROCK1/ROCK2/NCKAP1/WDR1/PAFAH1B1/FMNL1/NCKAP1L/RAC1	14
	GO:0030851	BP	GO:0030851	granulocyte differentiation	11/1104	32/13198	3.32115e-05	0.00173072	0.00151396	AP3B1/SRP54/STAT5A/DHRS7B/LYN/C1QC/CLPB/LBR/L3MBTL3/JAGN1/NKAP	11
	GO:0009145	BP	GO:0009145	purine nucleoside triphosphate biosynthetic process	22/1104	103/13198	3.38254e-05	0.00174491	0.00152637	SLC25A13/ATP5PO/NDUFA10/NDUFA9/ATP5PB/ATP5F1C/IMPDH1/ND5/NDUFA12/NME3/NDUFA11/ATP5MG/NDUFS7/NDUFC2/NDUFA6/ATP6V0C/DMAC2L/NDUFB3/ND3/ATP6/ATP5MK/UQCC3	22
	GO:0046474	BP	GO:0046474	glycerophospholipid biosynthetic process	32/1104	182/13198	4.33585e-05	0.00221432	0.00193698	PI4KA/ACSL3/PIK3C2A/VAC14/PIK3R4/BPNT1/ITPKB/SACM1L/EFR3A/PIP4K2B/DHRS7B/MTMR6/PLSCR1/PIP4K2A/DPM1/MBOAT7/PIP5K1C/PITPNM1/CDS2/AGPAT3/LPCAT3/MTM1/GPAT4/PTEN/PIGK/PIGT/FABP3/GPAA1/PI4KB/PISD/TAMM41/PIGU	32
	GO:0022407	BP	GO:0022407	regulation of cell-cell adhesion	58/1104	410/13198	4.83979e-05	0.00244721	0.0021407	FGB/FGA/FGG/EMILIN1/PLG/PTPN23/AP3B1/PTPN6/PDE5A/DOCK8/CORO1A/FLOT2/LGALS1/EMILIN2/ALOX5/SYK/SRC/ITPKB/PRKG1/STAT5B/PRKCA/RPS3/AKT1/CSK/GTPBP4/NCKAP1L/JAK1/ADA/CYLD/DUSP3/CTSG/VPS33B/FGL2/SERPINF2/VCAM1/SMARCB1/ASS1/CD81/LYN/SERPINE2/DPP4/YES1/LCK/LGALS9/HLA-DRB4/CD209/WNT5A/FYN/MYADM/KIFAP3/HLA-DMB/HLA-G/THY1/DUSP22/BMI1/CD5/NKAP/HLA-DRB1	58
	GO:0005975	BP	GO:0005975	carbohydrate metabolic process	64/1104	466/13198	4.98385e-05	0.00245323	0.00214598	CLTC/AGL/PYGB/AP2A1/OGDH/PFKP/HK1/STAT3/GPI/ENO2/PGM1/PFKM/SLC25A13/IDH2/CPT1A/SLC25A12/DLAT/LDHA/ALDH1B1/ACTN3/GYS1/H6PD/DCXR/SRC/PPP1CC/PRKG1/GALNT7/GSK3B/AKT1/GBE1/MLEC/LANCL2/GALNT3/MLYCD/MDH1/AKR1B1/CS/WDR5/PRKACA/APOD/GSTO1/LANCL1/FPGT/BPGM/SLC25A11/GNPDA1/SLC25A10/ADPGK/PRKAG1/ENPP1/PDK3/FUCA1/ZMPSTE24/GNPDA2/POFUT1/SLC25A1/MAN2C1/MAN1B1/IGFBP3/GALM/FUCA2/BCKDK/CHID1/ENOSF1	64
	GO:0006637	BP	GO:0006637	acyl-CoA metabolic process	19/1104	84/13198	4.99582e-05	0.00245323	0.00214598	OGDH/ACLY/ACAT1/ACSL3/DLAT/SUCLA2/ACOT9/ACSF2/MLYCD/HSD17B12/ACSS1/PDK3/SLC25A1/GPAT4/DGAT1/PPCS/OXSM/ELOVL1/MPC2	19
	GO:0035383	BP	GO:0035383	thioester metabolic process	19/1104	84/13198	4.99582e-05	0.00245323	0.00214598	OGDH/ACLY/ACAT1/ACSL3/DLAT/SUCLA2/ACOT9/ACSF2/MLYCD/HSD17B12/ACSS1/PDK3/SLC25A1/GPAT4/DGAT1/PPCS/OXSM/ELOVL1/MPC2	19
	GO:0009081	BP	GO:0009081	branched-chain amino acid metabolic process	10/1104	28/13198	5.21175e-05	0.00253489	0.00221741	ACAT1/ALDH6A1/MCCC1/BCAT2/ACADSB/HIBADH/IVD/ACAD8/BCKDK/AUH	10
	GO:0006520	BP	GO:0006520	amino acid metabolic process	40/1104	251/13198	5.37546e-05	0.00257379	0.00225143	EPRS1/CAD/ALDH1A1/LARS1/ACAT1/GFPT1/ALDH6A1/GLUD1/SLC25A13/SLC25A12/MECP2/ALDH18A1/IARS2/MCCC1/GOT2/SARS2/MTAP/BCAT2/KYAT3/QDPR/ACADSB/ADSS2/HIBADH/GGT5/IVD/CTPS1/CTPS2/ASS1/YARS2/SCLY/ACAD8/FAH/MTHFR/BCKDK/ATP7A/PPAT/WARS2/GSTZ1/AUH/EARS2	40
	GO:0018279	BP	GO:0018279	protein N-linked glycosylation via asparagine	9/1104	23/13198	5.3925e-05	0.00257379	0.00225143	RPN2/RPN1/STT3A/STT3B/DPM1/MAGT1/ALG5/OSTC/DAD1	9
	GO:0005996	BP	GO:0005996	monosaccharide metabolic process	36/1104	218/13198	5.89939e-05	0.00278965	0.00244026	PFKP/HK1/GPI/ENO2/PGM1/PFKM/SLC25A13/CPT1A/SLC25A12/DLAT/ACTN3/H6PD/DCXR/SRC/AKT1/MLYCD/MDH1/AKR1B1/WDR5/PRKACA/APOD/GSTO1/FPGT/SLC25A11/SLC25A10/ADPGK/PDK3/FUCA1/ZMPSTE24/POFUT1/SLC25A1/MAN2C1/IGFBP3/GALM/FUCA2/BCKDK	36
	GO:0006066	BP	GO:0006066	alcohol metabolic process	46/1104	306/13198	6.72982e-05	0.00314371	0.00274997	ACO2/ALDH1A1/ACADVL/ACLY/CAT/IDH2/APOA4/MECP2/CYB5R3/ALDH1B1/ERLIN2/H6PD/ALDH1A3/ITPKB/DAB2/ISYNA1/PRKG1/QDPR/ALDH1A2/SPR/FECH/AKR1B1/IDH3B/RDH11/ACSS1/APOL1/CYP51A1/DPM1/LBR/CBR4/ALG1/INPP5B/LPCAT3/ALG2/OSBPL1A/DGAT1/NUDT3/ALDH3B1/DHCR24/CYP7B1/SULT1A1/DHRS3/CYP27A1/PLPP1/RFT1/DPAGT1	46
	GO:0009636	BP	GO:0009636	response to toxic substance	35/1104	211/13198	6.77125e-05	0.00314371	0.00274997	MAP1B/ALDH1A1/NNT/CAT/DHX15/AIFM1/GSR/APOA4/ESD/EPHX1/GSTM3/CLIC2/CNP/FBLN5/FECH/GPX4/GSTM2/PRDX4/ASS1/GSTM1/LYN/RDH11/GSTO1/LANCL1/CYGB/MTARC2/ATP7A/MGST1/GSTZ1/SELENOT/GFER/ALOX5AP/PTGES/SELENOW/HBE1	35
	GO:0006754	BP	GO:0006754	ATP biosynthetic process	20/1104	93/13198	6.86087e-05	0.00315662	0.00276127	SLC25A13/ATP5PO/NDUFA10/NDUFA9/ATP5PB/ATP5F1C/ND5/NDUFA12/NDUFA11/ATP5MG/NDUFS7/NDUFC2/NDUFA6/ATP6V0C/DMAC2L/NDUFB3/ND3/ATP6/ATP5MK/UQCC3	20
	GO:0015986	BP	GO:0015986	proton motive force-driven ATP synthesis	17/1104	72/13198	6.92974e-05	0.00315984	0.00276408	ATP5PO/NDUFA10/NDUFA9/ATP5PB/ATP5F1C/ND5/NDUFA12/NDUFA11/ATP5MG/NDUFS7/NDUFC2/NDUFA6/ATP6V0C/NDUFB3/ND3/ATP6/ATP5MK	17
	GO:1903035	BP	GO:1903035	negative regulation of response to wounding	19/1104	86/13198	7.0334e-05	0.00317872	0.0027806	FGB/FGA/FGG/STAT3/PLG/F2/PTPN6/VTN/ALOX5/SLC12A2/PRKG1/PLAT/HRG/SERPING1/SERPINF2/SERPINE2/PTEN/CPB2/PROC	19
	GO:0008015	BP	GO:0008015	blood circulation	54/1104	379/13198	7.2131e-05	0.00323134	0.00282663	PLEC/FLNA/MYOF/AKAP12/FGB/FGA/ATP1A1/ATP2A2/FGG/FERMT2/ROCK1/EMILIN1/ROCK2/ITGB1/ERAP1/ITGA1/ATP2A3/MECP2/PDE5A/PIK3C2A/CYB5R3/ADD3/CAMK2D/ANK2/EMILIN2/SRC/CLIC2/PRKG1/BIN1/ERAP2/ADA/DOCK5/GNA11/SERPING1/COMP/CTSG/ACE/GSTM2/SERPINF2/PRKACA/MAP2K3/GSTO1/YES1/KCNMA1/ZMPSTE24/DMPK/NCALD/SMAD5/P2RX4/CELF2/CRP/TMEM65/PLN/S100A1	54
	GO:1900024	BP	GO:1900024	regulation of substrate adhesion-dependent cell spreading	15/1104	59/13198	7.41353e-05	0.00329225	0.00287991	FLNA/FGB/FGA/FGG/FERMT2/DOCK1/FBLN1/ILK/CORO1C/DAB2/ARPC2/DOCK5/LIMS1/RAC1/MYADM	15
	GO:0006006	BP	GO:0006006	glucose metabolic process	29/1104	163/13198	7.82463e-05	0.00344486	0.00301341	PFKP/HK1/GPI/ENO2/PGM1/PFKM/SLC25A13/CPT1A/SLC25A12/DLAT/ACTN3/H6PD/DCXR/SRC/AKT1/MLYCD/MDH1/WDR5/PRKACA/APOD/SLC25A11/SLC25A10/ADPGK/PDK3/ZMPSTE24/SLC25A1/IGFBP3/GALM/BCKDK	29
	GO:0033866	BP	GO:0033866	nucleoside bisphosphate biosynthetic process	14/1104	53/13198	8.16087e-05	0.00350232	0.00306367	ACLY/ACAT1/ACSL3/DLAT/PANK4/PAPSS2/MLYCD/HSD17B12/ACSS1/PDK3/SLC25A1/PPCS/ELOVL1/MPC2	14
	GO:0034030	BP	GO:0034030	ribonucleoside bisphosphate biosynthetic process	14/1104	53/13198	8.16087e-05	0.00350232	0.00306367	ACLY/ACAT1/ACSL3/DLAT/PANK4/PAPSS2/MLYCD/HSD17B12/ACSS1/PDK3/SLC25A1/PPCS/ELOVL1/MPC2	14
	GO:0034033	BP	GO:0034033	purine nucleoside bisphosphate biosynthetic process	14/1104	53/13198	8.16087e-05	0.00350232	0.00306367	ACLY/ACAT1/ACSL3/DLAT/PANK4/PAPSS2/MLYCD/HSD17B12/ACSS1/PDK3/SLC25A1/PPCS/ELOVL1/MPC2	14
	GO:0034502	BP	GO:0034502	protein localization to chromosome	23/1104	117/13198	8.90818e-05	0.00379117	0.00331634	CCT7/XRCC5/RPA1/MACROH2A1/MACROH2A2/DKC1/BRD3/H4C9/H4C1/H4C4/H4C6/H4C12/H4C11/H4C3/H4C8/H4C2/H4C5/H4C13/H4C14/H4C16/H4C15/TASOR/SGF29	23
	GO:0003013	BP	GO:0003013	circulatory system process	61/1104	448/13198	9.54978e-05	0.00403064	0.00352582	PLEC/FLNA/MYOF/AKAP12/FGB/LRP1/FGA/ATP1A1/ATP2A2/FGG/FERMT2/ROCK1/EMILIN1/ROCK2/ITGB1/ERAP1/ITGA1/ATP2A3/GNAI2/MECP2/PDE5A/PIK3C2A/CYB5R3/ADD3/CAMK2D/ANK2/EMILIN2/SLC12A2/SRC/CLIC2/PRKG1/BIN1/ERAP2/ADA/DOCK5/GNA11/SERPING1/COMP/CTSG/ACE/GSTM2/SERPINF2/PRKACA/MAP2K3/GSTO1/YES1/ABCC4/KCNMA1/ZMPSTE24/DMPK/FYN/PPCS/NCALD/SMAD5/P2RX4/SLC29A1/CELF2/CRP/TMEM65/PLN/S100A1	61
	GO:0002443	BP	GO:0002443	leukocyte mediated immunity	47/1104	320/13198	0.000100217	0.00419513	0.00366971	C4A/C4B/C5/F2/DDX1/WDR1/C6/C1S/C9/PTPN6/C1R/CORO1A/C4BPA/C8A/SYK/STXBP3/C8B/AP1G1/STAT5B/C2/NCKAP1L/RFTN1/SERPING1/CTSG/ACE/SERPINB9/CD81/LYN/C1QC/BTN3A3/WAS/C8G/LGALS9/RAC2/VAMP7/C1QB/MBL2/C4BPB/ARRB2/CTSH/HLA-G/JAGN1/DUSP22/GFER/C1QA/BST2/HLA-DRB1	47
	GO:0007159	BP	GO:0007159	leukocyte cell-cell adhesion	49/1104	339/13198	0.000107626	0.00446868	0.00390899	MSN/ROCK1/ITGB1/AP3B1/PTPN6/APOA4/PDE5A/PECAM1/DOCK8/CORO1A/FLOT2/LGALS1/ALOX5/SYK/SRC/ITPKB/STAT5B/RPS3/AKT1/CSK/NCKAP1L/ADA/NT5E/CYLD/DUSP3/CTSG/FGL2/VCAM1/SMARCB1/ASS1/CD81/LYN/DPP4/YES1/LCK/LGALS9/HLA-DRB4/CD209/RAC2/FYN/HLA-DMB/HLA-G/THY1/DUSP22/BMI1/CD5/SELL/NKAP/HLA-DRB1	49
	GO:0046488	BP	GO:0046488	phosphatidylinositol metabolic process	26/1104	142/13198	0.000110775	0.00452929	0.00396201	PI4KA/PLCG1/PIK3C2A/VAC14/PIK3R4/BPNT1/ITPKB/SACM1L/EFR3A/PIP4K2B/PDGFRB/MTMR6/PIP4K2A/DPM1/MBOAT7/PIP5K1C/PITPNM1/INPP5B/MTM1/PTEN/PIGK/PIGT/GPAA1/PI4KB/PIGU/TNFAIP8L3	26
	GO:0006661	BP	GO:0006661	phosphatidylinositol biosynthetic process	22/1104	111/13198	0.00011086	0.00452929	0.00396201	PI4KA/PIK3C2A/VAC14/PIK3R4/BPNT1/ITPKB/SACM1L/EFR3A/PIP4K2B/MTMR6/PIP4K2A/DPM1/MBOAT7/PIP5K1C/PITPNM1/MTM1/PTEN/PIGK/PIGT/GPAA1/PI4KB/PIGU	22
	GO:0006487	BP	GO:0006487	protein N-linked glycosylation	16/1104	68/13198	0.000117483	0.00472428	0.00413258	RPN2/GFPT1/RPN1/MLEC/STT3A/STT3B/DPM1/ALG1/ALG2/MAGT1/ALG5/OSTC/DAD1/RFT1/KRTCAP2/DPAGT1	16
	GO:1903036	BP	GO:1903036	positive regulation of response to wounding	16/1104	68/13198	0.000117483	0.00472428	0.00413258	FLNA/MYLK/FERMT2/EMILIN1/PLG/F2/ITGB1/VTN/EMILIN2/PLAT/HRG/ANO6/SERPINF2/ATP7A/CPB2/CLDN4	16
	GO:0006119	BP	GO:0006119	oxidative phosphorylation	25/1104	135/13198	0.000123553	0.00492956	0.00431215	ACTN3/MACROH2A1/ATP5PO/NDUFA10/NDUFA9/ATP5PB/GHITM/COX4I1/ATP5F1C/COX7A2L/ND5/NDUFA12/ATP7A/NDUFA11/ATP5MG/NIPSNAP2/COX7A1/NDUFS7/NDUFC2/NDUFA6/DGUOK/NDUFB3/ND3/ATP6/UQCC3	25
	GO:0044282	BP	GO:0044282	small molecule catabolic process	48/1104	332/13198	0.000125334	0.00496185	0.0043404	ACADVL/PFKP/HK1/HADHA/ACAT1/ENO2/ALDH6A1/PFKM/GLUD1/CPT1A/EHHADH/MCCC1/ALDH1B1/ACTN3/HADHB/GOT2/ESD/DECR1/DCXR/BCAT2/KYAT3/QDPR/ACADSB/HIBADH/AKT1/ADA/IVD/ACADS/ABCD3/MLYCD/SCLY/GNPDA1/ACAD8/FAH/BDH2/GNPDA2/CRYL1/GALM/BCKDK/HNMT/NUDT3/GSTZ1/ALDH3B1/HADH/ENOSF1/SULT1A1/CYP27A1/AUH	48
	GO:0010543	BP	GO:0010543	regulation of platelet activation	13/1104	49/13198	0.000138813	0.00542838	0.0047485	FLNA/EMILIN1/F2/EMILIN2/SYK/PRKG1/PRKCA/HRG/CTSG/VPS33B/LYN/SERPINE2/FUNDC2	13
	GO:0050870	BP	GO:0050870	positive regulation of T cell activation	34/1104	210/13198	0.000139244	0.00542838	0.0047485	AP3B1/PTPN6/DOCK8/CORO1A/FLOT2/LGALS1/SYK/SRC/ITPKB/STAT5B/RPS3/AKT1/CSK/NCKAP1L/ADA/CYLD/VCAM1/SMARCB1/CD81/LYN/DPP4/YES1/LCK/LGALS9/HLA-DRB4/CD209/FYN/HLA-DMB/HLA-G/THY1/BMI1/CD5/NKAP/HLA-DRB1	34
	GO:0006364	BP	GO:0006364	rRNA processing	35/1104	219/13198	0.000145447	0.00553844	0.00484477	PRKDC/HEATR1/NOP56/NOP58/XRN2/EIF4A3/RPS8/RPL7A/RPL7/WDR36/GTPBP4/DKC1/FBL/RPL10A/WDR3/UTP6/WDR43/SBDS/DIMT1/GEMIN4/DDX52/NSA2/TSR3/BRIX1/RPL7L1/RPL26/ERI3/RPS27/LSM6/RPL35A/POP4/RPL35/NUDT16/FCF1/MRM1	35
	GO:1901653	BP	GO:1901653	cellular response to peptide	43/1104	289/13198	0.000145533	0.00553844	0.00484477	FBN1/PRKDC/MAP1B/LRP1/EPRS1/VIM/MYO1C/ROCK1/ROCK2/STAT3/CYFIP1/CA2/GNAI2/PIK3C2A/MAPK1/SRC/TSC2/STAT5B/PTPRA/PRKCA/STAT5A/GSK3B/AKT1/CSK/JAK1/SNX5/PRKCB/RPL23/PIP4K2B/ACE/SGCB/RAB8A/VCAM1/ASS1/LYN/PRKACA/RAB31/PIP4K2A/ENPP1/CAV2/FYN/GFER/LEPROT	43
	GO:0031295	BP	GO:0031295	T cell costimulation	12/1104	43/13198	0.000147489	0.00553844	0.00484477	PTPN6/LGALS1/SRC/AKT1/CSK/CD81/LYN/DPP4/YES1/LCK/FYN/CD5	12
	GO:0035384	BP	GO:0035384	thioester biosynthetic process	12/1104	43/13198	0.000147489	0.00553844	0.00484477	ACLY/ACAT1/ACSL3/DLAT/MLYCD/HSD17B12/ACSS1/PDK3/SLC25A1/PPCS/ELOVL1/MPC2	12
	GO:0071616	BP	GO:0071616	acyl-CoA biosynthetic process	12/1104	43/13198	0.000147489	0.00553844	0.00484477	ACLY/ACAT1/ACSL3/DLAT/MLYCD/HSD17B12/ACSS1/PDK3/SLC25A1/PPCS/ELOVL1/MPC2	12
	GO:0007229	BP	GO:0007229	integrin-mediated signaling pathway	21/1104	106/13198	0.000158477	0.00590761	0.00516771	FLNA/TLN1/MYH9/LAMC1/DST/NID1/FERMT2/ITGB1/DOCK1/ITGA1/ZYX/ILK/ITGA7/ADAM10/SYK/SRC/PTPRA/LIMS1/COL16A1/CD63/THY1	21
	GO:1901605	BP	GO:1901605	alpha-amino acid metabolic process	30/1104	178/13198	0.000163508	0.00601894	0.00526509	CAD/ACAT1/GFPT1/ALDH6A1/GLUD1/SLC25A13/SLC25A12/MECP2/ALDH18A1/MCCC1/GOT2/MTAP/BCAT2/KYAT3/QDPR/ACADSB/ADSS2/HIBADH/IVD/CTPS1/CTPS2/ASS1/SCLY/ACAD8/FAH/MTHFR/ATP7A/PPAT/GSTZ1/AUH	30
	GO:0090330	BP	GO:0090330	regulation of platelet aggregation	9/1104	26/13198	0.000163821	0.00601894	0.00526509	EMILIN1/EMILIN2/SYK/PRKG1/PRKCA/CTSG/VPS33B/LYN/SERPINE2	9
	GO:0008654	BP	GO:0008654	phospholipid biosynthetic process	35/1104	221/13198	0.000174551	0.00636738	0.00556989	PI4KA/ACSL3/PIK3C2A/VAC14/PIK3R4/BPNT1/ITPKB/ISYNA1/SACM1L/EFR3A/PIP4K2B/DHRS7B/MTMR6/PLSCR1/PIP4K2A/DPM1/MBOAT7/PIP5K1C/PITPNM1/CDS2/AGPAT3/LPCAT3/MTM1/GPAT4/PTEN/PIGK/PIGT/FABP3/GPAA1/PI4KB/GGPS1/SERAC1/PISD/TAMM41/PIGU	35
	GO:0046394	BP	GO:0046394	carboxylic acid biosynthetic process	40/1104	265/13198	0.000179871	0.00650328	0.00568877	CAD/ALDH1A1/ACADVL/ACLY/GLUD1/APOA4/ALDH18A1/GOT2/ERLIN2/ALOX5/SUCLA2/SYK/MTAP/ALDH1A3/BCAT2/ALDH1A2/GGT5/GSTM4/GPX4/ABCD3/GSTM2/MLYCD/HSD17B12/AKR1B1/ASS1/GSTM1/PTGIS/ACSS1/PRKAG1/CBR4/MTHFR/OSBPL1A/HACD3/OXSM/PRG3/ELOVL1/CYP7B1/CYP27A1/ALOX5AP/PTGES	40
	GO:0006334	BP	GO:0006334	nucleosome assembly	19/1104	92/13198	0.000182097	0.00650328	0.00568877	MACROH2A1/HP1BP3/MACROH2A2/H4C9/H4C1/H4C4/H4C6/H4C12/H4C11/H4C3/H4C8/H4C2/H4C5/H4C13/H4C14/H4C16/H4C15/H1-0/DAXX	19
	GO:0098869	BP	GO:0098869	cellular oxidant detoxification	19/1104	92/13198	0.000182097	0.00650328	0.00568877	NNT/CAT/GSR/APOA4/CLIC2/FBLN5/GPX4/GSTM2/PRDX4/GSTO1/CYGB/ATP7A/MGST1/GSTZ1/SELENOT/ALOX5AP/PTGES/SELENOW/HBE1	19
	GO:0031294	BP	GO:0031294	lymphocyte costimulation	12/1104	44/13198	0.00018754	0.00662343	0.00579387	PTPN6/LGALS1/SRC/AKT1/CSK/CD81/LYN/DPP4/YES1/LCK/FYN/CD5	12
	GO:0034110	BP	GO:0034110	regulation of homotypic cell-cell adhesion	10/1104	32/13198	0.000188055	0.00662343	0.00579387	EMILIN1/EMILIN2/SYK/PRKG1/PRKCA/JAK1/CTSG/VPS33B/LYN/SERPINE2	10
	GO:0090303	BP	GO:0090303	positive regulation of wound healing	14/1104	57/13198	0.000190438	0.0066614	0.00582709	MYLK/FERMT2/EMILIN1/PLG/F2/ITGB1/VTN/EMILIN2/PLAT/HRG/ANO6/SERPINF2/CPB2/CLDN4	14
	GO:0042776	BP	GO:0042776	proton motive force-driven mitochondrial ATP synthesis	15/1104	64/13198	0.000199394	0.00692725	0.00605964	ATP5PO/NDUFA10/NDUFA9/ATP5PB/ATP5F1C/ND5/NDUFA12/NDUFA11/ATP5MG/NDUFS7/NDUFC2/NDUFA6/NDUFB3/ND3/ATP6	15
	GO:0045017	BP	GO:0045017	glycerolipid biosynthetic process	34/1104	214/13198	0.00020181	0.0069638	0.00609162	PI4KA/ACSL3/PIK3C2A/VAC14/PIK3R4/BPNT1/ITPKB/SACM1L/EFR3A/PIP4K2B/DHRS7B/MTMR6/PLSCR1/PIP4K2A/DPM1/MBOAT7/PIP5K1C/PITPNM1/CDS2/AGPAT3/LPCAT3/MTM1/GPAT4/PTEN/PIGK/DGAT1/PIGT/FABP3/GPAA1/PI4KB/PISD/TAMM41/PIGU/ANG	34
	GO:0016072	BP	GO:0016072	rRNA metabolic process	39/1104	259/13198	0.000226753	0.0077446	0.00677462	PRKDC/HEATR1/NOP56/NOP58/XRN2/MACROH2A1/EIF4A3/RPS8/RPL7A/RPL7/WDR36/MACROH2A2/GTPBP4/DKC1/FBL/RPL10A/WDR3/UTP6/WDR43/SMARCB1/SBDS/DIMT1/GEMIN4/DDX52/NSA2/TSR3/BRIX1/RPL7L1/RPL26/ERI3/RPS27/LSM6/RPL35A/POP4/RPL35/NUDT16/FCF1/ANG/MRM1	39
	GO:0006644	BP	GO:0006644	phospholipid metabolic process	46/1104	322/13198	0.000227524	0.0077446	0.00677462	PI4KA/HADHA/ACSL3/PLCG1/APOA4/MECP2/PIK3C2A/VAC14/PAFAH1B1/PIK3R4/BPNT1/ITPKB/ISYNA1/PHB2/SACM1L/EFR3A/PIP4K2B/GPX4/DHRS7B/PDGFRB/MTMR6/PLSCR1/PIP4K2A/DPM1/MBOAT7/PIP5K1C/PITPNM1/CDS2/AGPAT3/INPP5B/LPCAT3/MTM1/GPAT4/PTEN/PIGK/PIGT/FABP3/GPAA1/PI4KB/GGPS1/SERAC1/PISD/PLPP1/TAMM41/PIGU/TNFAIP8L3	46
	GO:0016053	BP	GO:0016053	organic acid biosynthetic process	40/1104	268/13198	0.000228987	0.0077446	0.00677462	CAD/ALDH1A1/ACADVL/ACLY/GLUD1/APOA4/ALDH18A1/GOT2/ERLIN2/ALOX5/SUCLA2/SYK/MTAP/ALDH1A3/BCAT2/ALDH1A2/GGT5/GSTM4/GPX4/ABCD3/GSTM2/MLYCD/HSD17B12/AKR1B1/ASS1/GSTM1/PTGIS/ACSS1/PRKAG1/CBR4/MTHFR/OSBPL1A/HACD3/OXSM/PRG3/ELOVL1/CYP7B1/CYP27A1/ALOX5AP/PTGES	40
	GO:0016054	BP	GO:0016054	organic acid catabolic process	35/1104	225/13198	0.000248899	0.00830803	0.00726748	ACADVL/HADHA/ACAT1/ALDH6A1/GLUD1/CPT1A/EHHADH/MCCC1/HADHB/GOT2/DECR1/DCXR/BCAT2/KYAT3/QDPR/ACADSB/HIBADH/AKT1/IVD/ACADS/ABCD3/MLYCD/SCLY/GNPDA1/ACAD8/FAH/BDH2/GNPDA2/CRYL1/BCKDK/HNMT/GSTZ1/HADH/ENOSF1/AUH	35
	GO:0046395	BP	GO:0046395	carboxylic acid catabolic process	35/1104	225/13198	0.000248899	0.00830803	0.00726748	ACADVL/HADHA/ACAT1/ALDH6A1/GLUD1/CPT1A/EHHADH/MCCC1/HADHB/GOT2/DECR1/DCXR/BCAT2/KYAT3/QDPR/ACADSB/HIBADH/AKT1/IVD/ACADS/ABCD3/MLYCD/SCLY/GNPDA1/ACAD8/FAH/BDH2/GNPDA2/CRYL1/BCKDK/HNMT/GSTZ1/HADH/ENOSF1/AUH	35
	GO:0002449	BP	GO:0002449	lymphocyte mediated immunity	36/1104	234/13198	0.000254917	0.00845364	0.00739485	C4A/C4B/C5/C6/C1S/C9/PTPN6/C1R/CORO1A/C4BPA/C8A/C8B/AP1G1/STAT5B/C2/NCKAP1L/RFTN1/SERPING1/SERPINB9/CD81/C1QC/BTN3A3/WAS/C8G/LGALS9/VAMP7/C1QB/MBL2/C4BPB/ARRB2/CTSH/HLA-G/DUSP22/GFER/C1QA/HLA-DRB1	36
	GO:0046112	BP	GO:0046112	nucleobase biosynthetic process	7/1104	17/13198	0.000258393	0.00850467	0.0074395	CAD/ADA/CTPS1/CTPS2/PRPS1/UMPS/PPAT	7
	GO:0071375	BP	GO:0071375	cellular response to peptide hormone stimulus	37/1104	243/13198	0.000259786	0.00850467	0.0074395	FBN1/PRKDC/MAP1B/EPRS1/MYO1C/ROCK1/ROCK2/STAT3/CYFIP1/CA2/GNAI2/PIK3C2A/MAPK1/SRC/TSC2/STAT5B/PTPRA/PRKCA/STAT5A/GSK3B/AKT1/CSK/JAK1/SNX5/PRKCB/PIP4K2B/ACE/SGCB/RAB8A/ASS1/LYN/PRKACA/RAB31/PIP4K2A/ENPP1/CAV2/LEPROT	37
	GO:0046486	BP	GO:0046486	glycerolipid metabolic process	46/1104	324/13198	0.000262441	0.00853684	0.00746764	PI4KA/HADHA/CAT/ACSL3/PLCG1/CPT1A/APOA4/MECP2/PIK3C2A/VAC14/PAFAH1B1/PIK3R4/BPNT1/ITPKB/PHB2/SACM1L/EFR3A/PIP4K2B/DHRS7B/PDGFRB/MTMR6/PLSCR1/PIP4K2A/DPM1/MBOAT7/PIP5K1C/PITPNM1/CDS2/AGPAT3/INPP5B/LPCAT3/MTM1/GPAT4/PTEN/PIGK/DGAT1/PIGT/FABP3/GPAA1/PI4KB/SERAC1/PISD/TAMM41/PIGU/TNFAIP8L3/ANG	46
	GO:0010876	BP	GO:0010876	lipid localization	52/1104	381/13198	0.000289616	0.00932707	0.00815889	LRP1/EPRS1/VPS13C/ESYT1/EHD1/ACSL3/ESYT2/CPT1A/APOA4/GOT2/VPS13A/SYK/DAB2/STAT5B/AKT1/ATP9A/ACE/ABCD3/ANO6/APOD/SERPINA5/SLC25A11/APOL1/ABCC4/PLSCR1/CLPTM1L/SLC25A10/SLC25A20/SLC27A3/PIP4K2A/ENPP1/PLTP/PITPNM1/CDS2/LPCAT3/OSBPL1A/DGAT1/LBP/SLC27A6/FABP3/P2RX4/SERAC1/SURF4/PISD/CRP/NFKBIA/CRABP1/TNFAIP8L3/RFT1/PTGES/TSPO/VMP1	52
	GO:0016197	BP	GO:0016197	endosomal transport	41/1104	280/13198	0.000290387	0.00932707	0.00815889	FLNA/CLTC/MSN/DNAJC13/EHD4/EHD1/PTPN23/MYO1D/ANKFY1/ITSN1/TINAGL1/CORO1A/MAPK1/CORO1C/PIK3R4/SNX2/AP1G1/SRC/DAB2/ARHGAP1/VPS11/ATP9A/SNX5/WASHC4/VPS35L/RAB8A/RAB8B/DCLK1/UBXN6/SNX8/WAS/SNF8/YKT6/RAB35/VPS29/RAB29/RCSD1/CHMP2A/VAMP4/BET1L/LEPROT	41
	GO:0001952	BP	GO:0001952	regulation of cell-matrix adhesion	21/1104	111/13198	0.000309177	0.00986853	0.00863254	TLN1/VCL/FERMT2/ROCK1/ROCK2/CORO1C/SRC/PTPRA/GSK3B/GREM1/HRG/EFEMP2/DUSP3/LIMS1/APOD/RAC1/DAPK3/COL16A1/PTEN/THY1/DUSP22	21
	GO:0016485	BP	GO:0016485	protein processing	34/1104	220/13198	0.000343132	0.0108843	0.00952109	MYH9/FGB/FGA/FGG/IFI16/ASPH/C1R/ADAM10/CYFIP2/SRC/SPON1/PLAT/COMP/CTSG/CLEC3B/ACE/SERPINF2/SPCS2/SERPINE2/PRKACA/DPP4/F9/ZMPSTE24/INPP5B/MASP1/BAG2/SPCS3/DHCR24/CTSH/PISD/PLGRKT/SEC11C/CPB2/SPCS1	34
	GO:0010882	BP	GO:0010882	regulation of cardiac muscle contraction by calcium ion signaling	8/1104	23/13198	0.000366251	0.0115459	0.0100999	ATP2A2/CAMK2D/ANK2/CLIC2/GSTM2/PRKACA/GSTO1/PLN	8
	GO:0034446	BP	GO:0034446	substrate adhesion-dependent cell spreading	19/1104	97/13198	0.000372542	0.0116722	0.0102103	FLNA/LAMC1/FGB/FGA/FGG/FERMT2/DOCK1/PARVA/FBLN1/ILK/CORO1C/SRC/DAB2/ARPC2/DOCK5/LIMS1/RAC1/MYADM/LPXN	19
	GO:0051917	BP	GO:0051917	regulation of fibrinolysis	7/1104	18/13198	0.000392445	0.0121012	0.0105855	PLG/F2/VTN/PLAT/HRG/SERPINF2/CPB2	7
	GO:1903232	BP	GO:1903232	melanosome assembly	7/1104	18/13198	0.000392445	0.0121012	0.0105855	AP3B1/AP1G1/AP3M1/AP1M1/RAB32/AP1S2/AP1S1	7
	GO:0006790	BP	GO:0006790	sulfur compound metabolic process	40/1104	275/13198	0.000393341	0.0121012	0.0105855	OGDH/ACLY/ACAT1/SQOR/ACSL3/GSR/DLAT/MCCC1/SUCLA2/MTAP/GSTM3/BPNT1/STAT5B/STAT5A/ACOT9/GGT5/GSTM4/GSTM2/PAPSS2/ACSF2/MLYCD/HSD17B12/GSTM1/ACSS1/GSTO1/AHCYL2/SLC25A10/ENPP1/PDK3/SLC25A1/MTHFR/GPAT4/DGAT1/PPCS/ARL6IP5/OXSM/GSTZ1/ELOVL1/SULT1A1/MPC2	40
	GO:0019724	BP	GO:0019724	B cell mediated immunity	21/1104	113/13198	0.000398029	0.0121721	0.0106476	C4A/C4B/C5/C6/C1S/C9/PTPN6/C1R/C4BPA/C8A/C8B/C2/SERPING1/CD81/C1QC/C8G/C1QB/MBL2/C4BPB/HLA-G/C1QA	21
	GO:0030866	BP	GO:0030866	cortical actin cytoskeleton organization	11/1104	41/13198	0.000403751	0.0122068	0.0106779	PLEC/TLN1/IQGAP1/IQGAP2/LCP1/EPB41L2/ROCK1/ROCK2/NCKAP1/FMNL1/NCKAP1L	11
	GO:1990542	BP	GO:1990542	mitochondrial transmembrane transport	18/1104	90/13198	0.000403945	0.0122068	0.0106779	AIFM1/SLC25A13/CPT1A/SLC25A12/SLC25A24/SLC25A3/SLC25A4/SLC25A6/SLC25A5/SFXN3/MICU2/SLC25A20/GHITM/SLC25A1/MAIP1/MPC2/SFXN2/TIMM23B	18
	GO:0071417	BP	GO:0071417	cellular response to organonitrogen compound	62/1104	482/13198	0.000409703	0.012308	0.0107664	FLNA/FBN1/PRKDC/MAP1B/LRP1/EPRS1/VIM/ACTA1/MYO1C/TOP2B/ROCK1/LARS1/ROCK2/STAT3/TGM2/ITPR2/CYFIP1/CA2/GNAI2/MECP2/PIK3C2A/MAPK1/UBR1/SRC/COL4A1/TSC2/STAT5B/PTPRA/PRKCA/STAT5A/RAP1A/GSK3B/AKT1/CSK/RAP1B/JAK1/SNX5/PRKCB/GNA11/PRMT5/RPL23/PIP4K2B/ACE/SGCB/GSTM2/RAB8A/VCAM1/ASS1/LYN/PRKACA/RAB31/PIP4K2A/ENPP1/CAV2/COL16A1/FYN/FOLR2/ATP7A/P2RX4/ARRB2/GFER/LEPROT	62
	GO:1903039	BP	GO:1903039	positive regulation of leukocyte cell-cell adhesion	35/1104	231/13198	0.000413768	0.0123574	0.0108097	AP3B1/PTPN6/DOCK8/CORO1A/FLOT2/LGALS1/ALOX5/SYK/SRC/ITPKB/STAT5B/RPS3/AKT1/CSK/NCKAP1L/ADA/CYLD/VCAM1/SMARCB1/CD81/LYN/DPP4/YES1/LCK/LGALS9/HLA-DRB4/CD209/FYN/HLA-DMB/HLA-G/THY1/BMI1/CD5/NKAP/HLA-DRB1	35
	GO:1901889	BP	GO:1901889	negative regulation of cell junction assembly	9/1104	29/13198	0.000417482	0.0123958	0.0108433	ROCK1/ROCK2/CORO1C/SRC/ACE/APOD/WNT5A/PTEN/DUSP22	9
	GO:0060326	BP	GO:0060326	cell chemotaxis	37/1104	249/13198	0.000422347	0.0124678	0.0109062	PLEC/C5/ITGA1/PARVA/THBS4/SRP54/CORO1A/MAPK1/ADAM10/ALOX5/SLC12A2/SYK/NCKAP1L/GREM1/HRG/PPIB/CTSG/ANO6/VCAM1/NUP85/SBDS/LYN/DPP4/PDGFRB/S100A7/PIP5K1C/LGALS9/RAC1/RPL13A/WNT5A/RAC2/LBP/TPBG/P2RX4/CYP7B1/ARRB2/PPBP	37
	GO:0097529	BP	GO:0097529	myeloid leukocyte migration	30/1104	188/13198	0.000432554	0.0126211	0.0110404	EMILIN1/C5/WDR1/ITGA1/THBS4/SRP54/PECAM1/MAPK1/SYK/PAFAH1B1/STAT5B/NCKAP1L/GREM1/PPIB/CTSG/ANO6/NUP85/CD81/LYN/DPP4/S100A7/PIP5K1C/RAC1/RPL13A/RAC2/LBP/P2RX4/CD99L2/JAGN1/PPBP	30
	GO:0019362	BP	GO:0019362	pyridine nucleotide metabolic process	25/1104	146/13198	0.000434956	0.0126211	0.0110404	NNT/OGDH/PFKP/HK1/STAT3/TKT/GPI/ENO2/PGM1/PFKM/IDH2/LDHB/LDHA/ACTN3/MACROH2A1/ME2/H6PD/DCXR/MDH1/PTGIS/PRKACA/BPGM/ADPGK/PRKAG1/KCNAB2	25
	GO:0046496	BP	GO:0046496	nicotinamide nucleotide metabolic process	25/1104	146/13198	0.000434956	0.0126211	0.0110404	NNT/OGDH/PFKP/HK1/STAT3/TKT/GPI/ENO2/PGM1/PFKM/IDH2/LDHB/LDHA/ACTN3/MACROH2A1/ME2/H6PD/DCXR/MDH1/PTGIS/PRKACA/BPGM/ADPGK/PRKAG1/KCNAB2	25
	GO:0098927	BP	GO:0098927	vesicle-mediated transport between endosomal compartments	12/1104	48/13198	0.000453303	0.0130792	0.0114411	FLNA/MSN/DNAJC13/PTPN23/MYO1D/CORO1A/MAPK1/PIK3R4/SRC/DAB2/VPS11/SNF8	12
	GO:0009063	BP	GO:0009063	amino acid catabolic process	19/1104	99/13198	0.000487391	0.0139838	0.0122323	ACAT1/ALDH6A1/GLUD1/MCCC1/GOT2/BCAT2/KYAT3/QDPR/ACADSB/HIBADH/IVD/SCLY/ACAD8/FAH/BCKDK/HNMT/GSTZ1/ENOSF1/AUH	19
	GO:0051235	BP	GO:0051235	maintenance of location	40/1104	278/13198	0.000491428	0.0140208	0.0122648	FLNA/FBN1/VPS13C/ANXA6/HK1/ITPR1/HNRNPU/F2/EHD1/ITPR2/PLCG1/PTPN6/CPT1A/CAMK2D/CORO1A/ANK2/VPS13A/SUN1/PAFAH1B1/CLIC2/STAT5B/AKT1/TWF2/GSTM2/LYN/PRKACA/GSTO1/GHITM/ENPP1/BDH2/CDS2/LCK/DGAT1/GPAA1/PISD/CRP/NFKBIA/THY1/PLN/TSPO	40
	GO:1901888	BP	GO:1901888	regulation of cell junction assembly	29/1104	181/13198	0.00049981	0.0141807	0.0124046	TLN1/VCL/MYO1C/FERMT2/ROCK1/ROCK2/MYCBP2/CORO1C/SRC/GPC4/PTPRA/RAP1A/RAP1B/FARP1/GREM1/HRG/DUSP3/ACE/LIMS1/PRKACA/APOD/RAC1/DAPK3/COL16A1/WNT5A/PTEN/TPBG/THY1/DUSP22	29
	GO:0006195	BP	GO:0006195	purine nucleotide catabolic process	23/1104	131/13198	0.000504452	0.0142334	0.0124507	OGDH/PFKP/HK1/STAT3/ACAT1/SAMHD1/GPI/ENO2/PGM1/PFKM/PDE5A/LDHA/ACTN3/SUCLA2/ADA/NT5E/MLYCD/PRKACA/BPGM/ADPGK/PRKAG1/NUDT3/NUDT16	23
	GO:0030595	BP	GO:0030595	leukocyte chemotaxis	30/1104	190/13198	0.000519051	0.0144852	0.012671	PLEC/C5/ITGA1/THBS4/SRP54/CORO1A/MAPK1/ADAM10/ALOX5/SLC12A2/SYK/NCKAP1L/GREM1/PPIB/CTSG/ANO6/NUP85/SBDS/LYN/DPP4/S100A7/PIP5K1C/LGALS9/RAC1/RPL13A/WNT5A/RAC2/LBP/CYP7B1/PPBP	30
	GO:0051651	BP	GO:0051651	maintenance of location in cell	30/1104	190/13198	0.000519051	0.0144852	0.012671	FLNA/VPS13C/ANXA6/HK1/ITPR1/HNRNPU/F2/ITPR2/PLCG1/PTPN6/CAMK2D/CORO1A/ANK2/VPS13A/SUN1/PAFAH1B1/CLIC2/AKT1/TWF2/GSTM2/LYN/PRKACA/GSTO1/GHITM/BDH2/LCK/GPAA1/THY1/PLN/TSPO	30
	GO:0001906	BP	GO:0001906	cell killing	28/1104	173/13198	0.000525227	0.0144991	0.0126832	CFH/C5/F2/C6/C9/PTPN6/CORO1A/C8A/SYK/C8B/AP1G1/STAT5B/NCKAP1L/HRG/CFHR1/CTSG/SERPINB9/APOL1/C8G/LGALS9/VAMP7/MBL2/ARRB2/CTSH/HLA-G/DEFA3/GFER/HLA-DRB1	28
	GO:0045637	BP	GO:0045637	regulation of myeloid cell differentiation	28/1104	173/13198	0.000525227	0.0144991	0.0126832	FBN1/PRKDC/STAT3/ITPKB/STAT5B/PRKCA/NCKAP1L/LYN/H4C9/H4C1/H4C4/H4C6/H4C12/H4C11/H4C3/H4C8/H4C2/H4C5/H4C13/H4C14/H4C16/H4C15/C1QC/ABCB10/RASSF2/BRD1/NFKBIA/HLA-DRB1	28
	GO:0006635	BP	GO:0006635	fatty acid beta-oxidation	15/1104	70/13198	0.000561081	0.0154011	0.0134722	ACADVL/HADHA/ACAT1/CPT1A/EHHADH/HADHB/DECR1/AKT1/IVD/ACADS/ABCD3/MLYCD/BDH2/HADH/AUH	15
	GO:0038166	BP	GO:0038166	angiotensin-activated signaling pathway	6/1104	14/13198	0.000563934	0.0154011	0.0134722	ROCK1/ROCK2/CA2/SRC/PRKCA/ACE	6
	GO:0052547	BP	GO:0052547	regulation of peptidase activity	38/1104	262/13198	0.000575039	0.0155854	0.0136334	LRP1/ROCK2/STAT3/IFI16/ASPH/AIFM1/ATP2A3/RPS6KA3/VTN/RPS6KA1/SERPINB6/SYK/CYFIP2/SRC/SERPINF1/SERPINA3/RPS3/BIN1/AKT1/HRG/SERPING1/SERPINB9/SERPINF2/LYN/SERPINE2/SERPINA5/SERPINA4/LCK/LGALS9/MTCH1/FYN/TIMP3/PCID2/ARL6IP5/RPS27L/CTSH/CRADD/CLDN4	38
	GO:2000641	BP	GO:2000641	regulation of early endosome to late endosome transport	7/1104	19/13198	0.000576786	0.0155854	0.0136334	MSN/DNAJC13/PTPN23/MAPK1/SRC/DAB2/VPS11	7
	GO:0006936	BP	GO:0006936	muscle contraction	38/1104	263/13198	0.000619471	0.0166185	0.0145371	FLNA/MYH11/MYOF/MYLK/ATP1A1/CALD1/ACTA1/ATP2A2/ROCK1/ROCK2/ASPH/PDE5A/PIK3C2A/CAMK2D/ACTN3/ANK2/LMOD1/MYL9/CLIC2/PRKG1/SNTB1/TMOD1/BIN1/ADA/DOCK5/COMP/GSTM2/PRKACA/MAP2K3/GSTO1/KCNMA1/PPP1R12B/DAPK3/DMPK/RCSD1/SMAD5/P2RX4/PLN	38
	GO:0015908	BP	GO:0015908	fatty acid transport	16/1104	78/13198	0.000621527	0.0166185	0.0145371	EPRS1/ACSL3/CPT1A/GOT2/SYK/AKT1/ACE/ABCD3/ABCC4/SLC25A20/SLC27A3/SLC27A6/FABP3/P2RX4/CRABP1/PTGES	16
	GO:0015909	BP	GO:0015909	long-chain fatty acid transport	11/1104	43/13198	0.000629529	0.0167448	0.0146476	EPRS1/ACSL3/CPT1A/SYK/AKT1/ACE/ABCD3/SLC25A20/SLC27A3/SLC27A6/FABP3	11
	GO:0034728	BP	GO:0034728	nucleosome organization	20/1104	109/13198	0.000642295	0.0169959	0.0148672	MACROH2A1/HP1BP3/MACROH2A2/SMARCB1/H4C9/H4C1/H4C4/H4C6/H4C12/H4C11/H4C3/H4C8/H4C2/H4C5/H4C13/H4C14/H4C16/H4C15/H1-0/DAXX	20
	GO:1903530	BP	GO:1903530	regulation of secretion by cell	55/1104	423/13198	0.000658453	0.0173336	0.0151627	MYOF/FGB/FGA/ATP2A2/FGG/DYSF/ITPR1/F2/NSF/PTPN23/PFKM/GLUD1/GNAI2/CPT1A/SEPTIN2/ALOX5/SLC12A2/SYK/STXBP3/AP1G1/DAB2/PRKG1/RAP1A/RAP1B/NCKAP1L/ATP9A/PRKCB/GNA11/SDCBP/RAB2B/RAB8A/RAB8B/LYN/PRKACA/CYP51A1/STXBP5/SNF8/LGALS9/RAC2/GNAZ/VAMP7/SMAD4/CHMP2A/P2RX4/HADH/SELENOT/IER3IP1/MPC2/WLS/JAGN1/CPB2/ANG/PTGES/TSPO/HLA-DRB1	55
	GO:0030258	BP	GO:0030258	lipid modification	27/1104	167/13198	0.000666311	0.0174505	0.0152649	ACADVL/HADHA/ACAT1/CPT1A/EHHADH/HADHB/ALOX5/DECR1/SACM1L/AKT1/IVD/ACADS/ABCD3/MLYCD/APOD/MTMR6/MBOAT7/CYGB/BDH2/INPP5B/LPCAT3/MTM1/PTEN/FABP3/HADH/AUH/PLPP1	27
	GO:0022900	BP	GO:0022900	electron transport chain	26/1104	159/13198	0.000697906	0.0180312	0.0157729	PLEC/ASPH/SLC25A13/GSR/SLC25A12/ME2/QDPR/NDUFA10/NDUFA9/AKR1B1/IDH3B/GHITM/COX4I1/STEAP4/COX7A2L/ND5/NDUFA12/COX7A1/NDUFS7/DHRS3/NDUFC2/NDUFA6/DGUOK/NDUFB3/ND3/UQCC3	26
	GO:1901292	BP	GO:1901292	nucleoside phosphate catabolic process	26/1104	159/13198	0.000697906	0.0180312	0.0157729	OGDH/PFKP/HK1/STAT3/ACAT1/SAMHD1/GPI/ENO2/PGM1/PFKM/PDE5A/LDHA/ACTN3/SUCLA2/CNP/ADA/NT5E/MLYCD/PRKACA/BPGM/ADPGK/PRKAG1/ENTPD1/ENPP1/NUDT3/NUDT16	26
	GO:1901615	BP	GO:1901615	organic hydroxy compound metabolic process	56/1104	434/13198	0.000711582	0.0180312	0.0157729	ACO2/ALDH1A1/ACADVL/ACLY/CAT/IDH2/APOA4/LDHB/MECP2/LDHA/CYB5R3/ALDH1B1/ACTN3/ERLIN2/H6PD/ALDH1A3/ITPKB/DAB2/ISYNA1/PRKG1/QDPR/ALDH1A2/SPR/FECH/ABCD3/AKR1B1/IDH3B/CYB5R1/RDH11/ACSS1/APOL1/CYP51A1/DPM1/LBR/PLTP/FAH/CBR4/ALG1/INPP5B/LPCAT3/ALG2/WNT5A/OSBPL1A/ATP7A/DGAT1/NUDT3/ALDH3B1/DHCR24/CYP7B1/SULT1A1/DHRS3/CYP27A1/PLPP1/ERG28/RFT1/DPAGT1	56
	GO:0002291	BP	GO:0002291	T cell activation via T cell receptor contact with antigen bound to MHC molecule on antigen presenting cell	5/1104	10/13198	0.000715399	0.0180312	0.0157729	FGL2/CD81/LGALS9/APBB1IP/HLA-DMB	5
	GO:0048251	BP	GO:0048251	elastic fiber assembly	5/1104	10/13198	0.000715399	0.0180312	0.0157729	MYH11/EMILIN1/FBLN5/EFEMP2/ATP7A	5
	GO:0060397	BP	GO:0060397	growth hormone receptor signaling pathway via JAK-STAT	5/1104	10/13198	0.000715399	0.0180312	0.0157729	STAT3/STAT5B/STAT5A/JAK1/LYN	5
	GO:0034440	BP	GO:0034440	lipid oxidation	19/1104	102/13198	0.000716729	0.0180312	0.0157729	ACADVL/HADHA/ACAT1/CPT1A/EHHADH/HADHB/ALOX5/DECR1/AKT1/IVD/ACADS/ABCD3/MLYCD/APOD/CYGB/BDH2/FABP3/HADH/AUH	19
	GO:0051283	BP	GO:0051283	negative regulation of sequestering of calcium ion	19/1104	102/13198	0.000716729	0.0180312	0.0157729	FLNA/ANXA6/ITPR1/F2/ITPR2/PLCG1/PTPN6/CAMK2D/CORO1A/ANK2/CLIC2/GSTM2/LYN/PRKACA/GSTO1/GHITM/LCK/THY1/PLN	19
	GO:1902745	BP	GO:1902745	positive regulation of lamellipodium organization	9/1104	31/13198	0.000721523	0.0180528	0.0157918	NCKAP1/CYFIP1/CORO1C/SRC/TWF2/ARPC2/RAC1/RAC2/ATP7A	9
	GO:0016064	BP	GO:0016064	immunoglobulin mediated immune response	20/1104	110/13198	0.000724659	0.0180528	0.0157918	C4A/C4B/C5/C6/C1S/C9/PTPN6/C1R/C4BPA/C8A/C8B/C2/SERPING1/CD81/C1QC/C8G/C1QB/MBL2/C4BPB/C1QA	20
	GO:0072524	BP	GO:0072524	pyridine-containing compound metabolic process	25/1104	152/13198	0.000803575	0.0199216	0.0174265	NNT/OGDH/PFKP/HK1/STAT3/TKT/GPI/ENO2/PGM1/PFKM/IDH2/LDHB/LDHA/ACTN3/MACROH2A1/ME2/H6PD/DCXR/MDH1/PTGIS/PRKACA/BPGM/ADPGK/PRKAG1/KCNAB2	25
	GO:0050854	BP	GO:0050854	regulation of antigen receptor-mediated signaling pathway	13/1104	58/13198	0.000823456	0.0202262	0.0176929	PTPN6/RPS3/ADA/PRKCB/CYLD/DUSP3/CD81/LYN/LCK/RAB29/THY1/DUSP22/LPXN	13
	GO:0010881	BP	GO:0010881	regulation of cardiac muscle contraction by regulation of the release of sequestered calcium ion	7/1104	20/13198	0.000823781	0.0202262	0.0176929	CAMK2D/ANK2/CLIC2/GSTM2/PRKACA/GSTO1/PLN	7
	GO:1901606	BP	GO:1901606	alpha-amino acid catabolic process	16/1104	80/13198	0.000831535	0.0203189	0.017774	ACAT1/ALDH6A1/GLUD1/MCCC1/GOT2/BCAT2/KYAT3/QDPR/ACADSB/HIBADH/IVD/SCLY/ACAD8/FAH/GSTZ1/AUH	16
	GO:0048284	BP	GO:0048284	organelle fusion	24/1104	144/13198	0.000836087	0.0203328	0.0177862	ANKFY1/VAT1/CORO1A/MFN2/MFN1/VPS11/SEC22B/PIP4K2B/VPS33B/RAB8A/RAB8B/BNIP1/MTCH2/PIP4K2A/RAB34/CAV2/GOSR2/NME3/VAMP7/CHMP2A/GDAP1/MCL1/THG1L/VAMP4	24
	GO:0052548	BP	GO:0052548	regulation of endopeptidase activity	35/1104	240/13198	0.000842981	0.0204033	0.0178479	ROCK2/STAT3/IFI16/ASPH/AIFM1/ATP2A3/RPS6KA3/VTN/RPS6KA1/SERPINB6/SYK/CYFIP2/SRC/SERPINF1/SERPINA3/RPS3/BIN1/AKT1/HRG/SERPING1/SERPINB9/SERPINF2/LYN/SERPINE2/SERPINA5/SERPINA4/LCK/LGALS9/MTCH1/FYN/TIMP3/PCID2/ARL6IP5/RPS27L/CRADD	35
	GO:0010035	BP	GO:0010035	response to inorganic substance	57/1104	447/13198	0.000854291	0.0205795	0.018002	PLEC/IQGAP1/MAP1B/FGB/FGA/FGG/TOP2B/GDI1/ATIC/GPI/CAT/ACO1/AIFM1/CLIC4/SLC25A13/APOA4/SLC25A12/MECP2/SLC25A24/CAMK2D/MAPK1/ADD1/EIF4A3/SLC12A2/DDX19A/COL18A1/ASPN/SRC/ITPKB/SERPINF1/RPS3/ADSS2/AKT1/ADA/NT5E/FBLN5/FECH/VCAM1/ASS1/CPNE2/PLSCR1/KCNMA1/CYBRD1/ENPP1/ND5/ALG2/WNT5A/NEK7/FYN/ATP7A/DAXX/P2RX4/HVCN1/ALOX5AP/TSPO/CRIP1/SELENOW	57
	GO:0072523	BP	GO:0072523	purine-containing compound catabolic process	23/1104	136/13198	0.000865104	0.0207422	0.0181443	OGDH/PFKP/HK1/STAT3/ACAT1/SAMHD1/GPI/ENO2/PGM1/PFKM/PDE5A/LDHA/ACTN3/SUCLA2/ADA/NT5E/MLYCD/PRKACA/BPGM/ADPGK/PRKAG1/NUDT3/NUDT16	23
	GO:0008228	BP	GO:0008228	opsonization	6/1104	15/13198	0.000873703	0.0208505	0.018239	C4B/C4BPA/LBP/MBL2/C4BPB/CRP	6
	GO:1902600	BP	GO:1902600	proton transmembrane transport	22/1104	128/13198	0.000889329	0.0211247	0.0184789	ATP1A1/NNT/SLC25A13/SLC25A12/PHB2/SLC25A3/SLC25A4/SLC25A5/ATP5PO/ATP5PB/GHITM/COX4I1/ATP5F1C/COX7A2L/ND5/ATP5MG/COX7A1/NDUFS7/ATP6V0C/HVCN1/DMAC2L/ATP6	22
	GO:0051282	BP	GO:0051282	regulation of sequestering of calcium ion	19/1104	104/13198	0.00091667	0.0215817	0.0188787	FLNA/ANXA6/ITPR1/F2/ITPR2/PLCG1/PTPN6/CAMK2D/CORO1A/ANK2/CLIC2/GSTM2/LYN/PRKACA/GSTO1/GHITM/LCK/THY1/PLN	19
	GO:0010466	BP	GO:0010466	negative regulation of peptidase activity	20/1104	112/13198	0.000917021	0.0215817	0.0188787	LRP1/IFI16/RPS6KA3/VTN/RPS6KA1/SERPINB6/SRC/SERPINF1/SERPINA3/BIN1/AKT1/HRG/SERPING1/SERPINB9/SERPINF2/SERPINE2/SERPINA5/SERPINA4/TIMP3/PCID2	20
	GO:0070296	BP	GO:0070296	sarcoplasmic reticulum calcium ion transport	9/1104	32/13198	0.000930271	0.0217931	0.0190636	ATP2A2/CAMK2D/ANK2/CLIC2/GSTM2/PRKACA/GSTO1/ZMPSTE24/PLN	9
	GO:0006898	BP	GO:0006898	receptor-mediated endocytosis	32/1104	215/13198	0.000976163	0.0227638	0.0199127	HSPG2/CLTC/LRP1/AP2A1/DNAJC13/AP2B1/CAP1/ITGB1/DNM2/AP2A2/MRC1/PDLIM7/ITSN1/VTN/VAC14/SCYL2/SYK/AP2M1/ARRB1/DAB2/GREM1/SDCBP/CD81/DPP4/RAB31/PIP5K1C/CAV2/RAC1/CD63/PI4KB/AP1S1/ARRB2	32
	GO:1903522	BP	GO:1903522	regulation of blood circulation	28/1104	180/13198	0.000994929	0.0230959	0.0202032	FLNA/FGB/FGA/ATP1A1/ATP2A2/FGG/ITGB1/ATP2A3/PDE5A/ADD3/CAMK2D/ANK2/SRC/CLIC2/BIN1/ADA/DOCK5/ACE/GSTM2/PRKACA/GSTO1/ZMPSTE24/DMPK/P2RX4/CELF2/TMEM65/PLN/S100A1	28
	GO:0006090	BP	GO:0006090	pyruvate metabolic process	19/1104	105/13198	0.0010334	0.0238803	0.0208894	OGDH/PFKP/HK1/STAT3/GPI/ENO2/PGM1/PFKM/LDHB/DLAT/LDHA/ACTN3/ME2/PRKACA/BPGM/ADPGK/PRKAG1/PDK3/MPC2	19
	GO:1902743	BP	GO:1902743	regulation of lamellipodium organization	11/1104	46/13198	0.00115777	0.026625	0.0232903	NCKAP1/CYFIP1/CORO1C/SRC/TWF2/ARPC2/HRG/WAS/RAC1/RAC2/ATP7A	11
	GO:0010951	BP	GO:0010951	negative regulation of endopeptidase activity	19/1104	106/13198	0.0011626	0.026625	0.0232903	IFI16/RPS6KA3/VTN/RPS6KA1/SERPINB6/SRC/SERPINF1/SERPINA3/BIN1/AKT1/HRG/SERPING1/SERPINB9/SERPINF2/SERPINE2/SERPINA5/SERPINA4/TIMP3/PCID2	19
	GO:0006869	BP	GO:0006869	lipid transport	45/1104	338/13198	0.00121594	0.0276182	0.0241591	LRP1/EPRS1/VPS13C/ESYT1/ACSL3/ESYT2/CPT1A/APOA4/GOT2/VPS13A/SYK/DAB2/AKT1/ATP9A/ACE/ABCD3/ANO6/APOD/SERPINA5/SLC25A11/APOL1/ABCC4/PLSCR1/CLPTM1L/SLC25A10/SLC25A20/SLC27A3/PIP4K2A/PLTP/PITPNM1/LPCAT3/OSBPL1A/LBP/SLC27A6/FABP3/P2RX4/SERAC1/SURF4/NFKBIA/CRABP1/TNFAIP8L3/RFT1/PTGES/TSPO/VMP1	45
	GO:0048266	BP	GO:0048266	behavioral response to pain	5/1104	11/13198	0.00122149	0.0276182	0.0241591	THBS4/AKT1/VWA1/P2RX4/TSPO	5
	GO:0070371	BP	GO:0070371	ERK1 and ERK2 cascade	33/1104	227/13198	0.00123439	0.0276182	0.0241591	AKAP12/FGB/FGA/FGG/FERMT2/EMILIN1/GNAI2/PTPN6/FBLN1/MAPK1/SYK/SRC/ARRB1/DAB2/PHB2/PRKCA/RAP1A/CSK/RAP1B/DUSP3/PRMT5/SERPINF2/LYN/GLIPR2/PDGFRB/S100A7/LGALS9/SMAD4/TPBG/ARRB2/CTSH/TNFAIP8L3/HLA-DRB1	33
	GO:1903532	BP	GO:1903532	positive regulation of secretion by cell	32/1104	218/13198	0.0012348	0.0276182	0.0241591	FGB/FGA/FGG/ITPR1/F2/PTPN23/PFKM/GLUD1/SLC12A2/SYK/AP1G1/DAB2/PRKCB/GNA11/SDCBP/RAB2B/RAB8B/PRKACA/STXBP5/SNF8/VAMP7/SMAD4/CHMP2A/P2RX4/SELENOT/IER3IP1/MPC2/WLS/CPB2/ANG/PTGES/HLA-DRB1	32
	GO:0030198	BP	GO:0030198	extracellular matrix organization	39/1104	282/13198	0.00123841	0.0276182	0.0241591	MYH11/LAMC1/LRP1/LCP1/TGFBI/NID2/NID1/EMILIN1/PLG/COL4A2/ITGB1/FBLN1/LUM/VTN/ADAM10/COL15A1/MATN2/COL18A1/COL4A1/ABI3BP/GREM1/FBLN5/EFEMP2/COMP/CTSG/VPS33B/SERPINF2/PRDX4/HSD17B12/VWA1/DPP4/CAV2/COL16A1/COL2A1/ATP7A/SMAD4/SERAC1/IER3IP1/CPB2	39
	GO:0043062	BP	GO:0043062	extracellular structure organization	39/1104	282/13198	0.00123841	0.0276182	0.0241591	MYH11/LAMC1/LRP1/LCP1/TGFBI/NID2/NID1/EMILIN1/PLG/COL4A2/ITGB1/FBLN1/LUM/VTN/ADAM10/COL15A1/MATN2/COL18A1/COL4A1/ABI3BP/GREM1/FBLN5/EFEMP2/COMP/CTSG/VPS33B/SERPINF2/PRDX4/HSD17B12/VWA1/DPP4/CAV2/COL16A1/COL2A1/ATP7A/SMAD4/SERAC1/IER3IP1/CPB2	39
	GO:0097581	BP	GO:0097581	lamellipodium organization	16/1104	83/13198	0.00125802	0.0279334	0.0244349	VCL/ITGB1/NCKAP1/CYFIP1/MYO9B/CORO1C/SNX2/SRC/TWF2/ARPC2/HRG/NUP85/WAS/RAC1/RAC2/ATP7A	16
	GO:0006206	BP	GO:0006206	pyrimidine nucleobase metabolic process	6/1104	16/13198	0.00129966	0.0284865	0.0249187	CAD/ALDH6A1/MAPK1/CTPS1/CTPS2/UMPS	6
	GO:0055119	BP	GO:0055119	relaxation of cardiac muscle	6/1104	16/13198	0.00129966	0.0284865	0.0249187	ATP1A1/PDE5A/CAMK2D/GSTM2/P2RX4/PLN	6
	GO:0072378	BP	GO:0072378	blood coagulation, fibrin clot formation	6/1104	16/13198	0.00129966	0.0284865	0.0249187	FLNA/FGB/FGA/FGG/F13A1/FBLN1	6
	GO:0031623	BP	GO:0031623	receptor internalization	18/1104	99/13198	0.001309	0.0285687	0.0249906	CLTC/LRP1/AP2A1/AP2B1/ITGB1/DNM2/AP2A2/VAC14/SCYL2/SYK/AP2M1/ARRB1/GREM1/SDCBP/CD81/RAB31/CD63/ARRB2	18
	GO:0070372	BP	GO:0070372	regulation of ERK1 and ERK2 cascade	31/1104	210/13198	0.00133108	0.0289269	0.0253039	AKAP12/FGB/FGA/FGG/FERMT2/EMILIN1/GNAI2/PTPN6/FBLN1/SYK/SRC/ARRB1/DAB2/PHB2/PRKCA/RAP1A/CSK/RAP1B/DUSP3/PRMT5/SERPINF2/LYN/GLIPR2/PDGFRB/S100A7/LGALS9/SMAD4/TPBG/ARRB2/TNFAIP8L3/HLA-DRB1	31
	GO:0001885	BP	GO:0001885	endothelial cell development	13/1104	61/13198	0.00135539	0.0293305	0.0256569	VCL/MSN/ROCK1/ROCK2/CLIC4/PECAM1/ADD1/COL18A1/GSTM3/RAP1A/RAP1B/MYADM/PROC	13
	GO:1901652	BP	GO:1901652	response to peptide	53/1104	417/13198	0.00137706	0.0296736	0.0259571	FBN1/PRKDC/MAP1B/LRP1/EPRS1/VPS13C/VIM/CAD/MYO1C/ROCK1/ROCK2/STAT3/HADHA/CAT/CYFIP1/CA2/GNAI2/PIK3C2A/MAPK1/STXBP3/SRC/TSC2/STAT5B/PTPRA/EIF2B5/SERPINF1/PRKCA/STAT5A/GSK3B/AKT1/CSK/JAK1/SNX5/PRKCB/RPL23/PIP4K2B/GNAI1/ACE/SGCB/RAB8A/VCAM1/ASS1/LYN/PRKACA/RAB31/PIP4K2A/ENPP1/CAV2/FYN/HADH/NFKBIA/GFER/LEPROT	53
	GO:0009154	BP	GO:0009154	purine ribonucleotide catabolic process	21/1104	124/13198	0.00139751	0.0299878	0.0262319	OGDH/PFKP/HK1/STAT3/ACAT1/GPI/ENO2/PGM1/PFKM/PDE5A/LDHA/ACTN3/SUCLA2/ADA/NT5E/MLYCD/PRKACA/BPGM/ADPGK/PRKAG1/NUDT3	21
	GO:0045229	BP	GO:0045229	external encapsulating structure organization	39/1104	284/13198	0.00141441	0.0302233	0.026438	MYH11/LAMC1/LRP1/LCP1/TGFBI/NID2/NID1/EMILIN1/PLG/COL4A2/ITGB1/FBLN1/LUM/VTN/ADAM10/COL15A1/MATN2/COL18A1/COL4A1/ABI3BP/GREM1/FBLN5/EFEMP2/COMP/CTSG/VPS33B/SERPINF2/PRDX4/HSD17B12/VWA1/DPP4/CAV2/COL16A1/COL2A1/ATP7A/SMAD4/SERAC1/IER3IP1/CPB2	39
	GO:0033627	BP	GO:0033627	cell adhesion mediated by integrin	16/1104	84/13198	0.00143597	0.0305562	0.0267291	FBN1/EMILIN1/ITGB1/ITGA1/PTPN6/VTN/ITGA7/EMILIN2/SYK/NCKAP1L/ADA/HRG/LYN/DPP4/COL16A1/LPXN	16
	GO:0051208	BP	GO:0051208	sequestering of calcium ion	19/1104	108/13198	0.0014627	0.0309959	0.0271138	FLNA/ANXA6/ITPR1/F2/ITPR2/PLCG1/PTPN6/CAMK2D/CORO1A/ANK2/CLIC2/GSTM2/LYN/PRKACA/GSTO1/GHITM/LCK/THY1/PLN	19
	GO:0009112	BP	GO:0009112	nucleobase metabolic process	9/1104	34/13198	0.00149428	0.0314044	0.0274712	CAD/ALDH6A1/MAPK1/ADA/CTPS1/CTPS2/PRPS1/UMPS/PPAT	9
	GO:0010591	BP	GO:0010591	regulation of lamellipodium assembly	9/1104	34/13198	0.00149428	0.0314044	0.0274712	NCKAP1/CYFIP1/TWF2/ARPC2/HRG/WAS/RAC1/RAC2/ATP7A	9
	GO:1903037	BP	GO:1903037	regulation of leukocyte cell-cell adhesion	41/1104	304/13198	0.00153553	0.0321391	0.0281138	AP3B1/PTPN6/PDE5A/DOCK8/CORO1A/FLOT2/LGALS1/ALOX5/SYK/SRC/ITPKB/STAT5B/RPS3/AKT1/CSK/NCKAP1L/ADA/CYLD/DUSP3/CTSG/FGL2/VCAM1/SMARCB1/ASS1/CD81/LYN/DPP4/YES1/LCK/LGALS9/HLA-DRB4/CD209/FYN/HLA-DMB/HLA-G/THY1/DUSP22/BMI1/CD5/NKAP/HLA-DRB1	41
	GO:0006541	BP	GO:0006541	glutamine metabolic process	7/1104	22/13198	0.00156242	0.0323049	0.0282588	CAD/GFPT1/GLUD1/MECP2/CTPS1/CTPS2/PPAT	7
	GO:0036344	BP	GO:0036344	platelet morphogenesis	7/1104	22/13198	0.00156242	0.0323049	0.0282588	MYH9/PRKDC/ACTN1/WDR1/PTPN6/C1GALT1C1/MFAP2	7
	GO:0042537	BP	GO:0042537	benzene-containing compound metabolic process	7/1104	22/13198	0.00156242	0.0323049	0.0282588	GOT2/GSTM3/KYAT3/GSTM4/GSTM2/GSTM1/FAH	7
	GO:0051279	BP	GO:0051279	regulation of release of sequestered calcium ion into cytosol	13/1104	62/13198	0.00158624	0.032665	0.0285738	F2/PLCG1/PTPN6/CAMK2D/CORO1A/ANK2/CLIC2/GSTM2/LYN/PRKACA/GSTO1/THY1/PLN	13
	GO:0017157	BP	GO:0017157	regulation of exocytosis	26/1104	168/13198	0.00159678	0.0327501	0.0286482	FGB/FGA/ATP2A2/FGG/NSF/GNAI2/SEPTIN2/SYK/STXBP3/AP1G1/RAP1A/RAP1B/NCKAP1L/ATP9A/PRKCB/SDCBP/RAB2B/RAB8A/RAB8B/LYN/STXBP5/SNF8/LGALS9/RAC2/VAMP7/CHMP2A	26
	GO:0061640	BP	GO:0061640	cytoskeleton-dependent cytokinesis	19/1104	109/13198	0.0016359	0.0334182	0.0292327	PLEC/SPTBN1/IQGAP1/IQGAP2/ROCK1/ROCK2/SEPTIN9/SEPTIN7/SEPTIN10/EXOC4/SEPTIN11/SEPTIN6/SEPTIN2/EXOC1/IST1/SPAST/LZTS2/RAB35/CHMP2A	19
	GO:0051209	BP	GO:0051209	release of sequestered calcium ion into cytosol	18/1104	101/13198	0.00165716	0.0337176	0.0294946	FLNA/ITPR1/F2/ITPR2/PLCG1/PTPN6/CAMK2D/CORO1A/ANK2/CLIC2/GSTM2/LYN/PRKACA/GSTO1/GHITM/LCK/THY1/PLN	18
	GO:0014812	BP	GO:0014812	muscle cell migration	14/1104	70/13198	0.00172072	0.0348718	0.0305043	LRP1/ROCK1/DOCK7/PARVA/THBS4/VTN/SRC/PRKG1/PLAT/DOCK5/ACE/PDGFRB/IGFBP3/ATP7A	14
	GO:0009166	BP	GO:0009166	nucleotide catabolic process	24/1104	152/13198	0.00180047	0.0363439	0.031792	OGDH/PFKP/HK1/STAT3/ACAT1/SAMHD1/GPI/ENO2/PGM1/PFKM/PDE5A/LDHA/ACTN3/SUCLA2/CNP/ADA/NT5E/MLYCD/PRKACA/BPGM/ADPGK/PRKAG1/NUDT3/NUDT16	24
	GO:0050867	BP	GO:0050867	positive regulation of cell activation	41/1104	307/13198	0.00185082	0.0371126	0.0324644	FLNA/PRKDC/XRCC6/AP3B1/PTPN6/DOCK8/CORO1A/FLOT2/RPS6KA1/LGALS1/SYK/SRC/ITPKB/STAT5B/RPS3/AKT1/CSK/NCKAP1L/ADA/CYLD/VCAM1/SMARCB1/CD81/LYN/DPP4/YES1/LCK/LGALS9/HLA-DRB4/CD209/WNT5A/FYN/PCID2/LBP/HLA-DMB/HLA-G/THY1/BMI1/CD5/NKAP/HLA-DRB1	41
	GO:0010755	BP	GO:0010755	regulation of plasminogen activation	6/1104	17/13198	0.00186762	0.0371126	0.0324644	PLAT/CLEC3B/SERPINF2/SERPINE2/PLGRKT/CPB2	6
	GO:0042178	BP	GO:0042178	xenobiotic catabolic process	6/1104	17/13198	0.00186762	0.0371126	0.0324644	CRYZ/GSTM3/GSTM4/GSTM2/GSTM1/GSTO1	6
	GO:0050862	BP	GO:0050862	positive regulation of T cell receptor signaling pathway	6/1104	17/13198	0.00186762	0.0371126	0.0324644	RPS3/ADA/CYLD/CD81/LCK/RAB29	6
	GO:0070613	BP	GO:0070613	regulation of protein processing	12/1104	56/13198	0.00195037	0.0383122	0.0335137	MYH9/SRC/SPON1/PLAT/CLEC3B/SERPINF2/SERPINE2/PRKACA/INPP5B/BAG2/PLGRKT/CPB2	12
	GO:0090158	BP	GO:0090158	endoplasmic reticulum membrane organization	5/1104	12/13198	0.00195049	0.0383122	0.0335137	RTN4/ATL1/BNIP1/LPCAT3/REEP5	5
	GO:2001046	BP	GO:2001046	positive regulation of integrin-mediated signaling pathway	5/1104	12/13198	0.00195049	0.0383122	0.0335137	FLNA/LAMC1/NID1/LIMS1/CD63	5
	GO:0006887	BP	GO:0006887	exocytosis	41/1104	308/13198	0.00196776	0.0385032	0.0336808	MYH9/FGB/FGA/ATP2A2/FGG/NSF/GNAI2/EXOC4/PIK3C2A/SEPTIN2/ITSN1/CORO1A/SYK/STXBP3/EXOC1/AP1G1/VPS11/RAP1A/SCRN1/RAP1B/NCKAP1L/ATP9A/COPS5/PRKCB/SDCBP/RAB2B/RAB8A/RAB8B/LYN/ABCC4/RAB31/STXBP5/PIP5K1C/SNF8/YKT6/LGALS9/RAC2/VAMP7/CHMP2A/JAGN1/SYNGR2	41
	GO:0050856	BP	GO:0050856	regulation of T cell receptor signaling pathway	10/1104	42/13198	0.00198912	0.0387727	0.0339166	PTPN6/RPS3/ADA/CYLD/DUSP3/CD81/LCK/RAB29/THY1/DUSP22	10
	GO:0006694	BP	GO:0006694	steroid biosynthetic process	22/1104	136/13198	0.00200267	0.0388477	0.0339822	ATP1A1/ACLY/CYB5R3/ERLIN2/H6PD/DAB2/PRKG1/ABCD3/HSD17B12/AKR1B1/CYB5R1/CYP51A1/LBR/HSD17B11/LPCAT3/OSBPL1A/DHCR24/CYP7B1/CYP27A1/PBX1/ERG28/TSPO	22
	GO:0090066	BP	GO:0090066	regulation of anatomical structure size	54/1104	434/13198	0.00200818	0.0388477	0.0339822	SPTBN1/MAP1B/FGB/FGA/FGG/MSN/GDI1/ROCK1/LARS1/ROCK2/ITGB1/DNM2/NCKAP1/WDR1/CYFIP1/RTN4/ITGA1/PIK3C2A/ADD3/CORO1A/ADD1/LMOD1/SLC12A2/PAFAH1B1/AP2M1/CYFIP2/HP1BP3/PRKG1/IST1/TMOD1/RICTOR/BIN1/GSK3B/NCKAP1L/TWF2/ARPC2/DOCK5/COMP/ACE/ANO6/SLC12A6/SERPINF2/DSTN/CFL2/SLC12A4/KCNMA1/WAS/RAC1/WNT5A/PTEN/ATP7A/MYADM/DEPTOR/CRP	54
	GO:0032102	BP	GO:0032102	negative regulation of response to external stimulus	44/1104	337/13198	0.0020179	0.0388531	0.0339869	FGB/FGA/FGG/C5/STAT3/PLG/F2/SAMHD1/IFI16/PLCG1/PTPN6/VTN/ALOX5/SLC12A2/SYK/SRC/PRKG1/PLAT/ADA/GREM1/NT5E/HRG/CYLD/SERPING1/DUSP3/SERPINB9/FGL2/SERPINF2/LYN/PTGIS/SERPINE2/DPP4/YES1/LGALS9/LPCAT3/WNT5A/FYN/PTEN/ARRB2/HLA-G/GFER/CPB2/PROC/HLA-DRB1	44
	GO:0055001	BP	GO:0055001	muscle cell development	25/1104	162/13198	0.00202368	0.0388531	0.0339869	PLEC/MYH11/ACTN1/ACTA1/ATP2A2/HNRNPU/ITGB1/WDR1/ACTN3/ANK2/LMOD1/MYL9/PRKG1/TMOD1/BIN1/FHL2/EFEMP2/COMP/SGCB/CFL2/CSRP2/PDGFRB/ZMPSTE24/CAV2/SMAD4	25
	GO:0090075	BP	GO:0090075	relaxation of muscle	8/1104	29/13198	0.00204096	0.039038	0.0341487	ATP1A1/PDE5A/CAMK2D/ACTN3/PRKG1/GSTM2/P2RX4/PLN	8
	GO:0051251	BP	GO:0051251	positive regulation of lymphocyte activation	37/1104	271/13198	0.0020492	0.0390495	0.0341587	PRKDC/XRCC6/AP3B1/PTPN6/DOCK8/CORO1A/FLOT2/LGALS1/SYK/SRC/ITPKB/STAT5B/RPS3/AKT1/CSK/NCKAP1L/ADA/CYLD/VCAM1/SMARCB1/CD81/LYN/DPP4/YES1/LCK/LGALS9/HLA-DRB4/CD209/FYN/PCID2/HLA-DMB/HLA-G/THY1/BMI1/CD5/NKAP/HLA-DRB1	37
	GO:0002862	BP	GO:0002862	negative regulation of inflammatory response to antigenic stimulus	7/1104	23/13198	0.00208575	0.0394516	0.0345104	PLCG1/SYK/SRC/LYN/YES1/FYN/HLA-DRB1	7
	GO:0010592	BP	GO:0010592	positive regulation of lamellipodium assembly	7/1104	23/13198	0.00208575	0.0394516	0.0345104	NCKAP1/CYFIP1/TWF2/ARPC2/RAC1/RAC2/ATP7A	7
	GO:0007029	BP	GO:0007029	endoplasmic reticulum organization	17/1104	95/13198	0.00210482	0.0395196	0.0345699	ESYT1/RTN4/ATL3/ESYT2/LNPK/ATL1/BNIP1/SEC61A1/CAV2/LPCAT3/REEP5/TMEM33/TOR1B/TMCO1/RTN3/JAGN1/MMGT1	17
	GO:0019395	BP	GO:0019395	fatty acid oxidation	17/1104	95/13198	0.00210482	0.0395196	0.0345699	ACADVL/HADHA/ACAT1/CPT1A/EHHADH/HADHB/DECR1/AKT1/IVD/ACADS/ABCD3/MLYCD/CYGB/BDH2/FABP3/HADH/AUH	17
	GO:0032870	BP	GO:0032870	cellular response to hormone stimulus	57/1104	465/13198	0.00215134	0.0402451	0.0352046	FBN1/PRKDC/MAP1B/FGB/EPRS1/ATP1A1/MYO1C/ROCK1/ROCK2/STAT3/HNRNPU/CYFIP1/CA2/AIFM1/GNAI2/PIK3C2A/MAPK1/STRN3/SRC/DAB2/TSC2/STAT5B/PTPRA/SERPINF1/VPS11/PHB2/PRKCA/STAT5A/GSK3B/AKT1/CSK/JAK1/SNX5/PRKCB/PIP4K2B/LANCL2/FECH/UFSP2/ACE/SGCB/SERPINB9/RAB8A/ASS1/LYN/PRKACA/RAN/RAB31/PIP4K2A/ENPP1/CAV2/DAXX/CYP7B1/CTSH/PLPP1/DEFA3/LEPROT/ND3	57
	GO:0034470	BP	GO:0034470	ncRNA processing	51/1104	407/13198	0.00227496	0.0424023	0.0370916	PRKDC/STAT3/DDX1/HEATR1/NOP56/NOP58/MECP2/XRN2/AGO2/EIF4A3/RPS8/RPL7A/RPL7/WDR36/AKT1/GTPBP4/POP1/DKC1/FBL/RPL10A/WDR3/UTP6/WDR43/SBDS/FAM98A/DIMT1/GEMIN4/QNG1/MOCS3/DDX52/ELP3/ZMPSTE24/NSA2/TSR3/BRIX1/TUT4/RPL7L1/RPL26/ERI3/THG1L/RPS27/LSM6/RPL35A/POP4/RPL35/NUDT16/DTWD2/INTS12/CLP1/FCF1/MRM1	51
	GO:0006953	BP	GO:0006953	acute-phase response	9/1104	36/13198	0.00230457	0.0427979	0.0374376	F2/SERPINA3/SERPINF2/ASS1/PLSCR1/LBP/MBL2/CRP/PTGES	9
	GO:0009261	BP	GO:0009261	ribonucleotide catabolic process	21/1104	129/13198	0.00231382	0.0428141	0.0374518	OGDH/PFKP/HK1/STAT3/ACAT1/GPI/ENO2/PGM1/PFKM/PDE5A/LDHA/ACTN3/SUCLA2/ADA/NT5E/MLYCD/PRKACA/BPGM/ADPGK/PRKAG1/NUDT3	21
	GO:0002696	BP	GO:0002696	positive regulation of leukocyte activation	39/1104	292/13198	0.00235529	0.0434242	0.0379855	PRKDC/XRCC6/AP3B1/PTPN6/DOCK8/CORO1A/FLOT2/LGALS1/SYK/SRC/ITPKB/STAT5B/RPS3/AKT1/CSK/NCKAP1L/ADA/CYLD/VCAM1/SMARCB1/CD81/LYN/DPP4/YES1/LCK/LGALS9/HLA-DRB4/CD209/WNT5A/FYN/PCID2/LBP/HLA-DMB/HLA-G/THY1/BMI1/CD5/NKAP/HLA-DRB1	39
	GO:0045022	BP	GO:0045022	early endosome to late endosome transport	10/1104	43/13198	0.00240112	0.0441098	0.0385852	FLNA/MSN/DNAJC13/PTPN23/MAPK1/PIK3R4/SRC/DAB2/VPS11/SNF8	10
	GO:0051046	BP	GO:0051046	regulation of secretion	57/1104	468/13198	0.0024856	0.045498	0.0397995	MYOF/FGB/FGA/ATP2A2/FGG/DYSF/ITPR1/F2/NSF/ACSL3/PTPN23/PFKM/GLUD1/GNAI2/CPT1A/SEPTIN2/ALOX5/SLC12A2/SYK/STXBP3/AP1G1/DAB2/PRKG1/RAP1A/RAP1B/NCKAP1L/ADA/ATP9A/PRKCB/GNA11/SDCBP/RAB2B/RAB8A/RAB8B/LYN/PRKACA/CYP51A1/STXBP5/SNF8/LGALS9/RAC2/GNAZ/VAMP7/SMAD4/CHMP2A/P2RX4/HADH/SELENOT/IER3IP1/MPC2/WLS/JAGN1/CPB2/ANG/PTGES/TSPO/HLA-DRB1	57
	GO:0051047	BP	GO:0051047	positive regulation of secretion	33/1104	237/13198	0.00253424	0.0462228	0.0404335	FGB/FGA/FGG/ITPR1/F2/ACSL3/PTPN23/PFKM/GLUD1/SLC12A2/SYK/AP1G1/DAB2/PRKCB/GNA11/SDCBP/RAB2B/RAB8B/PRKACA/STXBP5/SNF8/VAMP7/SMAD4/CHMP2A/P2RX4/SELENOT/IER3IP1/MPC2/WLS/CPB2/ANG/PTGES/HLA-DRB1	33
	GO:0006816	BP	GO:0006816	calcium ion transport	40/1104	303/13198	0.002582	0.0465203	0.0406938	FLNA/MYLK/ATP2A2/ANXA6/ITPR1/F2/ITPR2/ATP2A3/GNAI2/PLCG1/PTPN6/CAMK2D/CORO1A/ANK2/CUL5/CAMK2G/CLIC2/BIN1/PRKCB/ACE/ANO6/GSTM2/LYN/PRKACA/GSTO1/MICU2/PDGFRB/GHITM/SEC61A1/ZMPSTE24/LCK/FYN/P2RX4/NIPSNAP2/MAIP1/THY1/TMCO1/PLN/TSPO/VMP1	40
	GO:0043434	BP	GO:0043434	response to peptide hormone	45/1104	351/13198	0.0025856	0.0465203	0.0406938	FBN1/PRKDC/MAP1B/EPRS1/VPS13C/CAD/MYO1C/ROCK1/ROCK2/STAT3/HADHA/CAT/CYFIP1/CA2/GNAI2/PIK3C2A/MAPK1/STXBP3/SRC/TSC2/STAT5B/PTPRA/EIF2B5/PRKCA/STAT5A/GSK3B/AKT1/CSK/JAK1/SNX5/PRKCB/PIP4K2B/GNAI1/ACE/SGCB/RAB8A/ASS1/LYN/PRKACA/RAB31/PIP4K2A/ENPP1/CAV2/HADH/LEPROT	45
	GO:0042273	BP	GO:0042273	ribosomal large subunit biogenesis	14/1104	73/13198	0.00260311	0.0465203	0.0406938	RPLP0/RPL7A/RPL7/GTPBP4/RPL10A/RPL10/RPL6/NSA2/BRIX1/RPL7L1/RPL26/RPL26L1/RPL35A/RPL35	14
	GO:0036120	BP	GO:0036120	cellular response to platelet-derived growth factor stimulus	6/1104	18/13198	0.00260521	0.0465203	0.0406938	IQGAP1/SRC/YES1/PDGFRB/FYN/ATP7A	6
	GO:0060396	BP	GO:0060396	growth hormone receptor signaling pathway	6/1104	18/13198	0.00260521	0.0465203	0.0406938	STAT3/STAT5B/STAT5A/JAK1/LYN/LEPROT	6
	GO:1902992	BP	GO:1902992	negative regulation of amyloid precursor protein catabolic process	6/1104	18/13198	0.00260521	0.0465203	0.0406938	ROCK1/RTN4/FLOT2/SPON1/BIN1/RTN3	6
	GO:0005925	CC	GO:0005925	focal adhesion	98/1123	413/13737	8.68784e-23	5.3604e-20	4.00555e-20	PLEC/FLNA/TLN1/MYH9/HSPG2/ACTN1/IQGAP1/VCL/DST/CLTC/AKAP12/LRP1/VIM/CSPG4/MSN/PALLD/LCP1/EPB41L2/ANXA6/FERMT2/CAP1/TGM2/PI4KA/ITGB1/CAT/DNM2/NCKAP1/CYFIP1/DOCK7/TES/ITGA1/PARVA/MCAM/ANXA5/ZYX/PDLIM7/ILK/RPL4/DCTN4/SORBS3/RPL3/ACTN3/MAPK1/RPS4X/FLOT2/ADD1/ADAM10/RPL9/RPLP0/CORO1C/RSU1/RPS8/RPL7A/NEXN/SRC/PPP1CC/DAB2/SNTB1/PTPRA/RPL7/RPS3/JAK1/ARPC1B/FHL2/ARPC2/RPL10A/PPIB/RPL23/RPL8/SDCBP/RPL6/RPS…	98
	GO:0030055	CC	GO:0030055	cell-substrate junction	98/1123	422/13737	4.72913e-22	1.45894e-19	1.09019e-19	PLEC/FLNA/TLN1/MYH9/HSPG2/ACTN1/IQGAP1/VCL/DST/CLTC/AKAP12/LRP1/VIM/CSPG4/MSN/PALLD/LCP1/EPB41L2/ANXA6/FERMT2/CAP1/TGM2/PI4KA/ITGB1/CAT/DNM2/NCKAP1/CYFIP1/DOCK7/TES/ITGA1/PARVA/MCAM/ANXA5/ZYX/PDLIM7/ILK/RPL4/DCTN4/SORBS3/RPL3/ACTN3/MAPK1/RPS4X/FLOT2/ADD1/ADAM10/RPL9/RPLP0/CORO1C/RSU1/RPS8/RPL7A/NEXN/SRC/PPP1CC/DAB2/SNTB1/PTPRA/RPL7/RPS3/JAK1/ARPC1B/FHL2/ARPC2/RPL10A/PPIB/RPL23/RPL8/SDCBP/RPL6/RPS…	98
	GO:0062023	CC	GO:0062023	collagen-containing extracellular matrix	90/1123	388/13737	2.77123e-20	5.69951e-18	4.25895e-18	FBN1/HSPG2/LAMC1/DST/FGB/FGA/FGG/LAMA4/CSPG4/FBLN2/TGFBI/ANXA6/NID2/NID1/BGN/EMILIN1/TGM2/PLG/F2/COL4A2/F13A1/ITIH1/LTBP4/THBS4/ANXA5/ITIH2/FBLN1/APOA4/LUM/DCN/ANXA7/CILP/VTN/TINAGL1/BCAM/SERPINB6/LGALS1/EMILIN2/EFEMP1/COL15A1/MATN2/COL18A1/ASPN/NCAM1/GPC4/COL4A1/SPON1/SERPINF1/SERPINA3/ABI3BP/GREM1/FBLN5/HRG/EFEMP2/SERPING1/COMP/CTSG/CLEC3B/SERPINB9/FGL2/SERPINF2/VWA1/MXRA7/SERPINE2/PRG2/MFGE8/S…	90
	GO:0022626	CC	GO:0022626	cytosolic ribosome	43/1123	114/13737	1.35257e-18	2.08634e-16	1.55902e-16	ABCE1/EIF2A/RPL4/RPL3/RPS4X/RPL9/RPLP0/RPS8/RPL7A/RPL7/RPS3/RPL10A/RPL10/RPL23/MCTS1/LTN1/RPL8/RPL6/RPS2/APOD/RPS11/RPL18A/RPL32/RPL15/RPL18/RPS9/RPL21/RPL27A/RPL19/RPS4Y1/RPL13A/RPS23/RPL28/RPL7L1/RPL26/RPL37A/RPL26L1/RPS27/RPS27L/RPL35A/RPL36/RPL35/RPL36AL	43
	GO:0022625	CC	GO:0022625	cytosolic large ribosomal subunit	28/1123	55/13737	1.13798e-16	1.40427e-14	1.04934e-14	RPL4/RPL3/RPL9/RPLP0/RPL7A/RPL7/RPL10A/RPL10/RPL23/RPL8/RPL6/RPL18A/RPL32/RPL15/RPL18/RPL21/RPL27A/RPL19/RPL13A/RPL28/RPL7L1/RPL26/RPL37A/RPL26L1/RPL35A/RPL36/RPL35/RPL36AL	28
	GO:0031012	CC	GO:0031012	extracellular matrix	93/1123	492/13737	8.41492e-15	8.44265e-13	6.30876e-13	FBN1/HSPG2/LAMC1/DST/FGB/FGA/FGG/LAMA4/CSPG4/FBLN2/TGFBI/ANXA6/NID2/NID1/BGN/EMILIN1/TGM2/PLG/F2/COL4A2/F13A1/ITIH1/LTBP4/THBS4/ANXA5/ITIH2/FBLN1/APOA4/LUM/DCN/ANXA7/CILP/VTN/TINAGL1/BCAM/SERPINB6/LGALS1/EMILIN2/EFEMP1/COL15A1/MATN2/COL18A1/ASPN/NCAM1/GPC4/COL4A1/SPON1/SERPINF1/SERPINA3/ABI3BP/GREM1/FBLN5/HRG/EFEMP2/SERPING1/COMP/CTSG/CLEC3B/SERPINB9/FGL2/SERPINF2/HSD17B12/VWA1/MXRA7/SERPINE2/PRG…	93
	GO:0030312	CC	GO:0030312	external encapsulating structure	93/1123	493/13737	9.57837e-15	8.44265e-13	6.30876e-13	FBN1/HSPG2/LAMC1/DST/FGB/FGA/FGG/LAMA4/CSPG4/FBLN2/TGFBI/ANXA6/NID2/NID1/BGN/EMILIN1/TGM2/PLG/F2/COL4A2/F13A1/ITIH1/LTBP4/THBS4/ANXA5/ITIH2/FBLN1/APOA4/LUM/DCN/ANXA7/CILP/VTN/TINAGL1/BCAM/SERPINB6/LGALS1/EMILIN2/EFEMP1/COL15A1/MATN2/COL18A1/ASPN/NCAM1/GPC4/COL4A1/SPON1/SERPINF1/SERPINA3/ABI3BP/GREM1/FBLN5/HRG/EFEMP2/SERPING1/COMP/CTSG/CLEC3B/SERPINB9/FGL2/SERPINF2/HSD17B12/VWA1/MXRA7/SERPINE2/PRG…	93
	GO:0072562	CC	GO:0072562	blood microparticle	36/1123	107/13737	5.42436e-14	4.18354e-12	3.12614e-12	FGB/C4A/C4B/CFH/ACTG2/FGA/ACTA1/FGG/MSN/PLG/F2/F13A1/ITIH1/CFB/EIF2A/C1S/ANXA5/ITIH2/C9/APOA4/C1R/VTN/STOM/C4BPA/C8A/SERPINA3/HRG/CFHR1/SERPING1/SDCBP/SERPINF2/C1QC/APOL1/C8G/C1QB/HBE1	36
	GO:0043505	CC	GO:0043505	CENP-A containing nucleosome	14/1123	17/13737	2.96989e-13	1.83242e-11	1.36927e-11	H4C9/H4C1/H4C4/H4C6/H4C12/H4C11/H4C3/H4C8/H4C2/H4C5/H4C13/H4C14/H4C16/H4C15	14
	GO:0061638	CC	GO:0061638	CENP-A containing chromatin	14/1123	17/13737	2.96989e-13	1.83242e-11	1.36927e-11	H4C9/H4C1/H4C4/H4C6/H4C12/H4C11/H4C3/H4C8/H4C2/H4C5/H4C13/H4C14/H4C16/H4C15	14
	GO:0034506	CC	GO:0034506	chromosome, centromeric core domain	14/1123	18/13737	1.23574e-12	6.93136e-11	5.17945e-11	H4C9/H4C1/H4C4/H4C6/H4C12/H4C11/H4C3/H4C8/H4C2/H4C5/H4C13/H4C14/H4C16/H4C15	14
	GO:0044391	CC	GO:0044391	ribosomal subunit	44/1123	184/13737	5.25403e-11	2.70145e-09	2.01865e-09	EIF2A/RPL4/RPL3/RPS4X/RPL9/RPLP0/RPS8/RPL7A/RPL7/RPS3/RPL10A/RPL10/RPL23/MCTS1/RPL8/RPL6/RPS2/RPS11/RPL18A/RPL32/RPL15/RPL18/MRPS5/RPS9/MRPS30/RPL21/RPL27A/RPL19/RPS4Y1/MRPL37/RPL13A/RPS23/RPL28/RPL7L1/MRPL16/RPL26/RPL37A/RPL26L1/RPS27/RPS27L/RPL35A/RPL36/RPL35/RPL36AL	44
	GO:0005840	CC	GO:0005840	ribosome	48/1123	227/13737	6.6438e-10	3.15325e-08	2.35626e-08	ABCE1/EIF2A/RPL4/RPL3/RPS4X/RPL9/RPLP0/RPS8/RPL7A/RPL7/RPS3/APEX1/RPL10A/RPL10/RPL23/MCTS1/LTN1/RPL8/RPL6/RPS2/APOD/RPS11/RPL18A/RPL32/RPL15/RPL18/MRPS5/RPS9/MRPS30/RPL21/RPL27A/RPL19/RPS4Y1/MRPL37/RPL13A/RPS23/RPL28/RPL7L1/MRPL16/RPL26/RPL37A/RPL26L1/RPS27/RPS27L/RPL35A/RPL36/RPL35/RPL36AL	48
	GO:0015934	CC	GO:0015934	large ribosomal subunit	31/1123	112/13737	8.21737e-10	3.62151e-08	2.70617e-08	RPL4/RPL3/RPL9/RPLP0/RPL7A/RPL7/RPL10A/RPL10/RPL23/RPL8/RPL6/RPL18A/RPL32/RPL15/RPL18/MRPS30/RPL21/RPL27A/RPL19/MRPL37/RPL13A/RPL28/RPL7L1/MRPL16/RPL26/RPL37A/RPL26L1/RPL35A/RPL36/RPL35/RPL36AL	31
	GO:0005741	CC	GO:0005741	mitochondrial outer membrane	43/1123	195/13737	1.33199e-09	5.47893e-08	4.09413e-08	PLEC/VPS13C/HK1/ACSL3/CPT1A/VDAC3/CYB5R3/VAT1/HADHB/VPS13A/SAMM50/MFN2/PPP1CC/MFN1/PHB2/CNP/EXD2/ASS1/ARMCX3/APOOL/BNIP1/ARMC10/MTCH2/DNAJC11/CISD2/MTARC2/MTCH1/RAB32/ARMCX2/RAC2/DMPK/BRI3BP/NME3/FUNDC2/GDAP1/MCL1/PI4KB/MGST1/THG1L/RTN4IP1/NIPSNAP2/SFXN2/TSPO	43
	GO:0015629	CC	GO:0015629	actin cytoskeleton	76/1123	471/13737	5.80875e-09	2.24e-07	1.67384e-07	FLNA/MYH11/MYH9/SPTBN1/ACTN1/IQGAP1/VCL/DST/MYLK/CALD1/ACTA1/DHX9/IQGAP2/PALLD/LCP1/MYO1C/EPB41L2/FERMT2/DPYSL3/CAP1/SEPTIN9/DNM2/NCKAP1/SEPTIN7/WDR1/MYO9B/PPP1R12C/MYO1D/PARVA/CLIC4/ZYX/PDLIM7/ILK/SEPTIN11/SEPTIN2/DCTN4/CDC42BPA/ACTN3/CORO1A/FLOT2/ADD1/LMOD1/MYL9/CORO1C/PDLIM3/NEXN/SRC/PDLIM4/TMOD1/SYNPO/BIN1/ARPC1B/TWF2/ARPC2/DOCK5/PRKCB/LANCL2/VCAM1/DSTN/CFL2/STK38L/YES1/PPP1R12B/DYNLL2/IFIT5/…	76
	GO:0060205	CC	GO:0060205	cytoplasmic vesicle lumen	56/1123	317/13737	2.64945e-08	9.22707e-07	6.89492e-07	DYNC1H1/ACTN1/VCL/FGB/FGA/FGG/AGL/PYGB/CAND1/ROCK1/CAP1/PLG/XRCC6/ACLY/XRCC5/F13A1/GPI/CAT/CYFIP1/PTPN6/CYB5R3/PSMD3/VAT1/MAPK1/VPS13A/ALOX5/PSMB1/PSMD13/IST1/SERPINA3/ITIH3/ADA/HRG/SERPING1/CTSG/CLEC3B/SDCBP/SERPINF2/PRDX4/APOOL/S100A7/SERPINA4/IMPDH1/FUCA1/SCCPDH/GMFG/CFD/FUCA2/TIMP3/RNASE3/PRG3/STK11IP/CTSH/SELENOP/DEFA3/PPBP	56
	GO:0031968	CC	GO:0031968	organelle outer membrane	44/1123	222/13737	2.69185e-08	9.22707e-07	6.89492e-07	PLEC/VPS13C/HK1/ACSL3/CPT1A/VDAC3/CYB5R3/VAT1/HADHB/VPS13A/SAMM50/SYNE3/MFN2/PPP1CC/MFN1/PHB2/CNP/EXD2/ASS1/ARMCX3/APOOL/BNIP1/ARMC10/MTCH2/DNAJC11/CISD2/MTARC2/MTCH1/RAB32/ARMCX2/RAC2/DMPK/BRI3BP/NME3/FUNDC2/GDAP1/MCL1/PI4KB/MGST1/THG1L/RTN4IP1/NIPSNAP2/SFXN2/TSPO	44
	GO:0031983	CC	GO:0031983	vesicle lumen	56/1123	318/13737	2.96736e-08	9.54704e-07	7.13401e-07	DYNC1H1/ACTN1/VCL/FGB/FGA/FGG/AGL/PYGB/CAND1/ROCK1/CAP1/PLG/XRCC6/ACLY/XRCC5/F13A1/GPI/CAT/CYFIP1/PTPN6/CYB5R3/PSMD3/VAT1/MAPK1/VPS13A/ALOX5/PSMB1/PSMD13/IST1/SERPINA3/ITIH3/ADA/HRG/SERPING1/CTSG/CLEC3B/SDCBP/SERPINF2/PRDX4/APOOL/S100A7/SERPINA4/IMPDH1/FUCA1/SCCPDH/GMFG/CFD/FUCA2/TIMP3/RNASE3/PRG3/STK11IP/CTSH/SELENOP/DEFA3/PPBP	56
	GO:0019867	CC	GO:0019867	outer membrane	44/1123	223/13737	3.09466e-08	9.54704e-07	7.13401e-07	PLEC/VPS13C/HK1/ACSL3/CPT1A/VDAC3/CYB5R3/VAT1/HADHB/VPS13A/SAMM50/SYNE3/MFN2/PPP1CC/MFN1/PHB2/CNP/EXD2/ASS1/ARMCX3/APOOL/BNIP1/ARMC10/MTCH2/DNAJC11/CISD2/MTARC2/MTCH1/RAB32/ARMCX2/RAC2/DMPK/BRI3BP/NME3/FUNDC2/GDAP1/MCL1/PI4KB/MGST1/THG1L/RTN4IP1/NIPSNAP2/SFXN2/TSPO	44
	GO:0034774	CC	GO:0034774	secretory granule lumen	55/1123	315/13737	5.32669e-08	1.56503e-06	1.16947e-06	DYNC1H1/ACTN1/VCL/FGB/FGA/FGG/AGL/PYGB/CAND1/ROCK1/CAP1/PLG/XRCC6/ACLY/XRCC5/F13A1/GPI/CAT/CYFIP1/PTPN6/CYB5R3/PSMD3/VAT1/MAPK1/VPS13A/ALOX5/PSMB1/PSMD13/IST1/SERPINA3/ITIH3/HRG/SERPING1/CTSG/CLEC3B/SDCBP/SERPINF2/PRDX4/APOOL/S100A7/SERPINA4/IMPDH1/FUCA1/SCCPDH/GMFG/CFD/FUCA2/TIMP3/RNASE3/PRG3/STK11IP/CTSH/SELENOP/DEFA3/PPBP	55
	GO:0008250	CC	GO:0008250	oligosaccharyltransferase complex	9/1123	13/13737	8.36153e-08	2.34503e-06	1.75232e-06	RPN2/RPN1/MLEC/STT3A/STT3B/MAGT1/OSTC/DAD1/KRTCAP2	9
	GO:0005743	CC	GO:0005743	mitochondrial inner membrane	71/1123	458/13737	9.70715e-08	2.60405e-06	1.94587e-06	ACADVL/NNT/HADHA/SQOR/AIFM1/SLC25A13/SLC25A12/LDHB/ALDH18A1/SLC25A24/HADHB/SAMM50/ACAD9/SRC/PHB2/SLC25A3/CNP/RPS3/SLC25A4/SLC25A6/SLC25A5/ATP5PO/NDUFA10/FECH/NDUFA9/APOOL/LYN/L2HGDH/MICU2/ATP5PB/SLC25A11/SLC25A10/SLC25A20/ABCB10/GHITM/DNAJC11/COX4I1/ATP5F1C/MRPS5/MRPS30/COX7A2L/COQ5/ND5/CDS2/SLC25A1/MRPL37/PPOX/NDUFA12/MRPL16/NDUFA11/ATP5MG/NDUFAF5/MAIP1/COX7A1/NDUFS7/PISD/MPC2/CYP27A1/NDUFC2/TAM…	71
	GO:0005604	CC	GO:0005604	basement membrane	23/1123	86/13737	2.45333e-07	6.30711e-06	4.71298e-06	FBN1/HSPG2/LAMC1/DST/LAMA4/TGFBI/NID2/NID1/COL4A2/THBS4/FBLN1/VTN/COL15A1/MATN2/COL18A1/COL4A1/SERPINF1/EFEMP2/VWA1/COL2A1/TIMP3/CD151/ANG	23
	GO:0042641	CC	GO:0042641	actomyosin	23/1123	89/13737	4.79812e-07	1.18418e-05	8.84875e-06	MYH9/ACTN1/DST/MYLK/CALD1/ACTA1/PALLD/LCP1/FERMT2/SEPTIN9/SEPTIN7/PPP1R12C/ZYX/PDLIM7/ILK/SEPTIN11/DCTN4/CDC42BPA/MYL9/PDLIM3/PDLIM4/SYNPO/PPP1R12B	23
	GO:0001725	CC	GO:0001725	stress fiber	22/1123	83/13737	5.28162e-07	1.20695e-05	9.01891e-06	MYH9/ACTN1/DST/MYLK/CALD1/ACTA1/PALLD/LCP1/FERMT2/SEPTIN9/SEPTIN7/PPP1R12C/ZYX/PDLIM7/ILK/SEPTIN11/DCTN4/MYL9/PDLIM3/PDLIM4/SYNPO/PPP1R12B	22
	GO:0097517	CC	GO:0097517	contractile actin filament bundle	22/1123	83/13737	5.28162e-07	1.20695e-05	9.01891e-06	MYH9/ACTN1/DST/MYLK/CALD1/ACTA1/PALLD/LCP1/FERMT2/SEPTIN9/SEPTIN7/PPP1R12C/ZYX/PDLIM7/ILK/SEPTIN11/DCTN4/MYL9/PDLIM3/PDLIM4/SYNPO/PPP1R12B	22
	GO:0005938	CC	GO:0005938	cell cortex	49/1123	287/13737	5.67492e-07	1.25051e-05	9.34441e-06	FLNA/MYH9/DYNC1H1/SPTBN1/ACTN1/IQGAP1/DST/AKAP12/FGB/CALD1/IQGAP2/MYO1C/EPB41L2/FERMT2/CAP1/SEPTIN9/SEPTIN7/WDR1/ITPR2/MYO9B/ASPH/MYO1D/SEPTIN10/EXOC4/SEPTIN11/SEPTIN6/SEPTIN2/DCTN4/ADD3/ACTN3/CORO1A/FLOT2/MYL9/CRIP2/CORO1C/PAFAH1B1/FMNL1/EXOC1/TMOD1/AKT1/PRKCB/EPB42/GNAI1/LANCL2/DSTN/RAC1/CTBP1/MYADM/PARD6B	49
	GO:0005884	CC	GO:0005884	actin filament	26/1123	113/13737	1.01681e-06	2.16334e-05	1.61656e-05	FLNA/ACTN1/IQGAP1/ACTA1/PALLD/LCP1/MYO1C/DPYSL3/NCKAP1/MYO9B/PDLIM7/ACTN3/CORO1A/LMOD1/PDLIM3/SRC/PDLIM4/TMOD1/TWF2/YES1/WAS/RAC1/RAC2/FYN/RCSD1/DUSP22	26
	GO:0032432	CC	GO:0032432	actin filament bundle	23/1123	93/13737	1.11239e-06	2.28781e-05	1.70956e-05	FLNA/MYH9/ACTN1/DST/MYLK/CALD1/ACTA1/PALLD/LCP1/FERMT2/SEPTIN9/SEPTIN7/PPP1R12C/ZYX/PDLIM7/ILK/SEPTIN11/DCTN4/MYL9/PDLIM3/PDLIM4/SYNPO/PPP1R12B	23
	GO:0032040	CC	GO:0032040	small-subunit processome	19/1123	73/13737	4.18343e-06	8.32637e-05	6.22187e-05	PRKDC/XRCC5/HEATR1/NOP56/NOP58/RPS4X/RPS8/WDR36/FBL/WDR3/UTP6/WDR43/DIMT1/RPS11/RPS9/RPS23/RPS27/PNO1/FCF1	19
	GO:0031091	CC	GO:0031091	platelet alpha granule	21/1123	88/13737	5.94275e-06	0.000112773	8.42698e-05	ACTN1/FGB/FGA/FGG/PLG/F13A1/PECAM1/STXBP3/SERPINA3/HRG/SERPING1/VPS33B/SERPINF2/CYB5R1/APOOL/SERPINE2/SERPINA5/SCCPDH/CFD/VAMP7/PPBP	21
	GO:0005766	CC	GO:0005766	primary lysosome	30/1123	154/13737	6.21442e-06	0.000112773	8.42698e-05	DYNC1H1/PYGB/DNAJC13/CAP1/ACLY/CYB5R3/VAT1/MAPK1/STOM/IST1/SERPINA3/RAP1B/CTSG/SDCBP/S100A7/IMPDH1/FUCA1/ARL8A/MAGT1/FUCA2/RNASE3/VAMP7/CD63/MGST1/STK11IP/SURF4/NDUFC2/ATP6V0C/DEFA3/BST2	30
	GO:0042582	CC	GO:0042582	azurophil granule	30/1123	154/13737	6.21442e-06	0.000112773	8.42698e-05	DYNC1H1/PYGB/DNAJC13/CAP1/ACLY/CYB5R3/VAT1/MAPK1/STOM/IST1/SERPINA3/RAP1B/CTSG/SDCBP/S100A7/IMPDH1/FUCA1/ARL8A/MAGT1/FUCA2/RNASE3/VAMP7/CD63/MGST1/STK11IP/SURF4/NDUFC2/ATP6V0C/DEFA3/BST2	30
	GO:0030667	CC	GO:0030667	secretory granule membrane	46/1123	287/13737	7.28946e-06	0.000128503	9.60236e-05	IQGAP1/VPS13C/IQGAP2/DNAJC13/ITPR1/COPB1/AP2A2/ITPR2/ANXA7/PECAM1/STOM/FLOT2/SERPINB6/ADAM10/RAP1A/RAP1B/NCKAP1L/AP1M1/MLEC/VPS35L/ANO6/CYB5R1/MFGE8/SERPINA5/ABCC4/RAB31/STXBP5/ARL8A/CAV2/RAC1/KCNAB2/MAGT1/CD93/VAMP7/DGAT1/CD63/MGST1/ICA1/ALDH3B1/SURF4/NDUFC2/ATP6V0C/HVCN1/TMBIM1/SELL/BST2	46
	GO:0031252	CC	GO:0031252	cell leading edge	56/1123	380/13737	1.05845e-05	0.000181406	0.000135556	TLN1/MYH9/SPTBN1/ACTN1/IQGAP1/DST/MYLK/ACTG2/VIM/ACTA1/IQGAP2/CSPG4/PALLD/LCP1/MYO1C/FERMT2/DPYSL3/ROCK1/ITGB1/NCKAP1/CYFIP1/MYO9B/MYO1D/PARVA/PLCG1/PDLIM7/ILK/ITSN1/CDC42BPA/DOCK8/CORO1A/FLOT2/CORO1C/PAFAH1B1/SNX2/SRC/PDLIM4/DPP9/RPS3/AKT1/TWF2/ARPC2/SNX5/DPP4/MTMR6/IFIT5/PIP5K1C/APBB1IP/RAC1/MTM1/RAC2/ATP7A/VAMP7/MYADM/THY1/DUSP22	56
	GO:0140534	CC	GO:0140534	endoplasmic reticulum protein-containing complex	24/1123	116/13737	1.81825e-05	0.000303206	0.00022657	RPN2/RPN1/SRPRA/DNAJC10/PPIB/MLEC/STT3A/SPCS2/HSD17B12/STT3B/SEC61A1/SDF2L1/MAGT1/PIGK/SPCS3/PIGT/GPAA1/SEC11C/OSTC/MMGT1/DAD1/PIGU/SPCS1/KRTCAP2	24
	GO:0030666	CC	GO:0030666	endocytic vesicle membrane	32/1123	179/13737	1.97233e-05	0.000311091	0.000232463	CLTC/LRP1/AP2A1/AP2B1/DNM2/AP2A2/CAMK2D/CORO1A/CAMK2G/AP2M1/PIK3R4/SEC22B/RAB8A/RAB23/RAB8B/LYN/RAB31/RAB34/RAB35/INPP5B/RAB32/HLA-DRB4/WNT5A/RAC2/ATP7A/VAMP7/WLS/HLA-G/ATP6V0C/VAMP4/HVCN1/HLA-DRB1	32
	GO:0030131	CC	GO:0030131	clathrin adaptor complex	10/1123	26/13737	2.0168e-05	0.000311091	0.000232463	AP2A1/AP2B1/AP2A2/AP3B1/AP2M1/AP1G1/AP3M1/AP1M1/AP1S2/AP1S1	10
	GO:0046930	CC	GO:0046930	pore complex	10/1123	26/13737	2.0168e-05	0.000311091	0.000232463	C5/C6/C9/VDAC3/ADAM10/C8A/C8B/SLC25A4/SLC25A5/C8G	10
	GO:0000786	CC	GO:0000786	nucleosome	21/1123	96/13737	2.48489e-05	0.000370172	0.000276611	TGM2/MACROH2A1/HP1BP3/MACROH2A2/GLYR1/H4C9/H4C1/H4C4/H4C6/H4C12/H4C11/H4C3/H4C8/H4C2/H4C5/H4C13/H4C14/H4C16/H4C15/H1-0/H2AZ1	21
	GO:0005759	CC	GO:0005759	mitochondrial matrix	64/1123	466/13737	2.51981e-05	0.000370172	0.000276611	ACO2/ACADVL/OGDH/HADHA/ACAT1/ALDH7A1/ABCE1/ALDH6A1/GLUD1/IDH2/GSR/DLAT/IARS2/MCCC1/ALDH1B1/PDPR/HADHB/GOT2/ME2/SUCLA2/DECR1/SARS2/BCAT2/RPS3/ACOT9/ACADSB/HIBADH/EXD2/SLC25A5/IVD/ACADS/NDUFA10/FECH/SUPV3L1/ABHD10/ACSF2/MLYCD/NDUFA9/IDH3B/CS/YARS2/ACSS1/ATP5PB/ACAD8/ATP5F1C/MRPS5/PDK3/MRPS30/CBR4/COQ5/MRPL37/BCKDK/MRPL16/WARS2/GSTZ1/HADH/MAIP1/NDUFS7/CYP27A1/AUH/EARS2/DGUOK/LYRM4/MRM1	64
	GO:0098800	CC	GO:0098800	inner mitochondrial membrane protein complex	28/1123	150/13737	2.85443e-05	0.000409577	0.000306056	SAMM50/PHB2/SLC25A6/ATP5PO/NDUFA10/NDUFA9/APOOL/MICU2/ATP5PB/DNAJC11/COX4I1/ATP5F1C/COX7A2L/ND5/NDUFA12/NDUFA11/ATP5MG/COX7A1/NDUFS7/MPC2/NDUFC2/NDUFA6/NDUFB3/ND3/ATP6/ATP5MK/UQCC3/TIMM23B	28
	GO:0000781	CC	GO:0000781	chromosome, telomeric region	29/1123	160/13737	3.66065e-05	0.000513322	0.00038358	PRKDC/XRCC6/XRCC5/RPA1/POLR2B/MACROH2A1/SUN1/TEP1/PPP1CC/MACROH2A2/APEX1/PURA/THOC6/H4C9/H4C1/H4C4/H4C6/H4C12/H4C11/H4C3/H4C8/H4C2/H4C5/H4C13/H4C14/H4C16/H4C15/MEN1/WDR82	29
	GO:0030027	CC	GO:0030027	lamellipodium	33/1123	196/13737	5.16898e-05	0.000708725	0.000529594	MYLK/ACTG2/ACTA1/IQGAP2/CSPG4/PALLD/FERMT2/DPYSL3/ROCK1/ITGB1/NCKAP1/CYFIP1/MYO9B/PARVA/PLCG1/ILK/ITSN1/CDC42BPA/DOCK8/CORO1A/FLOT2/CORO1C/SNX2/PDLIM4/AKT1/TWF2/ARPC2/DPP4/APBB1IP/RAC1/RAC2/VAMP7/DUSP22	33
	GO:0005788	CC	GO:0005788	endoplasmic reticulum lumen	43/1123	285/13737	6.31024e-05	0.000828686	0.000619235	FBN1/LAMC1/C4A/FGA/FGG/F2/COL4A2/ERAP1/ITIH2/APOA4/VTN/MAPK1/ADAM10/LGALS1/ESD/COL15A1/COL18A1/H6PD/GOLM1/COL4A1/SPON1/ERAP2/DNAJC10/PPIB/SERPING1/TMEM43/POGLUT3/VWA1/MFGE8/MEN1/APOL1/F9/COL16A1/WNT5A/SDF2L1/IGFBP3/F10/FUCA2/COL2A1/POGLUT1/TOR1B/COL21A1/PROC	43
	GO:0030139	CC	GO:0030139	endocytic vesicle	46/1123	312/13737	6.31252e-05	0.000828686	0.000619235	CLTC/LRP1/VIM/DYSF/MYO1C/AP2A1/AP2B1/EHD4/DNM2/AP2A2/EHD1/ZYX/CAMK2D/CORO1A/FLOT2/CAMK2G/SYK/AP2M1/FMNL1/STXBP3/PIK3R4/VPS11/SEC22B/RAB8A/RAB23/RAB8B/LYN/DPP4/RAB31/WAS/RAB34/RAB35/INPP5B/RAB32/HLA-DRB4/WNT5A/RAC2/ATP7A/VAMP7/ARRB2/WLS/HLA-G/ATP6V0C/VAMP4/HVCN1/HLA-DRB1	46
	GO:0022627	CC	GO:0022627	cytosolic small ribosomal subunit	12/1123	42/13737	9.23132e-05	0.00117245	0.000876111	EIF2A/RPS4X/RPS8/RPS3/MCTS1/RPS2/RPS11/RPS9/RPS4Y1/RPS23/RPS27/RPS27L	12
	GO:0098798	CC	GO:0098798	mitochondrial protein-containing complex	43/1123	290/13737	9.49063e-05	0.00117245	0.000876111	HADHA/DLAT/MCCC1/HADHB/SAMM50/MFN1/PHB2/SLC25A4/SLC25A6/SLC25A5/ATP5PO/NDUFA10/SUPV3L1/NDUFA9/IDH3B/APOOL/MICU2/ATP5PB/DNAJC11/COX4I1/ATP5F1C/MRPS5/MRPS30/COX7A2L/ND5/MRPL37/NDUFA12/BCKDK/MRPL16/NDUFA11/ATP5MG/COX7A1/NDUFS7/MPC2/NDUFC2/NDUFA6/LYRM4/NDUFB3/ND3/ATP6/ATP5MK/UQCC3/TIMM23B	43
	GO:0031094	CC	GO:0031094	platelet dense tubular network	6/1123	11/13737	9.50121e-05	0.00117245	0.000876111	ATP2A2/ITPR1/EHD1/ITPR2/ATP2A3/SERPINA5	6
	GO:0030670	CC	GO:0030670	phagocytic vesicle membrane	17/1123	76/13737	0.000107454	0.00129999	0.000971415	DNM2/CORO1A/PIK3R4/SEC22B/RAB8A/RAB23/RAB8B/RAB31/RAB34/INPP5B/RAB32/RAC2/ATP7A/VAMP7/HLA-G/ATP6V0C/HVCN1	17
	GO:0042827	CC	GO:0042827	platelet dense granule	8/1123	21/13737	0.000150645	0.00178746	0.00133568	ITPR1/ITIH3/CLEC3B/ABCC4/SERPINA4/TIMP3/CD63/SELENOP	8
	GO:0005940	CC	GO:0005940	septin ring	6/1123	12/13737	0.000176876	0.00202098	0.00151017	SEPTIN9/SEPTIN7/SEPTIN10/SEPTIN11/SEPTIN6/SEPTIN2	6
	GO:0031105	CC	GO:0031105	septin complex	6/1123	12/13737	0.000176876	0.00202098	0.00151017	SEPTIN9/SEPTIN7/SEPTIN10/SEPTIN11/SEPTIN6/SEPTIN2	6
	GO:0030016	CC	GO:0030016	myofibril	33/1123	210/13737	0.000201962	0.00220303	0.00164621	PLEC/FLNA/SPTBN1/ACTN1/VCL/DST/CALD1/ACTA1/PALLD/FERMT2/PARVA/PDLIM7/ILK/DCTN4/ACTN3/ANK2/LMOD1/MYL9/CORO1C/PDLIM3/NEXN/PDLIM4/TMOD1/SYNPO/BIN1/TWF2/FHL2/CFL2/CSRP2/PPP1R12B/RPL15/MTM1/GGPS1	33
	GO:1990204	CC	GO:1990204	oxidoreductase complex	22/1123	118/13737	0.000202281	0.00220303	0.00164621	OGDH/CAT/LDHB/DLAT/LDHA/CYB5R3/NDUFA10/NDUFA9/IDH3B/CBR4/ND5/RAC1/NDUFA12/RAC2/BCKDK/NDUFA11/NDUFS7/NDUFC2/NDUFA6/NDUFB3/ND3/UQCC3	22
	GO:0043292	CC	GO:0043292	contractile fiber	34/1123	219/13737	0.000206312	0.00220303	0.00164621	PLEC/FLNA/MYH11/SPTBN1/ACTN1/VCL/DST/CALD1/ACTA1/PALLD/FERMT2/PARVA/PDLIM7/ILK/DCTN4/ACTN3/ANK2/LMOD1/MYL9/CORO1C/PDLIM3/NEXN/PDLIM4/TMOD1/SYNPO/BIN1/TWF2/FHL2/CFL2/CSRP2/PPP1R12B/RPL15/MTM1/GGPS1	34
	GO:0030125	CC	GO:0030125	clathrin vesicle coat	10/1123	33/13737	0.000207092	0.00220303	0.00164621	CLTC/AP2A1/AP2B1/AP2A2/AP2M1/AP1G1/AP1M1/AP1S2/NCALD/AP1S1	10
	GO:0042470	CC	GO:0042470	melanosome	20/1123	103/13737	0.000220578	0.00222888	0.00166553	MYH11/CLTC/ATP1A1/ANXA6/ITGB1/RPN1/STOM/SERPINF1/CNP/PPIB/SEC22B/SDCBP/RAN/RAB35/RAB32/RAC1/RAB29/ATP7A/CD63/TMEM33	20
	GO:0048770	CC	GO:0048770	pigment granule	20/1123	103/13737	0.000220578	0.00222888	0.00166553	MYH11/CLTC/ATP1A1/ANXA6/ITGB1/RPN1/STOM/SERPINF1/CNP/PPIB/SEC22B/SDCBP/RAN/RAB35/RAB32/RAC1/RAB29/ATP7A/CD63/TMEM33	20
	GO:0030120	CC	GO:0030120	vesicle coat	14/1123	59/13737	0.000221751	0.00222888	0.00166553	CLTC/AP2A1/AP2B1/COPB1/AP2A2/SEC24C/SEC23B/SEC23A/AP2M1/AP1G1/AP1M1/AP1S2/NCALD/AP1S1	14
	GO:0030130	CC	GO:0030130	clathrin coat of trans-Golgi network vesicle	7/1123	17/13737	0.000223972	0.00222888	0.00166553	CLTC/AP2A1/AP1G1/AP1M1/AP1S2/NCALD/AP1S1	7
	GO:0045335	CC	GO:0045335	phagocytic vesicle	24/1123	136/13737	0.000254255	0.00249008	0.00186071	VIM/MYO1C/DNM2/ZYX/CORO1A/SYK/FMNL1/STXBP3/PIK3R4/SEC22B/RAB8A/RAB23/RAB8B/RAB31/WAS/RAB34/INPP5B/RAB32/RAC2/ATP7A/VAMP7/HLA-G/ATP6V0C/HVCN1	24
	GO:0030118	CC	GO:0030118	clathrin coat	12/1123	47/13737	0.000297747	0.00287047	0.00214496	CLTC/AP2A1/AP2B1/AP2A2/AP3B1/AP2M1/AP1G1/AP3M1/AP1M1/AP1S2/NCALD/AP1S1	12
	GO:0005765	CC	GO:0005765	lysosomal membrane	53/1123	401/13737	0.000325069	0.0030389	0.00227082	CLTC/LRP1/VPS13C/ANXA6/AP2A1/DNAJC13/AP2B1/NSF/AP2A2/AP3B1/ANKFY1/STOM/VPS13A/AP2M1/AP1G1/AP3M1/ARRB1/DAB2/TSC2/VPS11/RAP1B/AP1M1/GNA11/GNB4/GNAI1/VPS33B/LYN/SLC12A4/DPP4/UBXN6/GIMAP5/CYBRD1/ENPP1/ARL8A/HLA-DRB4/MAGT1/TM9SF1/VAMP7/AP1S2/CD63/CHMP2A/MGST1/AP1S1/P2RX4/DEPTOR/HLA-DMB/STK11IP/SURF4/NDUFC2/ATP6V0C/TMBIM1/BST2/HLA-DRB1	53
	GO:0098852	CC	GO:0098852	lytic vacuole membrane	53/1123	401/13737	0.000325069	0.0030389	0.00227082	CLTC/LRP1/VPS13C/ANXA6/AP2A1/DNAJC13/AP2B1/NSF/AP2A2/AP3B1/ANKFY1/STOM/VPS13A/AP2M1/AP1G1/AP3M1/ARRB1/DAB2/TSC2/VPS11/RAP1B/AP1M1/GNA11/GNB4/GNAI1/VPS33B/LYN/SLC12A4/DPP4/UBXN6/GIMAP5/CYBRD1/ENPP1/ARL8A/HLA-DRB4/MAGT1/TM9SF1/VAMP7/AP1S2/CD63/CHMP2A/MGST1/AP1S1/P2RX4/DEPTOR/HLA-DMB/STK11IP/SURF4/NDUFC2/ATP6V0C/TMBIM1/BST2/HLA-DRB1	53
	GO:0012510	CC	GO:0012510	trans-Golgi network transport vesicle membrane	7/1123	18/13737	0.000340753	0.00308368	0.00230428	CLTC/AP2A1/AP1G1/AP1M1/AP1S2/NCALD/AP1S1	7
	GO:0031143	CC	GO:0031143	pseudopodium	7/1123	18/13737	0.000340753	0.00308368	0.00230428	ACTN1/MSN/ACTN3/MAPK1/ARRB1/CNP/VAMP7	7
	GO:0035578	CC	GO:0035578	azurophil granule lumen	18/1123	91/13737	0.000353143	0.00308368	0.00230428	DYNC1H1/PYGB/CAP1/ACLY/CYB5R3/VAT1/MAPK1/IST1/SERPINA3/CTSG/SDCBP/S100A7/IMPDH1/FUCA1/FUCA2/RNASE3/STK11IP/DEFA3	18
	GO:0030140	CC	GO:0030140	trans-Golgi network transport vesicle	10/1123	35/13737	0.000353324	0.00308368	0.00230428	CLTC/AP2A1/AP1G1/AP1M1/RAB8A/RAB8B/ATP7A/AP1S2/NCALD/AP1S1	10
	GO:0030017	CC	GO:0030017	sarcomere	30/1123	190/13737	0.000354848	0.00308368	0.00230428	PLEC/FLNA/SPTBN1/ACTN1/DST/ACTA1/PALLD/FERMT2/PARVA/PDLIM7/ILK/DCTN4/ACTN3/ANK2/LMOD1/MYL9/CORO1C/PDLIM3/NEXN/PDLIM4/TMOD1/SYNPO/BIN1/FHL2/CFL2/CSRP2/PPP1R12B/RPL15/MTM1/GGPS1	30
	GO:0030684	CC	GO:0030684	preribosome	20/1123	107/13737	0.000373869	0.0031622	0.00236295	PRKDC/XRCC5/HEATR1/NOP56/NOP58/RPS4X/RPS8/WDR36/FBL/WDR3/UTP6/WDR43/DIMT1/RPS11/RPS9/NSA2/RPS23/RPS27/PNO1/FCF1	20
	GO:0030864	CC	GO:0030864	cortical actin cytoskeleton	15/1123	69/13737	0.000374134	0.0031622	0.00236295	MYH9/SPTBN1/ACTN1/IQGAP1/CALD1/EPB41L2/CAP1/WDR1/ACTN3/CORO1A/FLOT2/PRKCB/LANCL2/DSTN/MYADM	15
	GO:0101002	CC	GO:0101002	ficolin-1-rich granule	29/1123	184/13737	0.000455354	0.00379667	0.00283705	VCL/AGL/CAND1/COPB1/XRCC6/ACLY/GPI/CAT/AP2A2/PGM1/PSMD3/MAPK1/SERPINB6/ALOX5/PSMB1/PSMD13/NCKAP1L/VPS35L/FGL2/PRDX4/PRG2/IMPDH1/ARL8A/GMFG/RAC1/CFD/CD93/CTSH/ATP6V0C	29
	GO:0031674	CC	GO:0031674	I band	22/1123	125/13737	0.000469647	0.00386363	0.00288709	PLEC/FLNA/ACTN1/DST/PALLD/FERMT2/PARVA/PDLIM7/ACTN3/ANK2/MYL9/PDLIM3/NEXN/PDLIM4/SYNPO/BIN1/FHL2/CFL2/CSRP2/PPP1R12B/MTM1/GGPS1	22
	GO:0032156	CC	GO:0032156	septin cytoskeleton	6/1123	14/13737	0.000498234	0.00404488	0.00302253	SEPTIN9/SEPTIN7/SEPTIN10/SEPTIN11/SEPTIN6/SEPTIN2	6
	GO:0005775	CC	GO:0005775	vacuolar lumen	27/1123	168/13737	0.000516397	0.00408581	0.00305312	DYNC1H1/HSPG2/CSPG4/PYGB/BGN/CAP1/ACLY/LUM/CYB5R3/DCN/VAT1/MAPK1/GPC4/IST1/SERPINA3/CTSG/SDCBP/PDGFRB/S100A7/GPC6/IMPDH1/FUCA1/FUCA2/RNASE3/CHID1/STK11IP/DEFA3	27
	GO:0005774	CC	GO:0005774	vacuolar membrane	56/1123	438/13737	0.000516521	0.00408581	0.00305312	CLTC/LRP1/VPS13C/ANXA6/AP2A1/DNAJC13/AP2B1/NSF/AP2A2/AP3B1/ANKFY1/STOM/VPS13A/VAC14/AP2M1/AP1G1/AP3M1/ARRB1/DAB2/TSC2/VPS11/RAP1B/AP1M1/WDFY3/GNA11/GNB4/GNAI1/VPS33B/LYN/SLC12A4/DPP4/UBXN6/GIMAP5/CYBRD1/ENPP1/ARL8A/HLA-DRB4/MAGT1/TM9SF1/VAMP7/AP1S2/CD63/CHMP2A/MGST1/AP1S1/P2RX4/DEPTOR/HLA-DMB/STK11IP/SURF4/NDUFC2/ATP6V0C/TMBIM1/BST2/VMP1/HLA-DRB1	56
	GO:0031093	CC	GO:0031093	platelet alpha granule lumen	14/1123	64/13737	0.000543178	0.00424229	0.00317005	ACTN1/FGB/FGA/FGG/PLG/F13A1/SERPINA3/HRG/SERPING1/SERPINF2/APOOL/SCCPDH/CFD/PPBP	14
	GO:0030135	CC	GO:0030135	coated vesicle	39/1123	277/13737	0.000569788	0.00439449	0.00328378	CLTC/AP2A1/AP2B1/COPB1/DNM2/AP2A2/SEC24C/SEC23B/SEC23A/AP3B1/PIK3C2A/ADAM10/SCYL2/AP2M1/AP1G1/DAB2/VPS11/AP1M1/SEC22B/VPS33B/RAB8A/RAB8B/ERGIC1/GOSR2/RAB35/HLA-DRB4/WNT5A/ATP7A/VAMP7/AP1S2/NCALD/AP1S1/IER3IP1/HLA-G/ATP6V0C/VAMP4/ERGIC2/YIF1A/HLA-DRB1	39
	GO:0016529	CC	GO:0016529	sarcoplasmic reticulum	14/1123	66/13737	0.000753584	0.00574026	0.00428941	ATP2A2/AGL/ITPR1/ITPR2/ASPH/THBS4/ATP2A3/CAMK2D/CAMK2G/GSTM2/REEP5/DMPK/PLN/S100A1	14
	GO:0030018	CC	GO:0030018	Z disc	20/1123	113/13737	0.000775217	0.00583304	0.00435873	PLEC/FLNA/ACTN1/DST/PALLD/PARVA/PDLIM7/ACTN3/ANK2/MYL9/PDLIM3/NEXN/PDLIM4/SYNPO/BIN1/FHL2/CFL2/CSRP2/PPP1R12B/GGPS1	20
	GO:0002102	CC	GO:0002102	podosome	9/1123	32/13737	0.000788669	0.00586276	0.00438094	VCL/PALLD/LCP1/DNM2/WDR1/SRC/DOCK5/VCAM1/LPXN	9
	GO:0005905	CC	GO:0005905	clathrin-coated pit	15/1123	74/13737	0.000818672	0.00601334	0.00449346	CLTC/LRP1/AP2A1/AP2B1/DNM2/AP2A2/ITSN1/AP2M1/AP1G1/ARRB1/DAB2/RAB35/AP1S2/AP1S1/ARRB2	15
	GO:0032153	CC	GO:0032153	cell division site	14/1123	67/13737	0.00088229	0.00640439	0.00478567	MYH9/MYLK/ITGB1/SEPTIN9/SEPTIN7/SEPTIN10/SEPTIN11/SEPTIN6/SEPTIN2/PPP1CC/TUBGCP3/MEN1/PITPNM1/TUBGCP4	14
	GO:0043209	CC	GO:0043209	myelin sheath	10/1123	39/13737	0.00090614	0.00650103	0.00485789	PLEC/TUBB4A/GDI1/ITGB1/CA2/MYO1D/EXOC4/CNP/PTEN/MPZ	10
	GO:0045259	CC	GO:0045259	proton-transporting ATP synthase complex	7/1123	21/13737	0.00100128	0.00698108	0.0052166	ATP5PO/ATP5PB/ATP5F1C/ATP5MG/DMAC2L/ATP6/ATP5MK	7
	GO:0030117	CC	GO:0030117	membrane coat	17/1123	91/13737	0.00100699	0.00698108	0.0052166	CLTC/AP2A1/AP2B1/COPB1/AP2A2/SEC24C/SEC23B/SEC23A/AP3B1/AP2M1/AP1G1/AP3M1/AP1M1/AP1S2/CHMP2A/NCALD/AP1S1	17
	GO:0048475	CC	GO:0048475	coated membrane	17/1123	91/13737	0.00100699	0.00698108	0.0052166	CLTC/AP2A1/AP2B1/COPB1/AP2A2/SEC24C/SEC23B/SEC23A/AP3B1/AP2M1/AP1G1/AP3M1/AP1M1/AP1S2/CHMP2A/NCALD/AP1S1	17
	GO:0030136	CC	GO:0030136	clathrin-coated vesicle	28/1123	185/13737	0.00108233	0.00741997	0.00554456	CLTC/AP2A1/AP2B1/DNM2/AP2A2/AP3B1/PIK3C2A/ADAM10/SCYL2/AP2M1/AP1G1/DAB2/VPS11/AP1M1/VPS33B/RAB8A/RAB8B/RAB35/HLA-DRB4/WNT5A/ATP7A/VAMP7/AP1S2/NCALD/AP1S1/ATP6V0C/VAMP4/HLA-DRB1	28
	GO:0030119	CC	GO:0030119	AP-type membrane coat adaptor complex	10/1123	40/13737	0.00112098	0.00760048	0.00567945	AP2A1/AP2B1/AP2A2/AP3B1/AP2M1/AP1G1/AP3M1/AP1M1/AP1S2/AP1S1	10
	GO:0030863	CC	GO:0030863	cortical cytoskeleton	18/1123	100/13737	0.00113824	0.00763361	0.00570421	FLNA/MYH9/SPTBN1/ACTN1/IQGAP1/CALD1/EPB41L2/CAP1/WDR1/ACTN3/CORO1A/FLOT2/TMOD1/PRKCB/EPB42/LANCL2/DSTN/MYADM	18
	GO:0098794	CC	GO:0098794	postsynapse	59/1123	487/13737	0.00141312	0.00937525	0.00700564	FLNA/SPTBN1/MAP1B/ATP1A1/AP2A1/AP2B1/ITPR1/ITGB1/DNM2/NSF/AP2A2/CYFIP1/RTN4/MECP2/SEPTIN11/ADD3/ANK2/ADD1/ADAM10/EIF4A3/RPLP0/AP2M1/SRC/PPP1CC/CNTN1/TSC2/PDLIM4/RPL7/KCTD12/PHB2/RPS3/SYNPO/GSK3B/AKT1/FARP1/PURA/ABR/RPL8/RPL6/RAB8A/LYN/DCLK1/PRKACA/C1QC/KCNMA1/DYNLL2/NCDN/RAC1/WNT5A/FYN/PTEN/ATP7A/C1QB/RPS27/P2RX4/SLC29A1/ARRB2/RTN3/C1QA	59
	GO:0005732	CC	GO:0005732	sno(s)RNA-containing ribonucleoprotein complex	7/1123	23/13737	0.00182656	0.0119892	0.00895894	NOP56/NOP58/POP1/DKC1/FBL/LSM6/POP4	7
	GO:0035577	CC	GO:0035577	azurophil granule membrane	12/1123	57/13737	0.00188512	0.0122433	0.00914883	DNAJC13/STOM/RAP1B/ARL8A/MAGT1/VAMP7/CD63/MGST1/SURF4/NDUFC2/ATP6V0C/BST2	12
	GO:0005769	CC	GO:0005769	early endosome	48/1123	383/13737	0.00191205	0.0122889	0.00918288	LRP1/DYSF/DNAJC13/EHD4/EHD1/PTPN23/MYO1D/AP3B1/ANKFY1/APOA4/MON2/CORO1A/MAPK1/ANK2/VAC14/SNX2/AP1G1/AP3M1/PDLIM4/VPS11/RAP1A/ATP9A/AP1M1/RFTN1/SNX5/WASHC4/TBC1D2B/VPS33B/VCAM1/UBXN6/WDFY1/SNX8/RAB31/STEAP4/ATP13A3/ZMPSTE24/INPP5B/RAB32/VPS29/RAB29/ATP7A/RCSD1/AP1S2/AP1S1/WLS/HLA-G/MMGT1/PTP4A2	48
	GO:0033017	CC	GO:0033017	sarcoplasmic reticulum membrane	9/1123	36/13737	0.00196738	0.0125141	0.00935118	ATP2A2/ITPR2/ASPH/ATP2A3/CAMK2D/CAMK2G/REEP5/DMPK/PLN	9
	GO:1905368	CC	GO:1905368	peptidase complex	19/1123	114/13737	0.00215302	0.0135552	0.0101291	CFH/PSMD3/UBR1/PSMB1/PSMD13/UBE3C/SPCS2/PSMB3/PSMB10/PIGK/SPCS3/PIGT/GPAA1/MBL2/SEC11C/PIGU/CRADD/SPCS1/SGF29	19
	GO:0030665	CC	GO:0030665	clathrin-coated vesicle membrane	19/1123	115/13737	0.00238645	0.014802	0.0110608	CLTC/AP2A1/AP2B1/AP2A2/AP3B1/AP2M1/AP1G1/DAB2/AP1M1/RAB35/HLA-DRB4/WNT5A/VAMP7/AP1S2/NCALD/AP1S1/ATP6V0C/VAMP4/HLA-DRB1	19
	GO:0001891	CC	GO:0001891	phagocytic cup	7/1123	24/13737	0.00239903	0.014802	0.0110608	LCP1/DNM2/CORO1A/SNX5/ARHGAP25/RAB31/PIP5K1C	7
	GO:1904813	CC	GO:1904813	ficolin-1-rich granule lumen	20/1123	124/13737	0.00249343	0.0152321	0.0113822	VCL/AGL/CAND1/XRCC6/ACLY/GPI/CAT/PGM1/PSMD3/MAPK1/ALOX5/PSMB1/PSMD13/FGL2/PRDX4/PRG2/IMPDH1/GMFG/CFD/CTSH	20
	GO:0030662	CC	GO:0030662	coated vesicle membrane	26/1123	178/13737	0.0026636	0.0159827	0.011943	CLTC/AP2A1/AP2B1/COPB1/AP2A2/SEC24C/SEC23B/SEC23A/AP3B1/AP2M1/AP1G1/DAB2/AP1M1/SEC22B/GOSR2/RAB35/HLA-DRB4/WNT5A/VAMP7/AP1S2/NCALD/AP1S1/HLA-G/ATP6V0C/VAMP4/HLA-DRB1	26
	GO:0045263	CC	GO:0045263	proton-transporting ATP synthase complex, coupling factor F(o)	5/1123	13/13737	0.0026681	0.0159827	0.011943	ATP5PO/ATP5PB/ATP5MG/DMAC2L/ATP6	5
	GO:0016528	CC	GO:0016528	sarcoplasm	15/1123	83/13737	0.00273469	0.0162241	0.0121234	PLEC/ATP2A2/AGL/ITPR1/ITPR2/ASPH/THBS4/ATP2A3/CAMK2D/CAMK2G/GSTM2/REEP5/DMPK/PLN/S100A1	15
	GO:0005581	CC	GO:0005581	collagen trimer	14/1123	76/13737	0.00311258	0.0182901	0.0136673	EMILIN1/COL4A2/LUM/EMILIN2/COL15A1/COL18A1/COL4A1/C1QC/COL16A1/COL2A1/C1QB/MBL2/COL21A1/C1QA	14
	GO:0030496	CC	GO:0030496	midbody	27/1123	192/13737	0.00382978	0.0218276	0.0163106	IQGAP1/GDI1/HNRNPU/DNM2/SEPTIN7/GNAI2/CLIC4/EML4/EXOC4/SEPTIN6/SEPTIN2/EXOC1/PPP1CC/IST1/CYLD/GNAI1/RAB8A/URB2/RAN/PITPNM1/ARL8A/SPAST/SCCPDH/LZTS2/CHMP2A/CELF2/CNTRL	27
	GO:0001931	CC	GO:0001931	uropod	5/1123	14/13737	0.00387357	0.0218276	0.0163106	MYH9/MSN/DNM2/FLOT2/PIP5K1C	5
	GO:0031089	CC	GO:0031089	platelet dense granule lumen	5/1123	14/13737	0.00387357	0.0218276	0.0163106	ITIH3/CLEC3B/SERPINA4/TIMP3/SELENOP	5
	GO:0031254	CC	GO:0031254	cell trailing edge	5/1123	14/13737	0.00387357	0.0218276	0.0163106	MYH9/MSN/DNM2/FLOT2/PIP5K1C	5
	GO:0005746	CC	GO:0005746	mitochondrial respirasome	15/1123	86/13737	0.00389159	0.0218276	0.0163106	NNT/NDUFA10/NDUFA9/COX4I1/COX7A2L/ND5/NDUFA12/NDUFA11/COX7A1/NDUFS7/NDUFC2/NDUFA6/NDUFB3/ND3/UQCC3	15
	GO:0098978	CC	GO:0098978	glutamatergic synapse	42/1123	337/13737	0.00392684	0.0218276	0.0163106	FLNA/SPTBN1/ACTN1/AP2B1/PLG/ITGB1/RTN4/PLCG1/MECP2/SEPTIN11/CORO1A/FLOT2/ADAM10/EIF4A3/PAFAH1B1/AP2M1/SRC/PPP1CC/GPC4/PHB2/RAP1A/BIN1/GSK3B/AKT1/PLAT/RAP1B/FARP1/ARPC2/PURA/ABR/RAB8A/LYN/PRKACA/STK38L/DYNLL2/GPC6/STK38/RAC1/CTBP1/WNT5A/FILIP1/ARRB2	42
	GO:0005747	CC	GO:0005747	mitochondrial respiratory chain complex I	10/1123	47/13737	0.00406102	0.0219794	0.0164241	NDUFA10/NDUFA9/ND5/NDUFA12/NDUFA11/NDUFS7/NDUFC2/NDUFA6/NDUFB3/ND3	10
	GO:0030964	CC	GO:0030964	NADH dehydrogenase complex	10/1123	47/13737	0.00406102	0.0219794	0.0164241	NDUFA10/NDUFA9/ND5/NDUFA12/NDUFA11/NDUFS7/NDUFC2/NDUFA6/NDUFB3/ND3	10
	GO:0045271	CC	GO:0045271	respiratory chain complex I	10/1123	47/13737	0.00406102	0.0219794	0.0164241	NDUFA10/NDUFA9/ND5/NDUFA12/NDUFA11/NDUFS7/NDUFC2/NDUFA6/NDUFB3/ND3	10
	GO:0005753	CC	GO:0005753	mitochondrial proton-transporting ATP synthase complex	6/1123	20/13737	0.00419974	0.0225325	0.0168374	ATP5PO/ATP5PB/ATP5F1C/ATP5MG/ATP6/ATP5MK	6
	GO:0001726	CC	GO:0001726	ruffle	25/1123	175/13737	0.00428131	0.0227722	0.0170165	TLN1/MYH9/ACTN1/IQGAP1/CSPG4/PALLD/LCP1/MYO1C/ROCK1/ITGB1/NCKAP1/CYFIP1/MYO9B/PLCG1/PDLIM7/CORO1C/SRC/RPS3/SNX5/MTMR6/IFIT5/PIP5K1C/RAC1/MTM1/MYADM	25
	GO:0005811	CC	GO:0005811	lipid droplet	15/1123	89/13737	0.00542046	0.0285848	0.02136	VPS13C/EHD1/ACSL3/CYB5R3/VPS13A/RAP1B/TMT1A/HSD17B11/PITPNM1/SPAST/SCCPDH/GIMAP7/PISD/DHRS3/SYNGR2	15
	GO:0033177	CC	GO:0033177	proton-transporting two-sector ATPase complex, proton-transporting domain	6/1123	21/13737	0.00547912	0.0286493	0.0214082	ATP5PO/ATP5PB/ATP5MG/ATP6V0C/DMAC2L/ATP6	6
	GO:1905369	CC	GO:1905369	endopeptidase complex	14/1123	81/13737	0.00564248	0.0292555	0.0218612	CFH/PSMD3/UBR1/PSMB1/PSMD13/UBE3C/PSMB3/PSMB10/PIGK/PIGT/GPAA1/MBL2/PIGU/CRADD	14
	GO:0008303	CC	GO:0008303	caspase complex	4/1123	10/13737	0.00624752	0.0318572	0.0238052	PIGK/PIGT/GPAA1/PIGU	4
	GO:1904090	CC	GO:1904090	peptidase inhibitor complex	4/1123	10/13737	0.00624752	0.0318572	0.0238052	VTN/SERPINB6/PLAT/SERPINA5	4
	GO:0042383	CC	GO:0042383	sarcolemma	18/1123	117/13737	0.00662053	0.0334825	0.0250198	PLEC/VCL/ATP1A1/DYSF/ANXA6/BGN/ITGB1/ANXA5/CAMK2D/ANK2/CORO1C/PRKG1/SNTB1/BIN1/SGCB/VCAM1/CAV2/SLC27A6	18
	GO:0000775	CC	GO:0000775	chromosome, centromeric region	32/1123	249/13737	0.00701832	0.0347039	0.0259325	HNRNPU/XPO1/SEPTIN7/PDS5B/SEPTIN6/SEPTIN2/DCTN4/MACROH2A1/PAFAH1B1/PPP1CC/CSNK1A1/SMARCB1/NUP85/H4C9/H4C1/H4C4/H4C6/H4C12/H4C11/H4C3/H4C8/H4C2/H4C5/H4C13/H4C14/H4C16/H4C15/RASSF2/CHMP2A/DAXX/NSL1/DYNLT3	32
	GO:0005849	CC	GO:0005849	mRNA cleavage factor complex	6/1123	22/13737	0.00702156	0.0347039	0.0259325	CSTF3/CSNK1A1/NUDT21/CSTF1/CPSF4/CLP1	6
	GO:0098803	CC	GO:0098803	respiratory chain complex	14/1123	83/13737	0.00703078	0.0347039	0.0259325	NDUFA10/NDUFA9/COX4I1/COX7A2L/ND5/NDUFA12/NDUFA11/COX7A1/NDUFS7/NDUFC2/NDUFA6/NDUFB3/ND3/UQCC3	14
	GO:0070469	CC	GO:0070469	respirasome	15/1123	92/13737	0.00740167	0.0362447	0.0270838	NNT/NDUFA10/NDUFA9/COX4I1/COX7A2L/ND5/NDUFA12/NDUFA11/COX7A1/NDUFS7/NDUFC2/NDUFA6/NDUFB3/ND3/UQCC3	15
	GO:0098687	CC	GO:0098687	chromosomal region	45/1123	381/13737	0.00777545	0.0377752	0.0282275	PRKDC/HNRNPU/XRCC6/XRCC5/XPO1/SEPTIN7/RPA1/POLR2B/PDS5B/SEPTIN6/SEPTIN2/DCTN4/MACROH2A1/SUN1/TEP1/PAFAH1B1/PPP1CC/MACROH2A2/APEX1/PURA/CSNK1A1/SMARCB1/NUP85/THOC6/H4C9/H4C1/H4C4/H4C6/H4C12/H4C11/H4C3/H4C8/H4C2/H4C5/H4C13/H4C14/H4C16/H4C15/MEN1/RASSF2/WDR82/CHMP2A/DAXX/NSL1/DYNLT3	45
	GO:0005777	CC	GO:0005777	peroxisome	19/1123	128/13737	0.00789874	0.0377792	0.0282305	VIM/TKT/CAT/VWA8/ACSL3/HSDL2/IDH2/EHHADH/AGPS/ABCD3/MLYCD/RAB8B/DHRS7B/ISOC1/PEX3/MTARC2/GDAP1/MGST1/PTGR3	19
	GO:0042579	CC	GO:0042579	microbody	19/1123	128/13737	0.00789874	0.0377792	0.0282305	VIM/TKT/CAT/VWA8/ACSL3/HSDL2/IDH2/EHHADH/AGPS/ABCD3/MLYCD/RAB8B/DHRS7B/ISOC1/PEX3/MTARC2/GDAP1/MGST1/PTGR3	19
	GO:0015935	CC	GO:0015935	small ribosomal subunit	13/1123	76/13737	0.00818748	0.038859	0.0290374	EIF2A/RPS4X/RPS8/RPS3/MCTS1/RPS2/RPS11/MRPS5/RPS9/RPS4Y1/RPS23/RPS27/RPS27L	13
	GO:0005791	CC	GO:0005791	rough endoplasmic reticulum	10/1123	52/13737	0.00856168	0.0403249	0.0301327	RPL4/VTN/RPN1/SRPRA/SYNE3/RPL6/SEC61A1/RPL18/RPS23/PI4KB	10
	GO:0031941	CC	GO:0031941	filamentous actin	7/1123	30/13737	0.00917121	0.0419967	0.031382	MYO1C/DPYSL3/NCKAP1/PDLIM7/PDLIM3/PDLIM4/DUSP22	7
	GO:0030121	CC	GO:0030121	AP-1 adaptor complex	4/1123	11/13737	0.0091889	0.0419967	0.031382	AP1G1/AP1M1/AP1S2/AP1S1	4
	GO:0030122	CC	GO:0030122	AP-2 adaptor complex	4/1123	11/13737	0.0091889	0.0419967	0.031382	AP2A1/AP2B1/AP2A2/AP2M1	4
	GO:0030128	CC	GO:0030128	clathrin coat of endocytic vesicle	4/1123	11/13737	0.0091889	0.0419967	0.031382	AP2A1/AP2B1/AP2A2/AP2M1	4
	GO:0098637	CC	GO:0098637	protein complex involved in cell-matrix adhesion	5/1123	17/13737	0.00974332	0.0441377	0.0329818	LAMC1/NID1/EMILIN1/VTN/EMILIN2	5
	GO:0098636	CC	GO:0098636	protein complex involved in cell adhesion	10/1123	53/13737	0.00980042	0.0441377	0.0329818	LAMC1/NID1/EMILIN1/ITGB1/ITGA1/VTN/ITGA7/LGALS1/EMILIN2/LYN	10
	GO:0031253	CC	GO:0031253	cell projection membrane	34/1123	276/13737	0.0104831	0.0468699	0.0350235	TLN1/SPTBN1/CSPG4/MSN/LCP1/MYO1C/FERMT2/ITGB1/GPI/EHD1/NCKAP1/MYO1D/PLCG1/SEPTIN2/DOCK8/CORO1C/SLC12A2/SRC/RPS3/ARPC2/PRKCB/ACE/RAB8A/DPP4/MTMR6/CYBRD1/IFIT5/PIP5K1C/RAB35/RAC1/ATP7A/DHRS3/HLA-G/THY1	34
	GO:0005201	MF	GO:0005201	extracellular matrix structural constituent	44/1109	148/13551	1.46837e-14	1.37734e-11	1.2087e-11	FBN1/HSPG2/LAMC1/FGB/FGA/FGG/LAMA4/FBLN2/TGFBI/NID2/NID1/BGN/EMILIN1/COL4A2/LTBP4/FBLN1/LUM/DCN/CILP/VTN/TINAGL1/EMILIN2/EFEMP1/COL15A1/MATN2/COL18A1/ASPN/COL4A1/SPON1/ABI3BP/FBLN5/EFEMP2/COMP/FGL2/VWA1/PRG2/MFGE8/THBS3/PODN/COL16A1/COL2A1/PRG3/MFAP2/COL21A1	44
	GO:0003735	MF	GO:0003735	structural constituent of ribosome	42/1109	154/13551	1.47132e-12	6.90049e-10	6.05564e-10	RPL4/RPL3/RPS4X/RPL9/RPLP0/RPS8/RPL7A/RPL7/RPS3/RPL10A/RPL10/RPL23/RPL8/RPL6/RPS2/RPS11/RPL18A/RPL32/RPL15/RPL18/MRPS5/RPS9/MRPS30/RPL21/RPL27A/RPL19/RPS4Y1/MRPL37/RPL13A/RPS23/RPL28/RPL7L1/MRPL16/RPL26/RPL37A/RPL26L1/RPS27/RPS27L/RPL35A/RPL36/RPL35/RPL36AL	42
	GO:0016616	MF	GO:0016616	oxidoreductase activity, acting on the CH-OH group of donors, NAD or NADP as acceptor	30/1109	106/13551	8.73451e-10	2.73099e-07	2.39663e-07	HADHA/IDH2/LDHB/EHHADH/LDHA/HADHB/ME2/H6PD/DCXR/HIBADH/SPR/HSD17B12/MDH1/AKR1B1/IDH3B/DHRS7B/RDH11/ABCC4/IMPDH1/HSD17B11/CBR4/BDH2/KDSR/CRYL1/CTBP1/KCNAB2/PTGR3/HADH/DHRS3/CYP27A1	30
	GO:0016614	MF	GO:0016614	oxidoreductase activity, acting on CH-OH group of donors	31/1109	114/13551	1.35636e-09	3.18067e-07	2.79125e-07	HADHA/IDH2/LDHB/EHHADH/LDHA/HADHB/ME2/H6PD/DCXR/HIBADH/SPR/HSD17B12/MDH1/AKR1B1/IDH3B/DHRS7B/RDH11/L2HGDH/ABCC4/IMPDH1/HSD17B11/CBR4/BDH2/KDSR/CRYL1/CTBP1/KCNAB2/PTGR3/HADH/DHRS3/CYP27A1	31
	GO:0051287	MF	GO:0051287	NAD binding	19/1109	51/13551	7.34791e-09	1.37847e-06	1.2097e-06	ALDH1A1/NNT/HADHA/GLUD1/IDH2/LDHB/EHHADH/CYB5R3/ALDH1B1/ME2/ALDH1A3/QDPR/HIBADH/GLYR1/IDH3B/BDH2/CRYL1/CTBP1/HADH	19
	GO:0016620	MF	GO:0016620	oxidoreductase activity, acting on the aldehyde or oxo group of donors, NAD or NADP as acceptor	14/1109	36/13551	3.80663e-07	5.95103e-05	5.22243e-05	ALDH1A1/OGDH/ALDH7A1/ALDH6A1/DLAT/ALDH18A1/ALDH1B1/ALDH1A3/ALDH16A1/ALDH1A2/AKR1B1/RDH11/ALDH3B1/CYP27A1	14
	GO:0019001	MF	GO:0019001	guanyl nucleotide binding	57/1109	355/13551	5.85416e-07	6.86225e-05	6.02208e-05	TUBB4A/ANXA6/TGM2/SAMHD1/SEPTIN9/EHD4/DNM2/EHD1/SEPTIN7/SEPTIN10/ATL3/GLUD1/GNAI2/SRP54/SEPTIN11/PDE5A/SEPTIN6/SEPTIN2/SRPRA/MFN2/TUBB8/MFN1/PRKG1/EIF2S3/RAP1A/ADSS2/GTPBP4/RAP1B/GNA11/PIP4K2B/GNAI1/LANCL2/EEFSEC/DRG2/RAB2B/RAB8A/ATL1/RAB23/RAB8B/FPGT/GIMAP5/RAN/RAB31/ARL8A/RAB34/RAB35/RAB32/RAC1/RAC2/RAB29/GNAZ/GIMAP1/AGAP1/THG1L/GIMAP7/IFT22/NKIRAS2	57
	GO:0032561	MF	GO:0032561	guanyl ribonucleotide binding	57/1109	355/13551	5.85416e-07	6.86225e-05	6.02208e-05	TUBB4A/ANXA6/TGM2/SAMHD1/SEPTIN9/EHD4/DNM2/EHD1/SEPTIN7/SEPTIN10/ATL3/GLUD1/GNAI2/SRP54/SEPTIN11/PDE5A/SEPTIN6/SEPTIN2/SRPRA/MFN2/TUBB8/MFN1/PRKG1/EIF2S3/RAP1A/ADSS2/GTPBP4/RAP1B/GNA11/PIP4K2B/GNAI1/LANCL2/EEFSEC/DRG2/RAB2B/RAB8A/ATL1/RAB23/RAB8B/FPGT/GIMAP5/RAN/RAB31/ARL8A/RAB34/RAB35/RAB32/RAC1/RAC2/RAB29/GNAZ/GIMAP1/AGAP1/THG1L/GIMAP7/IFT22/NKIRAS2	57
	GO:0005525	MF	GO:0005525	GTP binding	55/1109	339/13551	6.58424e-07	6.86225e-05	6.02208e-05	TUBB4A/ANXA6/TGM2/SAMHD1/SEPTIN9/EHD4/DNM2/EHD1/SEPTIN7/SEPTIN10/ATL3/GLUD1/GNAI2/SRP54/SEPTIN11/SEPTIN6/SEPTIN2/SRPRA/MFN2/TUBB8/MFN1/EIF2S3/RAP1A/ADSS2/GTPBP4/RAP1B/GNA11/PIP4K2B/GNAI1/LANCL2/EEFSEC/DRG2/RAB2B/RAB8A/ATL1/RAB23/RAB8B/FPGT/GIMAP5/RAN/RAB31/ARL8A/RAB34/RAB35/RAB32/RAC1/RAC2/RAB29/GNAZ/GIMAP1/AGAP1/THG1L/GIMAP7/IFT22/NKIRAS2	55
	GO:0005178	MF	GO:0005178	integrin binding	31/1109	147/13551	7.62194e-07	7.14938e-05	6.27406e-05	TLN1/MYH9/FBN1/ACTN1/DST/LCP1/TGFBI/FERMT2/EMILIN1/ITGB1/LTBP4/ITGA1/THBS4/FBLN1/ANXA7/VTN/ITGA7/ACTN3/ADAM10/SYK/SRC/PRKCA/FBLN5/COMP/VCAM1/CD81/LYN/MFGE8/COL16A1/THY1/CD151	31
	GO:0035615	MF	GO:0035615	clathrin adaptor activity	9/1109	17/13551	2.12034e-06	0.000180808	0.000158671	AP2A1/AP2B1/AP2A2/AP2M1/AP1G1/DAB2/AP1M1/AP1S2/AP1S1	9
	GO:0030527	MF	GO:0030527	structural constituent of chromatin	18/1109	65/13551	2.89036e-06	0.00022593	0.000198269	MACROH2A1/MACROH2A2/H4C9/H4C1/H4C4/H4C6/H4C12/H4C11/H4C3/H4C8/H4C2/H4C5/H4C13/H4C14/H4C16/H4C15/H1-0/H2AZ1	18
	GO:0140312	MF	GO:0140312	cargo adaptor activity	9/1109	18/13551	3.93256e-06	0.00028375	0.000249009	AP2A1/AP2B1/AP2A2/AP2M1/AP1G1/DAB2/AP1M1/AP1S2/AP1S1	9
	GO:0016903	MF	GO:0016903	oxidoreductase activity, acting on the aldehyde or oxo group of donors	14/1109	44/13551	6.18655e-06	0.000414499	0.000363751	ALDH1A1/OGDH/ALDH7A1/ALDH6A1/DLAT/ALDH18A1/ALDH1B1/ALDH1A3/ALDH16A1/ALDH1A2/AKR1B1/RDH11/ALDH3B1/CYP27A1	14
	GO:0004364	MF	GO:0004364	glutathione transferase activity	10/1109	24/13551	8.74707e-06	0.000546984	0.000480015	GSTM3/GSTM4/GSTM2/GSTM1/GSTO1/LANCL1/MGST1/GSTZ1/ALOX5AP/PTGES	10
	GO:0003924	MF	GO:0003924	GTPase activity	46/1109	291/13551	1.08288e-05	0.000634836	0.000557111	TUBB4A/SEPTIN9/DNM2/SEPTIN7/ABCE1/SEPTIN10/ATL3/GNAI2/SRP54/SEPTIN11/SEPTIN6/SEPTIN2/SRPRA/MFN2/TUBB8/MFN1/EIF2S3/RAP1A/GTPBP4/RAP1B/GNA11/GNAI1/EEFSEC/ARHGDIB/DRG2/RAB2B/RAB8A/ATL1/RAB23/RAB8B/RAN/ENTPD1/RAB31/ARL8A/RAB34/RAB35/RAB32/RAC1/RAC2/RAB29/GNAZ/AGAP1/GIMAP7/RGS3/IFT22/NKIRAS2	46
	GO:0016874	MF	GO:0016874	ligase activity	29/1109	151/13551	1.19851e-05	0.000661298	0.000580333	EPRS1/CAD/LARS1/UBA6/ACSL3/TRIM25/IARS2/MCCC1/SUCLA2/SARS2/ADSS2/CTPS1/ATP5PO/CTPS2/ACSF2/ASS1/YARS2/ACSS1/ATP5PB/SLC27A3/MOCS3/ATP5F1C/ATP5MG/SLC27A6/PPCS/WARS2/EARS2/ATP6V0C/ATP6	29
	GO:0003779	MF	GO:0003779	actin binding	58/1109	401/13551	1.34718e-05	0.000702031	0.00061608	PLEC/FLNA/MYH11/TLN1/MYH9/SPTBN1/ACTN1/IQGAP1/VCL/DST/MAP1B/MYLK/CALD1/IQGAP2/MSN/PALLD/LCP1/MYO1C/EPB41L2/FERMT2/TAGLN/HNRNPU/CAP1/ITGB1/WDR1/CYFIP1/MYO9B/MYO1D/PARVA/PDLIM7/ADD3/ACTN3/CORO1A/ADD1/LMOD1/CORO1C/SYNE3/PDLIM3/FMNL1/NEXN/PDLIM4/SNTB1/TMOD1/SYNPO/BIN1/ARPC1B/TWF2/ARPC2/DSTN/CFL2/STK38L/KCNMA1/WAS/GMFG/RCSD1/NCALD/S100A4/ANG	58
	GO:0030021	MF	GO:0030021	extracellular matrix structural constituent conferring compression resistance	8/1109	18/13551	4.07685e-05	0.00201268	0.00176626	HSPG2/BGN/LUM/DCN/ASPN/PRG2/PODN/PRG3	8
	GO:0030023	MF	GO:0030023	extracellular matrix constituent conferring elasticity	6/1109	10/13551	4.66853e-05	0.00208528	0.00182997	FBN1/LAMC1/FBLN2/EMILIN1/EMILIN2/FBLN5	6
	GO:0043295	MF	GO:0043295	glutathione binding	6/1109	10/13551	4.66853e-05	0.00208528	0.00182997	GSTM3/GSTM4/GSTM2/GSTM1/LANCL1/PTGES	6
	GO:1901681	MF	GO:1901681	sulfur compound binding	37/1109	233/13551	6.96266e-05	0.00296862	0.00260517	FBN1/CFH/LRP1/ACADVL/DPYSL3/OGDH/F2/HADHA/TKT/THBS4/VTN/MCCC1/PAFAH1B1/GSTM3/HRG/EFEMP2/COMP/CTSG/GSTM4/CLEC3B/GSTM2/HSD17B12/GSTM1/SERPINE2/PRG2/LANCL1/SERPINA5/THBS3/ENPP1/PCIF1/LXN/TSR3/SMAD4/SULT1A1/ANG/PTGES/SELL	37
	GO:0050660	MF	GO:0050660	flavin adenine dinucleotide binding	18/1109	81/13551	7.55137e-05	0.00307965	0.0027026	ACADVL/SQOR/AIFM1/GSR/CYB5R3/AGPS/PCYOX1/ACAD9/ACADSB/IVD/ACADS/CYB5R1/ACAD8/STEAP4/PPOX/MTHFR/DHCR24/GFER	18
	GO:1900750	MF	GO:1900750	oligopeptide binding	6/1109	11/13551	9.55828e-05	0.0036632	0.0032147	GSTM3/GSTM4/GSTM2/GSTM1/LANCL1/PTGES	6
	GO:0001848	MF	GO:0001848	complement binding	9/1109	25/13551	9.76332e-05	0.0036632	0.0032147	C4A/C4B/CFH/CFB/C8A/CFHR1/C8G/CD93/CRP	9
	GO:0050661	MF	GO:0050661	NADP binding	13/1109	49/13551	0.000111336	0.00401664	0.00352487	NNT/CAT/GSR/CRYZ/DECR1/H6PD/QDPR/HIBADH/SPR/GLYR1/LBR/CBR4/MTHFR	13
	GO:0004030	MF	GO:0004030	aldehyde dehydrogenase [NAD(P)+] activity	7/1109	16/13551	0.00014267	0.00495646	0.00434962	ALDH1A1/ALDH7A1/ALDH1B1/ALDH1A3/ALDH1A2/RDH11/ALDH3B1	7
	GO:0016765	MF	GO:0016765	transferase activity, transferring alkyl or aryl (other than methyl) groups	14/1109	57/13551	0.000151342	0.00506996	0.00444923	AGPS/GSTM3/GSTM4/GSTM2/GSTM1/GSTO1/LANCL1/TSR3/MGST1/GGPS1/GSTZ1/DTWD2/ALOX5AP/PTGES	14
	GO:0097493	MF	GO:0097493	structural molecule activity conferring elasticity	6/1109	12/13551	0.000177925	0.00575497	0.00505037	FBN1/LAMC1/FBLN2/EMILIN1/EMILIN2/FBLN5	6
	GO:0003995	MF	GO:0003995	acyl-CoA dehydrogenase activity	6/1109	13/13551	0.000307584	0.0093069	0.00816743	ACADVL/ACAD9/ACADSB/IVD/ACADS/ACAD8	6
	GO:0052890	MF	GO:0052890	oxidoreductase activity, acting on the CH-CH group of donors, with a flavin as acceptor	6/1109	13/13551	0.000307584	0.0093069	0.00816743	ACADVL/ACAD9/ACADSB/IVD/ACADS/ACAD8	6
	GO:0016835	MF	GO:0016835	carbon-oxygen lyase activity	15/1109	68/13551	0.000319861	0.00937594	0.00822802	ACO2/HADHA/XRCC6/XRCC5/ACO1/CA2/ENO2/EHHADH/HADHB/RPS3/PTGIS/POLB/HACD3/ENOSF1/AUH	15
	GO:0051015	MF	GO:0051015	actin filament binding	31/1109	199/13551	0.000369557	0.0105044	0.00921829	PLEC/FLNA/MYH11/TLN1/MYH9/SPTBN1/ACTN1/IQGAP1/IQGAP2/LCP1/MYO1C/FERMT2/WDR1/CYFIP1/MYO9B/MYO1D/ADD3/ACTN3/CORO1A/ADD1/CORO1C/SYNE3/FMNL1/NEXN/BIN1/ARPC1B/TWF2/ARPC2/DSTN/CFL2/RCSD1	31
	GO:0005518	MF	GO:0005518	collagen binding	14/1109	63/13551	0.000463099	0.0123696	0.0108551	HSPG2/TGFBI/NID2/NID1/ITGB1/ITGA1/LUM/VTN/AP1G1/PPIB/COMP/HSD17B12/PODN/SMAD4	14
	GO:0019843	MF	GO:0019843	rRNA binding	14/1109	63/13551	0.000463099	0.0123696	0.0108551	RPS4X/RPL9/RPLP0/RPS3/MAP3K20/RPL23/RPL8/SBDS/RPS11/RPS9/RPS4Y1/BRIX1/MRPL16/ANG	14
	GO:0009055	MF	GO:0009055	electron transfer activity	20/1109	109/13551	0.000486909	0.0123696	0.0108551	ASPH/GSR/ME2/QDPR/NDUFA10/NDUFA9/AKR1B1/IDH3B/COX4I1/STEAP4/COX7A2L/ND5/NDUFA12/COX7A1/NDUFS7/DHRS3/NDUFC2/NDUFA6/NDUFB3/ND3	20
	GO:0004029	MF	GO:0004029	aldehyde dehydrogenase (NAD+) activity	6/1109	14/13551	0.000501113	0.0123696	0.0108551	ALDH1A1/ALDH7A1/ALDH1B1/ALDH1A3/ALDH1A2/ALDH3B1	6
	GO:0070403	MF	GO:0070403	NAD+ binding	6/1109	14/13551	0.000501113	0.0123696	0.0108551	HADHA/GLUD1/EHHADH/ALDH1A3/CRYL1/HADH	6
	GO:0016651	MF	GO:0016651	oxidoreductase activity, acting on NAD(P)H	16/1109	79/13551	0.000567749	0.0135261	0.0118701	NNT/AIFM1/CYB5R3/CRYZ/DCXR/NDUFA10/NDUFA9/CYB5R1/CBR4/ND5/NDUFA12/NDUFS7/NDUFC2/NDUFA6/NDUFB3/ND3	16
	GO:0016829	MF	GO:0016829	lyase activity	27/1109	169/13551	0.000576806	0.0135261	0.0118701	ACO2/HADHA/XRCC6/XRCC5/ACO1/CA2/ENO2/EHHADH/HADHB/ME2/RPS3/KYAT3/GSTM4/FECH/MLYCD/SGPL1/PTGIS/SCLY/UMPS/ARMT1/POLB/HACD3/ENOSF1/PISD/AUH/ALOX5AP/GGACT	27
	GO:0005543	MF	GO:0005543	phospholipid binding	55/1109	432/13551	0.000654372	0.0149708	0.0131378	TLN1/SPTBN1/IQGAP1/MYOF/MAP1B/IQGAP2/DYSF/ANXA6/FERMT2/ITPR1/ESYT1/DNM2/ITPR2/ANXA5/ESYT2/ANKFY1/APOA4/PIK3C2A/ANXA7/EXOC1/SNX2/AIDA/BIN1/AKT1/TWF2/WDFY3/SNX5/LANCL2/SDCBP/CPNE2/MFGE8/SERPINA5/WDFY1/SNX8/PLTP/PITPNM1/RAB35/WDR45/PAFAH2/WNT5A/MTM1/F10/OSBPL1A/PIGK/RCSD1/CHMP2A/AGAP1/FUNDC2/GPAA1/ARHGAP26/DEPTOR/THY1/PIGU/TNFAIP8L3/UQCC3	55
	GO:0045296	MF	GO:0045296	cadherin binding	43/1109	318/13551	0.000734802	0.0164106	0.0144014	PLEC/FLNA/TLN1/MYH9/SPTBN1/IQGAP1/VCL/CALD1/PFKP/ATIC/PI4KA/ITGB1/SEPTIN9/EHD4/EHD1/SEPTIN7/TES/NOP56/EIF2A/RTN4/PARVA/TRIM25/ESYT2/LDHA/SEPTIN2/ADD1/RPL7A/SNX2/SRC/ARHGAP1/EIF2S3/IST1/TWF2/BZW2/SNX5/BZW1/RPL6/RPS2/RAN/RPL15/STK38/YKT6/P2RX4	43
	GO:0016209	MF	GO:0016209	antioxidant activity	16/1109	81/13551	0.000757519	0.0165245	0.0145013	CAT/GSR/APOA4/CLIC2/GPX4/GSTM2/PRDX4/GSTO1/CYGB/MGST1/GSTZ1/SELENOT/ALOX5AP/PTGES/SELENOW/HBE1	16
	GO:0030515	MF	GO:0030515	snoRNA binding	9/1109	32/13551	0.000794713	0.0169418	0.0148676	PRKDC/XRCC5/HEATR1/NOP56/NOP58/DKC1/WDR3/UTP6/NUDT16	9
	GO:0004602	MF	GO:0004602	glutathione peroxidase activity	7/1109	21/13551	0.00100763	0.0210035	0.018432	CLIC2/GPX4/GSTM2/MGST1/GSTZ1/ALOX5AP/PTGES	7
	GO:0070325	MF	GO:0070325	lipoprotein particle receptor binding	8/1109	27/13551	0.0010634	0.0216842	0.0190293	HSPG2/CLTC/LRP1/AP2A1/AP2M1/DAB2/LANCL1/CRP	8
	GO:0016655	MF	GO:0016655	oxidoreductase activity, acting on NAD(P)H, quinone or similar compound as acceptor	12/1109	54/13551	0.00115815	0.0231138	0.0202839	CRYZ/DCXR/NDUFA10/NDUFA9/CBR4/ND5/NDUFA12/NDUFS7/NDUFC2/NDUFA6/NDUFB3/ND3	12
	GO:0050997	MF	GO:0050997	quaternary ammonium group binding	9/1109	34/13551	0.00128079	0.0250287	0.0219644	OGDH/ESYT1/TKT/ESYT2/APOA4/SERPINA5/PLTP/PITPNM1/CHMP2A	9
	GO:0016627	MF	GO:0016627	oxidoreductase activity, acting on the CH-CH group of donors	12/1109	55/13551	0.00137304	0.0257857	0.0226287	ACADVL/DECR1/ACAD9/ACADSB/IVD/ACADS/ACAD8/LBR/BDH2/PPOX/PTGR3/DHCR24	12
	GO:0050750	MF	GO:0050750	low-density lipoprotein particle receptor binding	7/1109	22/13551	0.00137451	0.0257857	0.0226287	HSPG2/CLTC/AP2A1/AP2M1/DAB2/LANCL1/CRP	7
	GO:0004866	MF	GO:0004866	endopeptidase inhibitor activity	21/1109	127/13551	0.00145256	0.0267156	0.0234448	C4A/C4B/ROCK1/C5/ITIH1/ITIH2/SERPINB6/SERPINF1/SERPINA3/BIN1/ITIH3/HRG/SERPING1/SERPINB9/SERPINF2/SERPINE2/SERPINA5/SERPINA4/LXN/TIMP3/BST2	21
	GO:0015453	MF	GO:0015453	oxidoreduction-driven active transmembrane transporter activity	13/1109	63/13551	0.00151874	0.0273958	0.0240417	NDUFA10/NDUFA9/COX4I1/CYBRD1/COX7A2L/ND5/NDUFA12/COX7A1/NDUFS7/NDUFC2/NDUFA6/NDUFB3/ND3	13
	GO:0046933	MF	GO:0046933	proton-transporting ATP synthase activity, rotational mechanism	6/1109	17/13551	0.00166759	0.0293352	0.0257436	ATP5PO/ATP5PB/ATP5F1C/ATP5MG/ATP6V0C/ATP6	6
	GO:0003954	MF	GO:0003954	NADH dehydrogenase activity	10/1109	42/13551	0.00168881	0.0293352	0.0257436	AIFM1/NDUFA10/NDUFA9/ND5/NDUFA12/NDUFS7/NDUFC2/NDUFA6/NDUFB3/ND3	10
	GO:0004300	MF	GO:0004300	enoyl-CoA hydratase activity	5/1109	12/13551	0.00176801	0.0301526	0.0264609	HADHA/EHHADH/HADHB/HACD3/AUH	5
	GO:0015252	MF	GO:0015252	proton channel activity	7/1109	23/13551	0.00183787	0.0307843	0.0270153	ATP5PO/ATP5PB/ATP5F1C/ATP5MG/ATP6V0C/HVCN1/ATP6	7
	GO:0015399	MF	GO:0015399	primary active transmembrane transporter activity	23/1109	147/13551	0.00189233	0.0311405	0.0273278	ATP1A1/ATP2A2/ATP2A3/ATP13A1/NDUFA10/ABCD3/NDUFA9/ABCC4/ABCB10/COX4I1/CYBRD1/ATP13A3/COX7A2L/ND5/NDUFA12/ATP7A/COX7A1/NDUFS7/NDUFC2/NDUFA6/ATP6V0C/NDUFB3/ND3	23
	GO:0071949	MF	GO:0071949	FAD binding	9/1109	36/13551	0.00198185	0.0320513	0.0281272	SQOR/AIFM1/CYB5R3/AGPS/PCYOX1/CYB5R1/STEAP4/MTHFR/DHCR24	9
	GO:0003955	MF	GO:0003955	NAD(P)H dehydrogenase (quinone) activity	10/1109	43/13551	0.00204199	0.0324642	0.0284895	NDUFA10/NDUFA9/CBR4/ND5/NDUFA12/NDUFS7/NDUFC2/NDUFA6/NDUFB3/ND3	10
	GO:0051020	MF	GO:0051020	GTPase binding	40/1109	306/13551	0.00209471	0.0327474	0.028738	FLNA/SPTBN1/IQGAP1/EPRS1/IQGAP2/LCP1/MYO1C/GDI1/ROCK1/ROCK2/MYCBP2/CSE1L/XPO1/DOCK1/EHD1/NCKAP1/CYFIP1/DOCK7/MYO9B/ANKFY1/STRN3/CORO1C/FMNL1/CYFIP2/AP1G1/AP3M1/ARHGAP1/TSC2/RAP1A/BIN1/FARP1/DOCK5/ARHGDIB/RAB8A/WAS/RAB34/XPO6/DAPK3/RAB29/ATP7A	40
	GO:0030414	MF	GO:0030414	peptidase inhibitor activity	21/1109	132/13551	0.00237208	0.0364755	0.0320097	C4A/C4B/ROCK1/C5/ITIH1/ITIH2/SERPINB6/SERPINF1/SERPINA3/BIN1/ITIH3/HRG/SERPING1/SERPINB9/SERPINF2/SERPINE2/SERPINA5/SERPINA4/LXN/TIMP3/BST2	21
	GO:0030246	MF	GO:0030246	carbohydrate binding	32/1109	234/13551	0.00277522	0.0414856	0.0364064	C4B/AGL/PFKP/HK1/GPI/ITIH1/MRC1/PFKM/VTN/LGALS1/GYS1/H6PD/CNTN1/GALNT7/GBE1/CLEC3B/MLEC/GALNT3/PRG2/DPM1/ENPP1/GALNT4/LGALS9/MAN2C1/CD209/GALM/CD93/CHID1/PRG3/MBL2/SELL/HLA-DRB1	32
	GO:0016836	MF	GO:0016836	hydro-lyase activity	11/1109	52/13551	0.00278635	0.0414856	0.0364064	ACO2/HADHA/ACO1/CA2/ENO2/EHHADH/HADHB/PTGIS/HACD3/ENOSF1/AUH	11
	GO:0031267	MF	GO:0031267	small GTPase binding	36/1109	274/13551	0.00312643	0.0458217	0.0402116	FLNA/IQGAP1/IQGAP2/MYO1C/GDI1/ROCK1/ROCK2/MYCBP2/CSE1L/XPO1/DOCK1/EHD1/NCKAP1/CYFIP1/DOCK7/MYO9B/ANKFY1/STRN3/CORO1C/FMNL1/CYFIP2/AP1G1/AP3M1/ARHGAP1/TSC2/RAP1A/FARP1/DOCK5/ARHGDIB/RAB8A/WAS/RAB34/XPO6/DAPK3/RAB29/ATP7A	36
	GO:0005200	MF	GO:0005200	structural constituent of cytoskeleton	17/1109	101/13551	0.00326984	0.0471863	0.0414091	PLEC/TLN1/SPTBN1/VIM/ACTA1/MSN/TUBB4A/SORBS3/ADD3/ANK2/TUBB8/TUBGCP3/ARPC1B/ARPC2/EPB42/TUBGCP4/HLA-DRB1	17

## Sheet: E. UD
Table S5. Enrichment analysis of proteins classified by eight expression modes. (E) UD.
KEGG	category	subcategory	ID	Description	GeneRatio	BgRatio	pvalue	p.adjust	qvalue	geneID	Count
hsa04820	Cellular Processes	Cell motility	hsa04820	Cytoskeleton in muscle cells	23/105	219/6527	3.05989e-13	5.5078e-11	4.76699e-11	1832/1293/2318/1756/171024/1674/1291/1292/256076/477/1837/131873/11155/1465/6645/3678/2006/2273/6444/29767/3680/8910/8082	23
hsa04610	Organismal Systems	Immune system	hsa04610	Complement and coagulation cascades	11/105	82/6527	5.95018e-08	5.22608e-06	4.52315e-06	718/2/7450/5265/730/3827/3426/1191/3053/3818/81494	11
hsa04512	Environmental Information Processing	Signaling molecules and interaction	hsa04512	ECM-receptor interaction	11/105	85/6527	8.71013e-08	5.22608e-06	4.52315e-06	1293/3911/7148/3913/1291/7450/1292/256076/131873/3678/3680	11
hsa04974	Organismal Systems	Digestive system	hsa04974	Protein digestion and absorption	11/105	90/6527	1.58882e-07	7.1497e-06	6.18805e-06	1293/7373/1291/1294/1292/256076/477/131873/2006/340267/1359	11
hsa05412	Human Diseases	Cardiovascular disease	hsa05412	Arrhythmogenic right ventricular cardiomyopathy	10/105	75/6527	2.61451e-07	9.41224e-06	8.14627e-06	1832/1756/1674/1837/6645/3678/6444/3680/8910/8082	10
hsa05410	Human Diseases	Cardiovascular disease	hsa05410	Hypertrophic cardiomyopathy	10/105	81/6527	5.46827e-07	1.64048e-05	1.41983e-05	1756/1674/1837/6645/3678/6444/183/3680/8910/8082	10
hsa05414	Human Diseases	Cardiovascular disease	hsa05414	Dilated cardiomyopathy	10/105	85/6527	8.63545e-07	2.22054e-05	1.92187e-05	1756/1674/1837/6645/3678/6444/183/3680/8910/8082	10
hsa00982	Metabolism	Xenobiotics biodegradation and metabolism	hsa00982	Drug metabolism - cytochrome P450	7/105	47/6527	8.4528e-06	0.000190188	0.000164607	4129/125/128/4128/54575/2941/4258	7
hsa04510	Cellular Processes	Cellular community - eukaryotes	hsa04510	Focal adhesion	12/105	190/6527	4.77626e-05	0.000955252	0.000826768	1293/3911/7148/3913/1291/7450/1292/256076/131873/3678/857/3680	12
hsa05204	Human Diseases	Cancer: overview	hsa05204	Chemical carcinogenesis - DNA adducts	6/105	44/6527	6.45488e-05	0.00107531	0.00093068	54575/6818/445329/124907837/2941/4258	6
hsa05416	Human Diseases	Cardiovascular disease	hsa05416	Viral myocarditis	7/105	64/6527	6.6732e-05	0.00107531	0.00093068	1756/1837/6645/6444/857/8910/8082	7
hsa05143	Human Diseases	Infectious disease: parasitic	hsa05143	African trypanosomiasis	5/105	28/6527	7.16875e-05	0.00107531	0.00093068	3043/3827/3250/3039/3040	5
hsa00350	Metabolism	Amino acid metabolism	hsa00350	Tyrosine metabolism	5/105	29/6527	8.55221e-05	0.00118415	0.00102488	8639/4129/125/128/4128	5
hsa04151	Environmental Information Processing	Signal transduction	hsa04151	PI3K-Akt signaling pathway	14/105	286/6527	0.000175817	0.00226051	0.00195646	1293/3911/7148/3913/1291/7450/1292/256076/131873/3678/3680/2998/2788/1902	14
hsa00980	Metabolism	Xenobiotics biodegradation and metabolism	hsa00980	Metabolism of xenobiotics by cytochrome P450	5/105	51/6527	0.00127809	0.0153371	0.0132742	125/128/54575/2941/4258	5
hsa00360	Metabolism	Amino acid metabolism	hsa00360	Phenylalanine metabolism	3/105	15/6527	0.00159915	0.0179904	0.0155707	8639/4129/4128	3
hsa00260	Metabolism	Amino acid metabolism	hsa00260	Glycine, serine and threonine metabolism	4/105	34/6527	0.00202338	0.021424	0.0185424	26227/8639/4129/4128	4
hsa04614	Organismal Systems	Endocrine system	hsa04614	Renin-angiotensin system	3/105	17/6527	0.00233469	0.0233469	0.0202067	1215/183/1359	3
hsa04918	Organismal Systems	Endocrine system	hsa04918	Thyroid hormone synthesis	5/105	61/6527	0.00285127	0.027012	0.0233788	213/477/2878/6906/7276	5
hsa05144	Human Diseases	Infectious disease: parasitic	hsa05144	Malaria	4/105	38/6527	0.00306596	0.0275936	0.0238822	3043/3039/3040/6403	4
hsa03320	Organismal Systems	Endocrine system	hsa03320	PPAR signaling pathway	5/105	64/6527	0.00351806	0.0301548	0.0260989	10580/729359/3158/336/9370	5
		HALLMARK	ID	Description	GeneRatio	BgRatio	pvalue	p.adjust	qvalue	geneID	Count
		HALLMARK_MYOGENESIS	HALLMARK_MYOGENESIS	HALLMARK_MYOGENESIS	18/81	183/3924	1.64727e-08	5.27126e-07	4.50832e-07	COL6A3/DMD/DES/SORBS1/COL6A2/SMTN/CKB/PYGM/DTNA/LDB3/FHL1/CLU/SGCD/SOD3/GPX3/GNAO1/SSPN/MB	18
		HALLMARK_COAGULATION	HALLMARK_COAGULATION	HALLMARK_COAGULATION	11/81	133/3924	7.15972e-05	0.00114556	0.000979751	C3/A2M/TF/VWF/SERPINA1/CSRP1/CFI/CLU/KLKB1/HMGCS2/CPN1	11
	GO	ONTOLOGY	ID	Description	GeneRatio	BgRatio	pvalue	p.adjust	qvalue	geneID	Count
	GO:1990748	BP	GO:1990748	cellular detoxification	13/150	111/13198	3.60867e-10	5.10842e-07	4.40228e-07	ALB/CP/HP/HBB/HBD/ADH5/HBA1/HBA2/PTGS1/SOD3/GPX3/MB/MGST2	13
	GO:0098869	BP	GO:0098869	cellular oxidant detoxification	12/150	92/13198	4.95783e-10	5.10842e-07	4.40228e-07	ALB/CP/HP/HBB/HBD/HBA1/HBA2/PTGS1/SOD3/GPX3/MB/MGST2	12
	GO:0097237	BP	GO:0097237	cellular response to toxic substance	13/150	117/13198	7.01706e-10	5.10842e-07	4.40228e-07	ALB/CP/HP/HBB/HBD/ADH5/HBA1/HBA2/PTGS1/SOD3/GPX3/MB/MGST2	13
	GO:0009636	BP	GO:0009636	response to toxic substance	16/150	211/13198	2.14232e-09	1.16971e-06	1.00802e-06	ALB/COL6A1/CP/HP/HBB/HBD/MAOB/ADH5/HBA1/HBA2/PON1/PTGS1/SOD3/GPX3/MB/MGST2	16
	GO:0098754	BP	GO:0098754	detoxification	13/150	132/13198	3.15657e-09	1.37879e-06	1.1882e-06	ALB/CP/HP/HBB/HBD/ADH5/HBA1/HBA2/PTGS1/SOD3/GPX3/MB/MGST2	13
	GO:0003012	BP	GO:0003012	muscle system process	19/150	335/13198	7.91059e-09	2.87945e-06	2.48143e-06	DSP/DMD/UTRN/SYNM/COL14A1/DES/COL6A1/SMTN/ATP1A2/CNN1/DTNA/SORBS2/SGCD/GPD1L/CAV1/GNAO1/AGT/TMOD2/SSPN	19
	GO:0006956	BP	GO:0006956	complement activation	8/150	54/13198	1.5435e-07	4.81572e-05	4.15004e-05	C3/A2M/C7/CFI/CLU/CFHR5/CD5L/FCN3	8
	GO:0015671	BP	GO:0015671	oxygen transport	5/150	13/13198	2.12144e-07	5.79154e-05	4.99097e-05	HBB/HBD/HBA1/HBA2/MB	5
	GO:0008015	BP	GO:0008015	blood circulation	18/150	379/13198	2.94656e-07	6.69165e-05	5.76667e-05	DSP/DMD/DES/ATP1A2/HBB/KNG1/ADH5/ELN/SGCD/GPD1L/CMA1/PTGS1/SOD3/CAV1/AGT/ITGA9/CPA3/ADIPOQ	18
	GO:0006936	BP	GO:0006936	muscle contraction	15/150	263/13198	3.06394e-07	6.69165e-05	5.76667e-05	DSP/DMD/UTRN/SYNM/DES/SMTN/ATP1A2/CNN1/DTNA/SGCD/GPD1L/CAV1/GNAO1/TMOD2/SSPN	15
	GO:0042744	BP	GO:0042744	hydrogen peroxide catabolic process	6/150	31/13198	1.13545e-06	0.000225438	0.000194276	HP/HBB/HBD/HBA1/HBA2/GPX3	6
	GO:0042743	BP	GO:0042743	hydrogen peroxide metabolic process	7/150	51/13198	1.62149e-06	0.000295111	0.000254317	HP/HBB/HBD/MAOB/HBA1/HBA2/GPX3	7
	GO:0015669	BP	GO:0015669	gas transport	5/150	19/13198	1.81398e-06	0.000304749	0.000262623	HBB/HBD/HBA1/HBA2/MB	5
	GO:0051384	BP	GO:0051384	response to glucocorticoid	9/150	100/13198	1.96309e-06	0.000306241	0.00026391	A2M/MAOB/HMGCS2/GJB2/APOA2/BCHE/CPN1/PTGDS/ADIPOQ	9
	GO:0003013	BP	GO:0003013	circulatory system process	18/150	448/13198	3.26942e-06	0.000476027	0.000410226	DSP/DMD/DES/ATP1A2/HBB/KNG1/ADH5/ELN/SGCD/GPD1L/CMA1/PTGS1/SOD3/CAV1/AGT/ITGA9/CPA3/ADIPOQ	18
	GO:0031960	BP	GO:0031960	response to corticosteroid	9/150	117/13198	7.23583e-06	0.000987691	0.000851162	A2M/MAOB/HMGCS2/GJB2/APOA2/BCHE/CPN1/PTGDS/ADIPOQ	9
	GO:0006959	BP	GO:0006959	humoral immune response	11/150	185/13198	8.37214e-06	0.00107557	0.000926897	C3/A2M/TF/C7/HPX/CFI/CLU/CFHR5/CD5L/JCHAIN/FCN3	11
	GO:0015670	BP	GO:0015670	carbon dioxide transport	4/150	14/13198	1.46856e-05	0.00178186	0.00153555	HBB/HBD/HBA1/HBA2	4
	GO:0055001	BP	GO:0055001	muscle cell development	10/150	162/13198	1.57492e-05	0.00180246	0.00155331	FLNC/DMD/COL14A1/COL6A1/PGM5/LDB3/CSRP1/SORBS2/SGCD/TMOD2	10
	GO:0030301	BP	GO:0030301	cholesterol transport	8/150	99/13198	1.65061e-05	0.00180246	0.00155331	APOB/CLU/ABCA8/PON1/CAV1/APOA2/LCAT/ADIPOQ	8
	GO:0033344	BP	GO:0033344	cholesterol efflux	6/150	49/13198	1.82223e-05	0.00187291	0.00161402	APOB/ABCA8/PON1/CAV1/APOA2/ADIPOQ	6
	GO:0030198	BP	GO:0030198	extracellular matrix organization	13/150	282/13198	1.97239e-05	0.00187291	0.00161402	TNXB/COL14A1/LAMB2/COL6A1/COL7A1/TPSAB1/ELN/CMA1/DPT/CAV1/AGT/COL28A1/MFAP4	13
	GO:0043062	BP	GO:0043062	extracellular structure organization	13/150	282/13198	1.97239e-05	0.00187291	0.00161402	TNXB/COL14A1/LAMB2/COL6A1/COL7A1/TPSAB1/ELN/CMA1/DPT/CAV1/AGT/COL28A1/MFAP4	13
	GO:0045229	BP	GO:0045229	external encapsulating structure organization	13/150	284/13198	2.12481e-05	0.00193357	0.0016663	TNXB/COL14A1/LAMB2/COL6A1/COL7A1/TPSAB1/ELN/CMA1/DPT/CAV1/AGT/COL28A1/MFAP4	13
	GO:0007517	BP	GO:0007517	muscle organ development	13/150	287/13198	2.37281e-05	0.0020208	0.00174146	DSP/COL6A3/LAMA5/DMD/UTRN/DES/COL6A1/SMTN/ELN/FHL1/SGCD/CAV1/SGCE	13
	GO:0072593	BP	GO:0072593	reactive oxygen species metabolic process	11/150	207/13198	2.40571e-05	0.0020208	0.00174146	COL6A1/HP/HBB/HBD/MAOB/HBA1/HBA2/SOD3/GPX3/AGT/MB	11
	GO:0019755	BP	GO:0019755	one-carbon compound transport	4/150	16/13198	2.6232e-05	0.00212188	0.00182857	HBB/HBD/HBA1/HBA2	4
	GO:0015850	BP	GO:0015850	organic hydroxy compound transport	11/150	213/13198	3.13227e-05	0.00244317	0.00210545	APOB/MAOB/CLU/ABCA8/PON1/SNCG/CAV1/AGT/APOA2/LCAT/ADIPOQ	11
	GO:0009310	BP	GO:0009310	amine catabolic process	4/150	17/13198	3.40009e-05	0.00247527	0.00213311	MAOB/MAOA/SULT1A3/SULT1A4	4
	GO:0042402	BP	GO:0042402	cellular biogenic amine catabolic process	4/150	17/13198	3.40009e-05	0.00247527	0.00213311	MAOB/MAOA/SULT1A3/SULT1A4	4
	GO:0015918	BP	GO:0015918	sterol transport	8/150	111/13198	3.79572e-05	0.00267414	0.0023045	APOB/CLU/ABCA8/PON1/CAV1/APOA2/LCAT/ADIPOQ	8
	GO:0002526	BP	GO:0002526	acute inflammatory response	7/150	83/13198	4.29374e-05	0.00286766	0.00247126	C3/A2M/SERPINA1/HP/ITIH4/KLKB1/APCS	7
	GO:0006067	BP	GO:0006067	ethanol metabolic process	4/150	18/13198	4.33301e-05	0.00286766	0.00247126	ADH1B/ADH5/SULT1A3/SULT1A4	4
	GO:0006953	BP	GO:0006953	acute-phase response	5/150	36/13198	5.03311e-05	0.00323304	0.00278613	A2M/SERPINA1/HP/ITIH4/APCS	5
	GO:0048545	BP	GO:0048545	response to steroid hormone	12/150	268/13198	5.51923e-05	0.003444	0.00296793	A2M/ATP1A2/KANK2/MAOB/HMGCS2/CAV1/GJB2/APOA2/BCHE/CPN1/PTGDS/ADIPOQ	12
	GO:0031589	BP	GO:0031589	cell-substrate adhesion	13/150	322/13198	7.76882e-05	0.00471308	0.00406159	LAMA5/UTRN/TNXB/SORBS1/VWF/ITGA5/RRAS/AGR2/L1CAM/CD34/ITGA9/LIMS2/SGCE	13
	GO:0008217	BP	GO:0008217	regulation of blood pressure	8/150	124/13198	8.35959e-05	0.00475636	0.00409888	ATP1A2/HBB/ADH5/CMA1/PTGS1/AGT/CPA3/ADIPOQ	8
	GO:0002455	BP	GO:0002455	humoral immune response mediated by circulating immunoglobulin	5/150	40/13198	8.46956e-05	0.00475636	0.00409888	C3/C7/HPX/CFI/CLU	5
	GO:0051899	BP	GO:0051899	membrane depolarization	6/150	64/13198	8.49349e-05	0.00475636	0.00409888	ALB/COL6A1/ATP1A2/FHL1/GPD1L/CAV1	6
	GO:0085029	BP	GO:0085029	extracellular matrix assembly	5/150	41/13198	9.55818e-05	0.00521877	0.00449738	TNXB/COL6A1/ELN/AGT/MFAP4	5
	GO:0032409	BP	GO:0032409	regulation of transporter activity	9/150	163/13198	0.000100638	0.00536082	0.00461979	DMD/UTRN/ATP1A2/FHL1/GPD1L/PON1/CAV1/APOA2/ADIPOQ	9
	GO:1905952	BP	GO:1905952	regulation of lipid localization	8/150	129/13198	0.00011035	0.0057382	0.00494501	APOB/C3/ABCA8/PON1/CAV1/AGT/APOA2/ADIPOQ	8
	GO:0010875	BP	GO:0010875	positive regulation of cholesterol efflux	4/150	23/13198	0.000119963	0.00609298	0.00525075	ABCA8/PON1/CAV1/ADIPOQ	4
	GO:0042060	BP	GO:0042060	wound healing	14/150	385/13198	0.000125047	0.00620686	0.00534888	DSP/VWF/SERPINA1/HBB/KNG1/CSRP1/ITGA5/SERPIND1/KLKB1/CAV1/APCS/CD34/PLPP3/SELP	14
	GO:0035150	BP	GO:0035150	regulation of tube size	7/150	100/13198	0.00014097	0.0065506	0.00564511	ATP1A2/HBB/KNG1/SOD3/CAV1/AGT/ITGA9	7
	GO:0035296	BP	GO:0035296	regulation of tube diameter	7/150	100/13198	0.00014097	0.0065506	0.00564511	ATP1A2/HBB/KNG1/SOD3/CAV1/AGT/ITGA9	7
	GO:0097746	BP	GO:0097746	blood vessel diameter maintenance	7/150	100/13198	0.00014097	0.0065506	0.00564511	ATP1A2/HBB/KNG1/SOD3/CAV1/AGT/ITGA9	7
	GO:0009611	BP	GO:0009611	response to wounding	16/150	494/13198	0.000156727	0.00713109	0.00614535	DSP/LAMB2/COL6A1/VWF/SERPINA1/HBB/KNG1/CSRP1/ITGA5/SERPIND1/KLKB1/CAV1/APCS/CD34/PLPP3/SELP	16
	GO:0009812	BP	GO:0009812	flavonoid metabolic process	3/150	10/13198	0.000162864	0.00725909	0.00625567	UGT1A10/SULT1A3/SULT1A4	3
	GO:0034368	BP	GO:0034368	protein-lipid complex remodeling	4/150	26/13198	0.000197236	0.00844636	0.00727882	APOB/AGT/APOA2/LCAT	4
	GO:0034369	BP	GO:0034369	plasma lipoprotein particle remodeling	4/150	26/13198	0.000197236	0.00844636	0.00727882	APOB/AGT/APOA2/LCAT	4
	GO:0034374	BP	GO:0034374	low-density lipoprotein particle remodeling	3/150	11/13198	0.000222074	0.0093271	0.00803781	APOB/AGT/APOA2	3
	GO:0006641	BP	GO:0006641	triglyceride metabolic process	6/150	79/13198	0.000273841	0.0111078	0.00957239	APOB/C3/TNXB/CAV1/LIPF/APOA2	6
	GO:0043086	BP	GO:0043086	negative regulation of catalytic activity	13/150	367/13198	0.000283259	0.0111078	0.00957239	SERPINA1/HP/KNG1/AOC3/PRKAR2B/SERPIND1/CAV1/APCS/AGT/SERPINA6/SERPINA7/APOA2/ADIPOQ	13
	GO:0072224	BP	GO:0072224	metanephric glomerulus development	3/150	12/13198	0.000293634	0.0111078	0.00957239	LAMB2/CD34/ADIPOQ	3
	GO:0006941	BP	GO:0006941	striated muscle contraction	8/150	149/13198	0.000297785	0.0111078	0.00957239	DSP/DMD/SYNM/ATP1A2/DTNA/SGCD/GPD1L/CAV1	8
	GO:0032371	BP	GO:0032371	regulation of sterol transport	5/150	52/13198	0.000299839	0.0111078	0.00957239	ABCA8/PON1/CAV1/APOA2/ADIPOQ	5
	GO:0032374	BP	GO:0032374	regulation of cholesterol transport	5/150	52/13198	0.000299839	0.0111078	0.00957239	ABCA8/PON1/CAV1/APOA2/ADIPOQ	5
	GO:0034367	BP	GO:0034367	protein-containing complex remodeling	4/150	29/13198	0.00030516	0.0111078	0.00957239	APOB/AGT/APOA2/LCAT	4
	GO:0042417	BP	GO:0042417	dopamine metabolic process	4/150	29/13198	0.00030516	0.0111078	0.00957239	MAOB/MAOA/SULT1A3/SULT1A4	4
	GO:0006958	BP	GO:0006958	complement activation, classical pathway	4/150	31/13198	0.000397204	0.0135546	0.0116809	C3/C7/CFI/CLU	4
	GO:0010874	BP	GO:0010874	regulation of cholesterol efflux	4/150	31/13198	0.000397204	0.0135546	0.0116809	ABCA8/PON1/CAV1/ADIPOQ	4
	GO:0032373	BP	GO:0032373	positive regulation of sterol transport	4/150	31/13198	0.000397204	0.0135546	0.0116809	ABCA8/PON1/CAV1/ADIPOQ	4
	GO:0032376	BP	GO:0032376	positive regulation of cholesterol transport	4/150	31/13198	0.000397204	0.0135546	0.0116809	ABCA8/PON1/CAV1/ADIPOQ	4
	GO:1905954	BP	GO:1905954	positive regulation of lipid localization	6/150	85/13198	0.000407494	0.0136918	0.0117992	APOB/C3/ABCA8/PON1/CAV1/ADIPOQ	6
	GO:0031032	BP	GO:0031032	actomyosin structure organization	9/150	197/13198	0.000415642	0.013754	0.0118528	FLNC/SORBS1/CNN1/PGM5/LDB3/CSRP1/ELN/TMOD2/LPAR1	9
	GO:0002920	BP	GO:0002920	regulation of humoral immune response	4/150	33/13198	0.000507535	0.0165441	0.0142572	C3/A2M/HPX/CD5L	4
	GO:0042692	BP	GO:0042692	muscle cell differentiation	12/150	343/13198	0.000544282	0.0174811	0.0150646	FLNC/DMD/COL14A1/LAMB2/COL6A1/EHD2/PGM5/LDB3/CSRP1/SORBS2/SGCD/TMOD2	12
	GO:0086003	BP	GO:0086003	cardiac muscle cell contraction	5/150	60/13198	0.000585842	0.0182185	0.0157002	DSP/ATP1A2/SGCD/GPD1L/CAV1	5
	GO:0006957	BP	GO:0006957	complement activation, alternative pathway	3/150	15/13198	0.00059227	0.0182185	0.0157002	C3/C7/CFHR5	3
	GO:0043691	BP	GO:0043691	reverse cholesterol transport	3/150	15/13198	0.00059227	0.0182185	0.0157002	CLU/APOA2/LCAT	3
	GO:0086001	BP	GO:0086001	cardiac muscle cell action potential	5/150	61/13198	0.000632374	0.019182	0.0165305	DSP/DMD/ATP1A2/GPD1L/CAV1	5
	GO:0051146	BP	GO:0051146	striated muscle cell differentiation	10/150	255/13198	0.000665868	0.0198811	0.017133	FLNC/COL14A1/COL6A1/EHD2/PGM5/LDB3/CSRP1/SORBS2/SGCD/TMOD2	10
	GO:0097006	BP	GO:0097006	regulation of plasma lipoprotein particle levels	5/150	62/13198	0.000681622	0.0198811	0.017133	APOB/AGT/APOA2/LCAT/ADIPOQ	5
	GO:0007596	BP	GO:0007596	blood coagulation	9/150	211/13198	0.000682731	0.0198811	0.017133	VWF/SERPINA1/HBB/KNG1/CSRP1/SERPIND1/KLKB1/CAV1/SELP	9
	GO:0006584	BP	GO:0006584	catecholamine metabolic process	4/150	36/13198	0.000711557	0.0199236	0.0171695	MAOB/MAOA/SULT1A3/SULT1A4	4
	GO:0009712	BP	GO:0009712	catechol-containing compound metabolic process	4/150	36/13198	0.000711557	0.0199236	0.0171695	MAOB/MAOA/SULT1A3/SULT1A4	4
	GO:0071711	BP	GO:0071711	basement membrane organization	4/150	36/13198	0.000711557	0.0199236	0.0171695	LAMB2/COL6A1/CMA1/CAV1	4
	GO:0016264	BP	GO:0016264	gap junction assembly	3/150	16/13198	0.000722894	0.0199848	0.0172223	CAV1/AGT/GJB2	3
	GO:0030199	BP	GO:0030199	collagen fibril organization	5/150	63/13198	0.000733684	0.0200296	0.0172609	TNXB/COL14A1/COL6A1/DPT/COL28A1	5
	GO:0050817	BP	GO:0050817	coagulation	9/150	214/13198	0.000755141	0.0203608	0.0175464	VWF/SERPINA1/HBB/KNG1/CSRP1/SERPIND1/KLKB1/CAV1/SELP	9
	GO:0007599	BP	GO:0007599	hemostasis	9/150	215/13198	0.000780626	0.0207913	0.0179173	VWF/SERPINA1/HBB/KNG1/CSRP1/SERPIND1/KLKB1/CAV1/SELP	9
	GO:2000649	BP	GO:2000649	regulation of sodium ion transmembrane transporter activity	4/150	37/13198	0.000790816	0.020809	0.0179325	DMD/UTRN/ATP1A2/GPD1L	4
	GO:0007160	BP	GO:0007160	cell-matrix adhesion	9/150	217/13198	0.000833702	0.0216763	0.0186799	UTRN/TNXB/SORBS1/ITGA5/RRAS/L1CAM/CD34/ITGA9/SGCE	9
	GO:0030449	BP	GO:0030449	regulation of complement activation	3/150	17/13198	0.000870514	0.022107	0.0190511	C3/A2M/CD5L	3
	GO:0072202	BP	GO:0072202	cell differentiation involved in metanephros development	3/150	17/13198	0.000870514	0.022107	0.0190511	LAMB2/CD34/ADIPOQ	3
	GO:0071827	BP	GO:0071827	plasma lipoprotein particle organization	4/150	39/13198	0.000967692	0.0242924	0.0209345	APOB/AGT/APOA2/LCAT	4
	GO:0006639	BP	GO:0006639	acylglycerol metabolic process	6/150	101/13198	0.0010179	0.0246922	0.021279	APOB/C3/TNXB/CAV1/LIPF/APOA2	6
	GO:0003081	BP	GO:0003081	regulation of systemic arterial blood pressure by renin-angiotensin	3/150	18/13198	0.00103595	0.0246922	0.021279	CMA1/AGT/CPA3	3
	GO:0030239	BP	GO:0030239	myofibril assembly	5/150	68/13198	0.00103979	0.0246922	0.021279	FLNC/PGM5/LDB3/CSRP1/TMOD2	5
	GO:0060047	BP	GO:0060047	heart contraction	8/150	180/13198	0.00104015	0.0246922	0.021279	DSP/DMD/DES/ATP1A2/SGCD/GPD1L/CAV1/AGT	8
	GO:1903522	BP	GO:1903522	regulation of blood circulation	8/150	180/13198	0.00104015	0.0246922	0.021279	DSP/DMD/DES/ATP1A2/GPD1L/CAV1/AGT/ITGA9	8
	GO:0006638	BP	GO:0006638	neutral lipid metabolic process	6/150	102/13198	0.00107155	0.0251641	0.0216857	APOB/C3/TNXB/CAV1/LIPF/APOA2	6
	GO:0071825	BP	GO:0071825	protein-lipid complex organization	4/150	41/13198	0.00117069	0.0271999	0.0234401	APOB/AGT/APOA2/LCAT	4
	GO:0055002	BP	GO:0055002	striated muscle cell development	5/150	70/13198	0.00118555	0.0272551	0.0234876	FLNC/PGM5/LDB3/CSRP1/TMOD2	5
	GO:0007229	BP	GO:0007229	integrin-mediated signaling pathway	6/150	106/13198	0.00130815	0.0297603	0.0256466	LAMA5/LAMB2/ITGA5/ITGA9/PLPP3/LIMS2	6
	GO:0008016	BP	GO:0008016	regulation of heart contraction	7/150	145/13198	0.00133059	0.0299588	0.0258176	DSP/DMD/DES/ATP1A2/GPD1L/CAV1/AGT	7
	GO:1901615	BP	GO:1901615	organic hydroxy compound metabolic process	13/150	434/13198	0.00135172	0.030124	0.02596	APOB/GC/PTGR1/MAOB/ADH1B/ADH5/MAOA/PON1/HMGCS2/PLPP3/SULT1A3/SULT1A4/LCAT	13
	GO:0032368	BP	GO:0032368	regulation of lipid transport	6/150	107/13198	0.00137309	0.0302912	0.026104	ABCA8/PON1/CAV1/AGT/APOA2/ADIPOQ	6
	GO:0072010	BP	GO:0072010	glomerular epithelium development	3/150	20/13198	0.00142339	0.0310868	0.0267897	LAMB2/CD34/ADIPOQ	3
	GO:0003015	BP	GO:0003015	heart process	8/150	190/13198	0.00147025	0.0317923	0.0273977	DSP/DMD/DES/ATP1A2/SGCD/GPD1L/CAV1/AGT	8
	GO:1901616	BP	GO:1901616	organic hydroxy compound catabolic process	4/150	44/13198	0.00152849	0.0327277	0.0282038	MAOB/MAOA/SULT1A3/SULT1A4	4
	GO:0051131	BP	GO:0051131	chaperone-mediated protein complex assembly	3/150	21/13198	0.00164687	0.0349199	0.030093	CLU/APCS/TMEM35A	3
	GO:0019229	BP	GO:0019229	regulation of vasoconstriction	4/150	46/13198	0.00180542	0.0374155	0.0322436	ATP1A2/CAV1/AGT/ITGA9	4
	GO:1902305	BP	GO:1902305	regulation of sodium ion transmembrane transport	4/150	46/13198	0.00180542	0.0374155	0.0322436	DMD/UTRN/ATP1A2/GPD1L	4
	GO:0060048	BP	GO:0060048	cardiac muscle contraction	6/150	113/13198	0.00181596	0.0374155	0.0322436	DSP/DMD/ATP1A2/SGCD/GPD1L/CAV1	6
	GO:0030048	BP	GO:0030048	actin filament-based movement	6/150	114/13198	0.0018992	0.038765	0.0334065	DSP/ATP1A2/MYO5C/SGCD/GPD1L/CAV1	6
	GO:0001990	BP	GO:0001990	regulation of systemic arterial blood pressure by hormone	3/150	23/13198	0.00215678	0.0432148	0.0372412	CMA1/AGT/CPA3	3
	GO:0034377	BP	GO:0034377	plasma lipoprotein particle assembly	3/150	23/13198	0.00215678	0.0432148	0.0372412	APOB/APOA2/LCAT	3
	GO:0009308	BP	GO:0009308	amine metabolic process	5/150	81/13198	0.00227172	0.045104	0.0388692	AOC3/MAOB/MAOA/SULT1A3/SULT1A4	5
	GO:0006979	BP	GO:0006979	response to oxidative stress	11/150	353/13198	0.00232848	0.0458144	0.0394815	COL6A1/HP/HBB/HBA1/HBA2/PTGS1/SOD3/GPX3/GJB2/MB/ADIPOQ	11
	GO:0033137	BP	GO:0033137	negative regulation of peptidyl-serine phosphorylation	3/150	24/13198	0.00244451	0.047564	0.0409892	DMD/GPD1L/CAV1	3
	GO:0072073	BP	GO:0072073	kidney epithelium development	6/150	120/13198	0.00246096	0.047564	0.0409892	LAMA5/LAMB2/KANK2/AGT/CD34/ADIPOQ	6
	GO:0072562	CC	GO:0072562	blood microparticle	28/158	107/13737	8.80675e-31	2.04317e-28	1.47397e-28	ALB/C3/A2M/TF/CP/GC/HP/HBB/HBD/KNG1/ITIH4/HPX/PZP/HPR/CLU/AFM/HBA1/HBA2/AMBP/A1BG/PON1/APCS/CD5L/AGT/JCHAIN/APOA2/BCHE/FCN3	28
	GO:0062023	CC	GO:0062023	collagen-containing extracellular matrix	38/158	388/13737	5.62885e-25	6.52947e-23	4.71046e-23	COL6A3/LAMA5/TNXB/A2M/COL14A1/LAMB2/COL6A1/VWF/COL7A1/COL6A2/COL6A5/SERPINA1/KNG1/ITIH4/HPX/COL6A6/PZP/PRELP/TPSAB1/ELN/CLU/AMBP/A1BG/CMA1/SBSPON/SOD3/OGN/DPT/AZGP1/APCS/L1CAM/AGT/COL28A1/CPA3/MFAP5/MFAP4/FCN3/ADIPOQ	38
	GO:0031012	CC	GO:0031012	extracellular matrix	39/158	492/13737	2.97692e-22	1.85857e-20	1.3408e-20	COL6A3/LAMA5/TNXB/A2M/COL14A1/LAMB2/COL6A1/VWF/COL7A1/COL6A2/COL6A5/SERPINA1/MUC5B/KNG1/ITIH4/HPX/COL6A6/PZP/PRELP/TPSAB1/ELN/CLU/AMBP/A1BG/CMA1/SBSPON/SOD3/OGN/DPT/AZGP1/APCS/L1CAM/AGT/COL28A1/CPA3/MFAP5/MFAP4/FCN3/ADIPOQ	39
	GO:0030312	CC	GO:0030312	external encapsulating structure	39/158	493/13737	3.20443e-22	1.85857e-20	1.3408e-20	COL6A3/LAMA5/TNXB/A2M/COL14A1/LAMB2/COL6A1/VWF/COL7A1/COL6A2/COL6A5/SERPINA1/MUC5B/KNG1/ITIH4/HPX/COL6A6/PZP/PRELP/TPSAB1/ELN/CLU/AMBP/A1BG/CMA1/SBSPON/SOD3/OGN/DPT/AZGP1/APCS/L1CAM/AGT/COL28A1/CPA3/MFAP5/MFAP4/FCN3/ADIPOQ	39
	GO:0042383	CC	GO:0042383	sarcolemma	15/158	117/13737	4.79455e-12	2.22467e-10	1.60491e-10	COL6A3/FLNC/DMD/UTRN/SYNM/DES/COL6A1/COL6A2/ATP1A2/PGM5/DTNA/SGCD/CAV1/SGCE/SSPN	15
	GO:0016010	CC	GO:0016010	dystrophin-associated glycoprotein complex	7/158	15/13737	1.3882e-10	5.36772e-09	3.87235e-09	DMD/UTRN/PGM5/SNTB2/SGCD/SGCE/SSPN	7
	GO:0090665	CC	GO:0090665	glycoprotein complex	7/158	20/13737	1.59345e-09	5.28116e-08	3.80991e-08	DMD/UTRN/PGM5/SNTB2/SGCD/SGCE/SSPN	7
	GO:0005788	CC	GO:0005788	endoplasmic reticulum lumen	18/158	285/13737	4.69849e-09	1.36256e-07	9.82974e-08	COL6A3/APOB/ALB/C3/COL14A1/LAMB2/TF/COL6A1/COL7A1/CP/COL6A2/SERPINA1/KNG1/CLU/SERPIND1/COL28A1/APOA2/BCHE	18
	GO:0005581	CC	GO:0005581	collagen trimer	10/158	76/13737	1.51515e-08	3.90573e-07	2.81766e-07	COL6A3/COL14A1/COL6A1/COL7A1/COL6A2/COL6A5/COL6A6/COL28A1/FCN3/ADIPOQ	10
	GO:0031838	CC	GO:0031838	haptoglobin-hemoglobin complex	5/158	11/13737	8.25539e-08	1.91525e-06	1.38169e-06	HP/HBB/HBD/HBA1/HBA2	5
	GO:0071682	CC	GO:0071682	endocytic vesicle lumen	6/158	21/13737	9.90406e-08	2.08886e-06	1.50693e-06	APOB/HP/HBB/HPX/HBA1/HBA2	6
	GO:0030055	CC	GO:0030055	cell-substrate junction	18/158	422/13737	1.71237e-06	3.31059e-05	2.38831e-05	FLNC/DMD/TNS1/SYNPO2/SORBS1/LPP/CNN1/PGM5/CSRP1/SNTB2/ITGA5/SORBS2/FHL1/RRAS/CAV1/L1CAM/LIMS2/ZFYVE21	18
	GO:0034358	CC	GO:0034358	plasma lipoprotein particle	6/158	35/13737	2.59342e-06	4.29766e-05	3.1004e-05	APOB/HPR/CLU/PON1/APOA2/LCAT	6
	GO:1990777	CC	GO:1990777	lipoprotein particle	6/158	35/13737	2.59342e-06	4.29766e-05	3.1004e-05	APOB/HPR/CLU/PON1/APOA2/LCAT	6
	GO:0032994	CC	GO:0032994	protein-lipid complex	6/158	38/13737	4.28706e-06	6.63065e-05	4.78345e-05	APOB/HPR/CLU/PON1/APOA2/LCAT	6
	GO:0005925	CC	GO:0005925	focal adhesion	17/158	413/13737	5.44778e-06	7.89928e-05	5.69866e-05	FLNC/TNS1/SYNPO2/SORBS1/LPP/CNN1/PGM5/CSRP1/SNTB2/ITGA5/SORBS2/FHL1/RRAS/CAV1/L1CAM/LIMS2/ZFYVE21	17
	GO:0031091	CC	GO:0031091	platelet alpha granule	8/158	88/13737	7.56189e-06	9.69306e-05	6.99272e-05	ALB/A2M/VWF/SERPINA1/KNG1/CLU/A1BG/SELP	8
	GO:0005833	CC	GO:0005833	hemoglobin complex	4/158	12/13737	7.76186e-06	9.69306e-05	6.99272e-05	HBB/HBD/HBA1/HBA2	4
	GO:0034364	CC	GO:0034364	high-density lipoprotein particle	5/158	25/13737	8.33427e-06	9.69306e-05	6.99272e-05	HPR/CLU/PON1/APOA2/LCAT	5
	GO:0031093	CC	GO:0031093	platelet alpha granule lumen	7/158	64/13737	8.35609e-06	9.69306e-05	6.99272e-05	ALB/A2M/VWF/SERPINA1/KNG1/CLU/A1BG	7
	GO:0098797	CC	GO:0098797	plasma membrane protein complex	17/158	430/13737	9.26687e-06	0.000102377	7.38563e-05	DMD/UTRN/TF/SORBS1/ATP1A2/PGM5/C7/SNTB2/ITGA5/SGCD/CAV1/GNAO1/ITGA9/GJB2/SGCE/SSPN/GNG7	17
	GO:0005901	CC	GO:0005901	caveola	7/158	67/13737	1.13652e-05	0.000119851	8.64626e-05	SORBS1/EHD2/ATP1A2/CAVIN1/CAVIN2/CAV1/CAVIN3	7
	GO:0030016	CC	GO:0030016	myofibril	11/158	210/13737	3.09944e-05	0.000312639	0.000225543	FLNC/DMD/SYNM/SYNPO2/DES/COL6A1/PGM5/LDB3/CSRP1/SORBS2/TMOD2	11
	GO:0043034	CC	GO:0043034	costamere	4/158	18/13737	4.54652e-05	0.000421531	0.000304099	FLNC/DMD/SYNM/PGM5	4
	GO:0043292	CC	GO:0043292	contractile fiber	11/158	219/13737	4.55136e-05	0.000421531	0.000304099	FLNC/DMD/SYNM/SYNPO2/DES/COL6A1/PGM5/LDB3/CSRP1/SORBS2/TMOD2	11
	GO:0030018	CC	GO:0030018	Z disc	8/158	113/13737	4.72405e-05	0.000421531	0.000304099	FLNC/DMD/SYNPO2/DES/PGM5/LDB3/CSRP1/SORBS2	8
	GO:0044853	CC	GO:0044853	plasma membrane raft	7/158	89/13737	7.29021e-05	0.000626418	0.000451908	SORBS1/EHD2/ATP1A2/CAVIN1/CAVIN2/CAV1/CAVIN3	7
	GO:0031674	CC	GO:0031674	I band	8/158	125/13737	9.66701e-05	0.000800981	0.00057784	FLNC/DMD/SYNPO2/DES/PGM5/LDB3/CSRP1/SORBS2	8
	GO:0034774	CC	GO:0034774	secretory granule lumen	12/158	315/13737	0.000284645	0.00227716	0.00164278	ALB/C3/A2M/TF/VWF/SERPINA1/HP/KNG1/ITIH4/CLU/A1BG/TTR	12
	GO:0060205	CC	GO:0060205	cytoplasmic vesicle lumen	12/158	317/13737	0.000301526	0.0023221	0.0016752	ALB/C3/A2M/TF/VWF/SERPINA1/HP/KNG1/ITIH4/CLU/A1BG/TTR	12
	GO:0031983	CC	GO:0031983	vesicle lumen	12/158	318/13737	0.000310281	0.0023221	0.0016752	ALB/C3/A2M/TF/VWF/SERPINA1/HP/KNG1/ITIH4/CLU/A1BG/TTR	12
	GO:0030017	CC	GO:0030017	sarcomere	9/158	190/13737	0.000350118	0.00253836	0.00183121	FLNC/DMD/SYNPO2/DES/PGM5/LDB3/CSRP1/SORBS2/TMOD2	9
	GO:0045121	CC	GO:0045121	membrane raft	9/158	238/13737	0.00173506	0.0118358	0.0085385	DMD/SORBS1/EHD2/ATP1A2/CAVIN1/CAVIN2/CAV1/CAVIN3/PLPP3	9
	GO:0014704	CC	GO:0014704	intercalated disc	4/158	45/13737	0.00173941	0.0118358	0.0085385	DSP/DES/ATP1A2/PGM5	4
	GO:0098857	CC	GO:0098857	membrane microdomain	9/158	239/13737	0.00178557	0.0118358	0.0085385	DMD/SORBS1/EHD2/ATP1A2/CAVIN1/CAVIN2/CAV1/CAVIN3/PLPP3	9
	GO:0001725	CC	GO:0001725	stress fiber	5/158	83/13737	0.0026669	0.0167222	0.0120636	SYNPO2/SORBS1/LPP/PGM5/LDB3	5
	GO:0097517	CC	GO:0097517	contractile actin filament bundle	5/158	83/13737	0.0026669	0.0167222	0.0120636	SYNPO2/SORBS1/LPP/PGM5/LDB3	5
	GO:0005604	CC	GO:0005604	basement membrane	5/158	86/13737	0.00311221	0.0189418	0.0136649	LAMA5/LAMB2/COL6A1/COL7A1/COL28A1	5
	GO:0098636	CC	GO:0098636	protein complex involved in cell adhesion	4/158	53/13737	0.00318419	0.0189418	0.0136649	TNXB/LAMB2/ITGA5/ITGA9	4
	GO:0030139	CC	GO:0030139	endocytic vesicle	10/158	312/13737	0.00327799	0.0190123	0.0137158	APOB/TF/EHD2/HP/HBB/HPX/HBA1/HBA2/CAV1/LPAR1	10
	GO:0042641	CC	GO:0042641	actomyosin	5/158	89/13737	0.00360883	0.0204207	0.0147318	SYNPO2/SORBS1/LPP/PGM5/LDB3	5
	GO:0032432	CC	GO:0032432	actin filament bundle	5/158	93/13737	0.00435631	0.0240634	0.0173597	SYNPO2/SORBS1/LPP/PGM5/LDB3	5
	GO:0005911	CC	GO:0005911	cell-cell junction	12/158	447/13737	0.0055271	0.0298207	0.0215131	DSP/SYNM/DES/SORBS1/ATP1A2/PGM5/LDB3/ITGA5/PLPP3/GJB2/LIMS2/CADM3	12
	GO:0031594	CC	GO:0031594	neuromuscular junction	4/158	64/13737	0.0062685	0.0330521	0.0238443	LAMA5/UTRN/LAMB2/DES	4
	GO:0044291	CC	GO:0044291	cell-cell contact zone	4/158	66/13737	0.0069861	0.0360173	0.0259834	DSP/DES/ATP1A2/PGM5	4
	GO:0001527	CC	GO:0001527	microfibril	2/158	12/13737	0.00804403	0.0405699	0.0292678	MFAP5/MFAP4	2
	GO:0015629	CC	GO:0015629	actin cytoskeleton	12/158	471/13737	0.00824748	0.040711	0.0293695	SYNPO2/SORBS1/LPP/SMTN/CNN1/PGM5/LDB3/SORBS2/MYO5C/TMOD2/ARPC1A/GYS2	12
	GO:0042627	CC	GO:0042627	chylomicron	2/158	13/13737	0.00943525	0.0456037	0.0328992	APOB/APOA2	2
	GO:0005201	MF	GO:0005201	extracellular matrix structural constituent	20/151	148/13551	1.965e-16	5.81641e-14	4.69532e-14	COL6A3/LAMA5/TNXB/COL14A1/LAMB2/COL6A1/VWF/COL7A1/COL6A2/COL6A5/COL6A6/PRELP/ELN/SBSPON/OGN/DPT/COL28A1/MFAP5/MFAP4/ADIPOQ	20
	GO:0004867	MF	GO:0004867	serine-type endopeptidase inhibitor activity	12/151	74/13551	2.85886e-11	4.23111e-09	3.41558e-09	COL6A3/A2M/COL7A1/SERPINA1/ITIH4/PZP/SERPIND1/AMBP/AGT/SERPINA6/COL28A1/SERPINA7	12
	GO:0016209	MF	GO:0016209	antioxidant activity	12/151	81/13551	8.61945e-11	8.50453e-09	6.86532e-09	ALB/CP/HP/HBB/HBD/HBA1/HBA2/PTGS1/SOD3/GPX3/MB/MGST2	12
	GO:0004866	MF	GO:0004866	endopeptidase inhibitor activity	14/151	127/13551	1.30228e-10	9.6369e-09	7.77943e-09	COL6A3/C3/A2M/COL7A1/SERPINA1/KNG1/ITIH4/PZP/SERPIND1/AMBP/AGT/SERPINA6/COL28A1/SERPINA7	14
	GO:0030414	MF	GO:0030414	peptidase inhibitor activity	14/151	132/13551	2.19533e-10	1.29964e-08	1.04914e-08	COL6A3/C3/A2M/COL7A1/SERPINA1/KNG1/ITIH4/PZP/SERPIND1/AMBP/AGT/SERPINA6/COL28A1/SERPINA7	14
	GO:0061135	MF	GO:0061135	endopeptidase regulator activity	14/151	144/13551	7.04122e-10	3.47367e-08	2.80413e-08	COL6A3/C3/A2M/COL7A1/SERPINA1/KNG1/ITIH4/PZP/SERPIND1/AMBP/AGT/SERPINA6/COL28A1/SERPINA7	14
	GO:0061134	MF	GO:0061134	peptidase regulator activity	15/151	185/13551	2.15623e-09	9.11776e-08	7.36035e-08	COL6A3/C3/A2M/COL7A1/SERPINA1/KNG1/ITIH4/PZP/SERPIND1/AMBP/CAV1/AGT/SERPINA6/COL28A1/SERPINA7	15
	GO:0004601	MF	GO:0004601	peroxidase activity	9/151	54/13551	7.23146e-09	2.67564e-07	2.15992e-07	CP/HBB/HBD/HBA1/HBA2/PTGS1/GPX3/MB/MGST2	9
	GO:0016684	MF	GO:0016684	oxidoreductase activity, acting on peroxide as acceptor	9/151	56/13551	1.01087e-08	3.32465e-07	2.68384e-07	CP/HBB/HBD/HBA1/HBA2/PTGS1/GPX3/MB/MGST2	9
	GO:0030020	MF	GO:0030020	extracellular matrix structural constituent conferring tensile strength	8/151	42/13551	1.69012e-08	5.00276e-07	4.0385e-07	COL6A3/COL14A1/COL6A1/COL7A1/COL6A2/COL6A5/COL6A6/COL28A1	8
	GO:0004857	MF	GO:0004857	enzyme inhibitor activity	17/151	309/13551	6.06517e-08	1.63208e-06	1.31751e-06	COL6A3/C3/A2M/COL7A1/SERPINA1/KNG1/ITIH4/PRKAR2B/PZP/SERPIND1/AMBP/CAV1/AGT/SERPINA6/COL28A1/SERPINA7/APOA2	17
	GO:0005344	MF	GO:0005344	oxygen carrier activity	5/151	12/13551	1.19567e-07	2.94931e-06	2.38085e-06	HBB/HBD/HBA1/HBA2/MB	5
	GO:0019825	MF	GO:0019825	oxygen binding	6/151	25/13551	2.57682e-07	5.86721e-06	4.73633e-06	ALB/HBB/HBD/HBA1/HBA2/MB	6
	GO:0140678	MF	GO:0140678	molecular function inhibitor activity	17/151	392/13551	1.73224e-06	3.66245e-05	2.95653e-05	COL6A3/C3/A2M/COL7A1/SERPINA1/KNG1/ITIH4/PRKAR2B/PZP/SERPIND1/AMBP/CAV1/AGT/SERPINA6/COL28A1/SERPINA7/APOA2	17
	GO:0031720	MF	GO:0031720	haptoglobin binding	4/151	10/13551	2.95353e-06	5.82829e-05	4.70491e-05	HBB/HBD/HBA1/HBA2	4
	GO:1901681	MF	GO:1901681	sulfur compound binding	12/151	233/13551	1.14748e-05	0.000212284	0.000171367	APOB/TNXB/KNG1/PRELP/SERPIND1/SOD3/COL28A1/CD34/SULT1A3/SULT1A4/SELP/MGST2	12
	GO:0043177	MF	GO:0043177	organic acid binding	10/151	174/13551	2.47869e-05	0.000431583	0.000348397	ALB/HBB/HBD/ADH5/HBA1/HBA2/AMBP/PTGDS/SELP/ADIPOQ	10
	GO:0003779	MF	GO:0003779	actin binding	15/151	401/13551	4.14416e-05	0.000681484	0.000550131	FLNC/DMD/UTRN/TNS1/SYNPO2/SORBS1/SMTN/GC/CNN1/LDB3/SNTB2/MYO5C/CAP2/TMOD2/ARPC1A	15
	GO:0008307	MF	GO:0008307	structural constituent of muscle	5/151	39/13551	6.81959e-05	0.00101668	0.000820722	DMD/SYNM/SMTN/CSRP1/SORBS2	5
	GO:0140104	MF	GO:0140104	molecular carrier activity	7/151	91/13551	6.86948e-05	0.00101668	0.000820722	TF/HBB/HBD/CLU/HBA1/HBA2/MB	7
	GO:0019865	MF	GO:0019865	immunoglobulin binding	4/151	23/13551	0.000111242	0.00156798	0.00126576	VWF/AMBP/PIGR/JCHAIN	4
	GO:0004252	MF	GO:0004252	serine-type endopeptidase activity	8/151	136/13551	0.0001395	0.00187691	0.00151515	HP/TPSAB1/CFI/HPR/KLKB1/CMA1/CD5L/KLK12	8
	GO:0005080	MF	GO:0005080	protein kinase C binding	5/151	48/13551	0.000187117	0.00240811	0.00194396	DSP/CAVIN2/LDB3/CAVIN3/UGT1A10	5
	GO:0005178	MF	GO:0005178	integrin binding	8/151	147/13551	0.000238285	0.00283588	0.00228928	LAMA5/UTRN/TNXB/LAMB2/VWF/ITGA5/ITGA9/PLPP3	8
	GO:0020037	MF	GO:0020037	heme binding	7/151	111/13551	0.000239517	0.00283588	0.00228928	HBB/HBD/HBA1/HBA2/AMBP/PTGS1/MB	7
	GO:0008201	MF	GO:0008201	heparin binding	8/151	148/13551	0.000249559	0.00284113	0.00229352	APOB/TNXB/KNG1/PRELP/SERPIND1/SOD3/COL28A1/SELP	8
	GO:0017166	MF	GO:0017166	vinculin binding	3/151	12/13551	0.000277183	0.00298361	0.00240853	DMD/UTRN/SYNM	3
	GO:0016614	MF	GO:0016614	oxidoreductase activity, acting on CH-OH group of donors	7/151	114/13551	0.000282234	0.00298361	0.00240853	PHGDH/PTGR1/ADH1B/ADH5/GPD1L/LIPF/DHRS1	7
	GO:0008236	MF	GO:0008236	serine-type peptidase activity	8/151	153/13551	0.000312689	0.00319158	0.00257642	HP/TPSAB1/CFI/HPR/KLKB1/CMA1/CD5L/KLK12	8
	GO:0005507	MF	GO:0005507	copper ion binding	5/151	54/13551	0.00032755	0.00323182	0.0026089	ALB/CP/AOC3/SNCG/SOD3	5
	GO:0016641	MF	GO:0016641	oxidoreductase activity, acting on the CH-NH2 group of donors, oxygen as acceptor	3/151	13/13551	0.000357399	0.00341259	0.00275483	AOC3/MAOB/MAOA	3
	GO:0017171	MF	GO:0017171	serine hydrolase activity	8/151	157/13551	0.000372096	0.00344189	0.00277848	HP/TPSAB1/CFI/HPR/KLKB1/CMA1/CD5L/KLK12	8
	GO:0046906	MF	GO:0046906	tetrapyrrole binding	7/151	121/13551	0.000405956	0.0036413	0.00293946	HBB/HBD/HBA1/HBA2/AMBP/PTGS1/MB	7
	GO:0005539	MF	GO:0005539	glycosaminoglycan binding	9/151	206/13551	0.000499751	0.00435077	0.00351218	APOB/TNXB/KNG1/PRELP/SERPIND1/SOD3/COL28A1/JCHAIN/SELP	9
	GO:0005518	MF	GO:0005518	collagen binding	5/151	63/13551	0.00067183	0.00561443	0.00453227	TNXB/COL14A1/COL6A1/VWF/COL6A2	5
	GO:0016638	MF	GO:0016638	oxidoreductase activity, acting on the CH-NH2 group of donors	3/151	16/13551	0.000682836	0.00561443	0.00453227	AOC3/MAOB/MAOA	3
	GO:0016616	MF	GO:0016616	oxidoreductase activity, acting on the CH-OH group of donors, NAD or NADP as acceptor	6/151	106/13551	0.0011838	0.00947039	0.00764502	PHGDH/PTGR1/ADH1B/ADH5/GPD1L/DHRS1	6
	GO:0004602	MF	GO:0004602	glutathione peroxidase activity	3/151	21/13551	0.00155686	0.0121271	0.00978968	CP/GPX3/MGST2	3
	GO:0005179	MF	GO:0005179	hormone activity	4/151	47/13551	0.00182134	0.0138235	0.0111591	KNG1/AGT/TTR/ADIPOQ	4
	GO:0005496	MF	GO:0005496	steroid binding	5/151	86/13551	0.00271335	0.0200788	0.0162087	GC/ATP1A2/CAV1/SERPINA6/APOA2	5
	GO:0070325	MF	GO:0070325	lipoprotein particle receptor binding	3/151	27/13551	0.00326069	0.0235406	0.0190032	APOB/CLU/APOA2	3
	GO:0042805	MF	GO:0042805	actinin binding	3/151	28/13551	0.00362241	0.0255294	0.0206087	SYNPO2/LDB3/CSRP1	3
	GO:0005200	MF	GO:0005200	structural constituent of cytoskeleton	5/151	101/13551	0.00540435	0.0372021	0.0300315	DSP/DMD/SYNM/DES/SORBS2	5
	GO:0002162	MF	GO:0002162	dystroglycan binding	2/151	11/13551	0.00635125	0.0417771	0.0337248	DMD/AGR2	2
	GO:0004089	MF	GO:0004089	carbonate dehydratase activity	2/151	11/13551	0.00635125	0.0417771	0.0337248	CA1/CA3	2

## Sheet: F. DU
Table S5. Enrichment analysis of proteins classified by eight expression modes. (F) DU.
KEGG	category	subcategory	ID	Description	GeneRatio	BgRatio	pvalue	p.adjust	qvalue	geneID	Count
		HALLMARK	ID	Description	GeneRatio	BgRatio	pvalue	p.adjust	qvalue	geneID	Count
		HALLMARK_E2F_TARGETS	HALLMARK_E2F_TARGETS	HALLMARK_E2F_TARGETS	12/36	199/3924	8.89852e-08	2.66956e-06	2.62272e-06	MKI67/ATAD2/LIG1/NOLC1/TACC3/STMN1/POLD3/CHEK2/GINS3/EZH2/SLBP/SPC24	12
		HALLMARK_G2M_CHECKPOINT	HALLMARK_G2M_CHECKPOINT	HALLMARK_G2M_CHECKPOINT	9/36	189/3924	3.5025e-05	0.000525376	0.000516159	MKI67/KIF11/SMARCC1/NOLC1/TACC3/STMN1/NDC80/EZH2/HMGN2	9
	GO	ONTOLOGY	ID	Description	GeneRatio	BgRatio	pvalue	p.adjust	qvalue	geneID	Count
	GO:0000819	BP	GO:0000819	sister chromatid segregation	11/83	220/13198	1.21198e-07	0.000192584	0.000182436	KIF11/SMARCC1/NCAPG/TACC3/KIFC1/NCAPH/UHRF1/NDC80/CHEK2/SPC24/BCL7A	11
	GO:0007059	BP	GO:0007059	chromosome segregation	13/83	391/13198	8.95727e-07	0.000560783	0.000531231	MKI67/KIF11/SMARCC1/NCAPG/TACC3/KIFC1/NCAPH/UHRF1/NDC80/CHEK2/SPC24/HAUS1/BCL7A	13
	GO:0051983	BP	GO:0051983	regulation of chromosome segregation	8/83	124/13198	1.05875e-06	0.000560783	0.000531231	MKI67/SMARCC1/NCAPG/TACC3/NCAPH/NDC80/SPC24/BCL7A	8
	GO:0098813	BP	GO:0098813	nuclear chromosome segregation	11/83	290/13198	1.89015e-06	0.000750864	0.000711295	KIF11/SMARCC1/NCAPG/TACC3/KIFC1/NCAPH/UHRF1/NDC80/CHEK2/SPC24/BCL7A	11
	GO:0007052	BP	GO:0007052	mitotic spindle organization	7/83	124/13198	1.25287e-05	0.00398161	0.00377179	KIF11/TACC3/KIFC1/UHRF1/STMN1/NDC80/CHEK2	7
	GO:0000070	BP	GO:0000070	mitotic sister chromatid segregation	8/83	180/13198	1.69029e-05	0.00447644	0.00424054	KIF11/NCAPG/KIFC1/NCAPH/UHRF1/NDC80/CHEK2/SPC24	8
	GO:0007051	BP	GO:0007051	spindle organization	8/83	188/13198	2.31418e-05	0.00525319	0.00497636	KIF11/TACC3/KIFC1/UHRF1/STMN1/NDC80/CHEK2/HAUS1	8
	GO:0140014	BP	GO:0140014	mitotic nuclear division	9/83	255/13198	3.07977e-05	0.0061172	0.00579484	MKI67/KIF11/NCAPG/KIFC1/NCAPH/UHRF1/NDC80/CHEK2/SPC24	9
	GO:1902850	BP	GO:1902850	microtubule cytoskeleton organization involved in mitosis	7/83	153/13198	4.8719e-05	0.00860162	0.00814833	KIF11/TACC3/KIFC1/UHRF1/STMN1/NDC80/CHEK2	7
	GO:0022616	BP	GO:0022616	DNA strand elongation	4/83	36/13198	7.34852e-05	0.0116768	0.0110615	LIG1/NUCKS1/POLD3/POLE3	4
	GO:0006271	BP	GO:0006271	DNA strand elongation involved in DNA replication	3/83	15/13198	0.000103334	0.0149271	0.0141404	LIG1/POLD3/POLE3	3
	GO:0051225	BP	GO:0051225	spindle assembly	6/83	124/13198	0.000127387	0.0168681	0.0159792	KIF11/KIFC1/UHRF1/NDC80/CHEK2/HAUS1	6
	GO:0031507	BP	GO:0031507	heterochromatin formation	5/83	90/13198	0.000251847	0.0307834	0.0291612	RIF1/UHRF1/DNMT3A/POLE3/EZH2	5
	GO:0007091	BP	GO:0007091	metaphase/anaphase transition of mitotic cell cycle	5/83	92/13198	0.000279054	0.0316727	0.0300036	SMARCC1/TACC3/NDC80/SPC24/BCL7A	5
	GO:0044784	BP	GO:0044784	metaphase/anaphase transition of cell cycle	5/83	94/13198	0.000308439	0.0326739	0.0309521	SMARCC1/TACC3/NDC80/SPC24/BCL7A	5
	GO:0006261	BP	GO:0006261	DNA-templated DNA replication	6/83	150/13198	0.000358275	0.0355812	0.0337061	WDHD1/LIG1/NUCKS1/POLD3/GINS3/POLE3	6
	GO:0006302	BP	GO:0006302	double-strand break repair	8/83	284/13198	0.000406404	0.037966	0.0359653	RIF1/HTATSF1/SMARCC1/MORF4L1/NUCKS1/UHRF1/CHEK2/BCL7A	8
	GO:0033045	BP	GO:0033045	regulation of sister chromatid segregation	5/83	101/13198	0.000430074	0.037966	0.0359653	SMARCC1/TACC3/NDC80/SPC24/BCL7A	5
	GO:0000280	BP	GO:0000280	nuclear division	9/83	376/13198	0.000575031	0.0480908	0.0455565	MKI67/KIF11/NCAPG/KIFC1/NCAPH/UHRF1/NDC80/CHEK2/SPC24	9
	GO:0000228	CC	GO:0000228	nuclear chromosome	8/87	201/13737	3.97217e-05	0.00830184	0.00706628	WDHD1/NCAPG/MORF4L1/NCAPH/POLD3/GINS3/CFDP1/POLE3	8
	GO:0098687	CC	GO:0098687	chromosomal region	10/87	381/13737	0.000143071	0.0108866	0.00926633	RIF1/SMARCC1/NCAPG/NDC80/CHEK2/DNMT3A/CFDP1/POLE3/EZH2/SPC24	10
	GO:0000775	CC	GO:0000775	chromosome, centromeric region	8/87	249/13737	0.00017711	0.0108866	0.00926633	SMARCC1/NCAPG/NDC80/DNMT3A/CFDP1/POLE3/EZH2/SPC24	8
	GO:0000793	CC	GO:0000793	condensed chromosome	8/87	255/13737	0.000208355	0.0108866	0.00926633	MKI67/RIF1/SMARCC1/NCAPG/NCAPH/NDC80/CFDP1/SPC24	8
	GO:0000791	CC	GO:0000791	euchromatin	4/87	52/13737	0.000322238	0.0134696	0.0114649	RBMX/UHRF1/H1-2/DNMT3A	4

## Sheet: G. DS
Table S5. Enrichment analysis of proteins classified by eight expression modes. (G) DS.
KEGG	category	subcategory	ID	Description	GeneRatio	BgRatio	pvalue	p.adjust	qvalue	geneID	Count
		HALLMARK	ID	Description	GeneRatio	BgRatio	pvalue	p.adjust	qvalue	geneID	Count
	GO	ONTOLOGY	ID	Description	GeneRatio	BgRatio	pvalue	p.adjust	qvalue	geneID	Count
	GO:0008380	BP	GO:0008380	RNA splicing	59/877	428/13198	6.1434e-08	0.000169638	0.000169523	SRRM2/C1QBP/ZCCHC8/PPP1R9B/CDK12/RBM10/DHX16/METTL3/RBMXL1/RBM8A/ZPR1/RBM12B/PTBP2/CWC22/RBM6/SLU7/RNF113A/GPATCH1/ESS2/TGS1/SMNDC1/GCFC2/NSRP1/ZBTB7A/RBM15B/BUD31/C9orf78/ARL6IP4/CWC15/UPF3B/SDE2/PRPF18/THOC5/MFAP1/MBNL1/FRG1/PRPF39/AKAP17A/TADA3/HABP4/SNIP1/CIRBP/DNAJC17/SRSF10/UPF3A/RBM3/C2orf49/TAF10/LSM1/GEMIN6/ZMAT2/WBP4/SNRPG/ZBTB8OS/SYF2/GEMIN8/ENY2/CWC25/SREK1IP1	59
	GO:0006397	BP	GO:0006397	mRNA processing	62/877	462/13198	7.63619e-08	0.000169638	0.000169523	SRRM2/CHD8/ZC3H14/C1QBP/ZCCHC8/SLTM/CDK12/RBM10/DHX16/METTL3/AHCYL1/RBMXL1/RBM8A/ZPR1/PTBP2/CWC22/RBM6/SLU7/RPUSD2/RNF113A/GPATCH1/ESS2/RNASEL/TRUB1/TGS1/POLR2D/SMNDC1/GCFC2/ALKBH5/NSRP1/ZBTB7A/RBM15B/BUD31/C9orf78/ARL6IP4/CWC15/UPF3B/SDE2/PRPF18/THOC5/MFAP1/MBNL1/FRG1/PRPF39/AKAP17A/HABP4/SNIP1/CIRBP/DNAJC17/SRSF10/ZFP36L1/UPF3A/RBM3/LSM1/GEMIN6/ZMAT2/WBP4/SNRPG/SYF2/GEMIN8/CWC25/SREK1IP1	62
	GO:0000375	BP	GO:0000375	RNA splicing, via transesterification reactions	44/877	292/13198	2.5253e-07	0.000373997	0.000373745	SRRM2/C1QBP/ZCCHC8/RBM10/DHX16/METTL3/RBMXL1/RBM8A/PTBP2/CWC22/RBM6/SLU7/RNF113A/GPATCH1/ESS2/TGS1/SMNDC1/GCFC2/NSRP1/ZBTB7A/RBM15B/BUD31/C9orf78/CWC15/UPF3B/SDE2/PRPF18/MFAP1/FRG1/PRPF39/SNIP1/CIRBP/DNAJC17/SRSF10/UPF3A/RBM3/LSM1/GEMIN6/ZMAT2/WBP4/SNRPG/SYF2/GEMIN8/CWC25	44
	GO:0000377	BP	GO:0000377	RNA splicing, via transesterification reactions with bulged adenosine as nucleophile	42/877	288/13198	1.1506e-06	0.000758308	0.000757796	SRRM2/C1QBP/ZCCHC8/RBM10/DHX16/METTL3/RBMXL1/RBM8A/PTBP2/CWC22/RBM6/SLU7/RNF113A/GPATCH1/ESS2/TGS1/GCFC2/NSRP1/ZBTB7A/RBM15B/BUD31/C9orf78/CWC15/UPF3B/SDE2/PRPF18/MFAP1/FRG1/PRPF39/SNIP1/CIRBP/DNAJC17/SRSF10/UPF3A/RBM3/GEMIN6/ZMAT2/WBP4/SNRPG/SYF2/GEMIN8/CWC25	42
	GO:0000398	BP	GO:0000398	mRNA splicing, via spliceosome	42/877	288/13198	1.1506e-06	0.000758308	0.000757796	SRRM2/C1QBP/ZCCHC8/RBM10/DHX16/METTL3/RBMXL1/RBM8A/PTBP2/CWC22/RBM6/SLU7/RNF113A/GPATCH1/ESS2/TGS1/GCFC2/NSRP1/ZBTB7A/RBM15B/BUD31/C9orf78/CWC15/UPF3B/SDE2/PRPF18/MFAP1/FRG1/PRPF39/SNIP1/CIRBP/DNAJC17/SRSF10/UPF3A/RBM3/GEMIN6/ZMAT2/WBP4/SNRPG/SYF2/GEMIN8/CWC25	42
	GO:0016226	BP	GO:0016226	iron-sulfur cluster assembly	11/877	29/13198	1.19472e-06	0.000758308	0.000757796	CIAPIN1/CIAO3/XDH/NUBP2/NDUFAB1/GLRX5/NFU1/ISCA2/CIAO2B/CIAO2A/FDX2	11
	GO:0031163	BP	GO:0031163	metallo-sulfur cluster assembly	11/877	29/13198	1.19472e-06	0.000758308	0.000757796	CIAPIN1/CIAO3/XDH/NUBP2/NDUFAB1/GLRX5/NFU1/ISCA2/CIAO2B/CIAO2A/FDX2	11
	GO:0006354	BP	GO:0006354	DNA-templated transcription elongation	22/877	130/13198	4.29522e-05	0.0238546	0.0238385	ZC3H4/CDK12/MED1/GTF2F1/INTS4/SETD2/ERCC3/ELL/HEXIM1/ELOA/ADRM1/INTS14/ERCC2/THOC5/HMGN1/CCNT1/EAPP/MED28/POLR2I/MED6/ENY2/MED8	22
	GO:0016607	CC	GO:0016607	nuclear speck	56/925	382/13737	2.53192e-08	1.49383e-05	1.38856e-05	SRRM2/YLPM1/TRIP12/ZC3H14/HEATR5B/CDK12/RREB1/RBBP6/RBM10/ZC3H18/METTL3/SMC5/RBM8A/TAB1/CWC22/SLU7/RNF113A/KAT6A/PRCC/ELL/TOE1/MBD1/RING1/HDAC4/POLR2D/SMNDC1/EHMT2/ALKBH5/NSRP1/RBM15B/ARL6IP4/CWC15/C12orf57/SDE2/PRPF18/USP36/SAP130/WAC/AKAP17A/HDAC5/HABP4/DGKQ/SRSF10/SCAPER/MSL1/EAPP/WBP4/TMEM179B/POMP/VPS72/DENND1B/MOCS2/SYF2/KAZN/PNISR/CWC25	56
	GO:0005681	CC	GO:0005681	spliceosomal complex	32/925	199/13737	3.56931e-06	0.00105295	0.000978743	SRRM2/ZCCHC8/DHX16/RBMXL1/RBM8A/PTBP2/CWC22/SLU7/RNF113A/GPATCH1/ESS2/SMNDC1/GCFC2/CCDC12/BUD31/C9orf78/CWC15/PRPF18/MFAP1/WAC/FRG1/PRPF39/AKAP17A/SNIP1/CIRBP/DNAJC17/RBM3/ZMAT2/WBP4/SNRPG/SYF2/CWC25	32
	GO:0005758	CC	GO:0005758	mitochondrial intermembrane space	17/925	76/13737	9.05969e-06	0.00178174	0.00165617	CIAPIN1/MIX23/GOLPH3/SOD1/NDUFB7/ARL2BP/CHCHD5/NDUFA8/TIMM8A/HAX1/TIMM10/TRIAP1/COA7/TIMM8B/CMC4/TIMM10B/COA4	17
	GO:0031970	CC	GO:0031970	organelle envelope lumen	17/925	85/13737	4.26459e-05	0.00556071	0.00516883	CIAPIN1/MIX23/GOLPH3/SOD1/NDUFB7/ARL2BP/CHCHD5/NDUFA8/TIMM8A/HAX1/TIMM10/TRIAP1/COA7/TIMM8B/CMC4/TIMM10B/COA4	17
	GO:0005684	CC	GO:0005684	U2-type spliceosomal complex	18/925	94/13737	4.71246e-05	0.00556071	0.00516883	SRRM2/DHX16/RBM8A/CWC22/RNF113A/GCFC2/CCDC12/BUD31/CWC15/PRPF18/MFAP1/PRPF39/SNIP1/ZMAT2/WBP4/SNRPG/SYF2/CWC25	18
	GO:0003712	MF	GO:0003712	transcription coregulator activity	58/924	454/13551	2.44727e-06	0.00182322	0.00176461	SPEN/NCOR2/C1QBP/HDGF/NME2/MED1/SRCAP/RCOR1/PSMD9/SMARCE1/PHF2/SMARCD1/RNF14/IRF2BP1/TRIM24/KAT6A/NCOA2/NCOA3/TBL1X/BRD8/HDAC3/HSBP1/RAP2C/USP16/SRA1/HMGA1/CALCOCO1/PEX14/CNOT2/AJUBA/BRD7/KDM5A/TFAP2A/BUD31/JMY/PIR/CCDC124/DCAF6/NOTCH1/ARK2N/ARL2BP/KDM5B/LPIN3/TDP2/PMF1/EDF1/NAB2/TADA3/KDM2B/NCOA1/ATN1/ING4/BCOR/RERE/MED6/ENY2/MED8/BCL3	58
	GO:0003713	MF	GO:0003713	transcription coactivator activity	37/924	249/13551	5.78804e-06	0.00215604	0.00208674	NME2/MED1/SRCAP/PSMD9/SMARCE1/PHF2/SMARCD1/RNF14/TRIM24/KAT6A/NCOA2/NCOA3/BRD8/RAP2C/USP16/SRA1/HMGA1/CALCOCO1/BRD7/KDM5A/BUD31/JMY/CCDC124/DCAF6/NOTCH1/ARL2BP/LPIN3/PMF1/EDF1/TADA3/NCOA1/ATN1/ING4/RERE/MED6/ENY2/BCL3	37
	GO:0031593	MF	GO:0031593	polyubiquitin modification-dependent protein binding	14/924	56/13551	1.6604e-05	0.00412333	0.00399079	EPS15/UBQLN2/SQSTM1/OPTN/UBQLN4/UBXN1/IKBKG/UIMC1/RNF169/ZFAND2B/ZBTB1/UBL7/ZFAND6/TNIP2	14
	GO:0051536	MF	GO:0051536	iron-sulfur cluster binding	15/924	69/13551	4.98252e-05	0.00886199	0.00857713	POLD1/CIAPIN1/CDKAL1/PRIM2/CIAO3/XDH/NUBP2/ERCC2/GLRX5/NFU1/DPH1/DPH2/ISCA2/FDX1/FDX2	15
	GO:0051540	MF	GO:0051540	metal cluster binding	15/924	70/13551	5.94765e-05	0.00886199	0.00857713	POLD1/CIAPIN1/CDKAL1/PRIM2/CIAO3/XDH/NUBP2/ERCC2/GLRX5/NFU1/DPH1/DPH2/ISCA2/FDX1/FDX2	15
	GO:0051539	MF	GO:0051539	4 iron, 4 sulfur cluster binding	11/924	43/13551	0.00010613	0.0131778	0.0127542	POLD1/CIAPIN1/CDKAL1/PRIM2/CIAO3/NUBP2/ERCC2/NFU1/DPH1/DPH2/ISCA2	11
	GO:0030374	MF	GO:0030374	nuclear receptor coactivator activity	12/924	52/13551	0.000152477	0.0162279	0.0157062	MED1/NCOA2/NCOA3/BRD8/SRA1/HMGA1/CALCOCO1/BUD31/DCAF6/TADA3/NCOA1/ENY2	12
	GO:0019787	MF	GO:0019787	ubiquitin-like protein transferase activity	46/924	396/13551	0.000264275	0.0246106	0.0238196	TRIP12/RBBP6/MED1/MIB1/XIAP/TRIM2/NFX1/TRIM33/HERC1/RNF14/ZNF598/IRF2BP1/TRIM24/BRAP/RNF113A/RNF123/RING1/HDAC4/ZFP91/RNF169/KCTD10/ARK2N/UHRF2/NSMCE2/UBE2G1/NOSIP/RNF2/UBE2J1/UBE2F/FBXO6/RNF149/RNF25/UBE2R2/HERC6/BCOR/RNF167/UBE2E1/MARCHF7/KCMF1/ZNRF1/RNF181/MED6/RNF11/MED8/RFFL/ATG12	46
	GO:0140030	MF	GO:0140030	modification-dependent protein binding	25/924	174/13551	0.000311406	0.0257775	0.0249489	EPS15/UBQLN2/CHD8/SQSTM1/OPTN/UBQLN4/UBXN1/PHF2/IKBKG/TRIM24/UIMC1/DNAJB2/BRD7/RNF169/KDM5A/XRCC1/ZFAND2B/ZBTB1/UBL7/ZFAND6/TNIP2/ING4/APLF/ZZZ3/ANKRD13D	25
	GO:0140297	MF	GO:0140297	DNA-binding transcription factor binding	46/924	408/13551	0.000513512	0.0382566	0.0370269	CALR/YWHAZ/TRIP12/SPEN/NCOR2/CENPF/DNAJA1/MED1/DDRGK1/TAF4/PSMD9/SMARCE1/AKAP8/RNF14/TRIM24/PTMA/KAT6A/NCOA2/NCOA3/TPT1/BRD8/HDAC3/HDAC4/HMGA1/GRHL2/ZBTB7A/BUD31/UHRF2/KLF5/CCNT1/CRTC3/TADA3/HDAC5/COMMD6/ATF2/DGKQ/NCOA1/CRTC2/TAF10/RNF25/GTF2A1/BCOR/USF2/HMGN3/HES1/BCL3	46
	GO:0001221	MF	GO:0001221	transcription coregulator binding	16/924	94/13551	0.000572205	0.0387539	0.0375082	HDGF/MED1/WIZ/HDAC3/HMGA1/EHMT2/CNOT2/CIT/ZBTB7A/ATF7/JUND/HDAC5/FOXO3/MED6/VGLL4/HES1	16
	GO:0016755	MF	GO:0016755	aminoacyltransferase activity	46/924	412/13551	0.000634427	0.0393873	0.0381213	TRIP12/RBBP6/MED1/MIB1/XIAP/TRIM2/NFX1/TRIM33/HERC1/RNF14/ZNF598/IRF2BP1/TRIM24/BRAP/RNF113A/RNF123/RING1/HDAC4/ZFP91/RNF169/KCTD10/ARK2N/UHRF2/NSMCE2/UBE2G1/NOSIP/RNF2/UBE2J1/UBE2F/FBXO6/RNF149/RNF25/UBE2R2/HERC6/BCOR/RNF167/UBE2E1/MARCHF7/KCMF1/ZNRF1/RNF181/MED6/RNF11/MED8/RFFL/ATG12	46
	GO:0004842	MF	GO:0004842	ubiquitin-protein transferase activity	42/924	368/13551	0.00069157	0.0396323	0.0383583	TRIP12/RBBP6/MED1/MIB1/XIAP/TRIM2/NFX1/TRIM33/HERC1/RNF14/ZNF598/IRF2BP1/TRIM24/BRAP/RNF113A/RNF123/RING1/ZFP91/RNF169/KCTD10/ARK2N/UHRF2/UBE2G1/NOSIP/RNF2/UBE2J1/FBXO6/RNF149/RNF25/UBE2R2/HERC6/BCOR/RNF167/UBE2E1/MARCHF7/KCMF1/ZNRF1/RNF181/MED6/RNF11/MED8/RFFL	42
	GO:0070530	MF	GO:0070530	K63-linked polyubiquitin modification-dependent protein binding	7/924	24/13551	0.000829282	0.0441297	0.0427111	SQSTM1/OPTN/IKBKG/UIMC1/RNF169/ZBTB1/TNIP2	7

## Sheet: H. DD
Table S5. Enrichment analysis of proteins classified by eight expression modes. (H) DD.
KEGG	category	subcategory	ID	Description	GeneRatio	BgRatio	pvalue	p.adjust	qvalue	geneID	Count
		HALLMARK	ID	Description	GeneRatio	BgRatio	pvalue	p.adjust	qvalue	geneID	Count
		HALLMARK_ESTROGEN_RESPONSE_EARLY	HALLMARK_ESTROGEN_RESPONSE_EARLY	HALLMARK_ESTROGEN_RESPONSE_EARLY	8/32	184/3924	8.0059e-05	0.00216159	0.001854	ZNF185/SFN/TJP3/MAPT/MUC1/TIAM1/RAPGEFL1/TTC39A	8
		HALLMARK_ESTROGEN_RESPONSE_LATE	HALLMARK_ESTROGEN_RESPONSE_LATE	HALLMARK_ESTROGEN_RESPONSE_LATE	7/32	178/3924	0.000450627	0.00608346	0.00521778	CDH1/SFN/S100A9/TJP3/MAPT/TIAM1/RAPGEFL1	7
	GO	ONTOLOGY	ID	Description	GeneRatio	BgRatio	pvalue	p.adjust	qvalue	geneID	Count
	GO:0031424	BP	GO:0031424	keratinization	9/98	57/13198	3.16483e-10	4.97195e-07	4.84386e-07	IVL/KRT2/SFN/KRT3/KRT72/SPRR1B/KRT71/SPRR2D/CNFN	9
	GO:0008544	BP	GO:0008544	epidermis development	15/98	314/13198	9.77121e-09	7.67528e-06	7.47755e-06	IVL/KRT2/NHERF1/SFN/KRT9/FLG/KRT3/KRT72/SPRR1B/KRT71/KRT28/SPRR2D/IL18/CNFN/ZNF750	15
	GO:0030216	BP	GO:0030216	keratinocyte differentiation	10/98	139/13198	7.72138e-08	3.10147e-05	3.02156e-05	IVL/KRT2/SFN/FLG/KRT3/KRT72/SPRR1B/KRT71/SPRR2D/CNFN	10
	GO:0043588	BP	GO:0043588	skin development	13/98	266/13198	7.89679e-08	3.10147e-05	3.02156e-05	IVL/KRT2/SFN/KRT9/FLG/KRT3/KRT72/SPRR1B/KRT71/KRT28/SPRR2D/IL18/CNFN	13
	GO:0009913	BP	GO:0009913	epidermal cell differentiation	11/98	186/13198	1.25118e-07	3.93122e-05	3.82994e-05	IVL/KRT2/NHERF1/SFN/FLG/KRT3/KRT72/SPRR1B/KRT71/SPRR2D/CNFN	11
	GO:0045109	BP	GO:0045109	intermediate filament organization	7/98	71/13198	9.04114e-07	0.000215876	0.000210314	KRT2/KRT9/KRT24/KRT3/KRT72/KRT71/KRT28	7
	GO:0018149	BP	GO:0018149	peptide cross-linking	5/98	25/13198	9.61891e-07	0.000215876	0.000210314	IVL/KRT2/FLG/SPRR1B/PI3	5
	GO:0045104	BP	GO:0045104	intermediate filament cytoskeleton organization	7/98	92/13198	5.24637e-06	0.000984363	0.000959003	KRT2/KRT9/KRT24/KRT3/KRT72/KRT71/KRT28	7
	GO:0045103	BP	GO:0045103	intermediate filament-based process	7/98	93/13198	5.63925e-06	0.000984363	0.000959003	KRT2/KRT9/KRT24/KRT3/KRT72/KRT71/KRT28	7
	GO:0017014	BP	GO:0017014	protein nitrosylation	3/98	13/13198	0.000107579	0.0153642	0.0149684	S100A9/S100A8/TXN	3
	GO:0018119	BP	GO:0018119	peptidyl-cysteine S-nitrosylation	3/98	13/13198	0.000107579	0.0153642	0.0149684	S100A9/S100A8/TXN	3
	GO:0001533	CC	GO:0001533	cornified envelope	8/102	56/13737	7.40488e-09	1.43655e-06	1.33288e-06	IVL/HSPB1/KRT2/FLG/SPRR1B/SPRR2D/PI3/CNFN	8
	GO:0045111	CC	GO:0045111	intermediate filament cytoskeleton	8/102	145/13737	1.20654e-05	0.0010677	0.000990646	KRT2/KRT9/KRT24/KRT3/KRT72/S100A8/KRT71/KRT28	8
	GO:0005882	CC	GO:0005882	intermediate filament	7/102	112/13737	1.93597e-05	0.0010677	0.000990646	KRT2/KRT9/KRT24/KRT3/KRT72/KRT71/KRT28	7
	GO:0045095	CC	GO:0045095	keratin filament	5/102	46/13737	2.20144e-05	0.0010677	0.000990646	KRT2/KRT9/KRT3/KRT72/KRT71	5
	GO:0031528	CC	GO:0031528	microvillus membrane	3/102	27/13737	0.00102133	0.0396274	0.0367677	NHERF1/SYTL1/CEACAM1	3
	GO:0030280	MF	GO:0030280	structural constituent of skin epidermis	7/104	32/13551	3.6762e-09	7.53621e-07	6.84934e-07	KRT2/FLG/KRT3/KRT72/TUFT1/KRT71/PI3	7
