# Supplementary material for: Proteomic analysis across Healthy–NAT–Tumor tissues uncovers clinically relevant biological events in esophageal squamous cell carcinoma
Source: Brief Bioinform. 2026 Apr 24;27(2):bbag186. doi: 10.1093/bib/bbag186 (PMC13107185; doi:10.1093/bib/bbag186)
Supplement: bbag186_Supplementary_material [file bbag186_supplementary_material.zip › Table S6.xlsx]

## Sheet: Sheet1
Table S6. Protein expression changes of ESCC protein biomarkers from Healthy, NAT to Tumor.
NO.	Protein	Previously reported	NAT vs Healthy	Tumor vs NAT	Reference (PMID)
1	ANXA1	Decreased	NS	Decreased*	28392898
2	PRDX2	Decreased	NS	Decreased	28392898
3	TAGLN	Decreased	Increased*	Decreased	28392898
4	ACTA2	Increased	-	-	28392898
5	THBS1	Increased	Increased*	Increased*	19698122, 21743296
6	POSTN	Increased	Increased*	Increased*	18981721, 21743296
7	HSPA9	Increased	Decreased	Increased	18334280, 21743296
8	PSAP	Increased	Increased	Increased*	21743296
9	PLEC1	Increased	-	-	21743296
10	PDIA4	Increased	Increased*	Increased*	21743296
11	FSCN1	Increased	Increased	Increased*	16524962, 21743296
12	FADD	Increased	Increased	Increased*	17187659, 21743296
13	CTTN	Increased	Decreased*	NS	19207554, 21743296
14	ILF3	Increased	Increased	Increased	21743296
15	CES1	Increased	NS	Increased	21743296
16	CFL1	Increased	Decreased	Increased	21743296
17	TAF15	Increased	NS	Increased	21743296
18	PPIB	Increased	Increased*	Increased	21743296
19	NCL	Increased	Decreased	Increased*	21743296
20	LYN	Increased	Increased*	Increased	21743296
21	CBR1	Increased	Decreased	Decreased	21743296
22	CALR	Increased	Decreased*	Increased	21743296
*Differentially expressed (FC > 1.5 or FC < 0.667 and adjusted p value < 0.01)
Increased (FC > 1 and adjusted p value < 0.01)
Decreased (FC < 1 and adjusted p value < 0.01)
