# Supplementary material for: Proteomic analysis across Healthy–NAT–Tumor tissues uncovers clinically relevant biological events in esophageal squamous cell carcinoma
Source: Brief Bioinform. 2026 Apr 24;27(2):bbag186. doi: 10.1093/bib/bbag186 (PMC13107185; doi:10.1093/bib/bbag186)
Supplement: bbag186_Supplementary_material [file bbag186_supplementary_material.zip › Table S7.xlsx]

## Sheet: A. Datasets
Table S7A. Clinical characteristics of ESCC patients in the training and test sets.
Characteristics	Training set (n=82)	Test set (n=42)	P-valuea
Age (Median)	59	57.5	0.41
Sex			1
Male	64	33
Female	18	9
Smoke			0.189
Yes	58	24
No	24	18
Alcohol			0.885
Yes	10	4
No	72	38
Tumor grade			0.892
Well differentiated	11	6
Moderately differentiated	56	26
Poorly differentiated	12	7
NA	3	3
Pathomorphological			0.236
Ulcerative type	48	24
Fungating type	8	1
Medullary type	19	11
Constritive type	5	6
Size			0.674
≤3 cm	19	8
3~5 cm	44	21
> 5 cm	18	12
NA	1	1
Tumor location			0.093
Upper	4	2
Middle	44	31
Lower	33	9
NA	1	0
T stage			0.294
T1	2	0
T2	14	4
T3	66	38
N stage			0.729
N0	40	21
N1	22	12
N2	14	8
N3	6	1
pTNM stage			0.625
I	3	3
II	40	18
III	39	21
OS (Median, months)	36.5	29.8	0.688
Death at follow-up			1
Yes	49	25
No	33	17
DFS (Median, months)	23.3	23.8	0.931
Disease-free status			0.77
Yes	51	28
No	31	14
aP-values were calculated by the Wilcoxon rank-sum test or Fisher's exact test.

## Sheet: B. Ridge-Cox
Table S7B. C-indexes of the Ridge-Cox models for OS and DFS prediction.
Model	OS				DFS
	Training set		Test set		Training set		Test set
	C-index (95% CI)	P-valuea	C-index (95% CI)	P-value	C-index (95% CI)	P-value	C-index (95% CI)	P-value
pTNM	0.695 (0.577-0.813)	0.0012	0.668 (0.509-0.826)	0.0377832	0.709 (0.597-0.821)	0.000253948	0.663 (0.522-0.805)	0.0237151
All	0.848 (0.799-0.896)	3.30526e-44	0.715 (0.634-0.796)	2.05611e-07	0.811 (0.755-0.868)	2.2503e-27	0.722 (0.656-0.787)	4.5747e-11
DD	0.687 (0.518-0.817)	3.79e-07	0.678 (0.587-0.770)	0.00013291	0.639 (0.557-0.722)	0.000939755	0.66 (0.565-0.755)	0.000959607
DU	0.713 (0.644-0.782)	1.56e-09	0.632 (0.542-0.722)	0.00418936	0.667 (0.592-0.742)	1.17814e-05	0.626 (0.533-0.718)	0.00791404
DS	0.814 (0.757-0.871)	2.7e-27	0.687 (0.601-0.773)	1.86863e-05	0.797 (0.740-0.854)	1.35279e-24	0.706 (0.639-0.773)	1.52207e-09
UU	0.749 (0.688-0.809)	7.99e-16	0.718 (0.634-0.801)	3.24442e-07	0.75 (0.684-0.815)	7.11645e-14	0.701 (0.623-0.778)	3.68401e-07
UD	0.682 (0.609-0.756)	1.1e-06	0.667 (0.562-0.771)	0.00175312	0.694 (0.622-0.766)	1.26264e-07	0.65 (0.556-0.744)	0.00169717
US	0.839 (0.794-0.884)	1.15e-48	0.731 (0.646-0.816)	8.59466e-08	0.786 (0.729-0.842)	4.46059e-23	0.735 (0.662-0.808)	2.60596e-10
SU	0.714 (0.646-0.782)	6.84048e-10	0.681 (0.584-0.779)	0.000267794	0.77 (0.709-0.831)	3.14314e-18	0.624 (0.546-0.702)	0.00189183
SD	0.761 (0.702-0.819)	2.28158e-18	0.686 (0.600-0.771)	2.17841e-05	0.731 (0.666-0.796)	3.41365e-12	0.733 (0.656-0.809)	2.24154e-09
a​The P-value is calculated from a statistical test of whether the estimate is different from 0.5.

## Sheet: C. tdAUC-OS
Table S7C. The 1-year, 3-year, and 5-year AUC of the Ridge-Cox models for OS prediction.
Model	1-year AUC (95% CI)		3-year AUC (95% CI)		5-year AUC (95% CI)
	Training set	Test set	Training set	Test set	Training set	Test set
pTNM	0.601 (0.471-0.731)	0.674 (0.509-0.839)	0.692 (0.591-0.793)	0.582 (0.422-0.742)	0.685 (0.581-0.788)	0.639 (0.477-0.802)
All	0.887 (0.786-0.989)	0.784 (0.609-0.958)	0.917 (0.858-0.976)	0.771 (0.626-0.917)	0.932 (0.881-0.983)	0.794 (0.654-0.933)
DD	0.732 (0.584-0.880)	0.738 (0.577-0.899)	0.735 (0.624-0.845)	0.681 (0.511-0.850)	0.735 (0.626-0.844)	0.718 (0.552-0.884)
DU	0.747 (0.598-0.896)	0.686 (0.484-0.888)	0.763 (0.598-0.896)	0.684 (0.519-0.850)	0.793 (0.692-0.893)	0.691 (0.522-0.860)
DS	0.873 (0.761-0.985)	0.772 (0.603-0.941)	0.873 (0.796-0.951)	0.721 (0.562-0.880)	0.888 (0.816-0.959)	0.741 (0.586-0.895)
UU	0.796 (0.673-0.918)	0.799 (0.630-0.968)	0.823 (0.733-0.912)	0.783 (0.642-0.925)	0.819 (0.730-0.908)	0.804 (0.667-0.942)
UD	0.724 (0.578-0.875)	0.644 (0.407-0.882)	0.720 (0.609-0.830)	0.775 (0.627-0.923)	0.732 (0.622-0.842)	0.784 (0.628-0.939)
US	0.878 (0.789-0.966)	0.784(0.602-0.966)	0.915 (0.858-0.973)	0.817 (0.682-0.953)	0.928 (0.874-0.982)	0.849 (0.730-0.968)
SU	0.751 (0.613-0.889)	0.735 (0.552-0.919)	0.777 (0.672-0.882)	0.739 (0.582-0.896)	0.802 (0.701-0.903)	0.783 (0.629-0.937)
SD	0.788 (0.658-0.918)	0.674 (0.447-0.901)	0.831 (0.739-0.923)	0.757 (0.610-0.904)	0.838 (0.751-0.925)	0.758 (0.607-0.909)
Tumor subtype+pTNM 3c	0.626 (0.497-0.755)	0.689 (0.485-0.893)	0.701 (0.596-0.805)	0.613 (0.448-0.778)	0.727 (0.622-0.832)	0.681 (0.524-0.838)

## Sheet: D. tdAUC-DFS
Table S7D. The 1-year, 3-year, and 5-year AUC of the Ridge-Cox models for DFS prediction.
Model	1-year AUC (95% CI)		3-year AUC (95% CI)		5-year AUC (95% CI)
	Training set	Test set	Training set	Test set	Training set	Test set
pTNM	0.589 (0.471-0.708)	0.655 (0.494-0.815)	0.698 (0.597-0.799)	0.608 (0.449-0.766)	0.736 (0.636-0.836)	0.604 (0.433-0.775)
All	0.823 (0.717-0.930)	0.748 (0.573-0.923)	0.916 (0.860-0.974)	0.828 (0.704-0.953)	0.938 (0.905-0.991)	0.770 (0.622-0.918)
DD	0.626 (0.475-0.778)	0.699 (0.503-0.896)	0.725 (0.607-0.830)	0.688 (0.521-0.854)	0.726 (0.627-0.849)	0.650 (0.472-0.827)
DU	0.623 (0.489-0.776)	0.685 (0.487-0.882)	0.746 (0.649-0.858)	0.670 (0.502-0.839)	0.753 (0.680-0.885)	0.598 (0.410-0.785)
DS	0.808 (0.699-0.918)	0.726 (0.552-0.899)	0.893 (0.824-0.961)	0.813 (0.682-0.945)	0.926 (0.879-0.984)	0.742 (0.590-0.895)
UU	0.758 (0.637-0.878)	0.774 (0.602-0.946)	0.867 (0.788-0.940)	0.780 (0.639-0.921)	0.884 (0.817-0.959)	0.728 (0.557-0.899)
UD	0.705 (0.576-0.834)	0.671 (0.447-0.895)	0.782 (0.684-0.880)	0.761 (0.600-0.923)	0.773 (0.681-0.882)	0.697 (0.518-0.876)
US	0.795 (0.683-0.908)	0.771 (0.598-0.943)	0.885 (0.819-0.955)	0.861 (0.751-0.972)	0.909 (0.863-0.977)	0.774 (0.624-0.923)
SU	0.793 (0.677-0.909)	0.713 (0.548-0.879)	0.877 (0.798-0.955)	0.703 (0.540-0.866)	0.871 (0.797-0.951)	0.623 (0.442-0.804)
SD	0.733 (0.605-0.860)	0.764 (0.581-0.947)	0.847 (0.761-0.932)	0.794 (0.653-0.934)	0.836 (0.758-0.924)	0.745 (0.586-0.905)
Tumor subtype+pTNM 3c	0.588 (0.458-0.717)	0.700 (0.521-0.878)	0.709 (0.605-0.814)	0.646 (0.485-0.808)	0.772 (0.672-0.873)	0.640 (0.469-0.811)

## Sheet: E. Lasso-Cox
Table S7E. C-indexes of the Lasso-Cox models for OS prediction.
Model	Training set		Test set
	C-index (95% CI)	P-value	C-index (95% CI)	P-value
pTNM	0.695 (0.577-0.813)	0.0012	0.668 (0.509-0.826)	0.0377832
All	0.751 (0.687-0.815)	1.64876e-14	0.595 (0.495-0.695)	0.0622226
DD	0.674 (0.597-0.750)	7.97055e-06	0.652 (0.537-0.767)	0.00929083
DU	0.739 (0.673-0.805)	1.74882e-12	0.626 (0.535-0.717)	0.00666223
DS	0.763 (0.700-0.826)	2.53902e-16	0.582 (0.480-0.684)	0.114715
UU	0.677 (0.610-0.744)	2.3827e-07	0.591 (0.484-0.697)	0.0962729
UD	0.724 (0.653-0.794)	4.65651e-10	0.639 (0.524-0.753)	0.0175243
US	0.767 (0.706-0.828)	8.29448e-18	0.664 (0.568-0.759)	0.000794716
SU	0.705 (0.640-0.770)	6.37153e-10	0.623 (0.512-0.733)	0.0293177
SD	0.768 (0.714-0.822)	2.11701e-22	0.643 (0.544-0.743)	0.00466787

## Sheet: F. sslasso
Table S7F. C-indexes of the sslasso models for OS prediction.
Model	Training set		Test set
	C-index (95% CI)	P-value	C-index (95% CI)	P-value
pTNM	0.695 (0.577-0.813)	0.0012	0.668 (0.509-0.826)	0.0377832
All	0.761 (0.701-0.821)	1.57131e-17	0.608 (0.507-0.709)	0.0357866
DD	0.689 (0.619-0.759)	1.45878e-07	0.664 (0.560-0.767)	0.00193351
DU	0.751 (0.684-0.818)	1.68198e-13	0.624 (0.532-0.716)	0.00818058
DS	0.841 (0.782-0.901)	1.76097e-29	0.615 (0.527-0.704)	0.0108018
UU	0.736 (0.676-0.795)	6.61328e-15	0.702 (0.614-0.790)	7.08538e-06
UD	0.716 (0.647-0.785)	7.8274e-10	0.643 (0.527-0.760)	0.0161528
US	0.843 (0.786-0.898)	5.10219e-34	0.718 (0.631-0.804)	8.30291e-07
SU	0.723 (0.657-0.789)	3.73757e-11	0.665 (0.558-0.772)	0.0024665
SD	0.795 (0.741-0.849)	9.21769e-27	0.633 (0.544-0.722)	0.00349872

## Sheet: G. glmboost
Table S7G. C-indexes of the glmboost models for OS prediction.
Model	Training set		Test set
	C-index (95% CI)	P-value	C-index (95% CI)	P-value
pTNM	0.695 (0.577-0.813)	0.0012	0.668 (0.509-0.826)	0.0377832
All	0.810 (0.749-0.870)	1.18145e-23	0.633 (0.544-0.722)	0.00333683
DD	0.681 (0.606-0.757)	2.63038e-06	0.648 (0.539-0.757)	0.00785037
DU	0.704 (0.634-0.775)	1.48499e-08	0.592 (0.494-0.690)	0.0662783
DS	0.788 (0.725-0.852)	6.97529e-19	0.591 (0.502-0.679)	0.0453913
UU	0.732 (0.674-0.790)	5.83932e-15	0.683 (0.591-0.775)	9.51796e-05
UD	0.719 (0.649-0.789)	8.93374e-10	0.637 (0.524-0.751)	0.0173492
US	0.774 (0.715-0.832)	4.25744e-20	0.671 (0.575-0.767)	0.000482426
SU	0.702 (0.637-0.767)	8.83523e-10	0.623 (0.515-0.731)	0.025567
SD	0.755 (0.699-0.811)	3.38427e-19	0.629 (0.524-0.733)	0.0158045
