# Supplementary material for: Proteomic analysis across Healthy–NAT–Tumor tissues uncovers clinically relevant biological events in esophageal squamous cell carcinoma
Source: Brief Bioinform. 2026 Apr 24;27(2):bbag186. doi: 10.1093/bib/bbag186 (PMC13107185; doi:10.1093/bib/bbag186)
Supplement: bbag186_Supplementary_material [file bbag186_supplementary_material.zip › Table S8.xlsx]

## Sheet: Sheet1
Table S8. Literature-supported validation of prognostic proteins identified in this study.
Protein ID	Gene symbol	Prognostic impact (Our data)	Prognostic impact (Literature)	Cancer (Literature)	Molecular level	Description	Reference
O15243	LEPROT	Protective	Protective	Pan-cancer	mRNA	Pan-cancer analysis reveals that LEPROT expression is significantly downregulated in various cancers and plays a crucial role in tumor immunity, particularly in the context of esophageal squamous cell carcinoma (ESCC).	Li B, He Y, Li P, Chen X. Leptin Receptor Overlapping Transcript (LEPROT) Is Associated with the Tumor Microenvironment and a Prognostic Predictor in Pan-Cancer. Front Genet. 2021 Nov 11;12:749435.
P54852	EMP3	Protective	Protective	Breast cancer	mRNA	The study confirms EMP3 as a tumor suppressor in breast cancer, where high EMP3 expression correlates with longer overall, recurrence-free, and metastasis-free survival. EMP3 inhibits DNA replication, DNA damage repair, stem-like properties, and sensitizes cancer cells to DNA-damaging drugs.	Zhou, K., Sun, Y., Dong, D. et al. EMP3 negatively modulates breast cancer cell DNA replication, DNA damage repair, and stem-like properties. Cell Death Dis 12, 844 (2021).
			Protective	ESCC	mRNA	This study identifies EMP3 as a tumor suppressor gene in ESCC. EMP3 expression is commonly repressed in ESCC cell lines, and its overexpression inhibits cell growth, induces apoptosis, and represses telomerase expression. Low EMP3 expression in ESCC patients is associated with poor post-recurrent survival. Repression mechanisms include promoter hypermethylation and histone deacetylase-regulated p…	Shoichi Fumoto, Keiko Hiyama, Keiji Tanimoto, Takuya Noguchi, Jun Hihara, Eiso Hiyama, Tsuyoshi Noguchi, Masahiko Nishiyama, EMP3 as a tumor suppressor gene for esophageal squamous cell carcinoma, Cancer Letters, Volume 274, Issue 1, 2009, Pages 25-32.
			Protective	ESCC	mRNA	EMP3 acts as a tumor suppressor in esophageal squamous cell carcinoma, gallbladder cancer, and non-small cell lung cancer, where its high expression correlates with better survival and inhibits tumor growth.	Ahmat Amin MKB, Shimizu A, Ogita H. The Pivotal Roles of the Epithelial Membrane Protein Family in Cancer Invasiveness and Metastasis. Cancers (Basel). 2019 Oct 23;11(11):1620.
P54619	PRKAG1	Protective	Risk	Hepatocellular carcinoma	mRNA	PRKAG1 is upregulated in HCC and promotes tumor progression by enhancing cell proliferation, migration, and invasion. It also remodels the tumor immune microenvironment and correlates with poor patient prognosis.	Zhang R, Li M, Lu S, Wang A, Zhang S. Molecular mechanism of LncRNA MALAT1 in regulating hepatocellular carcinoma progression via the miR-383-5p/PRKAG1 axis and its role in the tumor immune microenvironment. Front Oncol. 2025 Sep 1;15:1613596.
			Risk	Hepatocellular carcinoma	mRNA	PRKAG1 is upregulated in HCC and functions as an oncogene by enhancing glycolysis, leading to increased lactate production, which in turn promotes tumor cell proliferation and migration.	Zhang, Z., Zhao, H., Wang, P., Geng, X., Yin, M., Liu, Y., … Zheng, G. (2025). A Novel Prognostic Signature Integrating Immune and Glycolytic Pathways for Enhanced Prognosis and Immunotherapy Prediction in Hepatocellular Carcinoma. Journal of Hepatocellular Carcinoma, 12, 805–823.
			Risk	Glioblastoma	mRNA	PRKAG1 is significantly upregulated in several aggressive cancers, including glioblastoma, diffuse large B-cell lymphoma, pancreatic adenocarcinoma, and thymoma, where its elevated expression correlates with poor patient survival.	Dongre, Shweta & Soni, Naveen & Chaudhary, Megha & Prakasan, Akshay & Sharma, Arpit & Bissa, Bhawana. (2025). Enigma of AMP-activated protein kinase subunit expression in glioma. Academia Oncology.
P61803	DAD1	Protective	Protective	Solid pseudopapillary tumor of the pancreas	Protein	Proteomic and IHC analyses consistently demonstrated significant downregulation of DAD1 in Solid Pseudopapillary Tumors of the Pancreas (SPTP). This suppression is part of a broader dysfunction in the endoplasmic reticulum protein processing pathway, implicating impaired N-linked glycosylation and ER stress in SPTP tumorigenesis.	Zhu Y, Xu H, Chen H, Xie J, Shi M, Shen B, Deng X, Liu C, Zhan X, Peng C. Proteomic analysis of solid pseudopapillary tumor of the pancreas reveals dysfunction of the endoplasmic reticulum protein processing pathway. Mol Cell Proteomics. 2014 Oct;13(10):2593-603.
Q9BPW8	NIPSNAP1	Risk	Risk	Hepatocellular carcinoma cells	Protein	NIPSNAP1 promotes cancer cell proliferation and suppresses cellular senescence through a dual mechanism: it stabilizes the c-Myc oncoprotein by binding and sequestering the E3 ubiquitin ligase FBXL14, and it reduces reactive oxygen species (ROS) by facilitating SIRT3-mediated deacetylation and activation of SOD2. These pro-tumorigenic functions suggest that NIPSNAP1 may contribute to the aggressi…	Gao, E., Sun, X., Thorne, R.F. et al. NIPSNAP1 directs dual mechanisms to restrain senescence in cancer cells. J Transl Med 21, 401 (2023).
			Risk	Locally advanced rectal cancer	Protein	NIPSNAP1 is overexpressed in poor responders to neoadjuvant chemoradiotherapy in locally advanced rectal cancer, indicating a potential role in therapy resistance.	Wang, J., Liu, J., Wang, J. et al. Identification of proteomic markers for prediction of the response to 5-Fluorouracil based neoadjuvant chemoradiotherapy in locally advanced rectal cancer patients. Cancer Cell Int 22, 117 (2022).
O43731	KDELR3	Protective	Risk	Uveal melanoma	mRNA	KDELR3 is highly expressed in uveal melanoma and many other cancers. Its high expression is an independent prognostic factor for shorter overall and disease-free survival. It also correlates with increased immune infiltration and confers resistance to several anticancer drugs, indicating its role in promoting tumor progression.	Zhang J, Zhang J, Guan J, Yu L, Yan S. KDELR3 Is a Prognostic Biomarker Related to the Immune Infiltration and Chemoresistance of Anticancer Drugs in Uveal Melanoma. Dis Markers. 2022 Aug 21;2022:1930185.
Q9Y2T2	AP3M1	Protective	-	-	-	-	-
P49720	PSMB3	Protective	Risk	Clear Cell Renal Cell Carcinoma	mRNA	PSMB3 mRNA levels are positively correlated with tumor stage, grade, and shorter overall survival in ccRCC, indicating its role in promoting tumor progression.	Guo JY, Jing ZQ, Li XJ, Liu LY. Bioinformatic Analysis Identifying PSMB 1/2/3/4/6/8/9/10 as Prognostic Indicators in Clear Cell Renal Cell Carcinoma. Int J Med Sci. 2022 May 1;19(5):796-812.
			Risk	Non-small cell lung cancer	mRNA	PSMB3 is overexpressed in NSCLC and is linked to worse survival outcomes in patients with lung adenocarcinoma.	Blijlevens M, Komor MA, Sciarrillo R, Smit EF, Fijneman RJA, van Beusechem VW. Silencing Core Spliceosome Sm Gene Expression Induces a Cytotoxic Splicing Switch in the Proteasome Subunit Beta 3 mRNA in Non-Small Cell Lung Cancer Cells. Int J Mol Sci. 2020 Jun 12;21(12):4192.
O00203	AP3B1	Protective
Q7Z3U7	MON2	Protective	Protective	Skin/Breast/Colon/Lung/Renal cancer	mRNA	The loss of MON2, identified as a resistor gene, enhances tumor immunogenicity and sensitivity to T-cell killing. Its deficiency is linked to improved response to immune checkpoint blockade, suggesting MON2 inhibition as a potential strategy to overcome immunotherapy resistance.	Li Y, Yang C, Liu Z, Du S, Can S, Zhang H, Zhang L, Huang X, Xiao Z, Li X, Fang J, Qin W, Sun C, Wang C, Chen J, Chen H. Integrative analysis of CRISPR screening data uncovers new opportunities for optimizing cancer immunotherapy. Mol Cancer. 2022 Jan 2;21(1):2.
Q6P3W7	SCYL2	Protective	-	-	-	-	-
P57088	TMEM33	Protective	Risk	Cervical cancer	mRNA	High TMEM33 expression promotes cervical cancer cell proliferation and is an independent prognostic marker for poor overall survival, disease-specific survival, and progression-free interval.	Chen H, Zhao X, Li Y, Zhang S, Wang Y, Wang L and Ma W (2022) High Expression of TMEM33 Predicts Poor Prognosis and Promotes Cell Proliferation in Cervical Cancer. Front. Genet. 13:908807.
			Risk	Cervical cancer	mRNA	High TMEM33 expression is an independent prognostic marker for poor survival in cervical cancer. It promotes tumor progression by enhancing cancer cell proliferation and invasion, and correlates with an immunosuppressive tumor microenvironment.	Zhang, Hui, Wang, Jun, Yang, Ji, He, Qingwen, Guan, Sanli, Qiao, Minxia, Zhao, Jian, Wang, Xiu, TMEM33 as a Prognostic Biomarker of Cervical Cancer and Its Correlation with Immune Infiltration, Mediators of Inflammation, 2023, 5542181, 12 pages, 2023.
Q6UW02	CYP20A1	Protective	Protective	Lung cancer	mRNA	High CYP20A1 expression correlates with better overall survival in lung cancer patients.	Li M, Li A, He R, Dang W, Liu X, Yang T, Shi P, Bu X, Gao D, Zhang N, Du S, Jin T, Chen M. Gene polymorphism of cytochrome P450 significantly affects lung cancer susceptibility. Cancer Med. 2019 Aug;8(10):4892-4905.
P41091	EIF2S3	Protective	Risk	Pancreatic adenocarcinoma	mRNA	EIF2S3 is overexpressed in pancreatic adenocarcinoma and correlates with poor prognosis, advanced tumor stage, and specific immune infiltration patterns. Its expression is regulated by the oncogene c-Myc.	Cao Z, Jing Y, Cheng C, Wang F, Guan M, Zhang K, Jiao J, Ruan L, Chen Z. EIF2Ss, a Novel c-Myc-Correlated Gene Family, is Associated with Poor Prognosis and Immune Infiltration in Pancreatic Adenocarcinoma. Front Biosci (Landmark Ed). 2024 Mar 21;29(3):119.
Q9NUS5	AP5S1	Protective	-	-	-	-	-
Q8NB16	MLKL	Protective	Protective	Pancreatic adenocarcinoma, colon cancer, gastric cancer, cervical cancer, ovarian cancer, and acute myeloid leukemia	mRNA	MLKL's role in cancer is complex and context-dependent. It can act as a tumor suppressor by executing necroptosis, but also promote cancer progression via inflammation, immune suppression, and facilitating metastasis through necroptosis-independent mechanisms.	Martens, S., Bridelance, J., Roelandt, R. et al. MLKL in cancer: more than a necroptosis regulator. Cell Death Differ 28, 1757–1772 (2021).
			Risk	Breast cancer, gliomas
			Protective	Gastric cancer	mRNA	In gastric cancer, decreased MLKL expression is associated with poor prognosis, including reduced overall survival and faster disease progression, suggesting MLKL acts as a tumor suppressor.	Sun W, Yu W, Shen L, Huang T. MLKL is a potential prognostic marker in gastric cancer. Oncol Lett. 2019 Oct;18(4):3830-3836.
			Protective	Pan-cancer	mRNA	This meta-analysis reveals that decreased MLKL expression is significantly associated with poor overall survival, event-free survival, and advanced clinicopathological features like tumor stage and lymph node metastasis in various cancers.	Hu, B., Shi, D., Lv, X. et al. Prognostic and clinicopathological significance of MLKL expression in cancer patients: a meta-analysis. BMC Cancer 18, 736 (2018).
P49914	MTHFS	Risk	Risk	LAML, LGG, ACC	mRNA	MTHFR exhibits a dual role in tumor progression, which is highly dependent on cancer type. It functions protectively in cancers like KIRC and HNSC, where its high expression is associated with better patient survival. Conversely, it acts promotively in others such as LAML and LGG, where high expression correlates with poorer survival outcomes.	Peng J, Wu Z. MTHFR act as a potential cancer biomarker in immune checkpoints blockades, heterogeneity, tumor microenvironment and immune infiltration. Discov Oncol. 2023 Jun 24;14(1):112.
			Protective	KIRC, HNSC, KIRP
Q6IA69	NADSYN1	Protective	Risk	Bladder cancer	mRNA	NADSYN1, upregulated by Snai2, promotes bladder cancer progression by interacting with PHB to enhance tumor cell growth, migration, and metastasis. Its high expression correlates with poor patient survival.	Jiang LJ, Guo SB, Zhou ZH, Li ZY, Zhou FJ, Yu CP, Li M, Huang WJ, Liu ZW, Tian XP. Snai2-mediated upregulation of NADSYN1 promotes bladder cancer progression by interacting with PHB. Clin Transl Med. 2024 Jan;14(1):e1555.
			Risk	Ovarian cancer, Pancreatic cancer, Prostate cancer, Esophageal cancer	mRNA	NADSYN1, a key enzyme in the de novo NAD synthesis pathway, is frequently co-amplified with NAPRT in specific cancers. This genetic alteration creates an absolute, irreversible dependency on this metabolic pathway for tumor survival. Inhibiting NADSYN1 selectively kills these cancer cells, demonstrating its critical role in maintaining NAD homeostasis and supporting tumor progression, thus presen…	Chowdhry S, Zanca C, Rajkumar U, Koga T, Diao Y, Raviram R, Liu F, Turner K, Yang H, Brunk E, Bi J, Furnari F, Bafna V, Ren B, Mischel PS. NAD metabolic dependency in cancer is shaped by gene amplification and enhancer remodelling. Nature. 2019 May;569(7757):570-575.
			Risk	Esophageal cancer, head and neck squamous cell carcinoma, ovarian cancer	mRNA	NADSYN1, the final enzyme in the Preiss-Handler pathway, is amplified in cancers like those of the esophagus and head/neck. This supports NAD+ production, fueling tumor growth and conferring resistance to NAMPT inhibitors. Its inhibition depletes NAD+, suppressing tumor growth in preclinical models, highlighting NADSYN1 as a key target for overcoming treatment resistance in NAD+-addicted cancers.	Ghanem, M.S.; Caffa, I.; Monacelli, F.; Nencioni, A. Inhibitors of NAD+ Production in Cancer Treatment: State of the Art and Perspectives. Int. J. Mol. Sci. 2024, 25, 2092. https://doi.org/10.3390/ijms25042092
Q99720	SIGMAR1	Protective	Risk	Breast cancer	mRNA	SigmaR1 is upregulated in cancers like breast cancer, promoting proliferation via calcium signaling, ER stress, and oncoprotein interactions, making it a potential therapeutic target.	Robinson TS, Osman MA. An Emerging Role for Sigma Receptor 1 in Personalized Treatment of Breast Cancer. Cancers (Basel). 2023 Jul 2;15(13):3464. doi: 10.3390/cancers15133464.
			Risk	Breast cancer	mRNA	SigmaR1 promotes tumor progression by binding SK3 channels to facilitate their coupling with Orai1, enhancing calcium influx and driving cancer cell migration. Its inhibition reduces metastasis and is linked to poor patient survival.	Gueguinou M, Crottès D, Chantôme A, Rapetti-Mauss R, et al. The SigmaR1 chaperone drives breast and colorectal cancer cell migration by tuning SK3-dependent Ca2+ homeostasis. Oncogene. 2017 Jun 22;36(25):3640-3647. doi: 10.1038/onc.2016.501.
			Risk	Acute myelogenous leukemia, colorectal cancer	mRNA	SIGMAR1 promotes tumor invasiveness by enhancing hERG channel membrane expression, activating AKT signaling, and increasing cell migration, angiogenesis, and metastasis, leading to poor survival in cancers like AML and colorectal cancer.	David Crottès, Raphael Rapetti-Mauss, Francisca Alcaraz-Perez, et al. SIGMAR1 Regulates Membrane Electrical Activity in Response to Extracellular Matrix Stimulation to Drive Cancer Cell Invasiveness. Cancer Res 1 February 2016; 76 (3): 607–618. https://doi.org/10.1158/0008-5472.CAN-15-1465
